# Supplementary material for: Association of expression of epigenetic molecular factors with DNA methylation and sensitivity to chemotherapeutic agents in cancer cell lines
Source: Clin Epigenetics. 2021 Mar 6;13:49. doi: 10.1186/s13148-021-01026-4 (PMC7936435; doi:10.1186/s13148-021-01026-4)
Supplement: Supplementary file 3 — Additional file 3: Table S3. Significant correlations of GMD expression with drug response in the pancancer dataset satisfying |r| > 0.3 and pFDR < 0.05. [file 13148_2021_1026_MOESM3_ESM.xlsx]

## Sheet: Table S3
Table S3. Significant correlations of GMD expression with drug response in the pancancer dataset satisfying |r| > 0.3 and pFDR < 0.05
GMD	Agent	Drug response data source	Spearman r	pFDR	Sample size
APOBEC3C	(5Z)-7-Oxozeaenol	GDSC	-0.388727	1.91e-19	580
APOBEC3C	Nutlin-3a (-)	GDSC	-0.375024	1.47e-16	527
APOBEC3C	Dabrafenib	GDSC	-0.36339	2.97e-16	553
APOBEC3C	CHIR-99021	GDSC	-0.33883	9.87e-16	620
APOBEC3C	PLX-4720	GDSC	-0.335202	6.29e-15	599
APOBEC3C	CI-1040	GDSC	-0.325198	2.2e-12	520
APOBEC3C	Bosutinib	GDSC	-0.312778	1.26e-11	527
APOBEC3C	Z-LLNle-CHO	GDSC	-0.381881	6.16e-08	225
APOBEC3C	Dasatinib	GDSC	-0.379254	8.93e-08	223
APOBEC3C	A-770041	GDSC	-0.360683	3.65e-07	226
APOBEC3C	Bortezomib	GDSC	-0.357434	6.09e-07	222
APOBEC3C	Sunitinib	GDSC	-0.343226	1.57e-06	225
APOBEC3C	AZ628	GDSC	-0.333914	3.4e-06	224
APOBEC3C	MG-132	GDSC	-0.311065	1.83e-05	223
APOBEC3D	Z-LLNle-CHO	GDSC	-0.362378	3.37e-07	225
APOBEC3D	A-770041	GDSC	-0.300763	3.22e-05	226
APOBEC3G	CHIR-99021	GDSC	-0.312699	1.72e-13	620
APOBEC3G	Dabrafenib	GDSC	-0.315094	2.45e-12	553
APOBEC3G	Tivozanib	GDSC	-0.305205	2.72e-12	589
APOBEC3G	Z-LLNle-CHO	GDSC	-0.414846	2.64e-09	225
APOBEC3G	Sunitinib	GDSC	-0.379999	7.27e-08	225
APOBEC3G	A-770041	GDSC	-0.341896	1.65e-06	226
APOBEC3G	CGP-60474	GDSC	-0.335424	2.84e-06	225
APOBEC3G	Cyclopamine	GDSC	-0.333838	4.02e-06	221
APOBEC3G	CGP-082996	GDSC	-0.320402	8.7e-06	225
APOBEC3G	XMD8-85	GDSC	-0.311937	1.89e-05	221
APOBEC3G	Bortezomib	GDSC	-0.300493	3.88e-05	222
APOBEC3H	Nutlin-3a (-)	GDSC	-0.376736	1e-16	527
BCAT1	Olaparib	GDSC	-0.30513	1.66e-12	601
BCAT1	Cisplatin	GDSC	-0.301997	7.4e-11	526
BCAT1	Cyclopamine	GDSC	-0.314197	1.62e-05	221
CBX2	Quizartinib	GDSC	-0.342384	2.56e-15	589
CBX2	Trametinib	GDSC	0.340503	1.48e-14	564
CBX2	Refametinib	GDSC	0.328079	2.87e-14	597
CBX2	Selumetinib	GDSC	0.326169	3.29e-14	601
CBX2	TL-2-105	GDSC	-0.328493	3.65e-14	590
CBX2	SB52334	GDSC	-0.321206	1.43e-13	590
CBX2	Axitinib	GDSC	-0.325045	1.97e-12	523
CDKL5	Imatinib	GDSC	0.322818	5.42e-06	231
CDKL5	PHA-665752	GDSC	0.317489	8.02e-06	231
CDKL5	GSK319347A	GDSC	0.302413	3.28e-05	223
CSNK1D	XMD8-85	GDSC	0.3036	3.31e-05	221
DMAP1	Trametinib	GDSC	0.313051	2.15e-12	564
DNMT1	Zibotentan	GDSC	-0.421363	3.83e-23	591
DNMT1	XMD13-2	GDSC	-0.404316	2.87e-21	590
DNMT1	Tivozanib	GDSC	-0.3991	7.77e-21	589
DNMT1	Daporinad	GDSC	-0.403588	1.21e-20	569
DNMT1	KIN001-270	GDSC	-0.396476	1.21e-20	591
DNMT1	Tubastatin A	GDSC	-0.397352	1.27e-20	587
DNMT1	GSK429286A	GDSC	-0.393514	2.7e-20	590
DNMT1	NPK76-II-72-1	GDSC	-0.391381	4.26e-20	591
DNMT1	TL-2-105	GDSC	-0.386807	1.47e-19	590
DNMT1	QL-XI-92	GDSC	-0.384654	2.32e-19	590
DNMT1	BX-912	GDSC	-0.382979	3.25e-19	590
DNMT1	Selisistat	GDSC	-0.380639	7.76e-19	586
DNMT1	T0901317	GDSC	-0.380519	7.76e-19	586
DNMT1	Quizartinib	GDSC	-0.375678	2.04e-18	589
DNMT1	PI-103	GDSC	-0.376613	2.12e-18	585
DNMT1	GSK1070916	GDSC	-0.377075	3.49e-18	576
DNMT1	Ispinesib Mesylate	GDSC	-0.373277	3.57e-18	588
DNMT1	Y-39983	GDSC	-0.366669	1.39e-17	591
DNMT1	CX-5461	GDSC	-0.365514	2.23e-17	587
DNMT1	KIN001-260	GDSC	-0.363304	2.79e-17	591
DNMT1	STF-62247	GDSC	-0.363939	3e-17	587
DNMT1	XMD14-99	GDSC	-0.363055	3e-17	590
DNMT1	BMS-345541	GDSC	-0.362751	3.15e-17	590
DNMT1	UNC1215	GDSC	-0.367397	3.15e-17	574
DNMT1	Ruxolitinib	GDSC	-0.361934	4.03e-17	589
DNMT1	VNLG/124	GDSC	-0.361223	5.74e-17	586
DNMT1	WZ3105	GDSC	-0.359284	6.62e-17	590
DNMT1	GSK690693	GDSC	-0.355577	1.71e-16	588
DNMT1	XMD15-27	GDSC	-0.352065	3.27e-16	590
DNMT1	KIN001-236	GDSC	-0.34343	1.91e-15	591
DNMT1	CAY10603	GDSC	-0.339759	5.09e-15	586
DNMT1	UNC0638	GDSC	-0.329481	7.51e-15	618
DNMT1	QL-X-138	GDSC	-0.338185	7.84e-15	584
DNMT1	TAK-715	GDSC	-0.335877	8.89e-15	590
DNMT1	Temozolomide	GDSC	-0.34049	8.93e-15	573
DNMT1	GW-2580	GDSC	-0.33457	1.17e-14	590
DNMT1	Linifanib	GDSC	-0.3316	2.11e-14	590
DNMT1	Masitinib	GDSC	-0.331401	2.29e-14	589
DNMT1	PHA-793887	GDSC	-0.329326	3.13e-14	590
DNMT1	SNX-2112	GDSC	-0.329826	3.13e-14	588
DNMT1	I-BET-762	GDSC	-0.329205	3.69e-14	587
DNMT1	OSI-027	GDSC	-0.326741	5.72e-14	588
DNMT1	THZ-2-102-1	GDSC	-0.326261	8.38e-14	582
DNMT1	Methotrexate	GDSC	-0.341745	9.74e-14	525
DNMT1	VX-702	GDSC	-0.342276	9.78e-14	523
DNMT1	Vorinostat	GDSC	-0.339354	1.31e-13	527
DNMT1	TL-1-85	GDSC	-0.320776	1.46e-13	591
DNMT1	Alectinib	GDSC	-0.317029	3.48e-13	587
DNMT1	Vismodegib	GDSC	-0.332729	4.32e-13	526
DNMT1	JW-7-24-1	GDSC	-0.314421	4.88e-13	590
DNMT1	NSC-207895	GDSC	-0.314278	6.12e-13	586
DNMT1	OSI-930	GDSC	-0.312828	6.93e-13	589
DNMT1	PFI-3	GDSC	-0.32519	6.93e-13	543
DNMT1	SGC0946	GDSC	-0.316375	7.63e-13	573
DNMT1	Belinostat	GDSC	-0.313665	1.26e-12	573
DNMT1	AR-42	GDSC	-0.304885	3.79e-12	583
DNMT1	CP466722	GDSC	-0.302626	4.32e-12	589
DNMT1	FMK	GDSC	-0.314999	7.54e-12	530
DNMT1	Nilotinib	GDSC	-0.314337	2.99e-11	503
DNMT1	Axitinib	GDSC	-0.30651	4.14e-11	523
DNMT1	Navitoclax	GDSC	-0.300828	8.44e-11	527
DNMT1	Topotecan	CCLE	-0.333381	1.27e-09	373
DNMT1	Irinotecan	CCLE	-0.380208	7.14e-08	225
DNMT1	GSK319347A	GDSC	-0.366882	2.64e-07	223
DNMT1	QL-XII-61	GDSC	-0.314093	1.14e-06	278
DNMT1	GNF-2	GDSC	-0.336819	2.57e-06	225
DNMT1	S-Trityl-L-cysteine	GDSC	-0.315117	1.26e-05	225
DNMT1	Cyclopamine	GDSC	-0.31738	1.3e-05	221
EHMT1	Amuvatinib	GDSC	-0.319008	2.2e-13	589
EHMT2	NPK76-II-72-1	GDSC	-0.404084	2.87e-21	591
EHMT2	XMD13-2	GDSC	-0.379838	7.22e-19	590
EHMT2	GSK1070916	GDSC	-0.377367	3.32e-18	576
EHMT2	Quizartinib	GDSC	-0.358512	8.3e-17	589
EHMT2	TL-2-105	GDSC	-0.353684	2.31e-16	590
EHMT2	BX-912	GDSC	-0.351949	3.31e-16	590
EHMT2	Zibotentan	GDSC	-0.346226	1.06e-15	591
EHMT2	T0901317	GDSC	-0.346524	1.32e-15	586
EHMT2	WZ3105	GDSC	-0.342779	2.29e-15	590
EHMT2	Tubastatin A	GDSC	-0.341416	3.41e-15	587
EHMT2	GSK429286A	GDSC	-0.332967	1.58e-14	590
EHMT2	Ispinesib Mesylate	GDSC	-0.331434	2.38e-14	588
EHMT2	QL-X-138	GDSC	-0.331474	2.88e-14	584
EHMT2	BMS-345541	GDSC	-0.32961	3.01e-14	590
EHMT2	GSK690693	GDSC	-0.329867	3.13e-14	588
EHMT2	KIN001-236	GDSC	-0.328583	3.4e-14	591
EHMT2	KIN001-270	GDSC	-0.325274	6.5e-14	591
EHMT2	Daporinad	GDSC	-0.329374	9.01e-14	569
EHMT2	XMD14-99	GDSC	-0.319118	2.1e-13	590
EHMT2	CP466722	GDSC	-0.315761	3.98e-13	589
EHMT2	KIN001-260	GDSC	-0.313597	5.44e-13	591
EHMT2	Axitinib	GDSC	-0.330673	7.36e-13	523
EHMT2	VNLG/124	GDSC	-0.313196	7.44e-13	586
EHMT2	I-BET-762	GDSC	-0.311946	8.9e-13	587
EHMT2	QL-XI-92	GDSC	-0.310418	1.03e-12	590
EHMT2	UNC1215	GDSC	-0.311293	1.86e-12	574
EHMT2	Tivozanib	GDSC	-0.306654	2.15e-12	589
EHMT2	Navitoclax	GDSC	-0.322587	2.41e-12	527
EHMT2	Y-39983	GDSC	-0.30539	2.43e-12	591
EHMT2	Genentech Cpd 10	GDSC	-0.30551	2.45e-12	590
EHMT2	OSI-027	GDSC	-0.305125	2.89e-12	588
EHMT2	Selisistat	GDSC	-0.305366	3.03e-12	586
EHMT2	CAY10603	GDSC	-0.302782	4.79e-12	586
EHMT2	Trametinib	GDSC	0.308213	4.92e-12	564
EHMT2	Ruxolitinib	GDSC	-0.301213	5.58e-12	589
EHMT2	Amuvatinib	GDSC	-0.3007	6.13e-12	589
EHMT2	TAK-715	GDSC	-0.300061	6.56e-12	590
EHMT2	Vorinostat	GDSC	-0.300187	9.27e-11	527
EZH2	NPK76-II-72-1	GDSC	-0.364911	2.05e-17	591
EZH2	XMD13-2	GDSC	-0.350685	4.36e-16	590
EZH2	GSK1070916	GDSC	-0.351054	9.38e-16	576
EZH2	Ispinesib Mesylate	GDSC	-0.346378	1.22e-15	588
EZH2	TL-2-105	GDSC	-0.331124	2.29e-14	590
EZH2	XMD14-99	GDSC	-0.327957	4.05e-14	590
EZH2	Vorinostat	GDSC	-0.342833	7.21e-14	527
EZH2	Quizartinib	GDSC	-0.324953	7.56e-14	589
EZH2	GSK429286A	GDSC	-0.324601	7.66e-14	590
EZH2	BX-912	GDSC	-0.323205	9.91e-14	590
EZH2	KIN001-260	GDSC	-0.321901	1.22e-13	591
EZH2	UNC1215	GDSC	-0.321333	2.97e-13	574
EZH2	Methotrexate	GDSC	-0.332372	4.88e-13	525
EZH2	Zibotentan	GDSC	-0.314194	4.88e-13	591
EZH2	T0901317	GDSC	-0.310467	1.24e-12	586
EZH2	Tubastatin A	GDSC	-0.308253	1.77e-12	587
EZH2	Y-39983	GDSC	-0.306092	2.16e-12	591
EZH2	BMS-345541	GDSC	-0.305818	2.36e-12	590
EZH2	Tivozanib	GDSC	-0.30402	3.41e-12	589
EZH2	VX-702	GDSC	-0.320696	4.05e-12	523
EZH2	SGC0946	GDSC	-0.306811	4.21e-12	573
EZH2	I-BET-762	GDSC	-0.302783	4.59e-12	587
EZH2	Panobinostat	CCLE	-0.300963	6.98e-08	369
EZH2	Irinotecan	CCLE	-0.375875	1.04e-07	225
GADD45A	Panobinostat	CCLE	0.316687	1.16e-08	369
IDH2	Trametinib	GDSC	0.326758	1.82e-13	564
KDM2B	BMS-345541	GDSC	-0.431257	3.99e-24	590
KDM2B	XMD13-2	GDSC	-0.431933	3.99e-24	590
KDM2B	T0901317	GDSC	-0.423125	3.83e-23	586
KDM2B	NPK76-II-72-1	GDSC	-0.417401	1.01e-22	591
KDM2B	Zibotentan	GDSC	-0.413946	2.37e-22	591
KDM2B	Quizartinib	GDSC	-0.409528	8.98e-22	589
KDM2B	XMD14-99	GDSC	-0.403533	3.24e-21	590
KDM2B	BX-912	GDSC	-0.403056	3.37e-21	590
KDM2B	I-BET-762	GDSC	-0.401967	5.08e-21	587
KDM2B	UNC1215	GDSC	-0.40622	5.08e-21	574
KDM2B	Tubastatin A	GDSC	-0.401132	5.97e-21	587
KDM2B	Daporinad	GDSC	-0.405671	7.77e-21	569
KDM2B	GSK1070916	GDSC	-0.393264	8.64e-20	576
KDM2B	Vorinostat	GDSC	-0.405677	2.13e-19	527
KDM2B	Tivozanib	GDSC	-0.383627	3.18e-19	589
KDM2B	TL-2-105	GDSC	-0.383025	3.25e-19	590
KDM2B	KIN001-260	GDSC	-0.378446	8.76e-19	591
KDM2B	WZ3105	GDSC	-0.375026	2.12e-18	590
KDM2B	XMD15-27	GDSC	-0.370225	6.55e-18	590
KDM2B	Selisistat	GDSC	-0.37071	7.61e-18	586
KDM2B	KIN001-236	GDSC	-0.367683	1.1e-17	591
KDM2B	AR-42	GDSC	-0.367853	1.82e-17	583
KDM2B	GSK690693	GDSC	-0.365726	2.05e-17	588
KDM2B	Ispinesib Mesylate	GDSC	-0.365493	2.13e-17	588
KDM2B	GSK429286A	GDSC	-0.364214	2.43e-17	590
KDM2B	KIN001-270	GDSC	-0.362939	2.99e-17	591
KDM2B	Amuvatinib	GDSC	-0.360202	5.86e-17	589
KDM2B	CAY10603	GDSC	-0.360844	6.08e-17	586
KDM2B	VNLG/124	GDSC	-0.360334	6.67e-17	586
KDM2B	TAK-715	GDSC	-0.355692	1.47e-16	590
KDM2B	STF-62247	GDSC	-0.353406	2.97e-16	587
KDM2B	UNC0638	GDSC	-0.343752	3.79e-16	618
KDM2B	Methotrexate	GDSC	-0.369945	4.68e-16	525
KDM2B	Belinostat	GDSC	-0.354541	5.28e-16	573
KDM2B	Ruxolitinib	GDSC	-0.347911	8.4e-16	589
KDM2B	Masitinib	GDSC	-0.345666	1.32e-15	589
KDM2B	PHA-793887	GDSC	-0.345304	1.33e-15	590
KDM2B	THZ-2-102-1	GDSC	-0.345181	2.22e-15	582
KDM2B	Linifanib	GDSC	-0.342469	2.38e-15	590
KDM2B	PIK-93	GDSC	-0.340964	3.03e-15	591
KDM2B	Y-39983	GDSC	-0.340808	3.11e-15	591
KDM2B	OSI-930	GDSC	-0.33999	4.08e-15	589
KDM2B	GW-2580	GDSC	-0.338016	5.85e-15	590
KDM2B	SGC0946	GDSC	-0.340608	8.85e-15	573
KDM2B	CX-5461	GDSC	-0.334426	1.41e-14	587
KDM2B	QL-XI-92	GDSC	-0.331765	2.05e-14	590
KDM2B	QL-X-138	GDSC	-0.33306	2.16e-14	584
KDM2B	TL-1-85	GDSC	-0.330201	2.61e-14	591
KDM2B	OSI-027	GDSC	-0.330628	2.8e-14	588
KDM2B	SB505124	GDSC	-0.329895	3.01e-14	589
KDM2B	VX-702	GDSC	-0.348833	3.04e-14	523
KDM2B	SB52334	GDSC	-0.327697	4.26e-14	590
KDM2B	TPCA-1	GDSC	-0.325027	6.82e-14	591
KDM2B	NG-25	GDSC	-0.322905	9.94e-14	591
KDM2B	SNX-2112	GDSC	-0.322017	1.35e-13	588
KDM2B	5-Fluorouracil	GDSC	-0.32175	1.55e-13	586
KDM2B	MPS-1-IN-1	GDSC	-0.318743	2.13e-13	591
KDM2B	Panobinostat	CCLE	-0.397326	2.18e-13	369
KDM2B	YM201636	GDSC	-0.3172	2.81e-13	591
KDM2B	KIN001-244	GDSC	-0.315626	3.74e-13	591
KDM2B	Alectinib	GDSC	-0.312926	7.44e-13	587
KDM2B	Fedratinib	GDSC	-0.312094	7.52e-13	590
KDM2B	CUDC-101	GDSC	-0.313076	1.05e-12	579
KDM2B	AT-7519	GDSC	-0.307612	2.08e-12	586
KDM2B	NSC-207895	GDSC	-0.307567	2.09e-12	586
KDM2B	Genentech Cpd 10	GDSC	-0.30631	2.17e-12	590
KDM2B	Navitoclax	GDSC	-0.322943	2.27e-12	527
KDM2B	CP466722	GDSC	-0.303879	3.49e-12	589
KDM2B	Temozolomide	GDSC	-0.307808	3.55e-12	573
KDM2B	PFI-3	GDSC	-0.308179	1.29e-11	543
KDM2B	Tanespimycin	GDSC	0.305711	3.92e-11	527
KDM2B	Axitinib	GDSC	-0.305904	4.59e-11	523
KDM2B	Nilotinib	GDSC	-0.310639	5.35e-11	503
KDM2B	L-685458	CCLE	-0.343341	7.42e-10	360
KDM2B	QL-XII-61	GDSC	-0.37024	4.96e-09	278
KDM2B	PF2341066	CCLE	-0.300285	6.33e-08	373
KDM2B	GSK319347A	GDSC	-0.342378	1.88e-06	223
KDM2B	Irinotecan	CCLE	-0.32934	4.53e-06	225
KDM2B	Crizotinib	GDSC	-0.308329	1.6e-05	230
MBD1	I-BET-762	GDSC	-0.350258	5.58e-16	587
MBD1	GSK429286A	GDSC	-0.342647	2.33e-15	590
MBD1	NPK76-II-72-1	GDSC	-0.336011	8.27e-15	591
MBD1	XMD13-2	GDSC	-0.326052	5.89e-14	590
MBD1	TL-2-105	GDSC	-0.322063	1.22e-13	590
MBD1	UNC0638	GDSC	-0.312925	1.81e-13	618
MBD1	T0901317	GDSC	-0.320303	2.05e-13	586
MBD1	BX-912	GDSC	-0.315719	3.85e-13	590
MBD1	Quizartinib	GDSC	-0.313346	6.28e-13	589
MBD1	Zibotentan	GDSC	-0.31131	8.31e-13	591
MBD1	GSK1070916	GDSC	-0.313966	1.03e-12	576
MBD1	Tubastatin A	GDSC	-0.3092	1.48e-12	587
MBD1	Fedratinib	GDSC	-0.303408	3.61e-12	590
MBD1	UNC1215	GDSC	-0.306301	4.38e-12	574
MBD1	Irinotecan	CCLE	-0.302105	3.08e-05	225
MBD2	XMD8-85	GDSC	-0.310459	2.09e-05	221
MBD3	BX-912	GDSC	-0.302753	4.06e-12	590
MBD3	UNC1215	GDSC	-0.303495	7.19e-12	574
MBD3	QL-XII-61	GDSC	-0.320037	6.74e-07	278
MBD4	WZ3105	GDSC	-0.301891	4.71e-12	590
RB1	Palbociclib	GDSC	-0.306025	8.6e-11	508
SETDB1	NPK76-II-72-1	GDSC	-0.359809	5.74e-17	591
SETDB1	TL-2-105	GDSC	-0.341672	2.8e-15	590
SETDB1	Vorinostat	GDSC	-0.360045	2.93e-15	527
SETDB1	I-BET-762	GDSC	-0.338426	6.29e-15	587
SETDB1	BMS-345541	GDSC	-0.333834	1.37e-14	590
SETDB1	Quizartinib	GDSC	-0.327818	4.36e-14	589
SETDB1	Tubastatin A	GDSC	-0.327673	5.02e-14	587
SETDB1	Amuvatinib	GDSC	-0.325031	7.48e-14	589
SETDB1	WZ3105	GDSC	-0.32206	1.22e-13	590
SETDB1	XMD13-2	GDSC	-0.322089	1.22e-13	590
SETDB1	Trametinib	GDSC	0.325739	2.18e-13	564
SETDB1	GSK1070916	GDSC	-0.320528	3.1e-13	576
SETDB1	PHA-793887	GDSC	-0.316422	3.38e-13	590
SETDB1	Tanespimycin	GDSC	0.327997	9.51e-13	527
SETDB1	YM201636	GDSC	-0.310254	1.02e-12	591
SETDB1	GSK690693	GDSC	-0.309568	1.32e-12	588
SETDB1	TAK-715	GDSC	-0.305598	2.43e-12	590
SETDB1	Methotrexate	GDSC	-0.31396	1.14e-11	525
SETDB1	Panobinostat	CCLE	-0.34805	2.47e-10	369
SETDB1	L-685458	CCLE	-0.336304	1.79e-09	360
SETDB1	GSK319347A	GDSC	-0.306464	2.5e-05	223
SMUG1	Crizotinib	GDSC	0.330502	3.19e-06	230
SMUG1	Cyclopamine	GDSC	0.309072	2.3e-05	221
SMUG1	XMD8-85	GDSC	0.304336	3.16e-05	221
SUV39H1	S-Trityl-L-cysteine	GDSC	-0.317251	1.09e-05	225
SUV39H1	Irinotecan	CCLE	-0.314107	1.35e-05	225
SUZ12	NPK76-II-72-1	GDSC	-0.342833	2.17e-15	591
SUZ12	TL-2-105	GDSC	-0.342498	2.38e-15	590
SUZ12	WZ3105	GDSC	-0.333439	1.46e-14	590
SUZ12	BMS-345541	GDSC	-0.330074	2.8e-14	590
SUZ12	T0901317	GDSC	-0.327449	5.54e-14	586
SUZ12	BX-912	GDSC	-0.325731	6.28e-14	590
SUZ12	Quizartinib	GDSC	-0.325044	7.48e-14	589
SUZ12	XMD13-2	GDSC	-0.318999	2.13e-13	590
SUZ12	PHA-793887	GDSC	-0.318514	2.3e-13	590
SUZ12	GSK429286A	GDSC	-0.308808	1.39e-12	590
SUZ12	Tivozanib	GDSC	-0.30569	2.48e-12	589
SUZ12	UNC1215	GDSC	-0.307519	3.56e-12	574
SUZ12	Methotrexate	GDSC	-0.308212	2.89e-11	525
SUZ12	Panobinostat	CCLE	-0.300958	6.98e-08	369
SUZ12	Irinotecan	CCLE	-0.336517	2.62e-06	225
SUZ12	Crizotinib	GDSC	-0.320711	6.68e-06	230
TDG	NPK76-II-72-1	GDSC	-0.30049	5.83e-12	591
TDG	Panobinostat	CCLE	-0.300526	7.28e-08	369
TET3	Trametinib	GDSC	0.309092	4.23e-12	564
TET3	L-685458	CCLE	-0.309647	3.99e-08	360
UHRF1	Daporinad	GDSC	-0.346812	3.18e-15	569
UHRF1	Zibotentan	GDSC	-0.323552	8.97e-14	591
UHRF1	BX-912	GDSC	-0.305594	2.43e-12	590
UHRF1	Axitinib	GDSC	-0.303606	6.56e-11	523
UHRF1	Topotecan	CCLE	-0.331139	1.7e-09	373
UHRF1	PF2341066	CCLE	-0.304775	3.83e-08	373
UHRF1	Irinotecan	CCLE	-0.360447	3.97e-07	225
UHRF1	Tozasertib	GDSC	-0.345667	1.54e-06	222
UHRF1	S-Trityl-L-cysteine	GDSC	-0.320079	8.91e-06	225
UHRF1	PHA-665752	GDSC	-0.301662	2.44e-05	231
UHRF1	Sunitinib	GDSC	-0.303066	2.89e-05	225
UHRF2	GSK429286A	GDSC	-0.350502	4.49e-16	590
UHRF2	BX-912	GDSC	-0.340155	3.73e-15	590
UHRF2	XMD13-2	GDSC	-0.339053	4.71e-15	590
UHRF2	UNC1215	GDSC	-0.338091	1.39e-14	574
UHRF2	Methotrexate	GDSC	-0.341664	9.78e-14	525
UHRF2	Temozolomide	GDSC	-0.326395	1.26e-13	573
UHRF2	Tivozanib	GDSC	-0.321747	1.35e-13	589
UHRF2	KIN001-270	GDSC	-0.320832	1.45e-13	591
UHRF2	WZ3105	GDSC	-0.320877	1.5e-13	590
UHRF2	XMD14-99	GDSC	-0.320194	1.72e-13	590
UHRF2	XMD15-27	GDSC	-0.318818	2.18e-13	590
UHRF2	Ispinesib Mesylate	GDSC	-0.318565	2.5e-13	588
UHRF2	Linifanib	GDSC	-0.316986	3.05e-13	590
UHRF2	PHA-793887	GDSC	-0.316153	3.55e-13	590
UHRF2	Y-39983	GDSC	-0.315437	3.85e-13	591
UHRF2	GSK1070916	GDSC	-0.316803	6.17e-13	576
UHRF2	AT-7519	GDSC	-0.309056	1.6e-12	586
UHRF2	KIN001-260	GDSC	-0.306772	1.94e-12	591
UHRF2	BMS-345541	GDSC	-0.306958	1.96e-12	590
UHRF2	NPK76-II-72-1	GDSC	-0.302664	3.96e-12	591
UHRF2	PFI-3	GDSC	-0.31133	7.59e-12	543
UHRF2	Vorinostat	GDSC	-0.300846	8.43e-11	527
UHRF2	QL-XII-61	GDSC	-0.326909	3.67e-07	278
UHRF2	Entinostat	GDSC	-0.34071	2.13e-06	223
UHRF2	GSK319347A	GDSC	-0.322952	7.99e-06	223
UHRF2	Cyclopamine	GDSC	-0.318207	1.23e-05	221
UHRF2	S-Trityl-L-cysteine	GDSC	-0.312719	1.48e-05	225
UHRF2	Irinotecan	CCLE	-0.30821	2.03e-05	225
USP7	Methotrexate	GDSC	-0.352105	1.5e-14	525
USP7	Quizartinib	GDSC	-0.318267	2.51e-13	589
USP7	Vorinostat	GDSC	-0.33387	3.38e-13	527
USP7	T0901317	GDSC	-0.307279	2.17e-12	586
ZBTB33	Vorinostat	GDSC	-0.315128	8.47e-12	527
ZBTB4	AR-42	GDSC	0.324702	1.05e-13	583
ZBTB4	BMS-345541	GDSC	0.318464	2.32e-13	590
ZBTB4	Vorinostat	GDSC	0.335756	2.41e-13	527
ZBTB4	T0901317	GDSC	0.318071	3.03e-13	586
ZBTB4	NPK76-II-72-1	GDSC	0.314874	4.29e-13	591
ZBTB4	Methotrexate	GDSC	0.331747	5.44e-13	525
ZBTB4	XMD13-2	GDSC	0.311256	8.82e-13	590
ZBTB4	TAK-715	GDSC	0.309413	1.24e-12	590
ZBTB4	Tubastatin A	GDSC	0.309459	1.41e-12	587
ZBTB4	TL-2-105	GDSC	0.300127	6.5e-12	590
ZBTB4	Belinostat	GDSC	0.301588	1.06e-11	573
ZBTB4	VX-702	GDSC	0.305053	5.23e-11	523
ZBTB4	Panobinostat	CCLE	0.350829	1.74e-10	369
Spearman r, Spearman correlation coefficient
pFDR, FDR adjusted p-value
