# Supplementary material for: Association of expression of epigenetic molecular factors with DNA methylation and sensitivity to chemotherapeutic agents in cancer cell lines
Source: Clin Epigenetics. 2021 Mar 6;13:49. doi: 10.1186/s13148-021-01026-4 (PMC7936435; doi:10.1186/s13148-021-01026-4)
Supplement: Supplementary file 4 — Additional file 4: Table S4. Significant strong trans- and cis-correlations of GMD expression with methylation of individual probes in the pancancer dataset satisfying p < 1.389 × 10–8 and |ρ| > 0.5. [file 13148_2021_1026_MOESM4_ESM.xlsx]

## Sheet: Table S4
Table S4. Significant strong trans- and cis-correlations of GMD expression with methylation of individual probes in the pancancer dataset satisfying p < 1.389 ´ 10-8 and |r| > 0.5
Type of correlation	GMD	Target gene	Target probe	Spearman r	p-value	GMD chromosome	Taget gene cytoband	Sample size	Coordinate	Gene Accesion	UCSC RefGene Group	UCSC CpG Islands Name	Relation to UCSC CpG Island	Phantom	DMR	Enhancer	HMM Island	Regulatory Feature Name	Regulatory Feature Group
Trans	APOBEC3C	ANKH	cg03315407	-0.515012	6.57e-45	chr22	5p15.2	644	14863180	NM_054027	Body					TRUE		5:14809748-14810240	Unclassified
Trans	APOBEC3C	APOBEC3D	cg16066354	-0.512349	1.87e-44	chr22	22q13.1	645	37747397	NM_152426;NM_152426	1stExon;5'UTR					TRUE
Trans	APOBEC3C	ARID1B	cg19343518	0.513916	1.08e-44	chr22	6q25.3	644	157550371	NM_017519;NM_175863;NM_020732	Body;Body;Body					TRUE
Trans	APOBEC3C	BST2	cg20092122	-0.516876	2.41e-45	chr22	19p13.11	645	17378221	NM_004335	TSS1500					TRUE		19:17517125-17517426	Promoter_Associated
Trans	APOBEC3C	CFDP1	cg06633978	-0.516871	2.42e-45	chr22	16q23.1	645	73911307	NM_006324	Body					TRUE		16:75353238-75353958	Unclassified
Trans	APOBEC3C	CHCHD6	cg18670236	-0.5187	1.05e-45	chr22	3q21.3	645	128113168	NM_032343	Body				DMR	TRUE		3:126630239-126630714	Unclassified
Trans	APOBEC3C	KIAA1949	cg07474957	-0.564539	1.45e-55	chr22	6p21.33	645	30758823	NM_001134870;NM_133471	Body;Body	chr6:30654392-30654934	N_Shelf					6:30650111-30651216	Promoter_Associated
Trans	APOBEC3C	KIAA1949	cg23167351	-0.543657	6.95e-51	chr22	6p21.33	645	30758716	NM_001134870;NM_133471	Body;Body	chr6:30654392-30654934	N_Shelf					6:30650111-30651216	Promoter_Associated
Trans	APOBEC3C	KIAA1949	cg05098566	-0.527661	1.63e-47	chr22	6p21.33	645	30760261	NM_001134870;NM_133471	Body;1stExon	chr6:30654392-30654934	N_Shelf		RDMR
Trans	APOBEC3C	KIAA1949	cg18427856	-0.526926	2.3e-47	chr22	6p21.33	645	30760626	NM_001134870;NM_133471	Body;1stExon	chr6:30654392-30654934	N_Shore	low-CpG:30760413-30760648				6:30652289-30655443	Promoter_Associated
Trans	APOBEC3C	KIAA1949	cg01413582	-0.526588	2.69e-47	chr22	6p21.33	645	30760667	NM_001134870;NM_133471	Body;1stExon	chr6:30654392-30654934	N_Shore					6:30652289-30655443	Promoter_Associated
Trans	APOBEC3C	KIAA1949	cg15768443	-0.519964	5.87e-46	chr22	6p21.33	645	30760326	NM_001134870;NM_133471	Body;1stExon	chr6:30654392-30654934	N_Shelf		RDMR			6:30652289-30655443	Promoter_Associated
Trans	APOBEC3C	KIAA1949	cg17476701	-0.519847	6.2e-46	chr22	6p21.33	645	30759542	NM_001134870;NM_133471	Body;Body	chr6:30654392-30654934	N_Shelf		RDMR
Trans	APOBEC3C	KIAA1949	cg00587922	-0.519301	7.96e-46	chr22	6p21.33	645	30759580	NM_001134870;NM_133471	Body;Body	chr6:30654392-30654934	N_Shelf		RDMR
Trans	APOBEC3C	KIAA1949	cg06644669	-0.517093	2.19e-45	chr22	6p21.33	645	30761778	NM_133471;NM_001134870;NM_133471	5'UTR;5'UTR;1stExon	chr6:30654392-30654934	N_Shore					6:30652289-30655443	Promoter_Associated
Trans	APOBEC3C	KIAA1949	cg11288144	-0.514887	5.95e-45	chr22	6p21.33	645	30757888	NM_001134870;NM_133471	Body;Body
Trans	APOBEC3C	KIAA1949	cg08887400	-0.513773	9.85e-45	chr22	6p21.33	645	30760355	NM_001134870;NM_133471	Body;1stExon	chr6:30654392-30654934	N_Shelf		RDMR			6:30652289-30655443	Promoter_Associated
Trans	APOBEC3C	KIAA1949	cg25659902	-0.510729	3.86e-44	chr22	6p21.33	645	30760181	NM_001134870;NM_133471	Body;1stExon	chr6:30654392-30654934	N_Shelf		RDMR
Trans	APOBEC3C	KIAA1949	cg20690667	-0.509501	6.66e-44	chr22	6p21.33	645	30760207	NM_001134870;NM_133471	Body;1stExon	chr6:30654392-30654934	N_Shelf		RDMR
Trans	APOBEC3C	KIAA1949	cg12036303	-0.505159	4.53e-43	chr22	6p21.33	645	30760886	NM_001134870;NM_133471	Body;1stExon	chr6:30654392-30654934	N_Shore		RDMR			6:30652289-30655443	Promoter_Associated
Trans	APOBEC3C	KIAA1949	cg08253704	-0.50512	4.6e-43	chr22	6p21.33	645	30761221	NM_001134870;NM_133471	Body;1stExon	chr6:30654392-30654934	N_Shore					6:30652289-30655443	Promoter_Associated
Trans	APOBEC3C	KIAA1949	cg11414821	-0.500641	3.23e-42	chr22	6p21.33	645	30760750	NM_001134870;NM_133471	Body;1stExon	chr6:30654392-30654934	N_Shore		RDMR			6:30652289-30655443	Promoter_Associated
Trans	APOBEC3C	MOBKL2A	cg21876918	-0.504133	7.09e-43	chr22	19p13.3	645	2036483	NM_130807	5'UTR			low-CpG:2036238-2036509				19:2085140-2085706	Promoter_Associated
Trans	APOBEC3C	OCLN	cg13744194	0.501866	1.9e-42	chr22	5q13.2	645	68823843	NM_002538	TSS200	chr5:68788151-68789823	N_Shore				5:68823843-68825565
Trans	APOBEC3C	RILPL1	cg21618017	-0.560416	1.3e-54	chr22	12q24.31	645	122582814	NM_178314	Body	chr12:124017593-124018994	N_Shore					12:124016616-124017041	Unclassified_Cell_type_specific
Trans	APOBEC3C	WIPF1	cg22047295	-0.539904	4.45e-50	chr22	2q31.1	645	175170768	NM_003387;NM_001077269	5'UTR;5'UTR			low-CpG:175170674-175170781				2:175462354-175462989	Promoter_Associated
Trans	APOBEC3G	ANKH	cg03315407	-0.509351	8.28e-44	chr22	5p15.2	644	14863180	NM_054027	Body					TRUE		5:14809748-14810240	Unclassified
Trans	APOBEC3G	APOBEC3C	cg10316474	-0.559457	2.15e-54	chr22	22q13.1	645	37740014	NM_014508	TSS200							22:39409987-39410651	Unclassified
Trans	APOBEC3G	APOBEC3D	cg16066354	-0.639676	1.63e-75	chr22	22q13.1	645	37747397	NM_152426;NM_152426	1stExon;5'UTR					TRUE
Trans	APOBEC3G	APOL6	cg21205978	-0.540828	2.83e-50	chr22	22q12.3	645	34374097	NM_030641	TSS1500							22:36044011-36045175	Promoter_Associated
Trans	APOBEC3G	APOL6	cg09432376	-0.52297	1.46e-46	chr22	22q12.3	645	34374172	NM_030641	TSS200							22:36044011-36045175	Promoter_Associated
Trans	APOBEC3G	BST2	cg20092122	-0.531579	2.53e-48	chr22	19p13.11	645	17378221	NM_004335	TSS1500					TRUE		19:17517125-17517426	Promoter_Associated
Trans	APOBEC3G	C17orf49	cg20878275	-0.508298	1.14e-43	chr22	17p13.1	645	6859564	NM_001142799;NM_001142798;NM_174893	Body;Body;Body	chr17:6917569-6918539	S_Shore		RDMR		17:6859422-6859729	17:6917127-6919208	Promoter_Associated
Trans	APOBEC3G	C2CD2	cg09428349	-0.569063	1.88e-56	chr22	21q22.3	643	42219927	NM_015500;NM_199050	Body;TSS200					TRUE		21:43345843-43347306	Unclassified
Trans	APOBEC3G	C2CD2	cg18565216	-0.525432	7.54e-47	chr22	21q22.3	642	42220163	NM_015500;NM_199050	Body;TSS1500					TRUE		21:43345843-43347306	Unclassified
Trans	APOBEC3G	C5orf56	cg03653573	-0.501995	1.8e-42	chr22	5q31.1	645	131790225	NM_001013717	Body			low-CpG:131790207-131790302				5:131762276-131763401	Promoter_Associated
Trans	APOBEC3G	CFDP1	cg06633978	-0.54288	1.02e-50	chr22	16q23.1	645	73911307	NM_006324	Body					TRUE		16:75353238-75353958	Unclassified
Trans	APOBEC3G	CMAH	cg00579036	-0.557215	6.94e-54	chr22	6p22.2	645	25246530	NR_002174;NR_027626	TSS1500;Body	chr6:25139920-25140246	N_Shore			TRUE		6:25137919-25139570	Promoter_Associated
Trans	APOBEC3G	CXorf38	cg06231618	-0.528597	1.04e-47	chr22	Xp11.4	645	40389003	NM_144970	Body	chrX:40506176-40506982	N_Shelf					X:40503965-40504708	Unclassified_Cell_type_specific
Trans	APOBEC3G	IFIT3	cg06460983	-0.507991	1.51e-43	chr22	10q23.31	644	91082320	NM_001549;NM_001031683;NM_001031683	Body;1stExon;5'UTR							10:91092079-91092391	Unclassified
Trans	APOBEC3G	KIAA1949	cg07474957	-0.598699	5.57e-64	chr22	6p21.33	645	30758823	NM_001134870;NM_133471	Body;Body	chr6:30654392-30654934	N_Shelf					6:30650111-30651216	Promoter_Associated
Trans	APOBEC3G	KIAA1949	cg18427856	-0.564036	1.9e-55	chr22	6p21.33	645	30760626	NM_001134870;NM_133471	Body;1stExon	chr6:30654392-30654934	N_Shore	low-CpG:30760413-30760648				6:30652289-30655443	Promoter_Associated
Trans	APOBEC3G	KIAA1949	cg05098566	-0.548503	6.1e-52	chr22	6p21.33	645	30760261	NM_001134870;NM_133471	Body;1stExon	chr6:30654392-30654934	N_Shelf		RDMR
Trans	APOBEC3G	KIAA1949	cg01413582	-0.54725	1.15e-51	chr22	6p21.33	645	30760667	NM_001134870;NM_133471	Body;1stExon	chr6:30654392-30654934	N_Shore					6:30652289-30655443	Promoter_Associated
Trans	APOBEC3G	KIAA1949	cg23167351	-0.544602	4.34e-51	chr22	6p21.33	645	30758716	NM_001134870;NM_133471	Body;Body	chr6:30654392-30654934	N_Shelf					6:30650111-30651216	Promoter_Associated
Trans	APOBEC3G	KIAA1949	cg11288144	-0.544007	5.84e-51	chr22	6p21.33	645	30757888	NM_001134870;NM_133471	Body;Body
Trans	APOBEC3G	KIAA1949	cg08253704	-0.541933	1.64e-50	chr22	6p21.33	645	30761221	NM_001134870;NM_133471	Body;1stExon	chr6:30654392-30654934	N_Shore					6:30652289-30655443	Promoter_Associated
Trans	APOBEC3G	KIAA1949	cg12036303	-0.536151	2.79e-49	chr22	6p21.33	645	30760886	NM_001134870;NM_133471	Body;1stExon	chr6:30654392-30654934	N_Shore		RDMR			6:30652289-30655443	Promoter_Associated
Trans	APOBEC3G	KIAA1949	cg17476701	-0.532702	1.47e-48	chr22	6p21.33	645	30759542	NM_001134870;NM_133471	Body;Body	chr6:30654392-30654934	N_Shelf		RDMR
Trans	APOBEC3G	KIAA1949	cg00278359	-0.531597	2.5e-48	chr22	6p21.33	645	30760808	NM_001134870;NM_133471	Body;1stExon	chr6:30654392-30654934	N_Shore		RDMR			6:30652289-30655443	Promoter_Associated
Trans	APOBEC3G	KIAA1949	cg12105190	-0.52658	2.7e-47	chr22	6p21.33	645	30761386	NM_001134870;NM_133471	Body;1stExon	chr6:30654392-30654934	N_Shore					6:30652289-30655443	Promoter_Associated
Trans	APOBEC3G	KIAA1949	cg25659902	-0.525413	4.68e-47	chr22	6p21.33	645	30760181	NM_001134870;NM_133471	Body;1stExon	chr6:30654392-30654934	N_Shelf		RDMR
Trans	APOBEC3G	KIAA1949	cg06644669	-0.520222	5.21e-46	chr22	6p21.33	645	30761778	NM_133471;NM_001134870;NM_133471	5'UTR;5'UTR;1stExon	chr6:30654392-30654934	N_Shore					6:30652289-30655443	Promoter_Associated
Trans	APOBEC3G	KIAA1949	cg11414821	-0.519496	7.28e-46	chr22	6p21.33	645	30760750	NM_001134870;NM_133471	Body;1stExon	chr6:30654392-30654934	N_Shore		RDMR			6:30652289-30655443	Promoter_Associated
Trans	APOBEC3G	KIAA1949	cg00010853	-0.515848	3.85e-45	chr22	6p21.33	645	30761146	NM_001134870;NM_133471	Body;1stExon	chr6:30654392-30654934	N_Shore		RDMR			6:30652289-30655443	Promoter_Associated
Trans	APOBEC3G	KIAA1949	cg00587922	-0.514372	7.52e-45	chr22	6p21.33	645	30759580	NM_001134870;NM_133471	Body;Body	chr6:30654392-30654934	N_Shelf		RDMR
Trans	APOBEC3G	KIAA1949	cg08887400	-0.512342	1.87e-44	chr22	6p21.33	645	30760355	NM_001134870;NM_133471	Body;1stExon	chr6:30654392-30654934	N_Shelf		RDMR			6:30652289-30655443	Promoter_Associated
Trans	APOBEC3G	KIAA1949	cg22413056	-0.505454	4.61e-43	chr22	6p21.33	644	30758181	NM_001134870;NM_133471	Body;Body							6:30650111-30651216	Promoter_Associated
Trans	APOBEC3G	KIAA1949	cg11554650	-0.504675	5.59e-43	chr22	6p21.33	645	30761170	NM_001134870;NM_133471	Body;1stExon	chr6:30654392-30654934	N_Shore		RDMR			6:30652289-30655443	Promoter_Associated
Trans	APOBEC3G	KIAA1949	cg15768443	-0.5043	6.59e-43	chr22	6p21.33	645	30760326	NM_001134870;NM_133471	Body;1stExon	chr6:30654392-30654934	N_Shelf		RDMR			6:30652289-30655443	Promoter_Associated
Trans	APOBEC3G	LIMK1	cg06733155	-0.502361	1.53e-42	chr22	7q11.23	645	73146804	NM_002314	Body				RDMR		7:73146804-73147031
Trans	APOBEC3G	MAX	cg23173466	-0.503654	1.17e-42	chr22	14q23.3	643	64635251	NM_145116;NM_145112;NM_145114;NM_197957;NM_002382;NM_145113	Body;Body;Body;Body;Body;Body	chr14:65568454-65570009	N_Shelf					14:65565362-65565704	Promoter_Associated_Cell_type_specific
Trans	APOBEC3G	MOBKL2A	cg21876918	-0.53628	2.62e-49	chr22	19p13.3	645	2036483	NM_130807	5'UTR			low-CpG:2036238-2036509				19:2085140-2085706	Promoter_Associated
Trans	APOBEC3G	MOBKL2A	cg19519319	-0.520642	4.3e-46	chr22	19p13.3	645	2036301	NM_130807	5'UTR			low-CpG:2036238-2036509				19:2085140-2085706	Promoter_Associated
Trans	APOBEC3G	MOBKL2A	cg02326386	-0.512062	2.12e-44	chr22	19p13.3	645	2036286	NM_130807	5'UTR			low-CpG:2036238-2036509				19:2085140-2085706	Promoter_Associated
Trans	APOBEC3G	MOBKL2A	cg22793129	-0.501144	2.6e-42	chr22	19p13.3	645	2036297	NM_130807	5'UTR			low-CpG:2036238-2036509				19:2085140-2085706	Promoter_Associated
Trans	APOBEC3G	OAS2	cg11318133	-0.505925	3.23e-43	chr22	12q24.13	645	111900651	NM_001032731;NM_016817;NM_002535	TSS200;TSS200;TSS200			low-CpG:111900638-111900789		TRUE		12:113415627-113416688	Promoter_Associated
Trans	APOBEC3G	OAS2	cg27147785	-0.503847	8.03e-43	chr22	12q24.13	645	111900528	NM_001032731;NM_016817;NM_002535	TSS200;TSS200;TSS200					TRUE		12:113415627-113416688	Promoter_Associated
Trans	APOBEC3G	PML	cg01947066	-0.515213	1.12e-44	chr22	15q24.1	640	72076639	NM_033247;NM_033244;NM_002675;NM_033238;NM_033246;NM_033250;NM_033239;NM_033249;NM_033240	Body;Body;Body;Body;Body;Body;Body;Body;Body	chr15:74290344-74290760	N_Shore		DMR			15:74289340-74289667	Promoter_Associated
Trans	APOBEC3G	PTPN22	cg14385738	-0.5285	1.09e-47	chr22	1p13.2	645	114215863	NM_012411;NM_012411;NM_015967;NM_015967	5'UTR;1stExon;5'UTR;1stExon					TRUE		1:114414133-114414623	Promoter_Associated
Trans	APOBEC3G	PTPN22	cg00916635	-0.516608	2.73e-45	chr22	1p13.2	645	114215835	NM_012411;NM_012411;NM_015967;NM_015967	5'UTR;1stExon;5'UTR;1stExon					TRUE		1:114414133-114414623	Promoter_Associated
Trans	APOBEC3G	PTPN22	cg00041401	-0.513242	1.25e-44	chr22	1p13.2	645	114215931	NM_012411;NM_015967	TSS200;TSS200					TRUE		1:114414133-114414623	Promoter_Associated
Trans	APOBEC3G	RAB8B	cg10777887	-0.516735	2.57e-45	chr22	15q22.2	645	61271368	NM_016530	Body	chr15:63481449-63481975	S_Shelf					15:63483970-63484788	Unclassified
Trans	APOBEC3G	RILPL1	cg21618017	-0.544418	4.76e-51	chr22	12q24.31	645	122582814	NM_178314	Body	chr12:124017593-124018994	N_Shore					12:124016616-124017041	Unclassified_Cell_type_specific
Trans	APOBEC3G	RUNX1	cg04915566	-0.519493	7.29e-46	chr22	21q22.12	645	35343342	NM_001754;NM_001754	5'UTR;1stExon			low-CpG:35343224-35343511				21:36420876-36421962	Promoter_Associated
Trans	APOBEC3G	RUNX1	cg01519261	-0.504495	6.05e-43	chr22	21q22.12	645	35343337	NM_001754;NM_001754	5'UTR;1stExon			low-CpG:35343224-35343511				21:36420876-36421962	Promoter_Associated
Trans	APOBEC3G	SH2B3	cg02298094	-0.545839	2.33e-51	chr22	12q24.12	645	110329059	NM_005475	5'UTR	chr12:111842938-111844392	S_Shore		DMR
Trans	APOBEC3G	SLC25A22	cg10970251	-0.514348	7.6e-45	chr22	11p15.5	645	786421	NM_024698	TSS1500	chr11:797640-798544	N_Shore		RDMR	TRUE		11:795816-796996	Promoter_Associated
Trans	APOBEC3G	TAP1;PSMB9	cg05362405	-0.53258	1.56e-48	chr22	6p21.32	645	32930330	NM_002800;NM_148954;NM_000593	Body;Body;TSS1500	chr6:32820849-32822370	Island					6:32820791-32822770	Promoter_Associated
Trans	APOBEC3G	WIPF1	cg22047295	-0.538085	1.09e-49	chr22	2q31.1	645	175170768	NM_003387;NM_001077269	5'UTR;5'UTR			low-CpG:175170674-175170781				2:175462354-175462989	Promoter_Associated
Trans	APOBEC3G		cg15451258	-0.560155	1.49e-54	chr22	15q13.1	645	27904973			chr15:30113705-30113940	S_Shelf					15:30117415-30117874	Unclassified_Cell_type_specific
Trans	APOBEC3G		cg09037630	-0.531551	2.56e-48	chr22	6p21.33	645	31636218							TRUE		6:31527646-31528349	Unclassified
Trans	APOBEC3G		cg12018718	-0.522958	1.47e-46	chr22	2p25.1	645	8601540							TRUE	2:8601379-8601646	2:8683375-8684259	Unclassified
Trans	APOBEC3G		cg23723410	-0.52096	4.35e-46	chr22	1p32.1	644	59258625							TRUE		1:59485556-59486423	Unclassified
Trans	APOBEC3G		cg16224951	-0.512947	1.43e-44	chr22	6p21.33	645	31636133							TRUE		6:31527646-31528349	Unclassified
Trans	APOBEC3G		cg10149296	-0.511368	2.9e-44	chr22	2p24.1	645	20659393									2:20795111-20796013	Unclassified_Cell_type_specific
Trans	APOBEC3G		cg08422793	-0.508623	9.84e-44	chr22	15q23	645	67838564							TRUE		15:70051267-70051845	Unclassified_Cell_type_specific
Trans	APOBEC3G		cg27628707	-0.504563	5.88e-43	chr22	15q13.3	645	29514581							TRUE		15:31727044-31728104	Promoter_Associated
Trans	APOBEC3G		cg20824939	-0.504092	7.22e-43	chr22	1q32.1	645	203521705							TRUE		1:205254909-205255362	Promoter_Associated
Trans	CBX1	APBB1	cg25869889	0.53939	5.73e-50	chr17	11p15.4	645	6393040	NM_001164;NM_145689	5'UTR;5'UTR	chr11:6439863-6440732	N_Shelf					11:6436392-6436596	Promoter_Associated_Cell_type_specific
Trans	CBX1	SALL2	cg12037994	0.50415	7.04e-43	chr17	14q11.2	645	21061095	NM_005407	Body				CDMR	TRUE
Trans	CBX2	ABCC3	cg25928474	0.524626	6.76e-47	chr17	17q21.33	645	46071300	NM_001144070;NM_003786	Body;Body	chr17:48712050-48712705	S_Shelf
Trans	CBX2	ABL2	cg03471346	0.551098	1.63e-52	chr17	1q25.2	645	177378700	NM_001168238;NM_005158;NM_001136001;NM_001136000;NM_001168237;NM_001168239;NM_001100108;NM_001168236;NM_007314	Body;1stExon;Body;1stExon;Body;1stExon;1stExon;Body;Body
Trans	CBX2	ABTB2	cg25522867	0.52064	4.3e-46	chr17	11p13	645	34193224	NM_145804	Body					TRUE
Trans	CBX2	ACTN4	cg26831416	0.521462	2.94e-46	chr17	19q13.2	645	43833851	NM_004924	Body	chr19:39138062-39138570	S_Shelf
Trans	CBX2	ACVR1	cg20453861	0.526928	6.12e-47	chr17	2q24.1	639	158396123	NM_001105;NM_001111067	5'UTR;5'UTR					TRUE
Trans	CBX2	AFAP1	cg25912009	0.519564	7.06e-46	chr17	4p16.1	645	7895882	NM_198595;NM_001134647	Body;Body					TRUE	4:7895813-7895900
Trans	CBX2	AHNAK2	cg06799735	0.540329	3.61e-50	chr17	14q32.33	645	104508186	NM_138420	Body
Trans	CBX2	AHNAK2	cg01513078	0.52072	4.14e-46	chr17	14q32.33	645	104508139	NM_138420	Body
Trans	CBX2	AHNAK2	cg11138227	0.51965	6.79e-46	chr17	14q32.33	645	104508018	NM_138420	Body
Trans	CBX2	AHNAK2	cg23385208	0.515516	4.48e-45	chr17	14q32.33	645	104510958	NM_138420	Body					TRUE
Trans	CBX2	ALDH3B1	cg27145347	0.545739	2.45e-51	chr17	11q13.2	645	67552235	NM_001161473;NM_000694;NM_001030010	3'UTR;3'UTR;3'UTR	chr11:67797802-67798413	N_Shelf			TRUE
Trans	CBX2	AMHR2	cg10063575	0.528636	1.02e-47	chr17	12q13.13	645	52108410	NM_001164690;NM_020547;NM_001164691	Body;Body;Body					TRUE
Trans	CBX2	ANK1	cg08521995	0.510394	4.48e-44	chr17	8p11.21	645	41747394	NM_020476;NM_020475;NM_001142446;NM_020477;NM_000037	Body;Body;Body;Body;Body	chr8:41624555-41625380	S_Shelf					8:41628128-41628408	Unclassified_Cell_type_specific
Trans	CBX2	ANKRD1	cg22534097	0.526118	3.36e-47	chr17	10q23.31	645	92671062	NM_014391	TSS200
Trans	CBX2	ANO6	cg10892950	0.524342	1.07e-46	chr17	12q12	643	43913205	NM_001142679;NM_001142680;NM_001025356	Body;Body;Body					TRUE
Trans	CBX2	AP3S2	cg02349866	0.527079	2.14e-47	chr17	15q26.1	645	88192881	NM_005829;NR_023361	Body;Body					TRUE
Trans	CBX2	APBB2	cg08670693	0.528822	9.39e-48	chr17	4p14	645	40856954	NM_004307;NM_173075;NM_001166050	5'UTR;5'UTR;5'UTR					TRUE
Trans	CBX2	APBB2	cg14290210	0.513152	1.52e-44	chr17	4p14	644	40857699	NM_004307;NM_173075;NM_001166050	5'UTR;5'UTR;5'UTR
Trans	CBX2	AQP1	cg03310518	0.507178	1.86e-43	chr17	7p15.1	645	30921047	NM_198098	Body					TRUE
Trans	CBX2	ARFRP1	cg08554554	0.523447	1.17e-46	chr17	20q13.33	645	61801062	NM_003224;NM_001134758	3'UTR;3'UTR	chr20:62328013-62328558	S_Shelf			TRUE		20:62330485-62330632	Unclassified
Trans	CBX2	ARHGAP17	cg05583636	0.54154	1.99e-50	chr17	16p12.1	645	24913263	NM_001006634;NM_018054	Body;Body					TRUE
Trans	CBX2	ARHGAP26	cg12307314	0.544163	5.4e-51	chr17	5q31.3	645	142186908	NM_015071;NM_001135608	Body;Body					TRUE
Trans	CBX2	ARHGEF2	cg14204586	0.566092	6.32e-56	chr17	1q22	645	154198482	NM_004723;NM_001162383;NM_001162384	Body;Body;Body					TRUE	1:154198084-154198623	1:155931464-155932558	Gene_Associated
Trans	CBX2	ARHGEF2	cg13921921	0.547917	8.2e-52	chr17	1q22	645	154198387	NM_004723;NM_001162383;NM_001162384	Body;Body;Body					TRUE	1:154198084-154198623	1:155931464-155932558	Gene_Associated
Trans	CBX2	ARHGEF3	cg11229273	0.535111	5.47e-49	chr17	3p14.3	644	56990141	NM_001128615	Body					TRUE
Trans	CBX2	ARNTL2	cg26165146	0.556903	9.84e-54	chr17	12p11.23	644	27375923	NM_020183	TSS1500	chr12:27485683-27486676	N_Shore		RDMR
Trans	CBX2	ASAP2	cg11444072	0.563494	3.07e-55	chr17	2p25.1	644	9345249	NM_001135191;NM_003887	Body;Body					TRUE		2:9427454-9428303	Unclassified_Cell_type_specific
Trans	CBX2	ASAP2	cg05088820	0.523929	9.36e-47	chr17	2p25.1	645	9293056	NM_001135191;NM_003887	Body;Body					TRUE
Trans	CBX2	ATP6V0A1	cg15269394	0.503287	1.02e-42	chr17	17q21.31	645	37925609	NM_005177;NM_001130021;NM_001130020	Body;Body;Body					TRUE		17:40671924-40673373	Unclassified_Cell_type_specific
Trans	CBX2	BCAR1	cg16519668	0.506718	2.28e-43	chr17	16q23.1	645	73837067	NM_001170718;NM_001170719;NM_001170715;NM_001170720;NM_014567;NM_001170714;NM_001170716;NM_001170717	Body;Body;Body;Body;Body;Body;Body;Body					TRUE
Trans	CBX2	BCL10	cg06913958	0.52267	1.68e-46	chr17	1p22.3	645	85517229	NM_003921	TSS1500	chr1:85741865-85742535	S_Shelf
Trans	CBX2	BIVM	cg24062389	0.539136	6.49e-50	chr17	13q33.1	645	102276448	NM_001159596;NM_017693	Body;Body					TRUE
Trans	CBX2	BRI3	cg01877450	0.511012	3.4e-44	chr17	7q21.3	645	97753738	NM_015379;NM_001159491	Body;Body					TRUE
Trans	CBX2	BSND	cg08458711	0.509798	5.84e-44	chr17	1p32.3	645	55246141	NM_057176	Body					TRUE
Trans	CBX2	C13orf29	cg22131172	0.513969	9.01e-45	chr17	13q34	645	110320866	NR_027701	TSS1500
Trans	CBX2	C16orf45	cg01426968	0.531521	2.6e-48	chr17	16p13.11	645	15503870	NM_001142469;NM_033201	Body;Body					TRUE	16:15503667-15503871
Trans	CBX2	C16orf45	cg06613738	0.519452	7.43e-46	chr17	16p13.11	645	15503924	NM_001142469;NM_033201	Body;Body					TRUE
Trans	CBX2	C1orf101	cg20311002	0.502027	1.77e-42	chr17	1q44	645	242830164	NM_001130957;NM_173807	Body;Body					TRUE
Trans	CBX2	C1orf9	cg06963192	0.523811	1.36e-46	chr17	1q24.3	643	170824561	NM_016227;NM_014283	Body;Body					TRUE
Trans	CBX2	C3orf67	cg04246167	0.570228	6.74e-57	chr17	3p14.2	645	58959505	NM_198463	5'UTR					TRUE		3:58984426-58984571	Unclassified_Cell_type_specific
Trans	CBX2	C4orf26	cg22960952	0.517183	2.1e-45	chr17	4q21.1	645	76700193	NM_178497	TSS200
Trans	CBX2	C7orf42	cg18921475	0.55922	2.43e-54	chr17	7q11.21	645	66055253	NM_017994	Body					TRUE
Trans	CBX2	C7orf58	cg02539809	0.513037	1.37e-44	chr17	7q31.31	645	120512282	NM_001105533;NM_024913	Body;Body					TRUE
Trans	CBX2	C9orf30	cg14475840	0.518751	1.03e-45	chr17	9q31.1	645	102231638	NM_080655	5'UTR	chr9:103189776-103190020	S_Shore
Trans	CBX2	CAB39	cg01413054	0.51335	1.39e-44	chr17	2q37.1	644	231367223	NM_001130850;NM_016289;NM_001130849	Body;Body;Body							2:231658766-231659074	Unclassified_Cell_type_specific
Trans	CBX2	CAB39L	cg19238349	0.529888	1.1e-47	chr17	13q14.2	641	48786181	NM_001079670;NM_030925	Body;Body					TRUE		13:49887772-49888660	Unclassified_Cell_type_specific
Trans	CBX2	CACNA1C	cg07267600	0.513519	1.1e-44	chr17	12p13.33	645	2620314	NM_001129844;NM_001129827;NM_001129839;NM_001129834;NM_001129841;NM_000719;NM_001129830;NM_001167625;NM_001129843;NM_001167624;NM_001129835;NM_001129837;NM_001167623;NM_001129840;NM_199460;NM_001129833;NM_001129832;NM_001129829;NM_001129846;NM_001129836;NM_001129838;NM_001129831;NM_001129842	Body;Body;Body;Body;Body;Body;Body;Body;Body;Body;Body;Body;Body;Body;Body;Body;Body;Body;Body;Body;Body;Body;Body				DMR	TRUE		12:2749514-2751368	Unclassified_Cell_type_specific
Trans	CBX2	CAMK2D	cg26177041	0.507124	1.91e-43	chr17	4q26	645	114609081	NM_172129;NM_172128;NM_172114;NM_172115;NM_001221;NM_172127	Body;Body;Body;Body;Body;Body					TRUE
Trans	CBX2	CAPN2	cg00792251	0.598477	6.37e-64	chr17	1q41	645	221955528	NM_001146068	TSS1500
Trans	CBX2	CAPN2	cg15033552	0.584708	2.06e-60	chr17	1q41	645	221955764	NM_001146068	TSS200					TRUE
Trans	CBX2	CAPN2	cg20266715	0.559907	1.69e-54	chr17	1q41	645	221955492	NM_001146068	TSS1500
Trans	CBX2	CAPN2	cg19029214	0.532879	1.35e-48	chr17	1q41	645	221955968	NM_001146068;NM_001146068	5'UTR;1stExon					TRUE
Trans	CBX2	CAPN2	cg05761882	0.512162	2.03e-44	chr17	1q41	645	221967810	NM_001748;NM_001146068	Body;Body	chr1:223899990-223900823	S_Shore		RDMR			1:223899584-223901223	Promoter_Associated
Trans	CBX2	CAPN2	cg09575442	0.51119	3.14e-44	chr17	1q41	645	221955054	NM_001146068	TSS1500
Trans	CBX2	CAPRIN2	cg14189116	0.544422	4.75e-51	chr17	12p11.21	645	30770242	NM_001002259;NM_023925;NM_032156	Body;Body;Body					TRUE
Trans	CBX2	CCDC111	cg26539468	0.5043	6.59e-43	chr17	4q35.1	645	185846844	NM_152683	Body					TRUE
Trans	CBX2	CD274	cg19724470	0.501135	2.61e-42	chr17	9p24.1	645	5440936	NM_014143	5'UTR	chr9:5450409-5450629	S_Shore					9:5449680-5451039	Promoter_Associated
Trans	CBX2	CDCP1	cg09220326	0.565342	9.45e-56	chr17	3p21.31	645	45150425	NM_022842;NM_178181	Body;Body					TRUE
Trans	CBX2	CGN	cg25198049	0.541381	2.15e-50	chr17	1q21.3	645	149776347	NM_020770	Body	chr1:151512661-151513199	N_Shelf
Trans	CBX2	CGNL1	cg23059709	0.517195	2.09e-45	chr17	15q21.3	645	55565570	NM_032866	Body					TRUE
Trans	CBX2	CHD1L	cg02070740	0.531965	2.1e-48	chr17	1q21.1	645	145230538	NM_004284	Body					TRUE
Trans	CBX2	CHRM4	cg01257383	0.519521	7.2e-46	chr17	11p11.2	645	46364975	NM_000741	TSS1500	chr11:46406904-46407441	S_Shore
Trans	CBX2	CLCF1;LOC100130987	cg11169848	0.52423	8.13e-47	chr17	11q13.1	645	66898606	NR_024469;NM_013246;NM_001166212	Body;TSS1500;TSS1500	chr11:67139887-67141146	S_Shore				11:66898529-66898607
Trans	CBX2	CLCF1;LOC100130987	cg18101140	0.51964	6.82e-46	chr17	11q13.1	645	66898577	NR_024469;NM_013246;NM_001166212	Body;TSS1500;TSS1500	chr11:67139887-67141146	S_Shore				11:66898529-66898607
Trans	CBX2	CLEC16A	cg27227804	0.528203	1.26e-47	chr17	16p13.13	645	10993473	NM_015226	Body					TRUE
Trans	CBX2	COL16A1	cg03537386	0.501156	2.58e-42	chr17	1p35.2	645	31928254	NM_001856	Body					TRUE
Trans	CBX2	CPNE7	cg10225951	0.513201	1.49e-44	chr17	16q24.3	644	88175283	NM_014427;NM_153636	Body;Body	chr16:89646178-89647790	Island				16:88173306-88175452
Trans	CBX2	CSF2	cg26369418	0.522436	2.2e-46	chr17	5q31.1	644	131437251	NM_000758	TSS200					TRUE
Trans	CBX2	CXCR5	cg24342283	0.522146	2.14e-46	chr17	11q23.3	645	118263813	NM_001716	Body				DMR	TRUE
Trans	CBX2	CYFIP1	cg23217940	0.518738	1.03e-45	chr17	15q11.2	645	20506258	NM_014608;NM_001033028	Body;TSS1500
Trans	CBX2	CYFIP1	cg04294383	0.515968	3.65e-45	chr17	15q11.2	645	20506232	NM_014608;NM_001033028	Body;TSS1500
Trans	CBX2	DAGLB	cg05546575	0.53485	5.24e-49	chr17	7p22.1	645	6449893	NM_001142936;NM_139179	Body;Body	chr7:6487306-6487750	N_Shelf					7:6483346-6483448	Unclassified_Cell_type_specific
Trans	CBX2	DAP	cg02506353	0.514273	7.86e-45	chr17	5p15.2	645	10755346	NM_004394	Body					TRUE
Trans	CBX2	DCP2	cg10837404	0.519853	6.18e-46	chr17	5q22.2	645	112384188	NM_152624	3'UTR							5:112356259-112356429	Unclassified_Cell_type_specific
Trans	CBX2	DCUN1D3	cg05590451	0.522894	8.85e-46	chr17	16p12.2	634	20798035	NM_173475	5'UTR					TRUE		16:20890514-20890559	Unclassified_Cell_type_specific
Trans	CBX2	DIP2C	cg14931884	0.547576	9.74e-52	chr17	10p15.3	645	359977	NM_014974	Body	chr10:367469-369416	S_Shore			TRUE	10:359948-360049	10:369759-370193	Unclassified_Cell_type_specific
Trans	CBX2	EDN2	cg20700731	0.508622	9.84e-44	chr17	1p34.2	645	41724067	NM_001956	TSS1500					TRUE
Trans	CBX2	EDN2	cg16736826	0.503341	1e-42	chr17	1p34.2	645	41724099	NM_001956	TSS1500					TRUE
Trans	CBX2	EFTUD1	cg11401820	0.525293	4.95e-47	chr17	15q25.2	645	80212339	NM_001040610;NM_024580	Body;Body					TRUE
Trans	CBX2	EGFLAM	cg25625968	0.502371	1.53e-42	chr17	5p13.1	645	38500076	NM_152403;NM_182801;NM_182798;NM_182799	3'UTR;3'UTR;3'UTR;3'UTR
Trans	CBX2	EIF4G1	cg23189692	0.545416	2.89e-51	chr17	3q27.1	645	185533087	NM_198241;NM_182917;NM_198242;NM_198244;NM_004953	Body;Body;Body;Body;Body	chr3:184053565-184054263	N_Shelf			TRUE
Trans	CBX2	ELK3	cg01291854	0.54571	2.49e-51	chr17	12q23.1	645	95138042	NM_005230	5'UTR					TRUE
Trans	CBX2	ENTPD6	cg07588216	0.533016	1.27e-48	chr17	20p11.21	645	25152045	NM_001114089;NM_001247	Body;Body					TRUE		20:25203729-25204278	Unclassified
Trans	CBX2	EPHA2	cg26371327	0.534196	7.18e-49	chr17	1p36.13	645	16345730	NM_004431	Body	chr1:16475111-16475324	N_Shore		RDMR			1:16472894-16473190	Unclassified_Cell_type_specific
Trans	CBX2	EPHA2	cg00107046	0.514266	7.89e-45	chr17	1p36.13	645	16338149	NM_004431	Body	chr1:16464376-16464621	S_Shore			TRUE		1:16464942-16465584	Unclassified
Trans	CBX2	EPHA2	cg21647035	0.510886	3.6e-44	chr17	1p36.13	645	16346066	NM_004431	Body	chr1:16475111-16475324	N_Shore		RDMR
Trans	CBX2	FAM107A	cg22354646	0.549041	4.64e-52	chr17	3p14.2	645	58525763	NM_001076778;NM_007177	3'UTR;3'UTR					TRUE
Trans	CBX2	FAM129A	cg17464436	0.531203	4.98e-48	chr17	1q25.3	642	183189506	NM_052966	Body					TRUE
Trans	CBX2	FAM134B	cg15036894	0.520883	3.84e-46	chr17	5p15.1	645	16592535	NM_001034850	Body					TRUE
Trans	CBX2	FARP1	cg22223119	0.563143	4.48e-55	chr17	13q32.2	643	97893685	NM_005766	Body					TRUE
Trans	CBX2	FBXL18	cg18195165	0.534967	4.95e-49	chr17	7p22.1	645	5516096	NM_024963	Body	chr7:5553168-5553517	N_Shelf
Trans	CBX2	FHL2	cg00004700	0.513226	1.26e-44	chr17	2q12.2	645	105380317	NM_201557;NM_001039492;NM_001450;NM_201555	5'UTR;5'UTR;5'UTR;5'UTR	chr2:106014878-106015884	N_Shore
Trans	CBX2	FOXP1	cg22876402	0.509124	7.88e-44	chr17	3p14.1	645	71636233	NM_032682;NM_001012505	5'UTR;5'UTR					TRUE
Trans	CBX2	FRMD4B	cg08872313	0.50107	2.68e-42	chr17	3p14.1	645	69374980	NM_015123	Body					TRUE
Trans	CBX2	FSCN1	cg03462130	0.507234	1.82e-43	chr17	7p22.1	645	5597794	NM_003088	TSS1500	chr7:5632335-5634555	N_Shore					7:5631217-5631449	Unclassified_Cell_type_specific
Trans	CBX2	FUK	cg02544257	0.517913	1.5e-45	chr17	16q22.1	645	69068164	NM_145059	Body	chr16:70507026-70507246	S_Shelf			TRUE		16:70510195-70511109	Unclassified
Trans	CBX2	GALNT2	cg13359998	0.557576	5.75e-54	chr17	1q42.13	645	228308387	NM_004481	Body							1:230241706-230241834	Promoter_Associated_Cell_type_specific
Trans	CBX2	GMDS	cg08804626	0.520217	7.18e-46	chr17	6p25.3	643	1898085	NM_001500	Body					TRUE
Trans	CBX2	GPX4	cg18506744	0.503779	8.27e-43	chr17	19p13.3	645	1053627	NM_002085;NM_001039847	TSS1500;TSS1500	chr19:1103722-1105758	N_Shore					19:1102583-1103017	Unclassified_Cell_type_specific
Trans	CBX2	GPX4	cg10732871	0.501829	1.93e-42	chr17	19p13.3	645	1053675	NM_002085;NM_001039847	TSS1500;TSS1500	chr19:1103722-1105758	N_Shore					19:1102583-1103017	Unclassified_Cell_type_specific
Trans	CBX2	GRIA1	cg26343183	0.50092	2.86e-42	chr17	5q33.2	645	152988914	NM_000827;NM_001114183	Body;Body					TRUE		5:153008687-153009236	Unclassified_Cell_type_specific
Trans	CBX2	HCG22	cg19195712	0.512036	3.4e-44	chr17	6p21.33	642	31134194	NR_003948	Body							6:31026109-31026385	Unclassified_Cell_type_specific
Trans	CBX2	HEG1	cg11029367	0.52165	2.7e-46	chr17	3q21.2	645	126187835	NM_020733	Body					TRUE		3:124705120-124705769	Unclassified_Cell_type_specific
Trans	CBX2	HMOX2	cg05856951	0.554487	3.44e-53	chr17	16p13.3	644	4485329	NM_001127205;NM_002134;NM_001127206;NM_001127204	TSS1500;5'UTR;5'UTR;5'UTR
Trans	CBX2	HMOX2	cg07212747	0.506603	2.4e-43	chr17	16p13.3	645	4479234	NM_002134;NM_001127206;NM_001127204	5'UTR;5'UTR;5'UTR					TRUE
Trans	CBX2	HPSE2	cg16745930	0.511874	2.31e-44	chr17	10q24.2	645	100210799	NM_001166246;NM_001166244;NM_001166245;NM_021828	3'UTR;Body;Body;Body					TRUE
Trans	CBX2	HRH1	cg12179658	0.512221	1.98e-44	chr17	3p25.3	645	11153652	NM_001098213	TSS200					TRUE
Trans	CBX2	HSD17B12	cg14753094	0.500707	3.63e-42	chr17	11p11.2	644	43809459	NM_016142	Body					TRUE
Trans	CBX2	HSD17B8	cg27018424	0.510426	4.42e-44	chr17	6p21.32	645	33281403	NM_014234	Body	chr6:33172289-33172823	S_Shore					6:33171945-33173651	Promoter_Associated
Trans	CBX2	IL18	cg15418499	0.553161	5.66e-53	chr17	11q23.1	645	111533498	NM_001562	5'UTR					TRUE
Trans	CBX2	IL4R	cg16649560	0.508689	9.56e-44	chr17	16p12.1	645	27245892	NM_001008699;NM_000418	5'UTR;5'UTR					TRUE		16:27338391-27338947	Promoter_Associated
Trans	CBX2	IMMP2L	cg07373723	0.526609	3.7e-47	chr17	7q31.1	643	110625697	NM_032549	Body					TRUE
Trans	CBX2	IRAK2	cg13419330	0.576998	1.61e-58	chr17	3p25.3	645	10222487	NM_001570	Body					TRUE
Trans	CBX2	KANK2	cg22626506	0.577848	1e-58	chr17	19p13.2	645	11140436	NM_001136191;NM_015493	Body;Body	chr19:11280654-11280914	N_Shore
Trans	CBX2	KCNMA1	cg17758048	0.555614	1.59e-53	chr17	10q22.3	645	79022889	NM_001161353;NM_001161352;NM_002247;NM_001014797	Body;Body;Body;Body					TRUE
Trans	CBX2	KCNMA1	cg19972648	0.506368	3.09e-43	chr17	10q22.3	644	78780638	NM_001161353;NM_001161352;NM_002247;NM_001014797	Body;Body;Body;Body					TRUE
Trans	CBX2	KCNMA1	cg02636348	0.504816	5.26e-43	chr17	10q22.3	645	78593833	NM_001161353;NM_001161352;NM_002247;NM_001014797	Body;Body;Body;Body					TRUE
Trans	CBX2	KIAA0391	cg18680181	0.530293	1.76e-47	chr17	14q13.2	637	34699062	NM_014672	Body					TRUE		14:35629131-35629455	Unclassified_Cell_type_specific
Trans	CBX2	KIAA0831	cg26311501	0.504883	5.92e-43	chr17	14q22.3	644	54935376	NM_014924	Body					TRUE
Trans	CBX2	KIAA1244	cg26366554	0.535123	4.59e-49	chr17	6q23.3	645	138651806	NM_020340	Body	chr6:138612989-138613218	N_Shelf
Trans	CBX2	KIAA1598	cg08908131	0.500137	4.01e-42	chr17	10q25.3	645	118696928	NM_018330;NM_001127211	Body;Body					TRUE
Trans	CBX2	KIFC3	cg16429725	0.542701	1.12e-50	chr17	16q13	645	56355774	NM_005550;NM_001130099;NM_001130100	Body;Body;Body	chr16:57794707-57795059	S_Shelf	low-CpG:56355757-56355785		TRUE
Trans	CBX2	KIFC3	cg07925311	0.532993	1.28e-48	chr17	16q13	645	56392937	NM_005550;NM_001130100	5'UTR;5'UTR	chr16:57835955-57836989	N_Shore					16:57834363-57835763	Unclassified
Trans	CBX2	KLC1	cg23090046	0.571189	3.99e-57	chr17	14q32.33	645	103164372	NM_005552;NM_182923;NM_001130107	TSS1500;TSS1500;TSS1500	chr14:104094551-104096361	Island				14:103164356-103166247
Trans	CBX2	KRT80	cg11051139	0.522727	1.64e-46	chr17	12q13.13	645	50866695	NM_001081492;NM_182507	Body;Body
Trans	CBX2	LAMB3	cg07168232	0.548654	5.65e-52	chr17	1q32.2	645	207889551	NM_001017402;NM_001127641;NM_000228	Body;Body;Body					TRUE
Trans	CBX2	LAMC1	cg22809683	0.509383	7.02e-44	chr17	1q25.3	645	181265539	NM_002293	Body					TRUE
Trans	CBX2	LEPROT;LEPR	cg15466952	0.575907	2.96e-58	chr17	1p31.3	645	65662443	NM_001003680;NM_001003679;NM_017526;NM_002303	5'UTR;5'UTR;Body;5'UTR	chr1:65885856-65886704	S_Shelf					1:65889722-65889874	Unclassified_Cell_type_specific
Trans	CBX2	LHFPL2	cg17462560	0.50305	1.14e-42	chr17	5q14.1	645	77850307	NM_005779	5'UTR					TRUE
Trans	CBX2	LOC284009	cg16002660	0.525101	5.41e-47	chr17	17p13.3	645	2257028	NR_028335	Body				RDMR	TRUE
Trans	CBX2	LONRF1	cg24921221	0.508216	1.37e-43	chr17	8p23.1	644	12628563	NM_152271	Body					TRUE
Trans	CBX2	MACF1	cg00352106	0.505321	4.22e-43	chr17	1p34.2	645	39636784	NM_012090;NM_033044	Body;Body					TRUE
Trans	CBX2	MAP3K14	cg18700940	0.556418	1.05e-53	chr17	17q21.31	645	40726882	NM_003954	5'UTR				DMR	TRUE		17:43370523-43371474	Promoter_Associated_Cell_type_specific
Trans	CBX2	MAP3K5	cg07474842	0.549235	4.21e-52	chr17	6q23.3	645	136956781	NM_005923	Body				DMR	TRUE		6:136915081-136915583	Unclassified
Trans	CBX2	MAP3K5	cg21778987	0.50995	5.46e-44	chr17	6q23.3	645	136957060	NM_005923	Body				DMR	TRUE		6:136915081-136915583	Unclassified
Trans	CBX2	MAPRE3	cg07495389	0.575202	4.37e-58	chr17	2p23.3	645	27087376	NM_012326	5'UTR					TRUE
Trans	CBX2	MARCH4	cg16101601	0.523279	1.49e-46	chr17	2q35	644	216889908	NM_020814	Body					TRUE
Trans	CBX2	MATN2	cg10447222	0.5467	1.51e-51	chr17	8q22.1	645	98999793	NM_030583;NM_002380	Body;Body					TRUE
Trans	CBX2	ME3	cg19918734	0.536265	2.64e-49	chr17	11q14.2	645	86021579	NM_006680;NM_001161586;NM_001014811	Body;Body;Body					TRUE		11:86343402-86344229	Unclassified_Cell_type_specific
Trans	CBX2	MED1	cg23679344	0.561379	1.14e-54	chr17	17q12	643	34814451	NM_004774	3'UTR	chr17:37557366-37558982	S_Shore		RDMR
Trans	CBX2	MED1	cg10371155	0.51453	7e-45	chr17	17q12	645	34814627	NM_004774	3'UTR	chr17:37557366-37558982	S_Shelf		RDMR
Trans	CBX2	MED20	cg05689413	0.572197	2.29e-57	chr17	6p21.1	645	41993395	NM_004275	Body	chr6:41888868-41889563	N_Shelf
Trans	CBX2	MGAT5B	cg05514299	0.511118	3.24e-44	chr17	17q25.2	645	72380265	NM_144677;NM_198955	Body;TSS200	chr17:74864170-74866657	S_Shelf			TRUE		17:74868371-74868780	Unclassified_Cell_type_specific
Trans	CBX2	MYH16	cg14606858	0.502738	1.3e-42	chr17	7q22.1	645	98709705	NR_002147	Body					TRUE
Trans	CBX2	MYLK	cg17787502	0.534616	5.87e-49	chr17	3q21.1	645	124935684	NM_053028;NM_053025;NM_053027;NM_053026	Body;Body;Body;Body					TRUE
Trans	CBX2	MYO1E	cg02920604	0.505276	4.3e-43	chr17	15q22.2	645	57271462	NM_004998	Body					TRUE
Trans	CBX2	NAA25	cg18700744	0.573506	1.12e-57	chr17	12q24.13	645	111018942	NM_024953	Body					TRUE
Trans	CBX2	NEURL3	cg02233149	0.521598	2.76e-46	chr17	2q11.2	645	96534970	NR_026875	Body	chr2:97173851-97174485	N_Shelf
Trans	CBX2	NEURL3	cg14247287	0.517799	1.58e-45	chr17	2q11.2	645	96534945	NR_026875	Body	chr2:97173851-97174485	N_Shelf
Trans	CBX2	NFE2L3	cg12510708	0.500026	4.21e-42	chr17	7p15.2	645	26160330	NM_004289	Body	chr7:26191794-26192757	S_Shore		RDMR	TRUE
Trans	CBX2	NGEF	cg06735243	0.532393	1.71e-48	chr17	2q37.1	645	233474902	NM_019850;NM_001114090	Body;Body	chr2:233765849-233766119	S_Shore			TRUE
Trans	CBX2	NOLC1	cg16657244	0.508846	8.91e-44	chr17	10q24.32	645	103901582	NM_004741	TSS1500	chr10:103911696-103912546	N_Shore					10:103911501-103912622	Promoter_Associated
Trans	CBX2	NOS1AP	cg23920016	0.51873	1.21e-45	chr17	1q23.3	644	160373456	NM_014697;NM_001164757	Body;Body					TRUE
Trans	CBX2	NPC1	cg21243631	0.526762	2.48e-47	chr17	18q11.2	645	19408258	NM_000271	Body					TRUE		18:21153859-21154798	Unclassified_Cell_type_specific
Trans	CBX2	NPFFR1	cg13585930	0.521801	2.52e-46	chr17	10q22.1	645	71697363	NM_022146	TSS1500
Trans	CBX2	NRP1	cg25763127	0.515776	3.98e-45	chr17	10p11.22	645	33567269	NM_001024628;NM_003873;NM_001024629	Body;Body;Body					TRUE
Trans	CBX2	NT5E	cg06516476	0.52406	8.8e-47	chr17	6q14.3	645	86231303	NM_002526	Body					TRUE
Trans	CBX2	PANX1	cg15542639	0.504894	5.08e-43	chr17	11q21	645	93524902	NM_015368	Body					TRUE
Trans	CBX2	PARD3	cg19017553	0.521301	3.72e-46	chr17	10p11.21	644	34857415	NM_019619	Body					TRUE		10:34817340-34817571	Unclassified_Cell_type_specific
Trans	CBX2	PARD3	cg10447404	0.500591	4.41e-42	chr17	10p11.21	643	34855785	NM_019619	Body					TRUE
Trans	CBX2	PCCA	cg01165817	0.506422	2.6e-43	chr17	13q32.3	645	99884490	NM_001127692;NM_000282	Body;Body					TRUE
Trans	CBX2	PCID2	cg14205864	0.519823	6.27e-46	chr17	13q34	645	112889720	NM_001127203;NM_018386;NM_001127202	Body;Body;Body					TRUE	13:112889688-112889801
Trans	CBX2	PFDN2	cg23895096	0.518338	1.24e-45	chr17	1q23.3	645	159351757	NM_012394	Body	chr1:161087722-161088112	N_Shelf
Trans	CBX2	PFKP	cg24754223	0.500062	4.14e-42	chr17	10p15.2	645	3123556	NM_002627	Body					TRUE
Trans	CBX2	PICALM	cg01120308	0.523553	1.12e-46	chr17	11q14.2	645	85458619	NM_001008660;NM_007166	TSS1500;TSS1500	chr11:85779725-85780397	S_Shore					11:85780951-85781163	Promoter_Associated
Trans	CBX2	PIK3CD	cg07805542	0.542414	1.29e-50	chr17	1p36.22	645	9701896	NM_005026	Body	chr1:9775708-9775997	S_Shelf			TRUE		1:9778849-9780380	Promoter_Associated
Trans	CBX2	PINX1	cg16337566	0.526477	2.84e-47	chr17	8p23.1	645	10694924	NM_017884	Body					TRUE
Trans	CBX2	PKM2	cg22234930	0.508079	1.25e-43	chr17	15q23	645	70306793	NM_182470;NM_002654;NM_182471	5'UTR;5'UTR;5'UTR	chr15:72522131-72524238	N_Shelf		RDMR			15:72518461-72519760	Promoter_Associated
Trans	CBX2	PKP3	cg15002541	0.513262	1.45e-44	chr17	11p15.5	644	382903	NM_007183	TSS1500	chr11:394257-394619	N_Shore
Trans	CBX2	PLAC1	cg10061736	0.506797	2.2e-43	chr17	Xq26.3	645	133584211	NM_021796	5'UTR					TRUE		X:133756393-133756586	Unclassified_Cell_type_specific
Trans	CBX2	PLAT	cg09920804	0.5611	1.09e-54	chr17	8p11.21	644	42173151	NM_033011;NM_000930	5'UTR;5'UTR				DMR	TRUE
Trans	CBX2	PLEC1	cg03958308	0.512305	1.91e-44	chr17	8q24.3	645	145086977	NM_201378;NM_201382;NM_201381;NM_000445;NM_201384;NM_201380;NM_201383;NM_201379	Body;Body;Body;Body;TSS1500;Body;Body;Body	chr8:145016417-145016916	N_Shore			TRUE		8:145014934-145015432	Promoter_Associated
Trans	CBX2	PPM1H	cg03919488	0.55407	3.55e-53	chr17	12q14.2	645	61465958	NM_020700	Body					TRUE
Trans	CBX2	PRDM10	cg15358855	0.543809	2.64e-50	chr17	11q24.3	637	129335447	NM_199437;NM_020228	Body;Body					TRUE
Trans	CBX2	PRKAG2	cg01005180	0.564662	1.36e-55	chr17	7q36.1	645	151015696	NM_016203;NM_001040633	Body;Body					TRUE
Trans	CBX2	PRKAG2	cg08265392	0.512927	1.44e-44	chr17	7q36.1	645	150921021	NM_016203;NM_001040633;NM_024429	Body;Body;Body					TRUE
Trans	CBX2	PRKCE	cg08900316	0.53498	4.92e-49	chr17	2p21	645	46154587	NM_005400	Body					TRUE
Trans	CBX2	PSMB7	cg13551141	0.534261	6.96e-49	chr17	9q33.3	645	126195008	NM_002799	Body					TRUE		9:127154989-127155738	Unclassified_Cell_type_specific
Trans	CBX2	PTTG1IP	cg22434923	0.531431	2.71e-48	chr17	21q22.3	645	45114349	NM_004339	Body	chr21:46292709-46294744	N_Shelf
Trans	CBX2	RAD51L1	cg06894612	0.507189	2.15e-43	chr17	14q24.1	644	68112675	NM_133509	Body					TRUE
Trans	CBX2	RAP1GDS1	cg14454094	0.50106	3.6e-42	chr17	4q23	643	99571026	NM_001100429;NM_001100428;NM_001100426;NM_021159;NM_001100427;NM_001100430	Body;Body;Body;Body;Body;Body					TRUE
Trans	CBX2	RASA3	cg15972148	0.535873	3.19e-49	chr17	13q34	645	113898991	NM_007368	Body	chr13:114879041-114879530	S_Shore			TRUE	13:113898809-113899019
Trans	CBX2	RASA3	cg11288831	0.521482	2.92e-46	chr17	13q34	645	113898933	NM_007368	Body	chr13:114879041-114879530	S_Shore			TRUE	13:113898809-113899019
Trans	CBX2	RASA3	cg16046375	0.501957	1.83e-42	chr17	13q34	645	113899121	NM_007368	Body	chr13:114879041-114879530	S_Shore			TRUE	13:113899121-113899362
Trans	CBX2	RBKS	cg12510999	0.503352	9.97e-43	chr17	2p23.2	645	27875727	NM_022128	Body					TRUE
Trans	CBX2	RELL1	cg18672030	0.575987	3.46e-58	chr17	4p14	644	37344923	NM_001085400;NM_001085399	Body;Body				DMR
Trans	CBX2	RFC1	cg00097144	0.504091	9.7e-43	chr17	4p14	643	38997702	NM_002913	Body					TRUE
Trans	CBX2	RFFL	cg10863207	0.564432	2.28e-54	chr17	17q12	631	30436299	NM_057178	5'UTR	chr17:33416129-33416578	N_Shelf
Trans	CBX2	RGNEF	cg04480106	0.522938	4.57e-46	chr17	5q13.2	638	72970362	NM_001080479	5'UTR					TRUE
Trans	CBX2	RPTOR	cg04470054	0.52327	1.75e-46	chr17	17q25.3	643	76445067	NM_001163034;NM_020761	Body;Body	chr17:78831505-78831864	N_Shore			TRUE		17:78830300-78831041	Unclassified
Trans	CBX2	SCOC	cg03033182	0.51	5.34e-44	chr17	4q31.1	645	141397069	NM_032547	TSS1500	chr4:141173834-141174567	S_Shelf
Trans	CBX2	SCOC	cg04761746	0.503416	9.69e-43	chr17	4q31.1	645	141397206	NM_032547	TSS1500	chr4:141173834-141174567	S_Shelf
Trans	CBX2	SGPL1	cg04387396	0.532388	1.71e-48	chr17	10q22.1	645	72263171	NM_003901	Body					TRUE
Trans	CBX2	SH3GL1	cg08418670	0.513053	1.36e-44	chr17	19p13.3	645	4325567	NM_003025	Body	chr19:4371729-4371952	S_Shelf		RDMR
Trans	CBX2	SH3RF2	cg05696969	0.512224	1.98e-44	chr17	5q32	645	145306421	NM_152550	Body					TRUE		5:145326169-145326282	Unclassified_Cell_type_specific
Trans	CBX2	SLC2A1	cg09502149	0.540622	3.13e-50	chr17	1p34.2	645	43179379	NM_006516	Body					TRUE
Trans	CBX2	SLC44A3	cg19600538	0.516151	3.36e-45	chr17	1p21.3	645	95102294	NM_001114106;NM_152369	Body;Body					TRUE
Trans	CBX2	SLC4A11	cg21307155	0.526531	2.77e-47	chr17	20p13	645	3164740	NM_032034	Body	chr20:3218578-3220930	N_Shore
Trans	CBX2	SLCO3A1	cg02107844	0.522739	1.91e-46	chr17	15q26.1	644	90413840	NM_001145044;NM_013272	Body;Body					TRUE
Trans	CBX2	SP1	cg11606261	0.513129	1.32e-44	chr17	12q13.13	645	52061603	NM_003109;NM_138473	5'UTR;Body	chr12:53774336-53774603	S_Shore		RDMR			12:53775334-53776683	Promoter_Associated
Trans	CBX2	SPNS2	cg10457446	0.522733	1.63e-46	chr17	17p13.2	645	4347792	NM_001124758	TSS1500	chr17:4401959-4403323	N_Shore
Trans	CBX2	SRGAP1	cg01668352	0.520736	4.11e-46	chr17	12q14.2	645	62768864	NM_020762	Body					TRUE
Trans	CBX2	SRPX2	cg02779592	0.527751	1.56e-47	chr17	Xq22.1	645	99785790	NM_014467	TSS200
Trans	CBX2	SSH1	cg13033858	0.511581	2.64e-44	chr17	12q24.11	645	107772455	NM_001161330;NM_018984	Body;Body	chr12:109251205-109251586	N_Shelf					12:109247204-109248524	Unclassified
Trans	CBX2	ST14	cg22110158	0.502179	1.66e-42	chr17	11q24.3	645	129541752	NM_021978	Body					TRUE
Trans	CBX2	STRA6	cg13420075	0.507937	1.33e-43	chr17	15q24.1	645	72259027	NM_001142618;NM_001142619;NM_001142617;NM_022369	3'UTR;3'UTR;3'UTR;3'UTR					TRUE
Trans	CBX2	SUFU	cg18580385	0.572262	2.21e-57	chr17	10q24.32	645	104354508	NM_016169	Body					TRUE
Trans	CBX2	SUSD4	cg25466245	0.501778	1.97e-42	chr17	1q41	645	221473718	NM_017982	Body				DMR
Trans	CBX2	SYTL3	cg03003434	0.529945	5.51e-48	chr17	6q25.3	645	159061710	NM_001009991	Body					TRUE		6:159141476-159141880	Unclassified_Cell_type_specific
Trans	CBX2	TACC2	cg24181174	0.512092	2.1e-44	chr17	10q26.13	645	123890851	NM_206862;NM_206861	Body;Body					TRUE
Trans	CBX2	TAF1B	cg21560697	0.500099	4.08e-42	chr17	2p25.1	645	9972334	NM_005680	Body					TRUE		2:10054787-10055110	Unclassified_Cell_type_specific
Trans	CBX2	TBC1D23	cg15740507	0.50341	1.13e-42	chr17	3q12.1	644	101471266	NM_018309	Body					TRUE
Trans	CBX2	TEAD1	cg21198586	0.522638	1.71e-46	chr17	11p15.2	645	12748408	NM_021961	Body					TRUE
Trans	CBX2	THOC6;HCFC1R1	cg21275690	0.548336	6.64e-52	chr17	16p13.3	645	3012971	NM_017885;NM_001002018;NM_001002017;NM_001142350;NM_024339	Body;Body;Body;TSS1500;TSS1500	chr16:3073686-3074443	N_Shore			TRUE
Trans	CBX2	THOC6;HCFC1R1	cg24652919	0.515192	5.19e-45	chr17	16p13.3	645	3013192	NM_017885;NM_001002018;NM_001002017;NM_001142350;NM_024339	Body;Body;Body;TSS1500;TSS1500	chr16:3073686-3074443	N_Shore
Trans	CBX2	TIMP2	cg27549186	0.565802	7.38e-56	chr17	17q25.3	645	74369843	NM_003255	Body					TRUE
Trans	CBX2	TNFRSF10B	cg00264419	0.592021	2.96e-62	chr17	8p21.3	645	22978069	NM_147187;NR_027140;NM_003842	Body;Body;Body	chr8:22925655-22926912	N_Shelf
Trans	CBX2	TRERF1	cg10575547	0.575421	5.8e-58	chr17	6p21.1	643	42391824	NM_033502	5'UTR					TRUE		6:42283642-42283871	Unclassified_Cell_type_specific
Trans	CBX2	TSPAN9	cg07303577	0.510953	3.49e-44	chr17	12p13.32	645	3150275	NM_001168320;NM_006675	5'UTR;5'UTR					TRUE
Trans	CBX2	UBE2L6	cg11554335	0.501377	2.35e-42	chr17	11q12.1	645	57093517	NM_198183	TSS1500	chr11:57334971-57335486	S_Shore					11:57335290-57337191	Promoter_Associated
Trans	CBX2	UBE2O	cg08837215	0.539079	6.68e-50	chr17	17q25.1	645	71954675	NM_022066	Body					TRUE
Trans	CBX2	UBTD1	cg04948438	0.530196	4.89e-48	chr17	10q24.1	645	99291896	NM_024954	Body					TRUE
Trans	CBX2	VOPP1	cg13860281	0.512262	2.26e-44	chr17	7p11.2	644	55606218	NM_030796	Body	chr7:55639277-55640599	N_Shore		CDMR			7:55638609-55638915	Promoter_Associated_Cell_type_specific
Trans	CBX2	WDFY3	cg27006169	0.508035	1.28e-43	chr17	4q21.23	645	85831936	NM_014991	Body					TRUE
Trans	CBX2	WWOX	cg07493562	0.500982	3.22e-42	chr17	16q23.1	644	76801969	NM_016373;NM_130791	Body;Body					TRUE
Trans	CBX2	XDH	cg25124300	0.523624	1.08e-46	chr17	2p23.1	645	31461265	NM_000379	Body					TRUE
Trans	CBX2	ZCCHC14	cg02660643	0.532637	1.52e-48	chr17	16q24.2	645	86049088	NM_015144	Body					TRUE	16:86049026-86049099
Trans	CBX2	ZNF19	cg27474223	0.508006	1.29e-43	chr17	16q22.3	645	70066538	NM_006961	3'UTR					TRUE
Trans	CBX2	ZSWIM4	cg25722029	0.550142	2.65e-52	chr17	19p13.13	645	13768696	NM_023072	Body	chr19:13905810-13906649	S_Shore		RDMR
Trans	CBX2		cg21756208	0.583585	3.91e-60	chr17	3q22.1	645	135629095							TRUE		3:134146349-134146433	Unclassified_Cell_type_specific
Trans	CBX2		cg18538668	0.582219	8.52e-60	chr17	14q32.32	645	102908791							TRUE
Trans	CBX2		cg24178897	0.5744	6.82e-58	chr17	14q24.1	645	68239763							TRUE
Trans	CBX2		cg16596317	0.574008	8.47e-58	chr17	1p22.3	645	85527936							TRUE
Trans	CBX2		cg02582848	0.57238	2.07e-57	chr17	1q42.11	645	222142522							TRUE
Trans	CBX2		cg27149179	0.568982	1.33e-56	chr17	11q14.2	645	86129496							TRUE
Trans	CBX2		cg00733978	0.564875	1.21e-55	chr17	7q21.11	645	80190173							TRUE
Trans	CBX2		cg15835664	0.562908	3.46e-55	chr17	1p31.3	645	62559854			chr1:62784136-62785133	S_Shelf
Trans	CBX2		cg22770916	0.562339	1.78e-54	chr17	13q14.2	638	46276582							TRUE
Trans	CBX2		cg25747670	0.560432	1.28e-54	chr17	1p13.2	645	115523853							TRUE
Trans	CBX2		cg09187338	0.560424	1.29e-54	chr17	7q32.3	645	130239048							TRUE
Trans	CBX2		cg07948480	0.557837	6.05e-54	chr17	2q14.2	644	120713016							TRUE
Trans	CBX2		cg12232146	0.556538	9.87e-54	chr17	12q21.2	645	74634204							TRUE
Trans	CBX2		cg08998657	0.556458	1.03e-53	chr17	16q11.2	645	45451430							TRUE
Trans	CBX2		cg02223135	0.555952	1.61e-53	chr17	3q22.1	644	134770463							TRUE
Trans	CBX2		cg20510033	0.554092	3.5e-53	chr17	1p36.23	645	8882721									1:8959962-8960312	Unclassified_Cell_type_specific
Trans	CBX2		cg03097134	0.550756	1.94e-52	chr17	6p21.2	645	37706242							TRUE
Trans	CBX2		cg02579668	0.550221	2.55e-52	chr17	1p35.3	645	28800912							TRUE
Trans	CBX2		cg21164050	0.550035	3.36e-52	chr17	13q12.13	644	26655411							TRUE
Trans	CBX2		cg14329285	0.549875	3.04e-52	chr17	3p25.3	645	8886424							TRUE
Trans	CBX2		cg01862311	0.549717	3.95e-52	chr17	8p21.2	644	26364732			chr8:26305853-26306825	S_Shore
Trans	CBX2		cg15406952	0.548055	7.65e-52	chr17	17q21.31	645	40228119							TRUE
Trans	CBX2		cg04327247	0.546948	1.34e-51	chr17	9q22.33	645	99604480			chr9:100565727-100566179	N_Shore
Trans	CBX2		cg03080336	0.546336	1.82e-51	chr17	4q35.1	645	186270372							TRUE
Trans	CBX2		cg11895596	0.546124	4.12e-51	chr17	3p14.3	641	57930860							TRUE
Trans	CBX2		cg09362047	0.545883	2.28e-51	chr17	17q24.3	645	67901563							TRUE
Trans	CBX2		cg08140459	0.544727	4.08e-51	chr17	14q24.3	645	74156266							TRUE
Trans	CBX2		cg23575688	0.54387	6.25e-51	chr17	11q23.3	645	118991653							TRUE
Trans	CBX2		cg01511901	0.54285	1.04e-50	chr17	13q12.3	645	29902719							TRUE
Trans	CBX2		cg02922879	0.54253	1.22e-50	chr17	1p22.1	645	94042715							TRUE
Trans	CBX2		cg06677367	0.542486	1.24e-50	chr17	11q13.5	645	75655162							TRUE
Trans	CBX2		cg12469001	0.542453	1.26e-50	chr17	7q32.2	645	129437286							TRUE
Trans	CBX2		cg20446824	0.542034	1.85e-50	chr17	12q24.31	644	123642724							TRUE
Trans	CBX2		cg25424279	0.541454	2.07e-50	chr17	11q13.1	645	65440119			chr11:65685100-65685364	N_Shore		RDMR	TRUE
Trans	CBX2		cg24746594	0.540673	3.05e-50	chr17	7q22.1	645	98703149							TRUE
Trans	CBX2		cg01845036	0.539888	4.49e-50	chr17	5q31.3	645	141832261							TRUE		5:141851989-141852196	Unclassified_Cell_type_specific
Trans	CBX2		cg07807757	0.539761	4.78e-50	chr17	7p12.2	645	50862064							TRUE
Trans	CBX2		cg09477895	0.539301	5.99e-50	chr17	3p24.3	645	18115687							TRUE
Trans	CBX2		cg17130457	0.538337	9.61e-50	chr17	12q21.2	645	74700996						DMR	TRUE		12:76414085-76415188	Unclassified_Cell_type_specific
Trans	CBX2		cg15809077	0.537535	1.69e-49	chr17	2q13	644	112178550							TRUE
Trans	CBX2		cg16959758	0.5361	2.86e-49	chr17	20q11.23	645	36229927			chr20:36793549-36793867	S_Shelf
Trans	CBX2		cg23361127	0.535642	3.57e-49	chr17	5q13.3	645	73975039			chr5:73935725-73937551	S_Shore		CDMR
Trans	CBX2		cg05146922	0.535448	3.92e-49	chr17	2p25.1	645	10551625							TRUE		2:10633587-10634202	Promoter_Associated_Cell_type_specific
Trans	CBX2		cg06570967	0.535284	4.24e-49	chr17	10q23.33	645	96979640							TRUE
Trans	CBX2		cg20651995	0.534905	5.1e-49	chr17	2p14	645	69378975							TRUE
Trans	CBX2		cg15512289	0.534718	5.58e-49	chr17	1p21.3	645	96798659							TRUE
Trans	CBX2		cg19266329	0.533755	8.89e-49	chr17	1q21.1	645	144167485							TRUE
Trans	CBX2		cg14241836	0.533617	9.5e-49	chr17	7p12.3	645	48091446			chr7:48128046-48128499	N_Shelf
Trans	CBX2		cg14055004	0.533277	1.12e-48	chr17	2q37.3	645	241509668			chr2:241858187-241858535	S_Shelf			TRUE		2:241860759-241861176	Unclassified
Trans	CBX2		cg05986288	0.532931	2.19e-48	chr17	5q13.3	642	74652506							TRUE
Trans	CBX2		cg19291696	0.531819	2.66e-48	chr17	13q12.13	644	26667437							TRUE
Trans	CBX2		cg00524374	0.531293	3.42e-48	chr17	10p15.1	644	3884968							TRUE		10:3894579-3895067	Unclassified_Cell_type_specific
Trans	CBX2		cg07986257	0.531204	3.02e-48	chr17	6p22.3	645	22429151							TRUE
Trans	CBX2		cg13414270	0.53076	3.73e-48	chr17	2p21	645	45318899							TRUE		2:45465374-45466223	Unclassified_Cell_type_specific
Trans	CBX2		cg02389317	0.530508	4.97e-48	chr17	12q21.2	644	75101624							TRUE		12:76577436-76577572	Unclassified_Cell_type_specific
Trans	CBX2		cg04057599	0.530146	5e-48	chr17	11p15.2	645	13194180							TRUE
Trans	CBX2		cg06680852	0.530106	1.17e-47	chr17	10p12.31	640	22762957			chr10:22725491-22726764	N_Shelf
Trans	CBX2		cg18497238	0.530097	5.12e-48	chr17	14q24.3	645	74153248			chr14:75077317-75079596	S_Shelf
Trans	CBX2		cg08922729	0.529047	8.43e-48	chr17	1p36.12	645	21786144							TRUE	1:21786027-21786207
Trans	CBX2		cg06342072	0.529007	1.01e-47	chr17	13q14.3	644	49883640							TRUE
Trans	CBX2		cg00516092	0.528944	8.86e-48	chr17	20q11.21	645	30640936			chr20:31170740-31173640	S_Shelf
Trans	CBX2		cg10005565	0.528787	9.54e-48	chr17	2q37.1	645	235243691							TRUE
Trans	CBX2		cg24684077	0.52637	2.99e-47	chr17	12p11.21	645	30839979			chr12:30948548-30949757	Island				12:30839767-30841472	12:30948347-30949808	Unclassified
Trans	CBX2		cg23378074	0.526083	3.42e-47	chr17	12p11.21	645	30839138			chr12:30948548-30949757	N_Shore					12:30947657-30947901	Unclassified_Cell_type_specific
Trans	CBX2		cg02847588	0.526042	3.48e-47	chr17	1p36.23	645	8194584			chr1:8271996-8272202	Island				1:8194584-8194818	1:8271725-8272274	Unclassified_Cell_type_specific
Trans	CBX2		cg16449636	0.525452	5.4e-47	chr17	5q13.2	644	73270189							TRUE
Trans	CBX2		cg12458966	0.524388	7.55e-47	chr17	1q41	645	221740738							TRUE
Trans	CBX2		cg07011538	0.52431	7.84e-47	chr17	2p21	645	47350530			chr2:47499464-47499813	N_Shelf
Trans	CBX2		cg00424451	0.523854	9.69e-47	chr17	17q25.3	645	73850255			chr17:76337725-76338582	S_Shore			TRUE	17:73849354-73850305	17:76337515-76338705	Unclassified_Cell_type_specific
Trans	CBX2		cg08913523	0.523329	1.24e-46	chr17	8q24.13	645	126718989							TRUE		8:126649730-126649836	Unclassified_Cell_type_specific
Trans	CBX2		cg20899781	0.522922	1.5e-46	chr17	2p25.1	645	9623219							TRUE
Trans	CBX2		cg04165508	0.522759	1.61e-46	chr17	1p22.1	645	93940219							TRUE
Trans	CBX2		cg19082496	0.522599	2.39e-46	chr17	1p35.1	643	33671939			chr1:33896002-33896929	S_Shelf
Trans	CBX2		cg18594054	0.522143	2.15e-46	chr17	5q31.3	645	142603639							TRUE
Trans	CBX2		cg10818657	0.522071	2.22e-46	chr17	2p13.1	645	74821198							TRUE
Trans	CBX2		cg25616869	0.521081	3.51e-46	chr17	3p21.31	645	48418871							TRUE
Trans	CBX2		cg01582066	0.52066	4.26e-46	chr17	22q12.2	645	30387065			chr22:32057922-32058323	N_Shore		RDMR
Trans	CBX2		cg12719233	0.520565	4.45e-46	chr17	1p12	645	118031204							TRUE
Trans	CBX2		cg08824847	0.520419	4.76e-46	chr17	11p13	645	35008964							TRUE
Trans	CBX2		cg18914751	0.520209	5.25e-46	chr17	5q31.1	645	135370377							TRUE
Trans	CBX2		cg24996440	0.519909	6.02e-46	chr17	2p25.3	645	3561445						DMR	TRUE		2:3583550-3584833	Unclassified_Cell_type_specific
Trans	CBX2		cg00548098	0.519671	6.72e-46	chr17	16p13.13	645	11203168							TRUE
Trans	CBX2		cg25109721	0.519588	6.98e-46	chr17	17q21.33	645	45480063							TRUE
Trans	CBX2		cg19628739	0.519563	7.06e-46	chr17	22q13.31	645	42648850			chr22:44319578-44320513	N_Shelf			TRUE
Trans	CBX2		cg12394201	0.518543	1.13e-45	chr17	11p11.2	645	43898994							TRUE
Trans	CBX2		cg09030187	0.518087	1.39e-45	chr17	1q32.1	645	203530361							TRUE
Trans	CBX2		cg06807915	0.518066	1.4e-45	chr17	10q24.32	645	103030369			chr10:103043990-103044480	N_Shelf
Trans	CBX2		cg26150981	0.517375	1.92e-45	chr17	7q33	645	135259227							TRUE
Trans	CBX2		cg13146484	0.516661	2.66e-45	chr17	14q23.1	645	60715214							TRUE
Trans	CBX2		cg09071280	0.516524	2.83e-45	chr17	1p34.3	645	39314539							TRUE
Trans	CBX2		cg00172872	0.51547	5.34e-45	chr17	12q21.33	644	87985557							TRUE
Trans	CBX2		cg10902850	0.515074	5.47e-45	chr17	3q13.12	645	107930134							TRUE
Trans	CBX2		cg01312394	0.514474	7.18e-45	chr17	2p21	645	46962884							TRUE
Trans	CBX2		cg27181375	0.514261	7.9e-45	chr17	15q24.1	645	72036242						DMR	TRUE
Trans	CBX2		cg06932535	0.513987	8.94e-45	chr17	14q12	645	31420075							TRUE
Trans	CBX2		cg24169486	0.51396	9.05e-45	chr17	13q33.2	645	105769569							TRUE
Trans	CBX2		cg10112270	0.513865	9.45e-45	chr17	1p36.12	645	21786045							TRUE	1:21786027-21786207
Trans	CBX2		cg17266282	0.51337	1.87e-44	chr17	6q21	642	112401225							TRUE		6:112294275-112294767	Unclassified_Cell_type_specific
Trans	CBX2		cg10808934	0.513304	1.22e-44	chr17	6q21	645	109165961							TRUE
Trans	CBX2		cg14972576	0.512976	1.41e-44	chr17	5q21.1	645	97673431							TRUE
Trans	CBX2		cg11316517	0.51288	1.47e-44	chr17	5q13.2	645	72702594							TRUE
Trans	CBX2		cg06538426	0.512694	1.6e-44	chr17	1p36.13	645	16363712			chr1:16494061-16494505	N_Shelf			TRUE
Trans	CBX2		cg01127300	0.51199	2.19e-44	chr17	22q13.1	645	36944742			chr22:38610335-38610828	S_Shelf			TRUE		22:38614742-38614883	Unclassified_Cell_type_specific
Trans	CBX2		cg17411016	0.511628	2.58e-44	chr17	2p21	645	46954416							TRUE
Trans	CBX2		cg17769771	0.511603	2.61e-44	chr17	6q16.3	645	101059577							TRUE
Trans	CBX2		cg02698668	0.510914	3.55e-44	chr17	19q13.31	645	48953312			chr19:44258613-44259343	S_Shelf
Trans	CBX2		cg12671632	0.510806	3.73e-44	chr17	6p25.3	645	367935			chr6:423846-424313	N_Shore			TRUE		6:422827-422990	Unclassified_Cell_type_specific
Trans	CBX2		cg00458932	0.510779	4.39e-44	chr17	2q33.3	644	207907710							TRUE		2:208199311-208199541	Unclassified_Cell_type_specific
Trans	CBX2		cg09244312	0.510623	4.04e-44	chr17	13q14.11	645	41018657							TRUE
Trans	CBX2		cg03959186	0.51059	4.1e-44	chr17	2p25.1	645	9810979							TRUE		2:9893287-9893694	Unclassified
Trans	CBX2		cg23426156	0.510371	4.52e-44	chr17	8q24.13	645	126627083							TRUE
Trans	CBX2		cg03893663	0.510143	6.78e-44	chr17	11q22.3	643	109572328							TRUE
Trans	CBX2		cg13777730	0.509989	5.36e-44	chr17	1q42.3	645	232859923							TRUE		1:234793189-234793347	Unclassified_Cell_type_specific
Trans	CBX2		cg25637972	0.509985	7.27e-44	chr17	6p22.3	643	17224160							TRUE
Trans	CBX2		cg15867307	0.509979	5.39e-44	chr17	2q37.3	645	237775568							TRUE
Trans	CBX2		cg02069592	0.509974	6.28e-44	chr17	14q23.1	644	58267963							TRUE
Trans	CBX2		cg23160829	0.509925	5.52e-44	chr17	6q24.2	645	145260724							TRUE
Trans	CBX2		cg26854588	0.509668	6.19e-44	chr17	17q21.2	645	35693541			chr17:38443815-38444152	N_Shelf
Trans	CBX2		cg07317846	0.509159	7.76e-44	chr17	2p21	645	42501848							TRUE
Trans	CBX2		cg14607660	0.508803	9.09e-44	chr17	9p13.2	645	36728765			chr9:36739534-36739782	N_Shore			TRUE
Trans	CBX2		cg16233797	0.508343	1.11e-43	chr17	2p24.1	645	19864971							TRUE
Trans	CBX2		cg23670779	0.508284	1.33e-43	chr17	7p22.3	644	549369			chr7:581686-581942	S_Shore			TRUE
Trans	CBX2		cg02343254	0.507932	1.34e-43	chr17	2p25.3	645	3561838						DMR	TRUE		2:3583550-3584833	Unclassified_Cell_type_specific
Trans	CBX2		cg18388547	0.507881	1.37e-43	chr17	1p34.3	645	35285748							TRUE
Trans	CBX2		cg04094838	0.507353	1.72e-43	chr17	2p21	645	45039649			chr2:45181890-45183111	S_Shelf
Trans	CBX2		cg04045544	0.506834	2.17e-43	chr17	16p12.1	645	27205592							TRUE
Trans	CBX2		cg02998240	0.506081	3.51e-43	chr17	1p36.13	644	16381255							TRUE
Trans	CBX2		cg08203210	0.505957	4.29e-43	chr17	6p22.1	643	26261196			chr6:26156449-26157146	N_Shelf
Trans	CBX2		cg18204684	0.505773	3.46e-43	chr17	4q23	645	100078734							TRUE
Trans	CBX2		cg09442613	0.505753	3.49e-43	chr17	12q21.2	645	74340356							TRUE
Trans	CBX2		cg23916878	0.50575	3.49e-43	chr17	6p21.1	645	44119165							TRUE
Trans	CBX2		cg18014547	0.505156	4.53e-43	chr17	2p24.1	645	20229924							TRUE
Trans	CBX2		cg03211098	0.505081	4.68e-43	chr17	1p35.2	645	31812269							TRUE
Trans	CBX2		cg07139284	0.504976	4.9e-43	chr17	12p11.21	645	30839908			chr12:30948548-30949757	Island	high-CpG:30839866-30839932			12:30839767-30841472	12:30948347-30949808	Unclassified
Trans	CBX2		cg11726507	0.504942	4.98e-43	chr17	14q32.2	645	100225272							TRUE
Trans	CBX2		cg13017929	0.504678	5.59e-43	chr17	7q31.2	645	116696857							TRUE
Trans	CBX2		cg07447769	0.504236	6.78e-43	chr17	13q12.12	645	23621265							TRUE		13:24722992-24723704	Unclassified_Cell_type_specific
Trans	CBX2		cg03753813	0.503835	8.07e-43	chr17	1p13.2	645	115890024							TRUE
Trans	CBX2		cg09476006	0.503421	9.67e-43	chr17	5q31.2	645	138060169							TRUE
Trans	CBX2		cg27115863	0.503399	9.76e-43	chr17	22q13.1	645	36251586						DMR	TRUE
Trans	CBX2		cg05790630	0.503364	9.91e-43	chr17	3p14.1	645	64938208							TRUE
Trans	CBX2		cg21571060	0.503213	1.23e-42	chr17	5q15	644	92440019							TRUE
Trans	CBX2		cg25535982	0.502828	1.25e-42	chr17	11q13.4	645	73708048							TRUE
Trans	CBX2		cg08407620	0.502759	1.29e-42	chr17	6p22.2	645	24851840							TRUE
Trans	CBX2		cg06966245	0.502509	1.44e-42	chr17	1p35.3	645	29815589							TRUE
Trans	CBX2		cg08141959	0.502374	1.52e-42	chr17	13q33.2	645	105607126							TRUE
Trans	CBX2		cg12064372	0.501809	1.95e-42	chr17	12p11.21	645	30840059			chr12:30948548-30949757	Island		DMR		12:30839767-30841472	12:30948347-30949808	Unclassified
Trans	CBX2		cg11120154	0.501717	1.56e-41	chr17	8q22.2	631	101524837							TRUE		8:101455453-101455849	Unclassified_Cell_type_specific
Trans	CBX2		cg12656085	0.501293	2.44e-42	chr17	2p11.2	645	85026871							TRUE		2:85173173-85173853	Unclassified
Trans	CBX2		cg10564001	0.500877	3.37e-42	chr17	13q14.11	644	44186461							TRUE
Trans	CBX2		cg19409687	0.500807	3e-42	chr17	11q13.1	645	65439536			chr11:65685100-65685364	N_Shelf			TRUE
Trans	CBX2		cg06215416	0.500688	3.16e-42	chr17	1p36.32	645	2373333							TRUE	1:2373298-2373388	1:2383392-2383901	Unclassified_Cell_type_specific
Trans	CBX2		cg27064337	0.500658	3.2e-42	chr17	8p22	645	18969546							TRUE
Trans	CBX2		cg06433467	0.50006	4.79e-42	chr17	5q13.1	644	67765827						DMR		5:67765789-67765897	5:67729978-67730609	Unclassified
Trans	DNMT1	C6orf132	cg02382532	0.504038	7.39e-43	chr19	6p21.1	645	42218845	NM_001164446	TSS200	chr6:42109904-42110361	S_Shore					6:42109893-42110884	Unclassified_Cell_type_specific
Trans	DNMT1	CUX1	cg07638450	0.512985	1.4e-44	chr19	7q22.1	645	101583136	NM_181500;NM_181552;NM_001913	Body;Body;Body					TRUE
Trans	DNMT1	DGCR2	cg02771464	0.512787	1.53e-44	chr19	22q11.21	645	17488494	NM_005137	Body	chr22:19109068-19110329	N_Shore
Trans	DNMT1	MTMR2	cg08412316	0.534827	5.3e-49	chr19	11q21	645	95298117	NM_201281;NM_201278;NR_023356;NM_016156	TSS1500;TSS1500;TSS1500;TSS1500	chr11:95656912-95657365	S_Shore
Trans	DNMT1	PNPLA2	cg14522803	0.51801	1.44e-45	chr19	11p15.5	645	808834	NM_020376	TSS200	chr11:818974-820271	N_Shore
Trans	DNMT1	RPTOR	cg04951638	0.505585	3.76e-43	chr19	17q25.3	645	76208376	NM_001163034;NM_020761	Body;Body					TRUE
Trans	DNMT1	TBC1D2	cg05369318	0.501287	1.24e-40	chr19	9q22.33	618	100057395	NM_018421	1stExon	chr9:101017382-101018581	Island				9:100057204-100058402	9:101017283-101019522	Promoter_Associated
Trans	DNMT1		cg03893663	0.52426	1.11e-46	chr19	11q22.3	643	109572328							TRUE
Trans	DNMT1		cg21121082	0.516495	2.87e-45	chr19	11q24.3	645	127823759			chr11:128321661-128321895	N_Shelf
Trans	DNMT1		cg09449150	0.505833	3.37e-43	chr19	11q24.3	645	129237025							TRUE
Trans	DNMT1		cg05770091	0.503483	9.41e-43	chr19	7q22.1	645	100662032			chr7:100875555-100876212	N_Shore			TRUE
Trans	DNMT3A	ANK1	cg08521995	0.509761	5.94e-44	chr2	8p11.21	645	41747394	NM_020476;NM_020475;NM_001142446;NM_020477;NM_000037	Body;Body;Body;Body;Body	chr8:41624555-41625380	S_Shelf					8:41628128-41628408	Unclassified_Cell_type_specific
Trans	DNMT3A	BCAS3	cg16567216	0.50672	2.28e-43	chr2	17q23.2	645	56740477	NM_001099432;NM_017679	Body;Body					TRUE		17:59385278-59385803	Unclassified_Cell_type_specific
Trans	DNMT3A	CNNM2	cg05308233	0.526664	2.6e-47	chr2	10q24.32	645	104786363	NM_199076;NM_017649	Body;Body					TRUE
Trans	DNMT3A	DUPD1	cg01354426	0.506413	2.61e-43	chr2	10q22.2	645	76476879	NM_001003892	Body	chr10:76803360-76803857	S_Shelf
Trans	DNMT3A	FGF1	cg13724550	0.509457	6.8e-44	chr2	5q31.3	645	141981217	NM_000800;NM_001144892;NM_033136;NM_001144935;NM_001144934;NR_026696;NR_026695	5'UTR;TSS200;5'UTR;5'UTR;5'UTR;Body;Body
Trans	DNMT3A	FLJ22536	cg06105555	0.518024	1.43e-45	chr2	6p22.3	645	22125072	NR_015410	Body					TRUE
Trans	DNMT3A	FLJ22536	cg02832512	0.51747	1.84e-45	chr2	6p22.3	645	22221495	NR_015410	Body					TRUE
Trans	DNMT3A	KCNC1	cg22872549	0.505691	3.58e-43	chr2	11p15.1	645	17759945	NM_001112741	3'UTR	chr11:17801026-17801277	S_Shelf				11:17759928-17760002
Trans	DNMT3A	KCNMA1	cg17758048	0.515463	4.59e-45	chr2	10q22.3	645	79022889	NM_001161353;NM_001161352;NM_002247;NM_001014797	Body;Body;Body;Body					TRUE
Trans	DNMT3A	LAMC1	cg22809683	0.528142	1.29e-47	chr2	1q25.3	645	181265539	NM_002293	Body					TRUE
Trans	DNMT3A	MRVI1	cg06595154	0.511094	3.82e-44	chr2	11p15.4	644	10672740	NM_001100167;NM_130385;NM_001100163	TSS1500;TSS1500;TSS1500
Trans	DNMT3A	NAIP	cg07799572	0.516825	5.39e-45	chr2	5q13.2	640	70345599	NM_022892;NM_004536	Body;5'UTR
Trans	DNMT3A	NDRG1	cg16001384	0.509748	5.97e-44	chr2	8q24.22	645	134375983	NM_001135242;NM_006096	5'UTR;5'UTR	chr8:134308328-134310145	N_Shore			TRUE
Trans	DNMT3A	PKP3	cg15002541	0.508801	1.06e-43	chr2	11p15.5	644	382903	NM_007183	TSS1500	chr11:394257-394619	N_Shore
Trans	DNMT3A	PLEKHG7	cg02394249	0.545414	2.89e-51	chr2	12q22	645	91664209	NM_001004330	Body					TRUE
Trans	DNMT3A	SCOC	cg20424311	0.512712	1.59e-44	chr2	4q31.1	645	141440977	NM_032547	5'UTR					TRUE
Trans	DNMT3A	SEPT4	cg00934987	0.506457	2.56e-43	chr2	17q22	645	53960467	NM_080415;NM_080416;NM_004574	Body;Body;Body	chr17:56609025-56609583	N_Shelf
Trans	DNMT3A	SMYD3	cg08106377	0.501229	2.9e-42	chr2	1q44	644	244018226	NM_022743;NM_001167740	Body;Body					TRUE
Trans	DNMT3A	ST7	cg03069731	0.516668	2.65e-45	chr2	7q31.2	645	116525929	NM_018412;NM_021908	Body;Body					TRUE
Trans	DNMT3A	TAGLN3	cg00373436	0.538764	7.79e-50	chr2	3q13.2	645	113204033	NM_001008272;NM_001008273;NM_013259	Body;Body;Body					TRUE
Trans	DNMT3A	TLN2	cg04914221	0.518539	1.13e-45	chr2	15q22.2	645	60903567	NM_015059	Body					TRUE
Trans	DNMT3A	VOPP1	cg13860281	0.528237	1.46e-47	chr2	7p11.2	644	55606218	NM_030796	Body	chr7:55639277-55640599	N_Shore		CDMR			7:55638609-55638915	Promoter_Associated_Cell_type_specific
Trans	DNMT3A	WDFY1	cg02879423	0.512051	2.14e-44	chr2	2q36.1	645	224515004	NM_020830	Body	chr2:224808923-224810219	N_Shelf					2:224806422-224806815	Unclassified
Trans	DNMT3A	ZNF853	cg02216951	0.506907	2.1e-43	chr2	7p22.1	645	6626620	NM_017560	Body	chr7:6661875-6662695	N_Shore					7:6659742-6660118	Unclassified_Cell_type_specific
Trans	DNMT3A		cg12469001	0.553425	4.94e-53	chr2	7q32.2	645	129437286							TRUE
Trans	DNMT3A		cg13636014	0.541154	2.41e-50	chr2	9q21.31	645	83194551							TRUE
Trans	DNMT3A		cg07904452	0.538717	1.13e-49	chr2	6p22.3	643	23000717							TRUE
Trans	DNMT3A		cg16549684	0.523585	1.1e-46	chr2	7q21.3	645	95791870			chr7:95950779-95951636	S_Shelf
Trans	DNMT3A		cg18204684	0.522764	1.61e-46	chr2	4q23	645	100078734							TRUE
Trans	DNMT3A		cg13777730	0.520322	4.98e-46	chr2	1q42.3	645	232859923							TRUE		1:234793189-234793347	Unclassified_Cell_type_specific
Trans	DNMT3A		cg27060240	0.520118	5.47e-46	chr2	2p15	645	62265828							TRUE
Trans	DNMT3A		cg00960147	0.517657	1.69e-45	chr2	1p13.1	645	116853676							TRUE
Trans	DNMT3A		cg11805552	0.515731	4.06e-45	chr2	6p22.3	645	16283107							TRUE
Trans	DNMT3A		cg24935896	0.512696	1.6e-44	chr2	1q32.1	645	199698115							TRUE
Trans	DNMT3A		cg04094838	0.511258	3.05e-44	chr2	2p21	645	45039649			chr2:45181890-45183111	S_Shelf
Trans	DNMT3A		cg20013688	0.508205	1.18e-43	chr2	1p31.3	645	61896528			chr1:62119874-62120093	S_Shelf
Trans	DNMT3A		cg26829395	0.50762	1.53e-43	chr2	15q15.1	645	38005147							TRUE
Trans	DNMT3A		cg10588720	0.505673	5.64e-43	chr2	6p22.2	642	23505832							TRUE
Trans	DNMT3A		cg09442613	0.504883	5.11e-43	chr2	12q21.2	645	74340356							TRUE
Trans	DNMT3A		cg01829632	0.50179	2.27e-42	chr2	5q23.2	644	122864293							TRUE
Trans	DNMT3A		cg06807915	0.50113	2.61e-42	chr2	10q24.32	645	103030369			chr10:103043990-103044480	N_Shelf
Trans	DNMT3A		cg11120154	0.500663	2.44e-41	chr2	8q22.2	631	101524837							TRUE		8:101455453-101455849	Unclassified_Cell_type_specific
Trans	DNMT3A		cg02501746	0.500589	3.3e-42	chr2	7p15.1	645	30176038							TRUE
Trans	DNMT3B	CRAMP1L	ch.16.97779F	0.520593	4.39e-46	chr20	16p13.3	645	1651947	NM_020825	Body
Trans	DNMT3B	GAPVD1	ch.9.2043201R	0.554697	2.56e-53	chr20	9q33.3	645	127136213	NM_015635	Body
Trans	DNMT3B	PDIA5	cg12604031	0.517127	2.15e-45	chr20	3q21.1	645	124324322	NM_006810;NR_028444	Body;Body					TRUE
Trans	DNMT3B	PKN1	cg17904367	0.514383	7.48e-45	chr20	19p13.12	645	14416234	NM_002741;NM_213560	Body;Body	chr19:14551998-14552255	S_Shelf
Trans	DNMT3B	PRPF4B	ch.6.115952F	0.5275	2.07e-47	chr20	6p25.2	644	4005313	NM_003913	Body
Trans	DNMT3B	ZXDC	ch.3.2480551F	0.543338	1.96e-50	chr20	3q21.2	640	127671391	NM_001040653;NM_025112	Body;Body							3:126188625-126188782	Gene_Associated_Cell_type_specific
Trans	EHMT1		cg02579668	0.504687	5.57e-43	chr9	1p35.3	645	28800912							TRUE
Trans	EHMT2	ARHGEF2	cg13921921	0.505165	4.51e-43	chr6	1q22	645	154198387	NM_004723;NM_001162383;NM_001162384	Body;Body;Body					TRUE	1:154198084-154198623	1:155931464-155932558	Gene_Associated
Trans	EHMT2	BCL9L	cg08805054	0.516556	2.79e-45	chr6	11q23.3	645	118286938	NM_182557	TSS200	chr11:118781060-118781732	Island			TRUE	11:118286271-118286989
Trans	EHMT2	BCL9L	cg11874426	0.501166	2.57e-42	chr6	11q23.3	645	118286941	NM_182557	TSS200	chr11:118781060-118781732	Island			TRUE	11:118286271-118286989
Trans	EHMT2	C7orf42	cg18921475	0.5008	3.01e-42	chr6	7q11.21	645	66055253	NM_017994	Body					TRUE
Trans	EHMT2	CAB39L	cg19238349	0.508283	2.09e-43	chr6	13q14.2	641	48786181	NM_001079670;NM_030925	Body;Body					TRUE		13:49887772-49888660	Unclassified_Cell_type_specific
Trans	EHMT2	LOC284009	cg16002660	0.505847	3.35e-43	chr6	17p13.3	645	2257028	NR_028335	Body				RDMR	TRUE
Trans	EHMT2	PPTC7	cg08752433	0.509825	5.77e-44	chr6	12q24.11	645	109500949	NM_139283	Body	chr12:111020507-111021192	N_Shelf
Trans	EHMT2		cg26854588	0.507799	1.42e-43	chr6	17q21.2	645	35693541			chr17:38443815-38444152	N_Shelf
Trans	EHMT2		cg15244778	0.50592	3.24e-43	chr6	11q13.2	645	68805213							TRUE
Trans	EHMT2		cg25773259	0.5045	6.04e-43	chr6	12q22	645	92543204							TRUE		12:94018851-94019143	Unclassified_Cell_type_specific
Trans	EZH2	AP3B1	cg11100795	0.523186	1.32e-46	chr7	5q14.1	645	77619671	NM_003664	Body					TRUE
Trans	EZH2	C6orf132	cg02382532	0.5047	5.53e-43	chr7	6p21.1	645	42218845	NM_001164446	TSS200	chr6:42109904-42110361	S_Shore					6:42109893-42110884	Unclassified_Cell_type_specific
Trans	EZH2	CLASP1	cg18544888	0.524203	8.24e-47	chr7	2q14.2	645	121976429	NM_001142273;NM_015282;NM_001142274	Body;Body;Body					TRUE
Trans	EZH2		cg04908077	0.516811	2.49e-45	chr7	3q25.1	645	151670028							TRUE
Trans	EZH2		cg14329285	0.516113	3.42e-45	chr7	3p25.3	645	8886424							TRUE
Trans	IDH2	CAPN2	cg00792251	0.51883	9.88e-46	chr15	1q41	645	221955528	NM_001146068	TSS1500
Trans	IDH2	CAPN2	cg15033552	0.518791	1.01e-45	chr15	1q41	645	221955764	NM_001146068	TSS200					TRUE
Trans	IDH2	CAPN2	cg20266715	0.50041	3.57e-42	chr15	1q41	645	221955492	NM_001146068	TSS1500
Trans	IDH2	SSH1	cg19256314	0.501206	2.53e-42	chr15	12q24.11	645	107751366	NM_001161330;NM_018984	Body;Body					TRUE		12:109226995-109227684	Unclassified_Cell_type_specific
Trans	IDH2		cg04057599	0.519075	8.84e-46	chr15	11p15.2	645	13194180							TRUE
Trans	KDM2B	ABCC1	cg02010829	0.562872	3.53e-55	chr12	16p13.11	645	15998105	NM_019862;NM_019898;NM_019899;NM_004996;NM_019900	Body;Body;Body;Body;Body					TRUE
Trans	KDM2B	ABCC3	cg25928474	0.545739	2.46e-51	chr12	17q21.33	645	46071300	NM_001144070;NM_003786	Body;Body	chr17:48712050-48712705	S_Shelf
Trans	KDM2B	ABTB2	cg02697979	0.529343	7.33e-48	chr12	11p13	645	34221937	NM_145804	Body					TRUE
Trans	KDM2B	ADD3	cg14742187	0.503369	9.89e-43	chr12	10q25.2	645	111832671	NM_016824;NM_001121;NM_019903	5'UTR;5'UTR;5'UTR					TRUE
Trans	KDM2B	AGPAT9	cg07775417	0.511054	3.34e-44	chr12	4q21.23	645	84688587	NM_032717	Body					TRUE
Trans	KDM2B	AHNAK2	cg23385208	0.525915	3.7e-47	chr12	14q32.33	645	104510958	NM_138420	Body					TRUE
Trans	KDM2B	AHNAK2	cg01513078	0.522441	1.87e-46	chr12	14q32.33	645	104508139	NM_138420	Body
Trans	KDM2B	AHNAK2	cg06799735	0.506204	2.86e-43	chr12	14q32.33	645	104508186	NM_138420	Body
Trans	KDM2B	ALDH3B1	cg20157095	0.542882	1.02e-50	chr12	11q13.2	645	67537213	NM_001030010;NM_000694;NM_001161473	5'UTR;5'UTR;5'UTR					TRUE
Trans	KDM2B	AMHR2	cg10063575	0.50704	1.98e-43	chr12	12q13.13	645	52108410	NM_001164690;NM_020547;NM_001164691	Body;Body;Body					TRUE
Trans	KDM2B	ANKRD1	cg01262952	0.544121	5.52e-51	chr12	10q23.31	645	92670894	NM_014391;NM_014391	1stExon;5'UTR					TRUE
Trans	KDM2B	ANKRD1	cg22534097	0.509693	6.12e-44	chr12	10q23.31	645	92671062	NM_014391	TSS200
Trans	KDM2B	ANKRD13A	cg13509421	0.51894	9.4e-46	chr12	12q24.11	645	108961204	NM_033121	3'UTR					TRUE
Trans	KDM2B	ANO6	cg10892950	0.557023	1.11e-53	chr12	12q12	643	43913205	NM_001142679;NM_001142680;NM_001025356	Body;Body;Body					TRUE
Trans	KDM2B	ANO6	cg12686055	0.519524	9.86e-46	chr12	12q12	643	43914529	NM_001142679;NM_001142680;NM_001025356	Body;Body;Body					TRUE
Trans	KDM2B	ANXA2	cg22365276	0.547886	8.33e-52	chr12	15q22.2	645	58475914	NM_001136015;NM_004039;NM_001002858;NM_001002857	5'UTR;5'UTR;Body;5'UTR	chr15:60689749-60690430	N_Shore		RDMR	TRUE
Trans	KDM2B	ANXA2	cg13313836	0.530838	5.02e-48	chr12	15q22.2	643	58474576	NM_001136015;NM_004039;NM_001002858;NM_001002857	5'UTR;5'UTR;Body;5'UTR	chr15:60689749-60690430	N_Shelf		CDMR
Trans	KDM2B	ARHGAP17	cg05583636	0.530106	5.1e-48	chr12	16p12.1	645	24913263	NM_001006634;NM_018054	Body;Body					TRUE
Trans	KDM2B	ARHGEF2	cg13921921	0.545486	2.79e-51	chr12	1q22	645	154198387	NM_004723;NM_001162383;NM_001162384	Body;Body;Body					TRUE	1:154198084-154198623	1:155931464-155932558	Gene_Associated
Trans	KDM2B	ASCC1	cg00101602	0.505641	3.66e-43	chr12	10q22.1	645	73527849	NM_015947	Body					TRUE
Trans	KDM2B	ASPSCR1	cg08091666	0.518623	1.09e-45	chr12	17q25.3	645	77555058	NM_024083	Body	chr17:79961577-79961857	Island				17:77554730-77555513
Trans	KDM2B	ASPSCR1	cg05277504	0.50207	1.74e-42	chr12	17q25.3	645	77554903	NM_024083	Body	chr17:79961577-79961857	Island				17:77554730-77555513
Trans	KDM2B	ATP6V0A1	cg15269394	0.516798	2.5e-45	chr12	17q21.31	645	37925609	NM_005177;NM_001130021;NM_001130020	Body;Body;Body					TRUE		17:40671924-40673373	Unclassified_Cell_type_specific
Trans	KDM2B	ATXN2	cg07932199	0.528079	1.33e-47	chr12	12q24.12	645	110492417	NM_002973	Body					TRUE
Trans	KDM2B	BAG3	cg17076667	0.56794	2.33e-56	chr12	10q26.11	645	121408040	NM_004281	Body					TRUE
Trans	KDM2B	BAIAP2L1	cg07830472	0.512459	1.78e-44	chr12	7q21.3	645	97821852	NM_018842	Body					TRUE
Trans	KDM2B	BCAR1	cg16519668	0.547125	1.22e-51	chr12	16q23.1	645	73837067	NM_001170718;NM_001170719;NM_001170715;NM_001170720;NM_014567;NM_001170714;NM_001170716;NM_001170717	Body;Body;Body;Body;Body;Body;Body;Body					TRUE
Trans	KDM2B	BCKDHB	cg03354616	0.513244	1.25e-44	chr12	6q14.1	645	80894970	NM_183050;NM_000056	Body;Body					TRUE
Trans	KDM2B	BCL9L	cg08805054	0.601094	1.31e-64	chr12	11q23.3	645	118286938	NM_182557	TSS200	chr11:118781060-118781732	Island			TRUE	11:118286271-118286989
Trans	KDM2B	BCL9L	cg11874426	0.599131	4.3e-64	chr12	11q23.3	645	118286941	NM_182557	TSS200	chr11:118781060-118781732	Island			TRUE	11:118286271-118286989
Trans	KDM2B	BCL9L	cg15350899	0.583299	4.61e-60	chr12	11q23.3	645	118286973	NM_182557	TSS200	chr11:118781060-118781732	S_Shore				11:118286271-118286989
Trans	KDM2B	BCL9L	cg20337103	0.574956	5.01e-58	chr12	11q23.3	645	118286988	NM_182557	TSS200	chr11:118781060-118781732	S_Shore				11:118286271-118286989
Trans	KDM2B	BCL9L	cg17260706	0.563306	2.8e-55	chr12	11q23.3	645	118288089	NM_182557	TSS1500	chr11:118781060-118781732	S_Shore			TRUE
Trans	KDM2B	BCL9L	cg20029201	0.538092	1.08e-49	chr12	11q23.3	645	118287023	NM_182557	TSS1500	chr11:118781060-118781732	S_Shore
Trans	KDM2B	BCL9L	cg02493211	0.510757	3.81e-44	chr12	11q23.3	645	118286843	NM_182557	TSS200	chr11:118781060-118781732	Island			TRUE	11:118286271-118286989	11:118781076-118781706	Unclassified_Cell_type_specific
Trans	KDM2B	BCL9L	cg03780927	0.507454	1.65e-43	chr12	11q23.3	645	118286360	NM_182557;NM_182557	1stExon;5'UTR	chr11:118781060-118781732	Island			TRUE	11:118286271-118286989	11:118781076-118781706	Unclassified_Cell_type_specific
Trans	KDM2B	BCL9L	cg02341556	0.503529	9.22e-43	chr12	11q23.3	645	118287188	NM_182557	TSS1500	chr11:118781060-118781732	S_Shore
Trans	KDM2B	BTBD7	cg01715680	0.521916	2.8e-46	chr12	14q32.12	644	92795130	NM_001002860	Body					TRUE
Trans	KDM2B	C13orf29	cg22131172	0.522874	1.53e-46	chr12	13q34	645	110320866	NR_027701	TSS1500
Trans	KDM2B	C16orf73	cg27153327	0.544656	4.22e-51	chr12	16p13.3	645	1860816	NM_152764;NM_001163560	5'UTR;5'UTR	chr16:1921897-1922426	N_Shore
Trans	KDM2B	C21orf84	cg16334524	0.502892	1.41e-42	chr12	21q22.3	644	43722551	NR_026863	TSS200					TRUE
Trans	KDM2B	C6orf132	cg02382532	0.528333	1.18e-47	chr12	6p21.1	645	42218845	NM_001164446	TSS200	chr6:42109904-42110361	S_Shore					6:42109893-42110884	Unclassified_Cell_type_specific
Trans	KDM2B	C7orf42	cg18921475	0.552425	8.26e-53	chr12	7q11.21	645	66055253	NM_017994	Body					TRUE
Trans	KDM2B	C8orf46	cg15947176	0.518791	1.01e-45	chr12	8q13.1	645	67592349	NM_152765	3'UTR
Trans	KDM2B	C9orf30	cg14475840	0.521938	2.36e-46	chr12	9q31.1	645	102231638	NM_080655	5'UTR	chr9:103189776-103190020	S_Shore
Trans	KDM2B	CAB39	cg13313294	0.537129	1.73e-49	chr12	2q37.1	645	231354268	NM_001130850;NM_016289;NM_001130849	Body;Body;Body					TRUE
Trans	KDM2B	CAB39L	cg19238349	0.579945	7.02e-59	chr12	13q14.2	641	48786181	NM_001079670;NM_030925	Body;Body					TRUE		13:49887772-49888660	Unclassified_Cell_type_specific
Trans	KDM2B	CAMTA1	cg08923594	0.527777	1.81e-47	chr12	1p36.23	644	7384763	NM_015215	Body					TRUE
Trans	KDM2B	CAPN2	cg00792251	0.551706	1.19e-52	chr12	1q41	645	221955528	NM_001146068	TSS1500
Trans	KDM2B	CAPN2	cg02923485	0.538098	1.08e-49	chr12	1q41	645	222026232	NM_001748;NM_001146068	Body;Body					TRUE
Trans	KDM2B	CAPN2	cg15033552	0.532546	1.59e-48	chr12	1q41	645	221955764	NM_001146068	TSS200					TRUE
Trans	KDM2B	CAPN2	cg20266715	0.530638	3.96e-48	chr12	1q41	645	221955492	NM_001146068	TSS1500
Trans	KDM2B	CAPN2	cg09575442	0.53061	4.01e-48	chr12	1q41	645	221955054	NM_001146068	TSS1500
Trans	KDM2B	CAPN2	cg05761882	0.514089	8.54e-45	chr12	1q41	645	221967810	NM_001748;NM_001146068	Body;Body	chr1:223899990-223900823	S_Shore		RDMR			1:223899584-223901223	Promoter_Associated
Trans	KDM2B	CAPN2	cg19029214	0.50052	3.4e-42	chr12	1q41	645	221955968	NM_001146068;NM_001146068	5'UTR;1stExon					TRUE
Trans	KDM2B	CAPRIN2	cg14189116	0.515086	5.44e-45	chr12	12p11.21	645	30770242	NM_001002259;NM_023925;NM_032156	Body;Body;Body					TRUE
Trans	KDM2B	CCDC84	cg10090591	0.517151	2.49e-45	chr12	11q23.3	644	118375132	NM_198489	Body	chr11:118868641-118869204	S_Shore		CDMR
Trans	KDM2B	CCND3	cg02524834	0.537907	1.67e-49	chr12	6p21.1	643	42042743	NM_001136017;NM_001136126	5'UTR;5'UTR					TRUE
Trans	KDM2B	CCNY	cg00869330	0.562187	5.08e-55	chr12	10p11.21	645	35661150	NM_181698	5'UTR	chr10:35625049-35626540	N_Shelf
Trans	KDM2B	CGNL1	cg23059709	0.508973	8.42e-44	chr12	15q21.3	645	55565570	NM_032866	Body					TRUE
Trans	KDM2B	CHST13	cg18664965	0.509455	6.8e-44	chr12	3q21.3	645	127742046	NM_152889	Body	chr3:126260488-126261356	N_Shore			TRUE
Trans	KDM2B	CLCF1;LOC100130987	cg11169848	0.521011	3.62e-46	chr12	11q13.1	645	66898606	NR_024469;NM_013246;NM_001166212	Body;TSS1500;TSS1500	chr11:67139887-67141146	S_Shore				11:66898529-66898607
Trans	KDM2B	CLEC16A	cg27227804	0.519282	8.04e-46	chr12	16p13.13	645	10993473	NM_015226	Body					TRUE
Trans	KDM2B	CMIP	cg05740262	0.517227	2.06e-45	chr12	16q23.2	645	80084861	NM_198390	Body					TRUE	16:80084844-80085006
Trans	KDM2B	CMIP	cg09685472	0.504243	6.76e-43	chr12	16q23.2	645	80084928	NM_198390	Body					TRUE	16:80084844-80085006	16:81527395-81527534	Unclassified_Cell_type_specific
Trans	KDM2B	COL7A1	cg18656024	0.513857	9.48e-45	chr12	3p21.31	645	48608148	NM_000094	TSS1500	chr3:48631882-48632901	S_Shore			TRUE		3:48632459-48633150	Unclassified_Cell_type_specific
Trans	KDM2B	CPNE7	cg10225951	0.515045	6.47e-45	chr12	16q24.3	644	88175283	NM_014427;NM_153636	Body;Body	chr16:89646178-89647790	Island				16:88173306-88175452
Trans	KDM2B	CSNK1G1	cg08409167	0.52121	5.33e-46	chr12	15q22.31	642	62327744	NM_022048	Body					TRUE
Trans	KDM2B	CTTN	cg24395117	0.507341	1.73e-43	chr12	11q13.3	645	69923541	NM_005231;NM_138565	5'UTR;5'UTR	chr11:70244288-70245001	S_Shore				11:69921878-69923605
Trans	KDM2B	CYFIP1	cg23217940	0.516082	3.46e-45	chr12	15q11.2	645	20506258	NM_014608;NM_001033028	Body;TSS1500
Trans	KDM2B	CYFIP2	cg10606923	0.547873	8.39e-52	chr12	5q33.3	645	156750188	NM_001037333;NM_014376;NM_001037332	Body;Body;Body					TRUE
Trans	KDM2B	CYR61	cg18027683	0.542007	1.58e-50	chr12	1p22.3	645	85820248	NM_001554	Body	chr1:86046362-86047240	S_Shore				1:85820248-85820547
Trans	KDM2B	CYR61	cg13206932	0.525451	4.6e-47	chr12	1p22.3	645	85820499	NM_001554	Body	chr1:86046362-86047240	S_Shore				1:85820248-85820547
Trans	KDM2B	CYR61	cg11750851	0.508215	1.18e-43	chr12	1p22.3	645	85820021	NM_001554	Body	chr1:86046362-86047240	S_Shore
Trans	KDM2B	CYR61	cg07350718	0.506876	2.13e-43	chr12	1p22.3	645	85818429	NM_001554	TSS1500	chr1:86046362-86047240	N_Shore				1:85818429-85818659
Trans	KDM2B	DAGLB	cg05546575	0.517716	1.65e-45	chr12	7p22.1	645	6449893	NM_001142936;NM_139179	Body;Body	chr7:6487306-6487750	N_Shelf					7:6483346-6483448	Unclassified_Cell_type_specific
Trans	KDM2B	DAPK3	cg08224888	0.545421	2.88e-51	chr12	19p13.3	645	3920522	NM_001348	Body	chr19:3970536-3970746	N_Shore		RDMR			19:3969503-3970177	Promoter_Associated_Cell_type_specific
Trans	KDM2B	DAPK3	cg03752885	0.510181	4.92e-44	chr12	19p13.3	645	3920736	NM_001348;NM_001348	1stExon;5'UTR	chr19:3970536-3970746	N_Shore		RDMR			19:3969503-3970177	Promoter_Associated_Cell_type_specific
Trans	KDM2B	DCP2	cg10837404	0.505671	3.62e-43	chr12	5q22.2	645	112384188	NM_152624	3'UTR							5:112356259-112356429	Unclassified_Cell_type_specific
Trans	KDM2B	DDA1	cg17799563	0.545493	2.78e-51	chr12	19p13.11	645	17283775	NM_024050	Body	chr19:17420717-17420939	S_Shore			TRUE
Trans	KDM2B	DDA1	cg15734198	0.521654	2.69e-46	chr12	19p13.11	645	17284023	NM_024050	Body	chr19:17420717-17420939	S_Shelf
Trans	KDM2B	DENND3	cg10113526	0.515832	3.88e-45	chr12	8q24.3	645	142232919	NM_014957	Body					TRUE	8:142232782-142232990
Trans	KDM2B	DISC1;TSNAX-DISC1	cg22367981	0.51359	1.45e-44	chr12	1q42.2	643	230030671	NM_001012959;NM_018662;NM_001164539;NM_001012957;NM_001164541;NM_001164540;NM_001164542;NR_028393;NM_001164538;NM_001164537;NM_001164546;NM_001164547	Body;Body;Body;Body;Body;Body;Body;Body;Body;Body;Body;Body					TRUE
Trans	KDM2B	DOCK2	cg02363593	0.507509	1.61e-43	chr12	5q35.1	645	169055770	NM_004946	Body					TRUE
Trans	KDM2B	DUS4L;COG5	cg15381326	0.510493	4.28e-44	chr12	7q22.3	645	106992489	NM_001161520;NM_006348;NM_181733;NM_181581	TSS1500;TSS1500;TSS1500;5'UTR	chr7:107204114-107204797	S_Shore
Trans	KDM2B	EFTUD1	cg11401820	0.566268	5.75e-56	chr12	15q25.2	645	80212339	NM_001040610;NM_024580	Body;Body					TRUE
Trans	KDM2B	EHD1	cg23881697	0.533277	1.12e-48	chr12	11q13.1	645	64378815	NM_006795	Body	chr11:64621207-64622246	Island				11:64378213-64378816
Trans	KDM2B	ELK3	cg01291854	0.515675	4.17e-45	chr12	12q23.1	645	95138042	NM_005230	5'UTR					TRUE
Trans	KDM2B	ERI3	cg22709362	0.512971	1.41e-44	chr12	1p34.1	645	44566167	NM_024066	Body					TRUE		1:44793508-44793670	Gene_Associated_Cell_type_specific
Trans	KDM2B	FARP1	cg22223119	0.534158	1.03e-48	chr12	13q32.2	643	97893685	NM_005766	Body					TRUE
Trans	KDM2B	FBXL18	cg18195165	0.510822	3.7e-44	chr12	7p22.1	645	5516096	NM_024963	Body	chr7:5553168-5553517	N_Shelf
Trans	KDM2B	FHL2	cg25332717	0.508025	1.28e-43	chr12	2q12.2	645	105387101	NM_201557	5'UTR					TRUE		2:106020213-106020762	Unclassified
Trans	KDM2B	FLJ39653	cg10051588	0.547442	1.04e-51	chr12	4p15.32	645	15864536	NR_027697;NR_027696	Body;Body	chr4:16257947-16258227	N_Shelf			TRUE
Trans	KDM2B	FNDC3B	cg19980260	0.501574	2.16e-42	chr12	3q26.31	645	173341166	NM_001135095;NM_022763	Body;Body					TRUE
Trans	KDM2B	FTO	cg02992067	0.543236	8.57e-51	chr12	16q12.2	645	52413670	NM_001080432	Body					TRUE
Trans	KDM2B	GALE	cg25203007	0.521342	3.11e-46	chr12	1p36.11	645	23998604	NM_001127621;NM_001127621;NM_001008216;NM_000403	5'UTR;1stExon;5'UTR;5'UTR	chr1:24126799-24127549	N_Shore					1:24125989-24126220	Promoter_Associated_Cell_type_specific
Trans	KDM2B	GMDS	cg08804626	0.553665	6.31e-53	chr12	6p25.3	643	1898085	NM_001500	Body					TRUE
Trans	KDM2B	GNG7	cg08407014	0.517224	2.06e-45	chr12	19p13.3	645	2492104	NM_052847	5'UTR	chr19:2540906-2541138	Island				19:2491651-2492113
Trans	KDM2B	GNG7	cg07843390	0.509158	7.76e-44	chr12	19p13.3	645	2492015	NM_052847	5'UTR	chr19:2540906-2541138	Island				19:2491651-2492113
Trans	KDM2B	GPR155	cg26462055	0.505708	3.56e-43	chr12	2q31.1	645	175015911	NM_152529;NM_001033045	Body;Body					TRUE
Trans	KDM2B	GRK5	cg08650639	0.511667	2.54e-44	chr12	10q26.11	645	121003106	NM_005308	Body					TRUE
Trans	KDM2B	GTF3C1	cg01034813	0.511541	2.68e-44	chr12	16p12.1	645	27394548	NM_001520	Body					TRUE
Trans	KDM2B	HDAC9	cg16925459	0.520006	5.76e-46	chr12	7p21.1	645	18515106	NM_178425;NM_178423;NM_058177;NM_058176;NM_014707	Body;Body;Body;Body;Body					TRUE
Trans	KDM2B	HKDC1	cg00838397	0.529704	6.17e-48	chr12	10q21.3	645	70662231	NM_025130	Body					TRUE
Trans	KDM2B	HMOX2	cg05856951	0.52471	7.64e-47	chr12	16p13.3	644	4485329	NM_001127205;NM_002134;NM_001127206;NM_001127204	TSS1500;5'UTR;5'UTR;5'UTR
Trans	KDM2B	HPD	cg02506908	0.506195	2.87e-43	chr12	12q24.31	645	120781791	NM_002150	TSS1500					TRUE
Trans	KDM2B	HRH1	cg06457736	0.553929	3.81e-53	chr12	3p25.3	645	11153683	NM_001098213	TSS200					TRUE
Trans	KDM2B	HRH1	cg08831077	0.548355	6.57e-52	chr12	3p25.3	645	11153745	NM_001098213	TSS200					TRUE
Trans	KDM2B	HRH1	cg25677394	0.533	1.28e-48	chr12	3p25.3	645	11153758	NM_001098213	TSS200					TRUE
Trans	KDM2B	HRH1	cg27092248	0.519882	6.1e-46	chr12	3p25.3	645	11153798	NM_001098213;NM_001098213	5'UTR;1stExon					TRUE
Trans	KDM2B	HRH1	cg12179658	0.502818	1.26e-42	chr12	3p25.3	645	11153652	NM_001098213	TSS200					TRUE
Trans	KDM2B	HSD17B12	cg14753094	0.549703	3.97e-52	chr12	11p11.2	644	43809459	NM_016142	Body					TRUE
Trans	KDM2B	IDS	cg21411291	0.585673	1.18e-60	chr12	Xq28	645	148384930	NM_000202;NM_006123;NM_001166550	Body;Body;Body					TRUE
Trans	KDM2B	IL18	cg15418499	0.514148	8.31e-45	chr12	11q23.1	645	111533498	NM_001562	5'UTR					TRUE
Trans	KDM2B	IRAK2	cg13419330	0.549112	4.48e-52	chr12	3p25.3	645	10222487	NM_001570	Body					TRUE
Trans	KDM2B	ITGA3	cg26184501	0.579345	4.32e-59	chr12	17q21.33	645	45494722	NM_005501;NM_002204	Body;Body							17:48139610-48139732	Unclassified_Cell_type_specific
Trans	KDM2B	ITPR2	cg00997853	0.500881	2.91e-42	chr12	12p11.23	645	26735846	NM_002223	Body					TRUE
Trans	KDM2B	ITPRIPL2	cg09076788	0.502953	1.19e-42	chr12	16p12.3	645	19032472	NM_001034841;NR_028028	TSS1500;TSS1500	chr16:19125136-19126607	N_Shore				16:19032472-19034781
Trans	KDM2B	JUB	cg22935317	0.55552	2.02e-53	chr12	14q11.2	644	22516918	NM_032876;NM_198086	Body;TSS1500	chr14:23449886-23452174	N_Shelf			TRUE
Trans	KDM2B	JUB	cg05143345	0.51863	1.27e-45	chr12	14q11.2	644	22517248	NM_032876;NM_198086	Body;TSS1500	chr14:23449886-23452174	N_Shelf			TRUE
Trans	KDM2B	KIAA0146	cg14195992	0.535677	3.51e-49	chr12	8q11.21	645	48428470	NM_001080394	Body					TRUE
Trans	KDM2B	KIAA0391	cg18680181	0.546094	8.52e-51	chr12	14q13.2	637	34699062	NM_014672	Body					TRUE		14:35629131-35629455	Unclassified_Cell_type_specific
Trans	KDM2B	KIAA0802	cg22354618	0.566523	5.01e-56	chr12	18p11.22	645	8790458	NM_015210	Body				RDMR
Trans	KDM2B	KIFC3	cg07925311	0.529453	6.96e-48	chr12	16q13	645	56392937	NM_005550;NM_001130100	5'UTR;5'UTR	chr16:57835955-57836989	N_Shore					16:57834363-57835763	Unclassified
Trans	KDM2B	KLC1	cg23090046	0.504275	6.66e-43	chr12	14q32.33	645	103164372	NM_005552;NM_182923;NM_001130107	TSS1500;TSS1500;TSS1500	chr14:104094551-104096361	Island				14:103164356-103166247
Trans	KDM2B	LEMD2	cg17800396	0.530995	3.34e-48	chr12	6p21.31	645	33857421	NM_001143944;NM_181336	5'UTR;Body					TRUE
Trans	KDM2B	LEPROT;LEPR	cg01933519	0.537258	1.63e-49	chr12	1p31.3	645	65664292	NM_001003680;NM_001003679;NM_017526;NM_002303	5'UTR;5'UTR;Body;5'UTR					TRUE
Trans	KDM2B	LEPROT;LEPR	cg15466952	0.525218	5.13e-47	chr12	1p31.3	645	65662443	NM_001003680;NM_001003679;NM_017526;NM_002303	5'UTR;5'UTR;Body;5'UTR	chr1:65885856-65886704	S_Shelf					1:65889722-65889874	Unclassified_Cell_type_specific
Trans	KDM2B	LHFPL2	cg17462560	0.539193	6.32e-50	chr12	5q14.1	645	77850307	NM_005779	5'UTR					TRUE
Trans	KDM2B	LIMD1	cg25437886	0.513158	1.51e-44	chr12	3p21.31	644	45652350	NM_014240	Body					TRUE
Trans	KDM2B	LMO7	cg26400954	0.536413	2.46e-49	chr12	13q22.2	645	75189076	NM_005358	Body					TRUE
Trans	KDM2B	LOC284009	cg16002660	0.532049	2.02e-48	chr12	17p13.3	645	2257028	NR_028335	Body				RDMR	TRUE
Trans	KDM2B	LONRF1	cg24921221	0.546753	1.76e-51	chr12	8p23.1	644	12628563	NM_152271	Body					TRUE
Trans	KDM2B	LPP	cg02524983	0.511385	3.35e-44	chr12	3q28	644	189495612	NM_001167672;NM_001167671;NM_005578	5'UTR;5'UTR;5'UTR
Trans	KDM2B	LTBP1	cg16336556	0.554657	2.62e-53	chr12	2p22.3	645	33148642	NM_206943	Body					TRUE
Trans	KDM2B	MADD	cg03393444	-0.50199	1.8e-42	chr12	11p11.2	645	47249625	NM_130474;NM_001135944;NM_130473;NM_130471;NM_001135943;NM_130470;NM_003682;NM_130472;NM_130476;NM_130475	5'UTR;5'UTR;5'UTR;5'UTR;5'UTR;5'UTR;5'UTR;5'UTR;5'UTR;5'UTR	chr11:47291200-47291858	S_Shore		CDMR
Trans	KDM2B	MAEA	cg19318218	0.51584	3.87e-45	chr12	4p16.3	645	1307608	NM_005882;NM_001017405	Body;Body	chr4:1320098-1320301	N_Shelf
Trans	KDM2B	MAFK	cg16622899	0.526364	2.99e-47	chr12	7p22.3	645	1543529	NM_002360	5'UTR	chr7:1575736-1575993	S_Shore			TRUE	7:1542920-1544949
Trans	KDM2B	MAFK	cg12359001	0.524503	7.16e-47	chr12	7p22.3	645	1543291	NM_002360	5'UTR	chr7:1575736-1575993	S_Shore			TRUE	7:1542920-1544949	7:1576442-1576863	Promoter_Associated_Cell_type_specific
Trans	KDM2B	MAFK	cg03331514	0.519594	6.96e-46	chr12	7p22.3	645	1543542	NM_002360	5'UTR	chr7:1575736-1575993	S_Shore			TRUE	7:1542920-1544949
Trans	KDM2B	MATN2	cg10447222	0.533975	7.99e-49	chr12	8q22.1	645	98999793	NM_030583;NM_002380	Body;Body					TRUE
Trans	KDM2B	MED20	cg05689413	0.535321	4.17e-49	chr12	6p21.1	645	41993395	NM_004275	Body	chr6:41888868-41889563	N_Shelf
Trans	KDM2B	MFSD2B	cg25929589	0.508705	9.49e-44	chr12	2p23.3	645	24092371	NM_001080473	Body					TRUE
Trans	KDM2B	MTA1	cg01895890	0.510986	3.44e-44	chr12	14q32.33	645	104968382	NM_004689	Body					TRUE
Trans	KDM2B	MTHFD1	cg16041798	0.507337	1.74e-43	chr12	14q23.2	645	63975128	NM_005956	Body					TRUE
Trans	KDM2B	MYO16	cg04869379	0.527271	1.95e-47	chr12	13q33.3	645	108408257	NM_015011	Body					TRUE
Trans	KDM2B	MYOF	cg18082515	0.56716	3.55e-56	chr12	10q23.33	645	95187116	NM_133337;NM_013451	Body;Body					TRUE
Trans	KDM2B	NAA25	cg18700744	0.5026	1.38e-42	chr12	12q24.13	645	111018942	NM_024953	Body					TRUE
Trans	KDM2B	NCEH1	cg11088682	0.521774	2.55e-46	chr12	3q26.31	645	173859515	NM_001146278;NM_020792;NM_001146276;NM_001146277	5'UTR;Body;Body;5'UTR					TRUE
Trans	KDM2B	NDST1	cg12611243	0.506572	2.43e-43	chr12	5q33.1	645	149877423	NM_001543	5'UTR					TRUE
Trans	KDM2B	NEURL3	cg14247287	0.526602	2.68e-47	chr12	2q11.2	645	96534945	NR_026875	Body	chr2:97173851-97174485	N_Shelf
Trans	KDM2B	NEURL3	cg02233149	0.516048	3.52e-45	chr12	2q11.2	645	96534970	NR_026875	Body	chr2:97173851-97174485	N_Shelf
Trans	KDM2B	NFIA	cg08457514	0.508863	8.84e-44	chr12	1p31.3	645	61576324	NM_001145512;NM_001145511;NM_001134673;NM_005595	Body;Body;Body;Body					TRUE
Trans	KDM2B	NINJ2	cg10783294	0.5009	2.89e-42	chr12	12p13.33	645	549929	NM_016533	Body	chr12:678959-679299	S_Shore			TRUE	12:549266-550097	12:678572-680056	Promoter_Associated
Trans	KDM2B	NMT1	cg05349016	0.547422	1.05e-51	chr12	17q21.31	645	40525869	NM_021079	Body					TRUE
Trans	KDM2B	NOLC1	cg16657244	0.529373	7.22e-48	chr12	10q24.32	645	103901582	NM_004741	TSS1500	chr10:103911696-103912546	N_Shore					10:103911501-103912622	Promoter_Associated
Trans	KDM2B	NPEPPS	cg19184885	0.581619	1.2e-59	chr12	17q21.32	645	43054321	NM_006310	3'UTR					TRUE
Trans	KDM2B	NPEPPS	cg21332304	0.531214	3.01e-48	chr12	17q21.32	645	43054259	NM_006310	Body					TRUE
Trans	KDM2B	NRF1	cg20712980	0.525825	3.86e-47	chr12	7q32.2	645	129092428	NM_005011;NM_001040110	Body;Body					TRUE
Trans	KDM2B	NXN	cg07494499	0.501963	5.06e-42	chr12	17p13.3	638	783767	NM_022463	Body				CDMR
Trans	KDM2B	ORAI2	cg22402224	0.523884	9.56e-47	chr12	7q22.1	645	101867718	NM_001126340;NM_032831	Body;Body					TRUE
Trans	KDM2B	OSMR	cg03138091	0.509032	8.21e-44	chr12	5p13.1	645	38882297	NM_001168355;NM_003999	5'UTR;5'UTR	chr5:38845502-38846476	S_Shore				5:38881298-38882298
Trans	KDM2B	PARD3	cg19017553	0.558863	3.54e-54	chr12	10p11.21	644	34857415	NM_019619	Body					TRUE		10:34817340-34817571	Unclassified_Cell_type_specific
Trans	KDM2B	PCID2	cg14205864	0.534862	5.21e-49	chr12	13q34	645	112889720	NM_001127203;NM_018386;NM_001127202	Body;Body;Body					TRUE	13:112889688-112889801
Trans	KDM2B	PDLIM2	cg26366616	0.515264	5.02e-45	chr12	8p21.3	645	22495776	NM_021630;NM_198042;NM_176871	Body;Body;Body	chr8:22436295-22437076	S_Shelf
Trans	KDM2B	PDLIM2	cg11461670	0.511808	2.38e-44	chr12	8p21.3	645	22510880	NM_176871	3'UTR	chr8:22456091-22456508	N_Shore			TRUE
Trans	KDM2B	PFDN2	cg23895096	0.509119	7.9e-44	chr12	1q23.3	645	159351757	NM_012394	Body	chr1:161087722-161088112	N_Shelf
Trans	KDM2B	PINX1	cg16337566	0.566733	4.48e-56	chr12	8p23.1	645	10694924	NM_017884	Body					TRUE
Trans	KDM2B	PKD1L1	cg26541218	0.560756	1.08e-54	chr12	7p12.3	645	47792912	NM_138295	Body					TRUE
Trans	KDM2B	PLEC1	cg03958308	0.521608	2.75e-46	chr12	8q24.3	645	145086977	NM_201378;NM_201382;NM_201381;NM_000445;NM_201384;NM_201380;NM_201383;NM_201379	Body;Body;Body;Body;TSS1500;Body;Body;Body	chr8:145016417-145016916	N_Shore			TRUE		8:145014934-145015432	Promoter_Associated
Trans	KDM2B	PLS3	cg11824101	0.543572	8.65e-51	chr12	Xq23	644	114700904	NM_005032	TSS1500	chrX:114795414-114796228	N_Shore					X:114794620-114794673	Unclassified_Cell_type_specific
Trans	KDM2B	PPM1H	cg03919488	0.502366	1.53e-42	chr12	12q14.2	645	61465958	NM_020700	Body					TRUE
Trans	KDM2B	PRKAG2	cg01005180	0.557631	5.59e-54	chr12	7q36.1	645	151015696	NM_016203;NM_001040633	Body;Body					TRUE
Trans	KDM2B	PRKAG2	cg08265392	0.517948	1.48e-45	chr12	7q36.1	645	150921021	NM_016203;NM_001040633;NM_024429	Body;Body;Body					TRUE
Trans	KDM2B	PRKAG2	cg06333800	0.507515	1.61e-43	chr12	7q36.1	645	151073414	NM_016203;NM_001040633	Body;Body						7:151073198-151073473	7:151442027-151442976	Unclassified_Cell_type_specific
Trans	KDM2B	PTPRH	cg07097098	0.505439	4e-43	chr12	19q13.42	645	60413450	NM_002842;NM_001161440	TSS1500;TSS1500
Trans	KDM2B	PTTG1IP	cg05533615	0.521796	2.52e-46	chr12	21q22.3	645	45116296	NM_004339	Body	chr21:46292709-46294744	N_Shore		RDMR
Trans	KDM2B	PTTG1IP	cg22434923	0.518534	1.13e-45	chr12	21q22.3	645	45114349	NM_004339	Body	chr21:46292709-46294744	N_Shelf
Trans	KDM2B	PTTG1IP	cg18474885	0.50628	2.77e-43	chr12	21q22.3	645	45116512	NM_004339	Body	chr21:46292709-46294744	N_Shore		RDMR
Trans	KDM2B	PVT1	cg08608523	0.51995	5.91e-46	chr12	8q24.21	645	128935707	NR_003367	Body					TRUE
Trans	KDM2B	PVT1	cg25922329	0.501587	2.14e-42	chr12	8q24.21	645	128980948	NR_003367	Body					TRUE
Trans	KDM2B	RAD51L1	cg00715197	0.510357	5.3e-44	chr12	14q24.1	644	67674347	NM_133509;NM_002877;NM_133510	Body;Body;Body					TRUE
Trans	KDM2B	RAP1GDS1	cg14454094	0.545433	4.08e-51	chr12	4q23	643	99571026	NM_001100429;NM_001100428;NM_001100426;NM_021159;NM_001100427;NM_001100430	Body;Body;Body;Body;Body;Body					TRUE
Trans	KDM2B	RBKS	cg12510999	0.529454	6.95e-48	chr12	2p23.2	645	27875727	NM_022128	Body					TRUE
Trans	KDM2B	RFFL	cg10863207	0.524582	6.64e-46	chr12	17q12	631	30436299	NM_057178	5'UTR	chr17:33416129-33416578	N_Shelf
Trans	KDM2B	RNASEN	cg15827285	0.546088	2.06e-51	chr12	5p13.3	645	31444335	NM_013235;NM_001100412	Body;Body					TRUE
Trans	KDM2B	RNF121	cg06363692	0.545909	3.22e-51	chr12	11q13.4	643	71334073	NM_018320;NR_024148;NR_024147	Body;Body;Body					TRUE
Trans	KDM2B	RPTOR	cg04951638	0.552202	9.26e-53	chr12	17q25.3	645	76208376	NM_001163034;NM_020761	Body;Body					TRUE
Trans	KDM2B	RPTOR	cg12592365	0.545051	3.47e-51	chr12	17q25.3	645	76380543	NM_001163034;NM_020761	Body;Body					TRUE		17:78765822-78766081	Gene_Associated_Cell_type_specific
Trans	KDM2B	S100A10	cg06698332	0.524721	8.94e-47	chr12	1q21.3	643	150234073	NM_002966	TSS1500	chr1:151965657-151966387	S_Shore
Trans	KDM2B	S100A10	cg26230275	0.5144	7.42e-45	chr12	1q21.3	645	150231907	NM_002966	5'UTR	chr1:151965657-151966387	N_Shore					1:151965273-151967090	Promoter_Associated_Cell_type_specific
Trans	KDM2B	S100A2	cg19907725	0.521043	3.57e-46	chr12	1q21.3	645	151806021	NM_005978	TSS1500					TRUE		1:153538913-153539478	Unclassified
Trans	KDM2B	SAMD4A	cg16379462	0.505522	1.7e-42	chr12	14q22.2	635	54188832	NM_001161576;NM_015589	Body;Body					TRUE
Trans	KDM2B	SAP30BP	cg18563987	0.512186	2.01e-44	chr12	17q25.1	645	71208104	NM_013260	Body					TRUE
Trans	KDM2B	SEPT9	cg16317901	0.510258	4.76e-44	chr12	17q25.2	645	72795395	NM_001113492;NM_001113491	TSS200;Body					TRUE
Trans	KDM2B	SEPT9	cg21733927	0.508937	8.56e-44	chr12	17q25.2	645	72795574	NM_001113492;NM_001113492;NM_001113491	1stExon;5'UTR;Body			low-CpG:72795570-72795639		TRUE
Trans	KDM2B	SFRS8	cg05646575	0.54859	5.84e-52	chr12	12q24.33	645	130787788	NM_004592	Body	chr12:132219327-132219539	S_Shelf			TRUE	12:130787571-130787892
Trans	KDM2B	SGMS2	cg17108430	0.523569	1.11e-46	chr12	4q25	645	108965006	NM_001136258	TSS200	chr4:108745829-108746535	N_Shore		RDMR		4:108964939-108966003
Trans	KDM2B	SH3BP4	cg16167060	0.512015	2.17e-44	chr12	2q37.2	645	235599684	NM_014521	5'UTR					TRUE
Trans	KDM2B	SHROOM3	cg19651184	0.503072	1.3e-42	chr12	4q21.1	644	77710786	NM_020859	Body					TRUE
Trans	KDM2B	SLC22A5	cg12558347	0.501436	2.29e-42	chr12	5q31.1	645	131752170	NM_003060	Body					TRUE
Trans	KDM2B	SLC24A6	cg21498475	0.506235	2.82e-43	chr12	12q24.13	645	112221852	NM_024959	3'UTR					TRUE
Trans	KDM2B	SLC26A1;IDUA	cg16817180	0.504696	5.54e-43	chr12	4p16.3	645	971485	NM_000203;NM_213613;NM_134425;NM_022042	Body;3'UTR;Body;3'UTR	chr4:981480-981704	Island				4:970604-971688
Trans	KDM2B	SLC26A1;IDUA	cg21459867	0.504451	6.17e-43	chr12	4p16.3	645	971492	NM_000203;NM_213613;NM_134425;NM_022042	Body;3'UTR;Body;3'UTR	chr4:981480-981704	Island				4:970604-971688
Trans	KDM2B	SLC2A1	cg09502149	0.533358	1.08e-48	chr12	1p34.2	645	43179379	NM_006516	Body					TRUE
Trans	KDM2B	SLC39A11	cg16434331	0.509559	6.49e-44	chr12	17q24.3	645	68224135	NM_001159770;NM_139177	Body;Body					TRUE
Trans	KDM2B	SLC39A13	cg01110839	0.506965	2.05e-43	chr12	11p11.2	645	47394359	NM_001128225;NM_152264	3'UTR;3'UTR					TRUE
Trans	KDM2B	SLC44A3	cg19600538	0.522623	1.72e-46	chr12	1p21.3	645	95102294	NM_001114106;NM_152369	Body;Body					TRUE
Trans	KDM2B	SLC45A1	cg11189357	0.542728	1.1e-50	chr12	1p36.23	645	8326218	NM_001080397	Body	chr1:8403697-8404102	N_Shore			TRUE
Trans	KDM2B	SLC45A1	cg04424119	0.52781	1.51e-47	chr12	1p36.23	645	8326267	NM_001080397	Body	chr1:8403697-8404102	N_Shore			TRUE	1:8326267-8326689
Trans	KDM2B	SLC4A7	cg02344497	0.500619	3.26e-42	chr12	3p24.1	645	27447832	NM_003615	Body					TRUE
Trans	KDM2B	SLC5A10;FAM83G	cg05508862	0.507309	1.76e-43	chr12	17p11.2	645	18826162	NM_001042450;NM_001039999;NM_152351	Body;Body;Body					TRUE		17:18885373-18885614	Unclassified_Cell_type_specific
Trans	KDM2B	SLC6A6	cg10586672	0.507326	1.75e-43	chr12	3p25.1	645	14489661	NM_003043;NM_001134367	Body;Body					TRUE
Trans	KDM2B	SMAD3	cg03480935	0.506894	2.11e-43	chr12	15q22.33	645	65204914	NM_001145102;NM_005902	TSS200;Body
Trans	KDM2B	SOLH	cg03619332	0.524576	6.92e-47	chr12	16p13.3	645	525860	NM_005632	5'UTR	chr16:587567-588172	N_Shore				16:524897-525864
Trans	KDM2B	SSH1	cg19256314	0.500122	4.04e-42	chr12	12q24.11	645	107751366	NM_001161330;NM_018984	Body;Body					TRUE		12:109226995-109227684	Unclassified_Cell_type_specific
Trans	KDM2B	ST3GAL3	cg23290313	0.549998	4.1e-52	chr12	1p34.1	643	44060551	NM_174968;NM_006279;NM_174971;NM_174963;NM_174967;NM_174969;NM_174970;NM_174964;NM_174965;NM_174966	Body;Body;Body;Body;Body;Body;Body;Body;Body;Body					TRUE
Trans	KDM2B	ST6GALNAC5	cg21604970	0.502972	1.18e-42	chr12	1p31.1	645	77278162	NM_030965	Body					TRUE
Trans	KDM2B	STAM	cg09342417	0.505911	3.25e-43	chr12	10p12.33	645	17755819	NM_003473	Body					TRUE
Trans	KDM2B	STMN1	cg06631999	0.512473	1.77e-44	chr12	1p36.11	645	26089855	NM_001145454	Body					TRUE
Trans	KDM2B	STMN1	cg24809011	0.504002	7.51e-43	chr12	1p36.11	645	26091785	NM_001145454	Body					TRUE
Trans	KDM2B	SUCLG2	cg07438401	0.542207	1.43e-50	chr12	3p14.1	645	67780747	NM_003848	Body					TRUE
Trans	KDM2B	SYNJ2	cg03940776	0.500991	2.77e-42	chr12	6q25.3	645	158410001	NM_003898	Body					TRUE
Trans	KDM2B	TARSL2	cg24799460	0.503928	7.75e-43	chr12	15q26.3	645	100068736	NM_152334	Body					TRUE
Trans	KDM2B	TBC1D14	cg15105060	0.53733	1.57e-49	chr12	4p16.1	645	7075090	NM_001113361;NM_020773;NM_001113363	Body;Body;Body	chr4:7026763-7027166	N_Shelf			TRUE
Trans	KDM2B	TGFBI	cg07697770	0.55035	2.39e-52	chr12	5q31.2	645	135417604	NM_000358	Body					TRUE
Trans	KDM2B	THOC6;HCFC1R1	cg24652919	0.524461	7.3e-47	chr12	16p13.3	645	3013192	NM_017885;NM_001002018;NM_001002017;NM_001142350;NM_024339	Body;Body;Body;TSS1500;TSS1500	chr16:3073686-3074443	N_Shore
Trans	KDM2B	TIAM2	cg07943832	0.515564	4.38e-45	chr12	6q25.3	645	155610610	NM_012454;NM_001010927	Body;Body					TRUE		6:155568903-155570209	Unclassified
Trans	KDM2B	TK2	cg02934719	0.536644	2.19e-49	chr12	16q21	645	65103213	NM_004614	3'UTR					TRUE
Trans	KDM2B	TMCO7	cg26874999	0.529899	5.63e-48	chr12	16q22.1	645	67664791	NM_024562	Body					TRUE
Trans	KDM2B	TNFRSF10B	cg00264419	0.503109	1.11e-42	chr12	8p21.3	645	22978069	NM_147187;NR_027140;NM_003842	Body;Body;Body	chr8:22925655-22926912	N_Shelf
Trans	KDM2B	TNFRSF1A	cg08418872	0.508012	1.29e-43	chr12	12p13.31	645	6313215	NM_001065	Body			low-CpG:6312749-6313660
Trans	KDM2B	TNKS1BP1	cg12603560	0.528523	1.08e-47	chr12	11q12.1	645	56846646	NM_033396	5'UTR	chr11:57091614-57092831	N_Shore			TRUE
Trans	KDM2B	TNKS1BP1	cg13487312	0.521402	3.03e-46	chr12	11q12.1	645	56846314	NM_033396	5'UTR	chr11:57091614-57092831	N_Shore	low-CpG:56846304-56846399				11:57089598-57089986	Unclassified_Cell_type_specific
Trans	KDM2B	TNKS1BP1	cg20343063	0.518642	1.08e-45	chr12	11q12.1	645	56846320	NM_033396	5'UTR	chr11:57091614-57092831	N_Shore	low-CpG:56846304-56846399				11:57089598-57089986	Unclassified_Cell_type_specific
Trans	KDM2B	TNKS1BP1	cg00489660	0.510158	4.97e-44	chr12	11q12.1	645	56846397	NM_033396	5'UTR	chr11:57091614-57092831	N_Shore	low-CpG:56846304-56846399				11:57089598-57089986	Unclassified_Cell_type_specific
Trans	KDM2B	TOM1L2	cg04273763	0.507866	1.38e-43	chr12	17p11.2	645	17802874	NM_001033551;NM_001082968	Body;Body					TRUE		17:17861305-17862245	Unclassified_Cell_type_specific
Trans	KDM2B	TRAK1	cg27366280	0.530882	3.52e-48	chr12	3p22.1	645	42196106	NM_001042646;NM_014965	Body;Body					TRUE
Trans	KDM2B	TRERF1	cg05264377	0.518258	1.28e-45	chr12	6p21.1	645	42302669	NM_033502	3'UTR					TRUE
Trans	KDM2B	TXNRD1	cg25684105	0.509168	7.72e-44	chr12	12q23.3	645	103137792	NM_001093771	Body	chr12:104609397-104610172	S_Shelf					12:104613505-104614107	Unclassified_Cell_type_specific
Trans	KDM2B	UBE2L6	cg11554335	0.501585	2.15e-42	chr12	11q12.1	645	57093517	NM_198183	TSS1500	chr11:57334971-57335486	S_Shore					11:57335290-57337191	Promoter_Associated
Trans	KDM2B	UBE2O	cg08837215	0.543506	7.49e-51	chr12	17q25.1	645	71954675	NM_022066	Body					TRUE
Trans	KDM2B	UNC84A	cg22972055	0.50545	3.98e-43	chr12	7p22.3	645	838819	NM_025154;NM_001130965	5'UTR;Body						7:838579-838826	7:871413-872712	Promoter_Associated
Trans	KDM2B	UNC84A	cg05357209	0.501863	1.9e-42	chr12	7p22.3	645	838734	NM_025154;NM_001130965	5'UTR;Body					TRUE	7:838579-838826	7:871413-872712	Promoter_Associated
Trans	KDM2B	USP40	cg27049539	0.542484	1.25e-50	chr12	2q37.1	645	234060576	NM_018218	Body					TRUE
Trans	KDM2B	VAC14	cg27076536	0.5723	2.17e-57	chr12	16q22.1	645	69285502	NM_018052	Body					TRUE
Trans	KDM2B	VAC14	cg07563611	0.521125	3.44e-46	chr12	16q22.1	645	69352357	NM_018052	Body	chr16:70796405-70796628	N_Shore			TRUE
Trans	KDM2B	VPS53	cg17731065	0.506285	3.72e-43	chr12	17p13.3	643	544334	NM_018289;NM_001128159	Body;Body					TRUE
Trans	KDM2B	VTI1A	cg09958560	0.522386	1.92e-46	chr12	10q25.2	645	114561685	NM_145206	Body					TRUE
Trans	KDM2B	WDR34	cg14606321	0.528475	1.11e-47	chr12	9q34.11	645	130437672	NM_052844	Body					TRUE		9:131396102-131397854	Unclassified
Trans	KDM2B	WDR35	cg19360930	0.565731	7.67e-56	chr12	2p24.1	645	19975259	NM_001006657;NM_020779	3'UTR;3'UTR					TRUE
Trans	KDM2B	WSB2	cg15859496	0.56024	1.42e-54	chr12	12q24.23	645	116974659	NM_018639	Body					TRUE
Trans	KDM2B	ZAK	cg07469815	0.508291	1.14e-43	chr12	2q31.1	645	173757478	NM_016653;NM_133646	Body;Body					TRUE
Trans	KDM2B	ZDHHC7	cg05035061	0.544742	4.05e-51	chr12	16q24.1	645	83586332	NM_001145548;NM_017740	5'UTR;5'UTR					TRUE
Trans	KDM2B	ZDHHC7	cg09624855	0.50594	3.73e-43	chr12	16q24.1	644	83595624	NM_001145548;NM_017740	5'UTR;5'UTR					TRUE
Trans	KDM2B		cg15172966	0.597236	1.34e-63	chr12	12p11.21	645	32481412							TRUE
Trans	KDM2B		cg14329285	0.587127	5.12e-61	chr12	3p25.3	645	8886424							TRUE
Trans	KDM2B		cg07011538	0.586698	6.56e-61	chr12	2p21	645	47350530			chr2:47499464-47499813	N_Shelf
Trans	KDM2B		cg00418071	0.568458	1.76e-56	chr12	1p22.3	645	85845589							TRUE		1:86072906-86073216	Unclassified_Cell_type_specific
Trans	KDM2B		cg23176316	0.562571	4.14e-55	chr12	2p24.1	645	20647887							TRUE
Trans	KDM2B		cg11895596	0.555712	3.18e-53	chr12	3p14.3	641	57930860							TRUE
Trans	KDM2B		cg08928408	0.553728	4.23e-53	chr12	3q25.1	645	150936796							TRUE
Trans	KDM2B		cg25461389	0.551795	1.14e-52	chr12	3p21.1	645	52055818							TRUE
Trans	KDM2B		cg04014685	0.549451	5.41e-52	chr12	3q13.31	643	116992364							TRUE		3:115509641-115509922	Unclassified_Cell_type_specific
Trans	KDM2B		cg06984255	0.548467	6.21e-52	chr12	10q24.33	645	104981183							TRUE
Trans	KDM2B		cg09981432	0.547398	1.07e-51	chr12	2q14.1	645	118330848			chr2:118616575-118618163	N_Shelf
Trans	KDM2B		cg23273866	0.545422	2.88e-51	chr12	2q32.3	645	196185975							TRUE
Trans	KDM2B		cg24741430	0.542903	1.01e-50	chr12	15q22.31	645	64882765							TRUE
Trans	KDM2B		cg01039752	0.54244	1.27e-50	chr12	16q23.2	645	79997089			chr16:81437204-81437542	S_Shelf					16:81439152-81439701	Unclassified_Cell_type_specific
Trans	KDM2B		cg03893663	0.542409	1.83e-50	chr12	11q22.3	643	109572328							TRUE
Trans	KDM2B		cg10564001	0.541465	2.46e-50	chr12	13q14.11	644	44186461							TRUE
Trans	KDM2B		cg20899781	0.540311	3.64e-50	chr12	2p25.1	645	9623219							TRUE
Trans	KDM2B		cg02097616	0.538319	9.69e-50	chr12	17q24.1	645	60106383							TRUE
Trans	KDM2B		cg27366882	0.537503	1.44e-49	chr12	3q22.1	645	135023497							TRUE		3:133540626-133541575	Gene_Associated
Trans	KDM2B		cg16365424	0.537394	1.52e-49	chr12	1q42.3	645	232767259							TRUE
Trans	KDM2B		cg09449150	0.536822	2.01e-49	chr12	11q24.3	645	129237025							TRUE
Trans	KDM2B		cg02998240	0.535068	5.58e-49	chr12	1p36.13	644	16381255							TRUE
Trans	KDM2B		cg06813382	0.534748	5.5e-49	chr12	10q22.3	645	81957175			chr10:81966989-81967517	Island				10:81956912-81957497
Trans	KDM2B		cg13354934	0.53425	7e-49	chr12	1p36.33	645	1285956						RDMR	TRUE		1:1296069-1296105	Unclassified_Cell_type_specific
Trans	KDM2B		cg17328839	0.534028	7.79e-49	chr12	1p31.3	645	63900339							TRUE
Trans	KDM2B		cg02223135	0.533683	1.09e-48	chr12	3q22.1	644	134770463							TRUE
Trans	KDM2B		cg03765423	0.532403	1.7e-48	chr12	3q29	645	195497175			chr3:194014480-194014983	Island
Trans	KDM2B		cg22159939	0.532273	1.81e-48	chr12	1q41	645	212822112							TRUE
Trans	KDM2B		cg21128787	0.532022	2.04e-48	chr12	2p25.1	645	10993671							TRUE
Trans	KDM2B		cg04908077	0.531741	2.34e-48	chr12	3q25.1	645	151670028							TRUE
Trans	KDM2B		cg19918599	0.531671	2.42e-48	chr12	3q13.2	645	113848971							TRUE
Trans	KDM2B		cg04165508	0.530707	3.83e-48	chr12	1p22.1	645	93940219							TRUE
Trans	KDM2B		cg01127300	0.530066	5.2e-48	chr12	22q13.1	645	36944742			chr22:38610335-38610828	S_Shelf			TRUE		22:38614742-38614883	Unclassified_Cell_type_specific
Trans	KDM2B		cg02153814	0.529906	5.61e-48	chr12	3q29	645	195497219			chr3:194014480-194014983	Island				3:195497192-195497287
Trans	KDM2B		cg19082559	0.529188	7.89e-48	chr12	20q13.31	645	55723103			chr20:56293563-56293856	N_Shelf
Trans	KDM2B		cg21164050	0.529126	9.58e-48	chr12	13q12.13	644	26655411							TRUE
Trans	KDM2B		cg21643939	0.528365	1.37e-47	chr12	3q26.31	644	173950020			chr3:172468372-172468845	N_Shore		RDMR
Trans	KDM2B		cg11060604	0.528093	1.33e-47	chr12	7q32.3	645	130223005							TRUE
Trans	KDM2B		cg03922381	0.526776	2.47e-47	chr12	10q21.3	645	70647216							TRUE
Trans	KDM2B		cg01009920	0.526532	2.77e-47	chr12	8p23.1	645	8191060							TRUE
Trans	KDM2B		cg03683132	0.526321	3.05e-47	chr12	12q21.1	645	70390334							TRUE
Trans	KDM2B		cg06570967	0.526282	3.11e-47	chr12	10q23.33	645	96979640							TRUE
Trans	KDM2B		cg08461576	0.526127	1.45e-46	chr12	4q23	636	102496652							TRUE
Trans	KDM2B		cg00247963	0.524994	5.69e-47	chr12	16p12.2	645	20770652							TRUE
Trans	KDM2B		cg25375162	0.524677	1.07e-46	chr12	3p24.1	642	30358964							TRUE
Trans	KDM2B		cg22391718	0.52299	1.45e-46	chr12	1p13.3	645	110127808							TRUE
Trans	KDM2B		cg07804749	0.522586	1.75e-46	chr12	1p36.22	645	12532691							TRUE	1:12532544-12532729
Trans	KDM2B		cg14944398	0.522084	2.21e-46	chr12	7p22.1	645	7185234			chr7:7222020-7222974	N_Shelf
Trans	KDM2B		cg17769771	0.520573	4.44e-46	chr12	6q16.3	645	101059577							TRUE
Trans	KDM2B		cg20331980	0.520069	5.6e-46	chr12	6q25.1	645	149596196							TRUE		6:149553984-149554826	Unclassified_Cell_type_specific
Trans	KDM2B		cg17411016	0.520068	5.6e-46	chr12	2p21	645	46954416							TRUE
Trans	KDM2B		cg03162721	0.519922	5.99e-46	chr12	17q24.1	645	60091338			chr17:62657409-62658858	S_Shelf
Trans	KDM2B		cg09390594	0.518524	1.14e-45	chr12	14q23.1	645	61098544							TRUE		14:62028091-62028942	Unclassified_Cell_type_specific
Trans	KDM2B		cg25661792	0.517763	1.61e-45	chr12	3q29	645	195497224			chr3:194014480-194014983	Island				3:195497192-195497287
Trans	KDM2B		cg20488673	0.51763	1.71e-45	chr12	14q32.2	645	99567693							TRUE
Trans	KDM2B		cg19365176	0.517226	2.06e-45	chr12	12q24.22	645	115447777							TRUE		12:116962699-116963651	Unclassified_Cell_type_specific
Trans	KDM2B		cg09187338	0.516475	2.9e-45	chr12	7q32.3	645	130239048							TRUE
Trans	KDM2B		cg19440115	0.516056	3.5e-45	chr12	15q22.33	645	65129064							TRUE
Trans	KDM2B		cg02977790	0.515507	4.5e-45	chr12	1p36.21	645	15998943							TRUE
Trans	KDM2B		cg14420953	0.514862	6.02e-45	chr12	6p21.31	645	36666132			chr6:36561907-36562412	N_Shelf
Trans	KDM2B		cg10897459	0.514328	7.67e-45	chr12	7q11.23	645	72874978							TRUE		7:73236983-73237195	Unclassified_Cell_type_specific
Trans	KDM2B		cg13332142	0.514161	8.27e-45	chr12	3p24.1	645	27550282							TRUE		3:27575259-27575872	Promoter_Associated
Trans	KDM2B		cg09501509	0.513813	9.67e-45	chr12	6q15	645	89802075							TRUE
Trans	KDM2B		cg20981219	0.513812	9.68e-45	chr12	14q24.3	645	76454953							TRUE
Trans	KDM2B		cg13432945	0.513658	1.04e-44	chr12	1p32.1	645	58965976							TRUE
Trans	KDM2B		cg24072947	0.513441	1.14e-44	chr12	3q22.3	645	138157473							TRUE
Trans	KDM2B		cg05573809	0.512285	4.13e-44	chr12	5p15.2	640	14089481							TRUE
Trans	KDM2B		cg18538668	0.511642	2.56e-44	chr12	14q32.32	645	102908791							TRUE
Trans	KDM2B		cg12728061	0.511163	3.18e-44	chr12	1p36.32	645	2373298							TRUE	1:2373298-2373388	1:2383392-2383901	Unclassified_Cell_type_specific
Trans	KDM2B		cg19291696	0.511111	3.79e-44	chr12	13q12.13	644	26667437							TRUE
Trans	KDM2B		cg15244778	0.510798	3.74e-44	chr12	11q13.2	645	68805213							TRUE
Trans	KDM2B		cg24850334	0.510442	5.1e-44	chr12	1q41	644	216946060							TRUE
Trans	KDM2B		cg09030187	0.509445	6.83e-44	chr12	1q32.1	645	203530361							TRUE
Trans	KDM2B		cg16411668	0.50855	1.02e-43	chr12	4q27	645	123924197							TRUE
Trans	KDM2B		cg26150981	0.508533	1.02e-43	chr12	7q33	645	135259227							TRUE
Trans	KDM2B		cg06810490	0.507616	1.54e-43	chr12	7q11.21	645	65086926			chr7:65446771-65447340	S_Shelf
Trans	KDM2B		cg25424279	0.507616	1.54e-43	chr12	11q13.1	645	65440119			chr11:65685100-65685364	N_Shore		RDMR	TRUE
Trans	KDM2B		cg18966152	0.507209	1.84e-43	chr12	1p22.3	645	85850169							TRUE
Trans	KDM2B		cg01053241	0.50666	2.34e-43	chr12	8p22	645	17397212			chr8:17354321-17355250	N_Shore
Trans	KDM2B		cg27280037	0.506177	2.9e-43	chr12	3q21.2	645	126264759							TRUE
Trans	KDM2B		cg18594054	0.505833	3.37e-43	chr12	5q31.3	645	142603639							TRUE
Trans	KDM2B		cg01862311	0.505217	5.12e-43	chr12	8p21.2	644	26364732			chr8:26305853-26306825	S_Shore
Trans	KDM2B		cg04057599	0.505102	4.64e-43	chr12	11p15.2	645	13194180							TRUE
Trans	KDM2B		cg05790630	0.503808	8.17e-43	chr12	3p14.1	645	64938208							TRUE
Trans	KDM2B		cg16675525	0.502982	1.17e-42	chr12	10q25.2	645	112148519							TRUE		10:112158528-112158698	Unclassified_Cell_type_specific
Trans	KDM2B		cg08244518	0.502808	1.26e-42	chr12	22q13.2	645	40014652			chr22:41681616-41682543	S_Shelf			TRUE
Trans	KDM2B		cg24686551	0.50245	1.47e-42	chr12	3q22.1	645	135529964							TRUE
Trans	KDM2B		cg16372825	0.502219	1.63e-42	chr12	16q24.2	645	86381426							TRUE
Trans	KDM2B		cg16773067	0.502205	1.64e-42	chr12	6p21.2	645	37135335							TRUE		6:37027078-37027727	Unclassified_Cell_type_specific
Trans	KDM2B		cg06578342	0.502156	1.68e-42	chr12	16p13.3	645	4289216							TRUE
Trans	KDM2B		cg00875382	0.501961	1.82e-42	chr12	4q24	645	103761284							TRUE		4:103541695-103542244	Unclassified
Trans	KDM2B		cg25175240	0.501794	1.96e-42	chr12	15q23	645	67636840							TRUE
Trans	KDM2B		cg01191154	0.501535	2.19e-42	chr12	22q13.1	645	35923618			chr22:37594665-37595488	N_Shore			TRUE		22:37592670-37594170	Unclassified_Cell_type_specific
Trans	KDM2B		cg21646392	0.501451	2.27e-42	chr12	3p24.3	645	23685307							TRUE		3:23710232-23710449	Unclassified_Cell_type_specific
Trans	KDM2B		cg24757778	0.501292	2.44e-42	chr12	10q21.1	645	60286398							TRUE
Trans	KDM2B		cg10258817	0.501148	3e-42	chr12	16p11.2	644	29862805							TRUE
Trans	KDM2B		cg05506147	0.501058	2.7e-42	chr12	5q15	645	95975874							TRUE
Trans	KDM2B		cg08781403	0.500181	3.94e-42	chr12	8q13.1	645	67597422							TRUE
Trans	MBD1	RAB27B	cg09052983	0.521519	2.87e-46	chr18	18q21.2	645	50646603	NM_004163	TSS1500	chr18:52495604-52496007	Island			TRUE	18:50646539-50647005	18:52495183-52496166	Unclassified_Cell_type_specific
Trans	MBD1	TRAK1	cg27366280	0.502954	1.19e-42	chr18	3p22.1	645	42196106	NM_001042646;NM_014965	Body;Body					TRUE
Trans	MBD1	TRERF1	cg05264377	0.504197	6.89e-43	chr18	6p21.1	645	42302669	NM_033502	3'UTR					TRUE
Trans	MBD1		cg19864271	-0.525945	3.64e-47	chr18	18q21.33	645	59244471			chr18:61089262-61090357	S_Shelf
Trans	MBD1		cg09449150	0.519257	8.13e-46	chr18	11q24.3	645	129237025							TRUE
Trans	MGMT		cg01273309	0.728055	1.57e-107	chr10	10q26.3	645	131457269								10:131457262-131457615
Trans	MGMT		cg20341384	0.710592	3e-100	chr10	10q26.3	645	131458725								10:131458573-131458830
Trans	MGMT		cg18132058	0.710198	4.32e-100	chr10	10q26.3	645	131457098								10:131456938-131457176
Trans	MGMT		cg20633478	0.692867	2.16e-93	chr10	10q26.3	645	131456653								10:131456638-131456760
Trans	MGMT		cg18632220	0.68004	9.84e-89	chr10	10q26.3	645	131455900
Trans	MGMT		cg14308082	0.679342	1.74e-88	chr10	10q26.3	645	131458011								10:131457919-131458105
Trans	MGMT		cg09607482	0.663045	6.46e-83	chr10	10q26.3	645	131457063								10:131456938-131457176
Trans	MGMT		cg02938690	0.662171	1.26e-82	chr10	10q26.3	645	131466227			chr10:131577450-131577742	N_Shore				10:131465863-131466294
Trans	MGMT		cg02584537	0.660856	3.4e-82	chr10	10q26.3	645	131459008								10:131459008-131459107
Trans	MGMT		cg22532370	0.643818	8.86e-77	chr10	10q26.3	645	131467628			chr10:131577450-131577742	Island				10:131467441-131467723
Trans	MGMT		cg17339182	0.635647	2.66e-74	chr10	10q26.3	645	131469399			chr10:131577450-131577742	S_Shore
Trans	MGMT		cg15050044	0.625612	2.32e-71	chr10	10q26.3	645	131459553								10:131459322-131459584
Trans	MGMT		cg16740893	0.617434	4.83e-69	chr10	10q26.3	645	131459089								10:131459008-131459107
Trans	MGMT		cg19866923	0.617059	6.14e-69	chr10	10q26.3	645	131460224								10:131460043-131460225
Trans	MGMT		cg18583565	0.614753	2.69e-68	chr10	10q26.3	645	131457970								10:131457919-131458105
Trans	MGMT		cg27141499	0.608057	1.82e-66	chr10	10q26.3	645	131470038			chr10:131577450-131577742	S_Shelf
Trans	MGMT		cg13742952	0.606764	4.06e-66	chr10	10q26.3	645	131457791								10:131457737-131457829
Trans	MGMT		cg16316180	0.596558	2.01e-63	chr10	10q26.3	645	131467001			chr10:131577450-131577742	N_Shore				10:131466993-131467064
Trans	MGMT		cg08658781	0.596053	2.72e-63	chr10	10q26.3	645	131460162								10:131460043-131460225
Trans	MGMT		cg23889967	0.595302	4.25e-63	chr10	10q26.3	645	131458303								10:131458303-131458395
Trans	MGMT		cg16978910	0.595158	4.63e-63	chr10	10q26.3	645	131467693			chr10:131577450-131577742	Island				10:131467441-131467723
Trans	MGMT		cg10345369	0.591815	3.34e-62	chr10	10q26.3	645	131460043								10:131460043-131460225
Trans	MGMT		cg27337124	0.591192	4.81e-62	chr10	10q26.3	645	131479131			chr10:131592393-131592616	N_Shelf				10:131479113-131479180
Trans	MGMT		cg11567046	0.589652	1.18e-61	chr10	10q26.3	645	131465341			chr10:131577450-131577742	N_Shelf
Trans	MGMT		cg22768615	0.582528	8.8e-60	chr10	10q26.3	644	131457737								10:131457737-131457829
Trans	MGMT		cg08715430	0.577922	9.61e-59	chr10	10q26.3	645	131466886			chr10:131577450-131577742	N_Shore				10:131466867-131466910
Trans	MGMT		cg01079118	0.576717	1.88e-58	chr10	10q26.3	645	131457818								10:131457737-131457829
Trans	MGMT		cg15139179	0.572329	2.13e-57	chr10	10q26.3	645	131479147			chr10:131592393-131592616	N_Shelf				10:131479113-131479180
Trans	MGMT		cg25239156	0.569205	1.17e-56	chr10	10q26.3	645	131456938								10:131456938-131457176
Trans	MGMT		cg26360968	0.566186	6.01e-56	chr10	10q26.3	645	131466612			chr10:131577450-131577742	N_Shore
Trans	MGMT		cg01335658	0.566177	6.03e-56	chr10	10q26.3	645	131457524								10:131457262-131457615
Trans	MGMT		cg02711147	0.560918	9.94e-55	chr10	10q26.3	645	131150719						CDMR
Trans	MGMT		cg22773334	0.549659	3.39e-52	chr10	10q26.3	645	131459476								10:131459322-131459584
Trans	MGMT		cg19356629	0.546862	1.4e-51	chr10	10q26.3	645	131467731			chr10:131577450-131577742	Island
Trans	MGMT		cg25345625	0.540531	3.27e-50	chr10	10q26.3	645	131466879			chr10:131577450-131577742	N_Shore				10:131466867-131466910
Trans	MGMT		cg27413539	0.528522	1.08e-47	chr10	10q26.3	645	131466086			chr10:131577450-131577742	N_Shore				10:131465863-131466294
Trans	MGMT		cg08326417	0.515856	4.48e-45	chr10	10q26.3	644	131458369								10:131458303-131458395
Trans	MGMT		cg19649018	0.513368	1.18e-44	chr10	10q26.3	645	131150458						CDMR
Trans	MGMT		cg26664254	0.51178	2.41e-44	chr10	10q26.3	645	131479179			chr10:131592393-131592616	N_Shelf				10:131479113-131479180
Trans	SETDB1	ABCC3	cg25928474	0.528376	1.16e-47	chr1	17q21.33	645	46071300	NM_001144070;NM_003786	Body;Body	chr17:48712050-48712705	S_Shelf
Trans	SETDB1	ABL2	cg03471346	0.56465	1.37e-55	chr1	1q25.2	645	177378700	NM_001168238;NM_005158;NM_001136001;NM_001136000;NM_001168237;NM_001168239;NM_001100108;NM_001168236;NM_007314	Body;1stExon;Body;1stExon;Body;1stExon;1stExon;Body;Body
Trans	SETDB1	ACVR1	cg20453861	0.535989	8.37e-49	chr1	2q24.1	639	158396123	NM_001105;NM_001111067	5'UTR;5'UTR					TRUE
Trans	SETDB1	AGK	cg14953379	0.528302	1.2e-47	chr1	7q34	645	140932430	NM_018238	Body					TRUE
Trans	SETDB1	AHNAK2	cg23385208	0.531373	2.79e-48	chr1	14q32.33	645	104510958	NM_138420	Body					TRUE
Trans	SETDB1	ALDH3B1	cg27145347	0.566727	4.49e-56	chr1	11q13.2	645	67552235	NM_001161473;NM_000694;NM_001030010	3'UTR;3'UTR;3'UTR	chr11:67797802-67798413	N_Shelf			TRUE
Trans	SETDB1	ANO6	cg12686055	0.562925	5.03e-55	chr1	12q12	643	43914529	NM_001142679;NM_001142680;NM_001025356	Body;Body;Body					TRUE
Trans	SETDB1	ANO6	cg10892950	0.543514	1.06e-50	chr1	12q12	643	43913205	NM_001142679;NM_001142680;NM_001025356	Body;Body;Body					TRUE
Trans	SETDB1	AQP11	cg03676624	0.524822	7.25e-47	chr1	11q14.1	644	76991334	NM_173039	Body					TRUE
Trans	SETDB1	ARHGAP10	cg03206044	0.505108	4.63e-43	chr1	4q31.23	645	148877316	NM_024605	Body	chr4:148652848-148653918	S_Shelf
Trans	SETDB1	ARHGAP17	cg05583636	0.562964	3.36e-55	chr1	16p12.1	645	24913263	NM_001006634;NM_018054	Body;Body					TRUE
Trans	SETDB1	ARHGEF2	cg13921921	0.54055	3.24e-50	chr1	1q22	645	154198387	NM_004723;NM_001162383;NM_001162384	Body;Body;Body					TRUE	1:154198084-154198623	1:155931464-155932558	Gene_Associated
Trans	SETDB1	ASAP2	cg11444072	0.5205	5.38e-46	chr1	2p25.1	644	9345249	NM_001135191;NM_003887	Body;Body					TRUE		2:9427454-9428303	Unclassified_Cell_type_specific
Trans	SETDB1	ASAP2	cg05088820	0.515686	4.15e-45	chr1	2p25.1	645	9293056	NM_001135191;NM_003887	Body;Body					TRUE
Trans	SETDB1	ASPSCR1	cg08091666	0.553077	5.91e-53	chr1	17q25.3	645	77555058	NM_024083	Body	chr17:79961577-79961857	Island				17:77554730-77555513
Trans	SETDB1	ASPSCR1	cg05277504	0.551469	1.35e-52	chr1	17q25.3	645	77554903	NM_024083	Body	chr17:79961577-79961857	Island				17:77554730-77555513
Trans	SETDB1	ATF7	cg18577239	0.515541	4.43e-45	chr1	12q13.13	645	52241931	NM_006856;NM_001130060;NM_001130059	Body;Body;Body					TRUE
Trans	SETDB1	ATP6V0A1	cg15269394	0.564771	1.28e-55	chr1	17q21.31	645	37925609	NM_005177;NM_001130021;NM_001130020	Body;Body;Body					TRUE		17:40671924-40673373	Unclassified_Cell_type_specific
Trans	SETDB1	ATXN2	cg07932199	0.500429	3.54e-42	chr1	12q24.12	645	110492417	NM_002973	Body					TRUE
Trans	SETDB1	BCAR1	cg16519668	0.542953	9.87e-51	chr1	16q23.1	645	73837067	NM_001170718;NM_001170719;NM_001170715;NM_001170720;NM_014567;NM_001170714;NM_001170716;NM_001170717	Body;Body;Body;Body;Body;Body;Body;Body					TRUE
Trans	SETDB1	BCL9L	cg11874426	0.530085	5.15e-48	chr1	11q23.3	645	118286941	NM_182557	TSS200	chr11:118781060-118781732	Island			TRUE	11:118286271-118286989
Trans	SETDB1	BCL9L	cg15350899	0.529305	7.46e-48	chr1	11q23.3	645	118286973	NM_182557	TSS200	chr11:118781060-118781732	S_Shore				11:118286271-118286989
Trans	SETDB1	BCL9L	cg08805054	0.525551	4.38e-47	chr1	11q23.3	645	118286938	NM_182557	TSS200	chr11:118781060-118781732	Island			TRUE	11:118286271-118286989
Trans	SETDB1	BCL9L	cg20337103	0.502512	1.44e-42	chr1	11q23.3	645	118286988	NM_182557	TSS200	chr11:118781060-118781732	S_Shore				11:118286271-118286989
Trans	SETDB1	BIVM	cg24062389	0.591747	3.47e-62	chr1	13q33.1	645	102276448	NM_001159596;NM_017693	Body;Body					TRUE
Trans	SETDB1	BMP6	cg19798881	0.535254	4.31e-49	chr1	6p24.3	645	7703957	NM_001718	Body					TRUE
Trans	SETDB1	BRE	cg16185457	0.524206	8.22e-47	chr1	2p23.2	645	28054228	NM_199192;NM_199193;NM_199191;NM_004899;NM_199194	Body;Body;Body;Body;Body					TRUE
Trans	SETDB1	C10orf119	cg12002455	0.508838	8.94e-44	chr1	10q26.11	645	121599169	NM_024834	Body					TRUE
Trans	SETDB1	C11orf68	cg25422051	0.500629	3.24e-42	chr1	11q13.1	645	65440889	NM_031450;NM_001135635	3'UTR;3'UTR	chr11:65685100-65685364	N_Shore		RDMR
Trans	SETDB1	C13orf29	cg22131172	0.508661	9.67e-44	chr1	13q34	645	110320866	NR_027701	TSS1500
Trans	SETDB1	C13orf29	cg13531120	0.500842	2.96e-42	chr1	13q34	645	110320976	NR_027701	TSS1500
Trans	SETDB1	C1orf9	cg06963192	0.506778	3e-43	chr1	1q24.3	643	170824561	NM_016227;NM_014283	Body;Body					TRUE
Trans	SETDB1	C3orf67	cg04246167	0.529051	8.42e-48	chr1	3p14.2	645	58959505	NM_198463	5'UTR					TRUE		3:58984426-58984571	Unclassified_Cell_type_specific
Trans	SETDB1	C6orf218	cg22572779	0.504914	5.04e-43	chr1	6p24.3	645	10542747	NR_027793	Body
Trans	SETDB1	C7orf42	cg18921475	0.558345	3.84e-54	chr1	7q11.21	645	66055253	NM_017994	Body					TRUE
Trans	SETDB1	C7orf58	cg02539809	0.570764	5.03e-57	chr1	7q31.31	645	120512282	NM_001105533;NM_024913	Body;Body					TRUE
Trans	SETDB1	C9orf30	cg14475840	0.59344	1.28e-62	chr1	9q31.1	645	102231638	NM_080655	5'UTR	chr9:103189776-103190020	S_Shore
Trans	SETDB1	CAB39L	cg19238349	0.606242	1.4e-65	chr1	13q14.2	641	48786181	NM_001079670;NM_030925	Body;Body					TRUE		13:49887772-49888660	Unclassified_Cell_type_specific
Trans	SETDB1	CAMK2D	cg26177041	0.558114	4.34e-54	chr1	4q26	645	114609081	NM_172129;NM_172128;NM_172114;NM_172115;NM_001221;NM_172127	Body;Body;Body;Body;Body;Body					TRUE
Trans	SETDB1	CAMSAP1	cg14160433	0.52718	2.4e-47	chr1	9q34.3	644	137889381	NM_015447	Body					TRUE
Trans	SETDB1	CAMTA1	cg08923594	0.531785	2.7e-48	chr1	1p36.23	644	7384763	NM_015215	Body					TRUE
Trans	SETDB1	CAPN2	cg00792251	0.572333	2.13e-57	chr1	1q41	645	221955528	NM_001146068	TSS1500
Trans	SETDB1	CAPN2	cg15033552	0.56162	6.86e-55	chr1	1q41	645	221955764	NM_001146068	TSS200					TRUE
Trans	SETDB1	CAPN2	cg19029214	0.55963	1.96e-54	chr1	1q41	645	221955968	NM_001146068;NM_001146068	5'UTR;1stExon					TRUE
Trans	SETDB1	CAPN2	cg02923485	0.540972	2.63e-50	chr1	1q41	645	222026232	NM_001748;NM_001146068	Body;Body					TRUE
Trans	SETDB1	CAPN2	cg05761882	0.539029	6.84e-50	chr1	1q41	645	221967810	NM_001748;NM_001146068	Body;Body	chr1:223899990-223900823	S_Shore		RDMR			1:223899584-223901223	Promoter_Associated
Trans	SETDB1	CAPN2	cg20266715	0.534272	6.92e-49	chr1	1q41	645	221955492	NM_001146068	TSS1500
Trans	SETDB1	CAPRIN2	cg14189116	0.591634	3.71e-62	chr1	12p11.21	645	30770242	NM_001002259;NM_023925;NM_032156	Body;Body;Body					TRUE
Trans	SETDB1	CASC1	cg15347108	0.528882	9.12e-48	chr1	12p12.1	645	25232187	NM_001082972;NM_018272;NM_001082973	Body;Body;Body					TRUE
Trans	SETDB1	CCDC23	cg26617272	0.524054	8.83e-47	chr1	1p34.2	645	43052313	NM_199342	Body	chr1:43282574-43283090	N_Shelf
Trans	SETDB1	CD44	cg04171808	0.557136	7.23e-54	chr1	11p13	645	35145013	NM_001001389;NM_001001392;NM_000610;NM_001001390;NM_001001391	Body;Body;Body;Body;Body					TRUE		11:35188353-35188798	Unclassified
Trans	SETDB1	CDCP1	cg09220326	0.532824	1.39e-48	chr1	3p21.31	645	45150425	NM_022842;NM_178181	Body;Body					TRUE
Trans	SETDB1	CHD1L	cg02070740	0.521404	3.02e-46	chr1	1q21.1	645	145230538	NM_004284	Body					TRUE
Trans	SETDB1	CHST13	cg18664965	0.536066	2.91e-49	chr1	3q21.3	645	127742046	NM_152889	Body	chr3:126260488-126261356	N_Shore			TRUE
Trans	SETDB1	CIT	cg00685314	0.528039	1.36e-47	chr1	12q24.23	645	118792072	NM_007174	Body					TRUE
Trans	SETDB1	CLASP1	cg18544888	0.507375	1.71e-43	chr1	2q14.2	645	121976429	NM_001142273;NM_015282;NM_001142274	Body;Body;Body					TRUE
Trans	SETDB1	COG3	cg06172950	0.505546	3.82e-43	chr1	13q14.12	645	44973085	NM_031431	Body					TRUE
Trans	SETDB1	COL16A1	cg03537386	0.504093	7.22e-43	chr1	1p35.2	645	31928254	NM_001856	Body					TRUE
Trans	SETDB1	COL28A1	cg10275917	0.525112	5.39e-47	chr1	7p21.3	645	7445345	NM_001037763	Body					TRUE
Trans	SETDB1	COL7A1	cg18656024	0.527894	1.46e-47	chr1	3p21.31	645	48608148	NM_000094	TSS1500	chr3:48631882-48632901	S_Shore			TRUE		3:48632459-48633150	Unclassified_Cell_type_specific
Trans	SETDB1	CORO1C	cg09182455	0.60434	1.81e-65	chr1	12q24.11	645	107641123	NM_014325	5'UTR					TRUE
Trans	SETDB1	CPNE7	cg10225951	0.570058	9e-57	chr1	16q24.3	644	88175283	NM_014427;NM_153636	Body;Body	chr16:89646178-89647790	Island				16:88173306-88175452
Trans	SETDB1	CREBBP	cg01591591	0.515586	4.34e-45	chr1	16p13.3	645	3861283	NM_001079846;NM_004380	Body;Body					TRUE
Trans	SETDB1	CYFIP1	cg23217940	0.540757	2.93e-50	chr1	15q11.2	645	20506258	NM_014608;NM_001033028	Body;TSS1500
Trans	SETDB1	DAGLB	cg05546575	0.563768	2.19e-55	chr1	7p22.1	645	6449893	NM_001142936;NM_139179	Body;Body	chr7:6487306-6487750	N_Shelf					7:6483346-6483448	Unclassified_Cell_type_specific
Trans	SETDB1	DAP	cg02506353	0.507409	1.68e-43	chr1	5p15.2	645	10755346	NM_004394	Body					TRUE
Trans	SETDB1	DAPK3	cg03752885	0.541701	1.84e-50	chr1	19p13.3	645	3920736	NM_001348;NM_001348	1stExon;5'UTR	chr19:3970536-3970746	N_Shore		RDMR			19:3969503-3970177	Promoter_Associated_Cell_type_specific
Trans	SETDB1	DAPK3	cg26585416	0.526857	2.37e-47	chr1	19p13.3	645	3920745	NM_001348;NM_001348	1stExon;5'UTR	chr19:3970536-3970746	N_Shore		RDMR			19:3969503-3970177	Promoter_Associated_Cell_type_specific
Trans	SETDB1	DAPK3	cg08224888	0.520819	3.96e-46	chr1	19p13.3	645	3920522	NM_001348	Body	chr19:3970536-3970746	N_Shore		RDMR			19:3969503-3970177	Promoter_Associated_Cell_type_specific
Trans	SETDB1	DCP2	cg10837404	0.570113	7.17e-57	chr1	5q22.2	645	112384188	NM_152624	3'UTR							5:112356259-112356429	Unclassified_Cell_type_specific
Trans	SETDB1	DGKH	cg00674995	0.542929	9.98e-51	chr1	13q14.11	645	41606444	NM_152910;NM_178009	Body;Body					TRUE
Trans	SETDB1	DOCK2	cg02363593	0.535326	4.16e-49	chr1	5q35.1	645	169055770	NM_004946	Body					TRUE
Trans	SETDB1	DUS4L;COG5	cg25298235	0.531655	1.8e-47	chr1	7q22.3	633	106992628	NM_001161520;NM_006348;NM_181733;NM_181581	TSS1500;TSS1500;TSS1500;5'UTR	chr7:107204114-107204797	S_Shore
Trans	SETDB1	DUS4L;COG5	cg22438280	0.509674	6.17e-44	chr1	7q22.3	645	106992393	NM_001161520;NM_006348;NM_181733;NM_181581	TSS200;TSS200;TSS200;5'UTR	chr7:107204114-107204797	S_Shore
Trans	SETDB1	DUSP14	cg20695611	0.570182	6.91e-57	chr1	17q12	645	32927761	NM_007026	5'UTR	chr17:35849290-35850483	S_Shelf
Trans	SETDB1	EFHC1	cg19340296	0.555595	8.54e-53	chr1	6p12.2	636	52396763	NM_018100	Body	chr6:52284749-52285253	S_Shelf
Trans	SETDB1	EFTUD1	cg11401820	0.599633	3.17e-64	chr1	15q25.2	645	80212339	NM_001040610;NM_024580	Body;Body					TRUE
Trans	SETDB1	EGFLAM	cg25625968	0.515067	5.49e-45	chr1	5p13.1	645	38500076	NM_152403;NM_182801;NM_182798;NM_182799	3'UTR;3'UTR;3'UTR;3'UTR
Trans	SETDB1	EIF4G1	cg23189692	0.531107	3.16e-48	chr1	3q27.1	645	185533087	NM_198241;NM_182917;NM_198242;NM_198244;NM_004953	Body;Body;Body;Body;Body	chr3:184053565-184054263	N_Shelf			TRUE
Trans	SETDB1	ENTPD6	cg07588216	0.527618	1.66e-47	chr1	20p11.21	645	25152045	NM_001114089;NM_001247	Body;Body					TRUE		20:25203729-25204278	Unclassified
Trans	SETDB1	ENTPD7	cg13859771	0.506439	2.58e-43	chr1	10q24.2	645	101411132	NM_020354	Body	chr10:101418868-101419589	S_Shore
Trans	SETDB1	EPHA2	cg07959609	0.5246	6.84e-47	chr1	1p36.13	645	16338967	NM_004431	Body	chr1:16464376-16464621	S_Shore			TRUE
Trans	SETDB1	EPHA2	cg21647035	0.505082	4.68e-43	chr1	1p36.13	645	16346066	NM_004431	Body	chr1:16475111-16475324	N_Shore		RDMR
Trans	SETDB1	ESYT2	cg06737942	0.526783	3.41e-47	chr1	7q36.3	643	158306328	NM_020728	Body					TRUE
Trans	SETDB1	EXTL3	cg00328720	0.500016	4.23e-42	chr1	8p21.1	645	28618809	NM_001440	5'UTR	chr8:28558588-28559960	S_Shelf
Trans	SETDB1	FAM113B	cg06547285	0.50355	9.14e-43	chr1	12q13.11	645	45916530	NM_138371	3'UTR	chr12:47629034-47629680	S_Shore
Trans	SETDB1	FAM65B	cg03839782	0.534413	6.47e-49	chr1	6p22.2	645	25011146	NM_014722	5'UTR					TRUE
Trans	SETDB1	FAM69A	cg20773521	0.51202	2.94e-44	chr1	1p22.1	643	93147567	NM_001006605	Body					TRUE
Trans	SETDB1	FARP1	cg22223119	0.568977	1.97e-56	chr1	13q32.2	643	97893685	NM_005766	Body					TRUE
Trans	SETDB1	FBXL13	cg18108683	0.514722	7.49e-45	chr1	7q22.1	644	102264441	NM_145032;NM_001111038	Body;Body					TRUE
Trans	SETDB1	FBXL18	cg18195165	0.518197	1.32e-45	chr1	7p22.1	645	5516096	NM_024963	Body	chr7:5553168-5553517	N_Shelf
Trans	SETDB1	FHL2	cg25332717	0.501014	2.75e-42	chr1	2q12.2	645	105387101	NM_201557	5'UTR					TRUE		2:106020213-106020762	Unclassified
Trans	SETDB1	FIG4	cg14356330	0.528866	9.19e-48	chr1	6q21	645	110221746	NM_014845	Body					TRUE
Trans	SETDB1	FLJ39653	cg10051588	0.575451	3.81e-58	chr1	4p15.32	645	15864536	NR_027697;NR_027696	Body;Body	chr4:16257947-16258227	N_Shelf			TRUE
Trans	SETDB1	GMDS	cg08804626	0.524628	9.33e-47	chr1	6p25.3	643	1898085	NM_001500	Body					TRUE
Trans	SETDB1	GPC6	cg02319868	0.531539	2.57e-48	chr1	13q31.3	645	93683862	NM_005708	Body					TRUE
Trans	SETDB1	GPC6	cg25866212	0.522019	2.27e-46	chr1	13q31.3	645	92699974	NM_005708	Body					TRUE
Trans	SETDB1	GRIA1	cg26343183	0.519591	6.97e-46	chr1	5q33.2	645	152988914	NM_000827;NM_001114183	Body;Body					TRUE		5:153008687-153009236	Unclassified_Cell_type_specific
Trans	SETDB1	GRIP1	cg19303524	0.524481	7.23e-47	chr1	12q14.3	645	65327168	NM_021150	Body					TRUE
Trans	SETDB1	GRK5	cg08650639	0.552655	7.34e-53	chr1	10q26.11	645	121003106	NM_005308	Body					TRUE
Trans	SETDB1	GRM5	cg22834542	0.531212	3.01e-48	chr1	11q14.3	645	87928178	NM_000842;NM_001143831	Body;Body					TRUE
Trans	SETDB1	GTF2H3	cg11606195	0.553494	5.73e-53	chr1	12q24.31	644	122711063	NM_001516	3'UTR
Trans	SETDB1	GTF3C1	cg01034813	0.544182	5.35e-51	chr1	16p12.1	645	27394548	NM_001520	Body					TRUE
Trans	SETDB1	HDAC9	cg16925459	0.508531	1.02e-43	chr1	7p21.1	645	18515106	NM_178425;NM_178423;NM_058177;NM_058176;NM_014707	Body;Body;Body;Body;Body					TRUE
Trans	SETDB1	HECW2	cg09907068	0.503306	1.18e-42	chr1	2q32.3	644	196867305	NM_020760	Body					TRUE
Trans	SETDB1	HEG1	cg01311222	0.524596	6.86e-47	chr1	3q21.2	645	126258843	NM_020733	TSS1500	chr3:124774246-124775113	S_Shore			TRUE
Trans	SETDB1	HEG1	cg11029367	0.508151	1.21e-43	chr1	3q21.2	645	126187835	NM_020733	Body					TRUE		3:124705120-124705769	Unclassified_Cell_type_specific
Trans	SETDB1	HMCN1;MIR548F1	cg03221073	0.531858	2.21e-48	chr1	1q31.1	645	184424178	NM_031935;NR_031642	Body;Body					TRUE
Trans	SETDB1	HMOX2	cg07212747	0.562698	3.87e-55	chr1	16p13.3	645	4479234	NM_002134;NM_001127206;NM_001127204	5'UTR;5'UTR;5'UTR					TRUE
Trans	SETDB1	HMOX2	cg05856951	0.538069	1.3e-49	chr1	16p13.3	644	4485329	NM_001127205;NM_002134;NM_001127206;NM_001127204	TSS1500;5'UTR;5'UTR;5'UTR
Trans	SETDB1	HPD	cg02506908	0.546072	2.08e-51	chr1	12q24.31	645	120781791	NM_002150	TSS1500					TRUE
Trans	SETDB1	HRH1	cg12179658	0.51382	9.64e-45	chr1	3p25.3	645	11153652	NM_001098213	TSS200					TRUE
Trans	SETDB1	HRH1	cg25677394	0.504389	6.34e-43	chr1	3p25.3	645	11153758	NM_001098213	TSS200					TRUE
Trans	SETDB1	HRH1	cg06457736	0.500319	3.71e-42	chr1	3p25.3	645	11153683	NM_001098213	TSS200					TRUE
Trans	SETDB1	HSD17B12	cg14753094	0.563647	2.83e-55	chr1	11p11.2	644	43809459	NM_016142	Body					TRUE
Trans	SETDB1	IGF2BP2	cg25127692	0.527025	2.19e-47	chr1	3q27.2	645	186889230	NM_001007225;NM_006548	Body;Body					TRUE
Trans	SETDB1	IGFBP7	cg15696506	0.554422	2.96e-53	chr1	4q12	645	57642492	NM_001553	Body					TRUE
Trans	SETDB1	IMMP2L	cg07373723	0.558188	6.07e-54	chr1	7q31.1	643	110625697	NM_032549	Body					TRUE
Trans	SETDB1	IRAK2	cg13419330	0.581136	1.57e-59	chr1	3p25.3	645	10222487	NM_001570	Body					TRUE
Trans	SETDB1	ITGA3	cg26184501	0.52718	2.04e-47	chr1	17q21.33	645	45494722	NM_005501;NM_002204	Body;Body							17:48139610-48139732	Unclassified_Cell_type_specific
Trans	SETDB1	ITGB5	cg11383291	0.50464	5.68e-43	chr1	3q21.2	645	126080628	NM_002213	Body					TRUE
Trans	SETDB1	KANK2	cg22626506	0.548585	5.85e-52	chr1	19p13.2	645	11140436	NM_001136191;NM_015493	Body;Body	chr19:11280654-11280914	N_Shore
Trans	SETDB1	KCNMA1	cg17758048	0.517175	2.11e-45	chr1	10q22.3	645	79022889	NM_001161353;NM_001161352;NM_002247;NM_001014797	Body;Body;Body;Body					TRUE
Trans	SETDB1	KIAA0391	cg18680181	0.53388	3.22e-48	chr1	14q13.2	637	34699062	NM_014672	Body					TRUE		14:35629131-35629455	Unclassified_Cell_type_specific
Trans	SETDB1	KIAA0831	cg26311501	0.514252	9.26e-45	chr1	14q22.3	644	54935376	NM_014924	Body					TRUE
Trans	SETDB1	KIAA1244	cg26366554	0.509431	6.88e-44	chr1	6q23.3	645	138651806	NM_020340	Body	chr6:138612989-138613218	N_Shelf
Trans	SETDB1	KIFC3	cg07925311	0.579666	3.61e-59	chr1	16q13	645	56392937	NM_005550;NM_001130100	5'UTR;5'UTR	chr16:57835955-57836989	N_Shore					16:57834363-57835763	Unclassified
Trans	SETDB1	KIFC3	cg16429725	0.534779	5.42e-49	chr1	16q13	645	56355774	NM_005550;NM_001130099;NM_001130100	Body;Body;Body	chr16:57794707-57795059	S_Shelf	low-CpG:56355757-56355785		TRUE
Trans	SETDB1	KIRREL	cg08640619	0.553331	5.19e-53	chr1	1q23.1	645	156256144	NM_018240	Body					TRUE
Trans	SETDB1	LEPROT;LEPR	cg01933519	0.515402	4.72e-45	chr1	1p31.3	645	65664292	NM_001003680;NM_001003679;NM_017526;NM_002303	5'UTR;5'UTR;Body;5'UTR					TRUE
Trans	SETDB1	LFNG	cg07041720	0.502436	1.48e-42	chr1	7p22.2	645	2523488	NM_001166355;NM_002304	Body;TSS1500	chr7:2558371-2559967	N_Shore			TRUE
Trans	SETDB1	LIMA1	cg17884766	0.533079	1.23e-48	chr1	12q13.13	645	48927527	NM_001113546;NM_016357	Body;Body					TRUE
Trans	SETDB1	LOC730755	cg02927821	0.525239	8.26e-47	chr1	17q21.2	642	36470203	NM_001165252	TSS1500					TRUE
Trans	SETDB1	LOC730755	cg13375427	0.509486	1.06e-43	chr1	17q21.2	642	36470213	NM_001165252	TSS1500					TRUE
Trans	SETDB1	LONRF1	cg24921221	0.508393	1.27e-43	chr1	8p23.1	644	12628563	NM_152271	Body					TRUE
Trans	SETDB1	LRRC2	cg09670263	0.52584	3.83e-47	chr1	3p21.31	645	46533640	NM_024512;NM_024750	3'UTR;3'UTR					TRUE
Trans	SETDB1	LRRN3;IMMP2L	cg10769531	0.501792	3.52e-42	chr1	7q31.1	641	110541207	NM_001099660;NM_032549;NM_001099658;NM_018334	5'UTR;Body;5'UTR;5'UTR					TRUE
Trans	SETDB1	MACF1	cg00352106	0.511572	2.65e-44	chr1	1p34.2	645	39636784	NM_012090;NM_033044	Body;Body					TRUE
Trans	SETDB1	MAP1B	cg16451306	0.504833	5.22e-43	chr1	5q13.2	645	71511112	NM_005909	Body					TRUE	5:71510833-71511184
Trans	SETDB1	MAP3K4	cg27588356	0.522035	5.02e-46	chr1	6q26	640	161379561	NM_006724;NM_005922	Body;Body					TRUE
Trans	SETDB1	MARCH4	cg16101601	0.527712	1.87e-47	chr1	2q35	644	216889908	NM_020814	Body					TRUE
Trans	SETDB1	MARCH4	cg03106056	0.500341	4.25e-42	chr1	2q35	644	216946182	NM_020814	TSS1500	chr2:217236025-217237129	S_Shore
Trans	SETDB1	MATN2	cg10447222	0.5409	2.73e-50	chr1	8q22.1	645	98999793	NM_030583;NM_002380	Body;Body					TRUE
Trans	SETDB1	MED1	cg23679344	0.521318	4.32e-46	chr1	17q12	643	34814451	NM_004774	3'UTR	chr17:37557366-37558982	S_Shore		RDMR
Trans	SETDB1	MED20	cg05689413	0.537059	1.79e-49	chr1	6p21.1	645	41993395	NM_004275	Body	chr6:41888868-41889563	N_Shelf
Trans	SETDB1	MGC27382	cg10435609	0.515949	3.68e-45	chr1	1p31.1	645	78577908	NR_027310	Body					TRUE
Trans	SETDB1	MT2A	cg06663317	0.500439	3.52e-42	chr1	16q13	645	55198602	NM_005953	TSS1500	chr16:56642129-56642595	N_Shore		RDMR	TRUE		16:56640918-56641506	Unclassified_Cell_type_specific
Trans	SETDB1	MYEF2	cg26697158	0.520509	4.57e-46	chr1	15q21.1	645	46229534	NM_016132	Body
Trans	SETDB1	MYO16	cg04869379	0.517181	2.1e-45	chr1	13q33.3	645	108408257	NM_015011	Body					TRUE
Trans	SETDB1	MYOF	cg26808637	0.528772	9.61e-48	chr1	10q23.33	645	95218640	NM_133337;NM_013451	Body;Body					TRUE
Trans	SETDB1	MYOF	cg18082515	0.51172	2.48e-44	chr1	10q23.33	645	95187116	NM_133337;NM_013451	Body;Body					TRUE
Trans	SETDB1	NAA25	cg18700744	0.513542	1.09e-44	chr1	12q24.13	645	111018942	NM_024953	Body					TRUE
Trans	SETDB1	NCEH1	cg11088682	0.537153	1.71e-49	chr1	3q26.31	645	173859515	NM_001146278;NM_020792;NM_001146276;NM_001146277	5'UTR;Body;Body;5'UTR					TRUE
Trans	SETDB1	NDRG1	cg16001384	0.504388	6.34e-43	chr1	8q24.22	645	134375983	NM_001135242;NM_006096	5'UTR;5'UTR	chr8:134308328-134310145	N_Shore			TRUE
Trans	SETDB1	NF1	cg14557268	0.504416	2.04e-42	chr1	17q11.2	637	26620822	NM_001042492;NM_000267	Body;Body					TRUE
Trans	SETDB1	NFIA	cg08457514	0.524668	6.63e-47	chr1	1p31.3	645	61576324	NM_001145512;NM_001145511;NM_001134673;NM_005595	Body;Body;Body;Body					TRUE
Trans	SETDB1	NFIL3	cg14193653	0.538187	1.03e-49	chr1	9q22.31	645	93218689	NM_005384	5'UTR					TRUE
Trans	SETDB1	NMT1	cg05349016	0.514723	6.41e-45	chr1	17q21.31	645	40525869	NM_021079	Body					TRUE
Trans	SETDB1	NOLC1	cg16657244	0.512272	1.93e-44	chr1	10q24.32	645	103901582	NM_004741	TSS1500	chr10:103911696-103912546	N_Shore					10:103911501-103912622	Promoter_Associated
Trans	SETDB1	NPEPPS	cg19184885	0.5587	3.19e-54	chr1	17q21.32	645	43054321	NM_006310	3'UTR					TRUE
Trans	SETDB1	NPEPPS	cg21332304	0.534673	5.71e-49	chr1	17q21.32	645	43054259	NM_006310	Body					TRUE
Trans	SETDB1	NRF1	cg20712980	0.556273	1.13e-53	chr1	7q32.2	645	129092428	NM_005011;NM_001040110	Body;Body					TRUE
Trans	SETDB1	NT5E	cg23172664	0.50065	3.21e-42	chr1	6q14.3	645	86225923	NM_002526	Body					TRUE
Trans	SETDB1	NT5E	cg06516476	0.500191	3.92e-42	chr1	6q14.3	645	86231303	NM_002526	Body					TRUE
Trans	SETDB1	OSBPL10	cg24391989	0.558304	3.93e-54	chr1	3p23	645	31985660	NM_017784	Body					TRUE
Trans	SETDB1	OXSR1	cg14989661	0.525728	4.04e-47	chr1	3p22.2	645	38191358	NM_005109	Body					TRUE		3:38216231-38216443	Unclassified_Cell_type_specific
Trans	SETDB1	PARD3	cg19017553	0.501408	2.68e-42	chr1	10p11.21	644	34857415	NM_019619	Body					TRUE		10:34817340-34817571	Unclassified_Cell_type_specific
Trans	SETDB1	PBRM1	cg26558862	0.517282	2.01e-45	chr1	3p21.1	645	52679687	NM_181042;NM_018313;NM_018165	Body;Body;Body					TRUE
Trans	SETDB1	PCID2	cg14205864	0.566492	5.09e-56	chr1	13q34	645	112889720	NM_001127203;NM_018386;NM_001127202	Body;Body;Body					TRUE	13:112889688-112889801
Trans	SETDB1	PDCD1LG2	cg14440664	0.574229	7.5e-58	chr1	9p24.1	645	5499642	NM_025239	TSS1500
Trans	SETDB1	PDLIM2	cg11461670	0.535142	4.55e-49	chr1	8p21.3	645	22510880	NM_176871	3'UTR	chr8:22456091-22456508	N_Shore			TRUE
Trans	SETDB1	PEA15	cg11194994	0.511391	2.87e-44	chr1	1q23.2	645	158442598	NM_003768	5'UTR	chr1:160175132-160175702	S_Shore
Trans	SETDB1	PFKP	cg14915316	0.549303	4.07e-52	chr1	10p15.2	645	3139852	NM_002627	Body	chr10:3148406-3148625	S_Shore			TRUE	10:3139664-3139853
Trans	SETDB1	PFKP	cg25949033	0.511186	3.14e-44	chr1	10p15.2	645	3139760	NM_002627	Body	chr10:3148406-3148625	S_Shore				10:3139664-3139853
Trans	SETDB1	PFKP	cg05561696	0.504926	5.01e-43	chr1	10p15.2	645	3139796	NM_002627	Body	chr10:3148406-3148625	S_Shore				10:3139664-3139853
Trans	SETDB1	PGM3	cg14152974	0.552482	8.02e-53	chr1	6q14.2	645	83949992	NM_015599	Body					TRUE
Trans	SETDB1	PHC2	cg09126995	0.509906	5.57e-44	chr1	1p35.1	645	33586593	NM_004427;NM_198040	5'UTR;Body	chr1:33814783-33815770	N_Shore		RDMR
Trans	SETDB1	PINX1	cg16337566	0.539796	4.7e-50	chr1	8p23.1	645	10694924	NM_017884	Body					TRUE
Trans	SETDB1	PKD1L1	cg26541218	0.521345	3.11e-46	chr1	7p12.3	645	47792912	NM_138295	Body					TRUE
Trans	SETDB1	PLAT	cg09920804	0.544435	5.63e-51	chr1	8p11.21	644	42173151	NM_033011;NM_000930	5'UTR;5'UTR				DMR	TRUE
Trans	SETDB1	PLEKHA2	cg13514772	0.517617	1.72e-45	chr1	8p11.23	645	38889571	NM_021623	5'UTR					TRUE
Trans	SETDB1	PLEKHG7	cg02394249	0.523847	9.72e-47	chr1	12q22	645	91664209	NM_001004330	Body					TRUE
Trans	SETDB1	POLR3A	cg16509336	0.54327	8.43e-51	chr1	10q22.3	645	79455718	NM_007055	Body	chr10:79789138-79789441	N_Shelf			TRUE
Trans	SETDB1	PPM1H	cg03919488	0.557802	5.11e-54	chr1	12q14.2	645	61465958	NM_020700	Body					TRUE
Trans	SETDB1	PRDM10	cg15358855	0.500178	1.25e-41	chr1	11q24.3	637	129335447	NM_199437;NM_020228	Body;Body					TRUE
Trans	SETDB1	PRKAG2	cg08265392	0.542372	1.32e-50	chr1	7q36.1	645	150921021	NM_016203;NM_001040633;NM_024429	Body;Body;Body					TRUE
Trans	SETDB1	PRKAG2	cg01005180	0.516464	2.91e-45	chr1	7q36.1	645	151015696	NM_016203;NM_001040633	Body;Body					TRUE
Trans	SETDB1	PRKCE	cg08900316	0.536175	2.76e-49	chr1	2p21	645	46154587	NM_005400	Body					TRUE
Trans	SETDB1	PSMB7	cg13551141	0.520063	5.61e-46	chr1	9q33.3	645	126195008	NM_002799	Body					TRUE		9:127154989-127155738	Unclassified_Cell_type_specific
Trans	SETDB1	PTPRK	cg27182510	0.510588	1.19e-43	chr1	6q22.33	638	128872049	NM_002844;NM_001135648	Body;Body					TRUE
Trans	SETDB1	PTRF	cg14070162	0.524637	7.91e-47	chr1	17q21.31	644	37829108	NM_012232	TSS1500	chr17:40573740-40575526	S_Shore
Trans	SETDB1	PTRF	cg14419581	-0.501718	2.34e-42	chr1	17q21.31	644	37811771	NM_012232	Body	chr17:40558005-40558274	Island				17:37811567-37811790	17:40558003-40558942	Unclassified
Trans	SETDB1	PTTG1IP	cg22434923	0.548663	5.62e-52	chr1	21q22.3	645	45114349	NM_004339	Body	chr21:46292709-46294744	N_Shelf
Trans	SETDB1	PVT1	cg02100150	0.581483	1.29e-59	chr1	8q24.21	645	128989667	NR_003367	Body					TRUE
Trans	SETDB1	PVT1	cg25922329	0.559363	2.26e-54	chr1	8q24.21	645	128980948	NR_003367	Body					TRUE
Trans	SETDB1	PVT1	cg23898497	0.504212	6.85e-43	chr1	8q24.21	645	128891725	NR_003367	Body					TRUE
Trans	SETDB1	PVT1	cg08608523	0.500774	3.05e-42	chr1	8q24.21	645	128935707	NR_003367	Body					TRUE
Trans	SETDB1	RAD51L1	cg00715197	0.50048	4e-42	chr1	14q24.1	644	67674347	NM_133509;NM_002877;NM_133510	Body;Body;Body					TRUE
Trans	SETDB1	RAP1GDS1	cg14454094	0.552428	1.19e-52	chr1	4q23	643	99571026	NM_001100429;NM_001100428;NM_001100426;NM_021159;NM_001100427;NM_001100430	Body;Body;Body;Body;Body;Body					TRUE
Trans	SETDB1	RARRES1	cg14986890	0.501793	1.96e-42	chr1	3q25.33	645	159910329	NM_206963;NM_002888	Body;Body					TRUE
Trans	SETDB1	RASA3	cg16820615	0.552997	6.16e-53	chr1	13q34	645	113903020	NM_007368	Body						13:113903016-113904174
Trans	SETDB1	RBKS	cg12510999	0.525764	3.97e-47	chr1	2p23.2	645	27875727	NM_022128	Body					TRUE
Trans	SETDB1	RCAN1	cg05056497	0.511629	2.58e-44	chr1	21q22.12	645	34821318	NM_203417;NM_004414;NM_203418	5'UTR;Body;TSS200
Trans	SETDB1	RELL1	cg18672030	0.503284	1.19e-42	chr1	4p14	644	37344923	NM_001085400;NM_001085399	Body;Body				DMR
Trans	SETDB1	RFC1	cg00097144	0.520229	7.14e-46	chr1	4p14	643	38997702	NM_002913	Body					TRUE
Trans	SETDB1	RFFL	cg10863207	0.5153	4.33e-44	chr1	17q12	631	30436299	NM_057178	5'UTR	chr17:33416129-33416578	N_Shelf
Trans	SETDB1	RGS20	cg10299383	0.507718	1.71e-43	chr1	8q11.23	644	54961288	NM_170587;NM_003702	Body;Body	chr8:54791845-54795141	S_Shelf
Trans	SETDB1	RHOT1	cg06674117	0.509373	7.05e-44	chr1	17q11.2	645	27512996	NM_001033568;NM_018307;NM_001033566	Body;Body;Body					TRUE
Trans	SETDB1	RNASEN	cg15827285	0.504768	5.37e-43	chr1	5p13.3	645	31444335	NM_013235;NM_001100412	Body;Body					TRUE
Trans	SETDB1	RNF121	cg06363692	0.510329	6.24e-44	chr1	11q13.4	643	71334073	NM_018320;NR_024148;NR_024147	Body;Body;Body					TRUE
Trans	SETDB1	RNF169	cg26247064	0.506483	9.67e-43	chr1	11q13.4	636	74143846	NM_001098638	Body					TRUE
Trans	SETDB1	RPTOR	cg12592365	0.513521	1.1e-44	chr1	17q25.3	645	76380543	NM_001163034;NM_020761	Body;Body					TRUE		17:78765822-78766081	Gene_Associated_Cell_type_specific
Trans	SETDB1	S100A10	cg06698332	0.521718	3.6e-46	chr1	1q21.3	643	150234073	NM_002966	TSS1500	chr1:151965657-151966387	S_Shore
Trans	SETDB1	S100A10	cg26230275	0.507928	1.34e-43	chr1	1q21.3	645	150231907	NM_002966	5'UTR	chr1:151965657-151966387	N_Shore					1:151965273-151967090	Promoter_Associated_Cell_type_specific
Trans	SETDB1	S100A2	cg19907725	0.505393	4.09e-43	chr1	1q21.3	645	151806021	NM_005978	TSS1500					TRUE		1:153538913-153539478	Unclassified
Trans	SETDB1	SH3KBP1	cg16399859	0.504612	7.73e-43	chr1	Xp22.12	643	19598991	NM_001024666;NM_031892	Body;Body			low-CpG:19598912-19599042		TRUE
Trans	SETDB1	SLC2A1	cg09502149	0.527264	1.96e-47	chr1	1p34.2	645	43179379	NM_006516	Body					TRUE
Trans	SETDB1	SLC39A11	cg16434331	0.52981	5.87e-48	chr1	17q24.3	645	68224135	NM_001159770;NM_139177	Body;Body					TRUE
Trans	SETDB1	SLC44A3	cg19600538	0.508505	1.04e-43	chr1	1p21.3	645	95102294	NM_001114106;NM_152369	Body;Body					TRUE
Trans	SETDB1	SLC6A6	cg10586672	0.508332	1.12e-43	chr1	3p25.1	645	14489661	NM_003043;NM_001134367	Body;Body					TRUE
Trans	SETDB1	SMS	cg05155058	0.547649	9.39e-52	chr1	Xp22.11	645	21871896	NM_004595	Body	chrX:21958611-21959701	S_Shelf
Trans	SETDB1	SNORD70;NOP58	cg11667301	0.509228	7.52e-44	chr1	2q33.1	645	202849480	NR_003058;NM_015934	Body;Body
Trans	SETDB1	SNX25	cg09373676	0.542875	1.03e-50	chr1	4q35.1	645	186464237	NM_031953	Body					TRUE
Trans	SETDB1	SORL1	cg17510957	0.529428	7.04e-48	chr1	11q24.1	645	120971839	NM_003105	Body					TRUE	11:120971580-120971840	11:121466629-121467578	Gene_Associated_Cell_type_specific
Trans	SETDB1	SPATS2L	cg20627046	0.504604	5.77e-43	chr1	2q33.1	645	200979423	NM_001100422;NM_015535;NM_001100424;NM_001100423	Body;Body;Body;Body					TRUE
Trans	SETDB1	SRGAP1	cg01668352	0.541133	2.43e-50	chr1	12q14.2	645	62768864	NM_020762	Body					TRUE
Trans	SETDB1	SSBP2	cg14115597	0.519147	8.55e-46	chr1	5q14.1	645	80958293	NM_012446	Body					TRUE
Trans	SETDB1	SSBP2;RNU5E;RNU5D	cg03577157	0.516059	3.5e-45	chr1	5q14.1	645	80752019	NR_002754;NM_012446;NR_002755	Body;3'UTR;Body					TRUE
Trans	SETDB1	SSH1	cg19256314	0.554642	2.64e-53	chr1	12q24.11	645	107751366	NM_001161330;NM_018984	Body;Body					TRUE		12:109226995-109227684	Unclassified_Cell_type_specific
Trans	SETDB1	SSH1	cg13033858	0.534477	6.27e-49	chr1	12q24.11	645	107772455	NM_001161330;NM_018984	Body;Body	chr12:109251205-109251586	N_Shelf					12:109247204-109248524	Unclassified
Trans	SETDB1	ST3GAL3	cg23290313	0.536289	3.67e-49	chr1	1p34.1	643	44060551	NM_174968;NM_006279;NM_174971;NM_174963;NM_174967;NM_174969;NM_174970;NM_174964;NM_174965;NM_174966	Body;Body;Body;Body;Body;Body;Body;Body;Body;Body					TRUE
Trans	SETDB1	ST6GALNAC5	cg21604970	0.504751	5.41e-43	chr1	1p31.1	645	77278162	NM_030965	Body					TRUE
Trans	SETDB1	STAM	cg09342417	0.518805	1e-45	chr1	10p12.33	645	17755819	NM_003473	Body					TRUE
Trans	SETDB1	STK40	cg19412669	0.519467	8.64e-46	chr1	1p34.3	644	36611857	NM_032017	5'UTR					TRUE		1:36839252-36839780	Unclassified
Trans	SETDB1	SUSD4	cg25466245	0.507923	1.34e-43	chr1	1q41	645	221473718	NM_017982	Body				DMR
Trans	SETDB1	TADA2A	cg19160958	0.522765	1.61e-46	chr1	17q12	645	32881997	NM_001166105;NM_001488;NM_133439	Body;Body;Body					TRUE
Trans	SETDB1	TBC1D22B	cg08455089	0.506353	3.11e-43	chr1	6p21.2	644	37400113	NM_017772	Body					TRUE
Trans	SETDB1	TBC1D23	cg15740507	0.53566	4.19e-49	chr1	3q12.1	644	101471266	NM_018309	Body					TRUE
Trans	SETDB1	TESC	cg06768361	0.515177	7.12e-45	chr1	12q24.22	643	115964716	NR_031766;NM_017899;NM_001168325	Body;Body;Body	chr12:117484305-117484627	N_Shelf
Trans	SETDB1	TGFBI	cg07697770	0.510819	3.71e-44	chr1	5q31.2	645	135417604	NM_000358	Body					TRUE
Trans	SETDB1	THOC6;HCFC1R1	cg24652919	0.579398	4.2e-59	chr1	16p13.3	645	3013192	NM_017885;NM_001002018;NM_001002017;NM_001142350;NM_024339	Body;Body;Body;TSS1500;TSS1500	chr16:3073686-3074443	N_Shore
Trans	SETDB1	THOC6;HCFC1R1	cg21275690	0.530517	4.19e-48	chr1	16p13.3	645	3012971	NM_017885;NM_001002018;NM_001002017;NM_001142350;NM_024339	Body;Body;Body;TSS1500;TSS1500	chr16:3073686-3074443	N_Shore			TRUE
Trans	SETDB1	TIMP2	cg27549186	0.56838	1.84e-56	chr1	17q25.3	645	74369843	NM_003255	Body					TRUE
Trans	SETDB1	TMEM108	cg22264980	0.521612	3.22e-46	chr1	3q22.1	644	134502895	NM_001136469;NM_023943	Body;Body					TRUE
Trans	SETDB1	TMEM131	cg12081267	0.501388	2.34e-42	chr1	2q11.2	645	97852617	NM_015348	Body					TRUE
Trans	SETDB1	TNFRSF1A	cg08418872	0.511894	2.29e-44	chr1	12p13.31	645	6313215	NM_001065	Body			low-CpG:6312749-6313660
Trans	SETDB1	TRAK1	cg27366280	0.504207	6.86e-43	chr1	3p22.1	645	42196106	NM_001042646;NM_014965	Body;Body					TRUE
Trans	SETDB1	TRERF1	cg26413708	0.534571	5.99e-49	chr1	6p21.1	645	42414786	NM_033502	5'UTR					TRUE
Trans	SETDB1	TRPM1	cg21394729	0.520215	5.23e-46	chr1	15q13.3	645	29104152	NM_002420	Body	chr15:31318285-31318532	N_Shore			TRUE
Trans	SETDB1	TTC19	cg23361265	0.537451	4.14e-49	chr1	17p12	639	15858385	NM_017775	Body					TRUE
Trans	SETDB1	TUBA1C	cg19050555	0.501269	2.46e-42	chr1	12q13.12	645	47948672	NM_032704	Body	chr12:49658246-49659175	S_Shelf
Trans	SETDB1	TULP4	cg19556284	0.573411	1.18e-57	chr1	6q25.3	645	158829443	NM_020245;NM_001007466	Body;Body					TRUE
Trans	SETDB1	TULP4	cg23877497	0.503355	9.95e-43	chr1	6q25.3	645	158758931	NM_020245;NM_001007466	Body;Body					TRUE
Trans	SETDB1	UBE2O	cg08837215	0.561189	8.61e-55	chr1	17q25.1	645	71954675	NM_022066	Body					TRUE
Trans	SETDB1	URGCP	cg20901170	0.504887	5.1e-43	chr1	7p13	645	43885831	NM_001077664;NM_001077663;NM_017920	Body;Body;Body					TRUE
Trans	SETDB1	USP40	cg27049539	0.506735	2.27e-43	chr1	2q37.1	645	234060576	NM_018218	Body					TRUE
Trans	SETDB1	VGLL4	cg05361415	0.510118	5.06e-44	chr1	3p25.2	645	11585138	NM_014667;NM_001128220;NM_001128221;NM_001128219;NM_001128221	Body;Body;1stExon;Body;5'UTR	chr3:11610137-11610370	Island			TRUE	3:11585138-11585370
Trans	SETDB1	VGLL4	cg21527078	0.506067	3.04e-43	chr1	3p25.2	645	11585214	NM_014667;NM_001128220;NM_001128221;NM_001128219;NM_001128221	Body;Body;1stExon;Body;5'UTR	chr3:11610137-11610370	Island			TRUE	3:11585138-11585370
Trans	SETDB1	VPS53	cg17731065	0.506625	3.2e-43	chr1	17p13.3	643	544334	NM_018289;NM_001128159	Body;Body					TRUE
Trans	SETDB1	WDR35	cg19360930	0.519023	9.05e-46	chr1	2p24.1	645	19975259	NM_001006657;NM_020779	3'UTR;3'UTR					TRUE
Trans	SETDB1	WSB2	cg15859496	0.540157	3.93e-50	chr1	12q24.23	645	116974659	NM_018639	Body					TRUE
Trans	SETDB1	WWTR1	cg06728055	0.529552	6.64e-48	chr1	3q25.1	645	150776976	NM_015472;NM_001168278;NM_001168280	Body;Body;Body					TRUE
Trans	SETDB1	ZCCHC14	cg02660643	0.52183	2.48e-46	chr1	16q24.2	645	86049088	NM_015144	Body					TRUE	16:86049026-86049099
Trans	SETDB1	ZMYM5	cg26262576	0.511585	6.57e-44	chr1	13q12.11	639	19318028	NM_001039650;NM_001039649;NM_001142684	Body;Body;Body					TRUE
Trans	SETDB1	ZNF133	cg02872693	0.506118	2.97e-43	chr1	20p11.23	645	18243599	NM_001083330;NM_003434	Body;Body
Trans	SETDB1	ZNF19	cg27474223	0.530347	4.55e-48	chr1	16q22.3	645	70066538	NM_006961	3'UTR					TRUE
Trans	SETDB1	ZNF438	cg01656216	0.52232	2.32e-46	chr1	10p11.23	644	31313716	NM_001143769;NM_001143768;NM_182755;NM_001143767;NM_001143770;NM_001143766;NM_001143771;NR_026560	5'UTR;5'UTR;5'UTR;5'UTR;5'UTR;5'UTR;5'UTR;Body					TRUE
Trans	SETDB1	ZNF655	cg26084439	0.528992	8.66e-48	chr1	7q22.1	645	98998197	NM_001085367;NM_001009958;NM_024061;NM_001083956;NM_001085366;NM_138494;NM_001085368;NM_001009960	Body;Body;Body;Body;Body;Body;Body;Body	chr7:99155871-99156969	S_Shelf	low-CpG:98997977-98998214
Trans	SETDB1	ZSWIM4	cg25722029	0.518893	9.6e-46	chr1	19p13.13	645	13768696	NM_023072	Body	chr19:13905810-13906649	S_Shore		RDMR
Trans	SETDB1		cg25424279	0.612774	9.44e-68	chr1	11q13.1	645	65440119			chr11:65685100-65685364	N_Shore		RDMR	TRUE
Trans	SETDB1		cg10564001	0.595925	3.65e-63	chr1	13q14.11	644	44186461							TRUE
Trans	SETDB1		cg11895596	0.594795	1.38e-62	chr1	3p14.3	641	57930860							TRUE
Trans	SETDB1		cg18538668	0.592502	2.23e-62	chr1	14q32.32	645	102908791							TRUE
Trans	SETDB1		cg15406952	0.590305	8.08e-62	chr1	17q21.31	645	40228119							TRUE
Trans	SETDB1		cg04057599	0.590238	8.4e-62	chr1	11p15.2	645	13194180							TRUE
Trans	SETDB1		cg19409687	0.589427	1.35e-61	chr1	11q13.1	645	65439536			chr11:65685100-65685364	N_Shelf			TRUE
Trans	SETDB1		cg04724556	0.588394	2.46e-61	chr1	15q15.3	645	42295289							TRUE
Trans	SETDB1		cg09187338	0.586452	7.56e-61	chr1	7q32.3	645	130239048							TRUE
Trans	SETDB1		cg22159939	0.585476	1.33e-60	chr1	1q41	645	212822112							TRUE
Trans	SETDB1		cg00077904	0.584316	2.58e-60	chr1	5q33.1	645	151059102							TRUE
Trans	SETDB1		cg22770916	0.580262	1.09e-58	chr1	13q14.2	638	46276582							TRUE
Trans	SETDB1		cg20899781	0.576445	2.19e-58	chr1	2p25.1	645	9623219							TRUE
Trans	SETDB1		cg20446824	0.576126	3.21e-58	chr1	12q24.31	644	123642724							TRUE
Trans	SETDB1		cg24996440	0.573239	1.29e-57	chr1	2p25.3	645	3561445						DMR	TRUE		2:3583550-3584833	Unclassified_Cell_type_specific
Trans	SETDB1		cg15142335	0.573118	1.38e-57	chr1	1p34.2	645	43710799							TRUE
Trans	SETDB1		cg25461389	0.572258	2.22e-57	chr1	3p21.1	645	52055818							TRUE
Trans	SETDB1		cg14329285	0.571552	3.27e-57	chr1	3p25.3	645	8886424							TRUE
Trans	SETDB1		cg19565094	0.570777	4.99e-57	chr1	15q23	645	68943089							TRUE
Trans	SETDB1		cg09071280	0.570601	5.49e-57	chr1	1p34.3	645	39314539							TRUE
Trans	SETDB1		cg21809161	0.568769	1.49e-56	chr1	1p32.1	645	59389625							TRUE
Trans	SETDB1		cg02097616	0.568429	1.79e-56	chr1	17q24.1	645	60106383							TRUE
Trans	SETDB1		cg09477895	0.568388	1.83e-56	chr1	3p24.3	645	18115687							TRUE
Trans	SETDB1		cg18061711	0.567601	5.03e-56	chr1	5q13.2	642	71719711							TRUE
Trans	SETDB1		cg26150981	0.566991	3.89e-56	chr1	7q33	645	135259227							TRUE
Trans	SETDB1		cg21293455	0.5656	8.23e-56	chr1	8p12	645	37119944							TRUE
Trans	SETDB1		cg02069592	0.565004	1.37e-55	chr1	14q23.1	644	58267963							TRUE
Trans	SETDB1		cg01116477	0.562752	3.76e-55	chr1	5p13.3	645	34089156							TRUE
Trans	SETDB1		cg19670610	0.562723	6.78e-55	chr1	4q22.1	642	89674360							TRUE
Trans	SETDB1		cg09030187	0.562298	4.79e-55	chr1	1q32.1	645	203530361							TRUE
Trans	SETDB1		cg07017125	0.561165	8.73e-55	chr1	7p13	645	44385006							TRUE
Trans	SETDB1		cg25773259	0.560914	9.96e-55	chr1	12q22	645	92543204							TRUE		12:94018851-94019143	Unclassified_Cell_type_specific
Trans	SETDB1		cg00458932	0.56039	1.59e-54	chr1	2q33.3	644	207907710							TRUE		2:208199311-208199541	Unclassified_Cell_type_specific
Trans	SETDB1		cg12232146	0.559409	2.2e-54	chr1	12q21.2	645	74634204							TRUE
Trans	SETDB1		cg02922879	0.556074	1.26e-53	chr1	1p22.1	645	94042715							TRUE
Trans	SETDB1		cg10902850	0.555146	2.03e-53	chr1	3q13.12	645	107930134							TRUE
Trans	SETDB1		cg06342072	0.55401	4.39e-53	chr1	13q14.3	644	49883640							TRUE
Trans	SETDB1		cg25535982	0.55332	5.22e-53	chr1	11q13.4	645	73708048							TRUE
Trans	SETDB1		cg02343254	0.553137	5.73e-53	chr1	2p25.3	645	3561838						DMR	TRUE		2:3583550-3584833	Unclassified_Cell_type_specific
Trans	SETDB1		cg07011538	0.552667	7.3e-53	chr1	2p21	645	47350530			chr2:47499464-47499813	N_Shelf
Trans	SETDB1		cg17266282	0.552569	1.33e-52	chr1	6q21	642	112401225							TRUE		6:112294275-112294767	Unclassified_Cell_type_specific
Trans	SETDB1		cg18188916	0.551307	1.46e-52	chr1	2q24.1	645	157811581							TRUE
Trans	SETDB1		cg23160829	0.550601	2.1e-52	chr1	6q24.2	645	145260724							TRUE
Trans	SETDB1		cg23378074	0.550252	2.51e-52	chr1	12p11.21	645	30839138			chr12:30948548-30949757	N_Shore					12:30947657-30947901	Unclassified_Cell_type_specific
Trans	SETDB1		cg26192309	0.54856	5.93e-52	chr1	1q32.3	645	209832191							TRUE
Trans	SETDB1		cg13332142	0.548186	7.16e-52	chr1	3p24.1	645	27550282							TRUE		3:27575259-27575872	Promoter_Associated
Trans	SETDB1		cg13017929	0.5476	9.63e-52	chr1	7q31.2	645	116696857							TRUE
Trans	SETDB1		cg16411668	0.547528	9.98e-52	chr1	4q27	645	123924197							TRUE
Trans	SETDB1		cg17687367	0.546617	1.58e-51	chr1	13q31.1	645	79408937							TRUE
Trans	SETDB1		cg26552650	0.54501	3.54e-51	chr1	6q21	645	113789168							TRUE
Trans	SETDB1		cg23176316	0.544973	3.6e-51	chr1	2p24.1	645	20647887							TRUE
Trans	SETDB1		cg13432945	0.54433	4.97e-51	chr1	1p32.1	645	58965976							TRUE
Trans	SETDB1		cg02153681	0.543315	8.24e-51	chr1	2p24.1	645	20578299							TRUE
Trans	SETDB1		cg08169794	0.542759	1.09e-50	chr1	6q22.31	645	118816375							TRUE
Trans	SETDB1		cg24757778	0.542701	1.12e-50	chr1	10q21.1	645	60286398							TRUE
Trans	SETDB1		cg02068356	0.54005	4.14e-50	chr1	1p31.3	645	63970066							TRUE
Trans	SETDB1		cg02314348	0.539334	5.89e-50	chr1	15q26.1	645	89025047							TRUE
Trans	SETDB1		cg23590389	0.539095	6.63e-50	chr1	7q36.3	645	156795530							TRUE
Trans	SETDB1		cg21646392	0.539015	6.89e-50	chr1	3p24.3	645	23685307							TRUE		3:23710232-23710449	Unclassified_Cell_type_specific
Trans	SETDB1		cg24990255	0.537678	1.33e-49	chr1	2q31.3	645	180864674							TRUE
Trans	SETDB1		cg00325139	0.536523	2.33e-49	chr1	6p11.2	645	57286582							TRUE
Trans	SETDB1		cg00733978	0.536099	2.86e-49	chr1	7q21.11	645	80190173							TRUE
Trans	SETDB1		cg03162721	0.534468	6.3e-49	chr1	17q24.1	645	60091338			chr17:62657409-62658858	S_Shelf
Trans	SETDB1		cg24367957	0.534389	6.54e-49	chr1	1q23.3	645	160198617							TRUE
Trans	SETDB1		cg18429374	0.534351	6.67e-49	chr1	2p21	645	46885143							TRUE
Trans	SETDB1		cg17769771	0.53391	8.24e-49	chr1	6q16.3	645	101059577							TRUE
Trans	SETDB1		cg09260048	0.53299	1.28e-48	chr1	15q25.2	645	80202460							TRUE
Trans	SETDB1		cg06570967	0.532668	1.5e-48	chr1	10q23.33	645	96979640							TRUE
Trans	SETDB1		cg26854588	0.532277	1.81e-48	chr1	17q21.2	645	35693541			chr17:38443815-38444152	N_Shelf
Trans	SETDB1		cg08688907	0.531356	2.81e-48	chr1	5q33.3	645	159823503							TRUE
Trans	SETDB1		cg19082559	0.53023	4.81e-48	chr1	20q13.31	645	55723103			chr20:56293563-56293856	N_Shelf
Trans	SETDB1		cg08461576	0.530191	2.18e-47	chr1	4q23	636	102496652							TRUE
Trans	SETDB1		cg07986257	0.529529	6.71e-48	chr1	6p22.3	645	22429151							TRUE
Trans	SETDB1		cg05255994	0.529266	7.6e-48	chr1	3q23	645	140512125							TRUE
Trans	SETDB1		cg08079170	0.529182	7.91e-48	chr1	11q24.3	645	127555817							TRUE
Trans	SETDB1		cg09981432	0.52918	7.92e-48	chr1	2q14.1	645	118330848			chr2:118616575-118618163	N_Shelf
Trans	SETDB1		cg18456933	0.529011	8.58e-48	chr1	4p15.32	645	15301269							TRUE
Trans	SETDB1		cg24178897	0.528203	1.26e-47	chr1	14q24.1	645	68239763							TRUE
Trans	SETDB1		cg13354934	0.528041	1.36e-47	chr1	1p36.33	645	1285956						RDMR	TRUE		1:1296069-1296105	Unclassified_Cell_type_specific
Trans	SETDB1		cg21346966	0.527973	1.4e-47	chr1	2q37.3	645	238006532							TRUE		2:238340804-238341937	Promoter_Associated
Trans	SETDB1		cg00172872	0.527147	2.44e-47	chr1	12q21.33	644	87985557							TRUE
Trans	SETDB1		cg12885484	0.526546	2.75e-47	chr1	7p22.1	645	6083394			chr7:6120829-6121398	N_Shelf
Trans	SETDB1		cg25747670	0.526265	3.14e-47	chr1	1p13.2	645	115523853							TRUE
Trans	SETDB1		cg19291696	0.52553	5.21e-47	chr1	13q12.13	644	26667437							TRUE
Trans	SETDB1		cg25616869	0.525394	4.72e-47	chr1	3p21.31	645	48418871							TRUE
Trans	SETDB1		cg02579668	0.525175	5.23e-47	chr1	1p35.3	645	28800912							TRUE
Trans	SETDB1		cg21756208	0.524466	7.29e-47	chr1	3q22.1	645	135629095							TRUE		3:134146349-134146433	Unclassified_Cell_type_specific
Trans	SETDB1		cg07373957	0.524034	1.45e-46	chr1	1p31.3	642	67921484			chr1:68150913-68152270	N_Shelf
Trans	SETDB1		cg17951713	0.523788	1e-46	chr1	8q24.21	645	130767343							TRUE
Trans	SETDB1		cg23361127	0.523763	1.01e-46	chr1	5q13.3	645	73975039			chr5:73935725-73937551	S_Shore		CDMR
Trans	SETDB1		cg09923954	0.523255	1.28e-46	chr1	10q21.3	645	65130023							TRUE
Trans	SETDB1		cg15321306	0.522993	1.99e-46	chr1	12q13.11	643	45204332							TRUE		12:46917566-46918066	Promoter_Associated_Cell_type_specific
Trans	SETDB1		cg02223135	0.522825	1.84e-46	chr1	3q22.1	644	134770463							TRUE
Trans	SETDB1		cg01356872	0.522071	2.22e-46	chr1	2q36.1	645	224794751							TRUE
Trans	SETDB1		cg19365176	0.521687	2.65e-46	chr1	12q24.22	645	115447777							TRUE		12:116962699-116963651	Unclassified_Cell_type_specific
Trans	SETDB1		cg06873564	0.521656	2.69e-46	chr1	2q35	645	220262287							TRUE	2:220262193-220262288
Trans	SETDB1		cg24741430	0.521203	3.32e-46	chr1	15q22.31	645	64882765							TRUE
Trans	SETDB1		cg03580358	0.521159	5.46e-46	chr1	8p11.21	642	42100580							TRUE
Trans	SETDB1		cg10143751	0.519885	6.09e-46	chr1	6q23.3	645	135272241							TRUE
Trans	SETDB1		cg12719233	0.519371	7.71e-46	chr1	1p12	645	118031204							TRUE
Trans	SETDB1		cg09442613	0.518594	1.1e-45	chr1	12q21.2	645	74340356							TRUE
Trans	SETDB1		cg25546651	0.517921	1.5e-45	chr1	4p15.2	645	25519151							TRUE
Trans	SETDB1		cg23218363	0.51783	1.56e-45	chr1	2p25.1	645	12592427							TRUE
Trans	SETDB1		cg08912666	0.517605	3.79e-45	chr1	1p36.13	640	17389122							TRUE
Trans	SETDB1		cg03683132	0.517527	1.79e-45	chr1	12q21.1	645	70390334							TRUE
Trans	SETDB1		cg24966363	0.517495	1.82e-45	chr1	8p23.1	645	8969998						DMR
Trans	SETDB1		cg05790630	0.516651	2.67e-45	chr1	3p14.1	645	64938208							TRUE
Trans	SETDB1		cg08850641	0.516515	2.85e-45	chr1	17q24.2	645	64329865							TRUE
Trans	SETDB1		cg00733115	0.516472	2.9e-45	chr1	6p21.2	645	37213384							TRUE
Trans	SETDB1		cg19440115	0.516283	3.16e-45	chr1	15q22.33	645	65129064							TRUE
Trans	SETDB1		cg23418968	0.516125	3.4e-45	chr1	2p25.1	645	9733461							TRUE
Trans	SETDB1		cg21643939	0.515819	4.56e-45	chr1	3q26.31	644	173950020			chr3:172468372-172468845	N_Shore		RDMR
Trans	SETDB1		cg08141959	0.515565	4.38e-45	chr1	13q33.2	645	105607126							TRUE
Trans	SETDB1		cg01871427	0.514647	7.75e-45	chr1	12q21.33	644	88866086							TRUE
Trans	SETDB1		cg26360953	0.514175	8.22e-45	chr1	1p36.31	645	6707336							TRUE
Trans	SETDB1		cg24746594	0.512926	1.44e-44	chr1	7q22.1	645	98703149							TRUE
Trans	SETDB1		cg23036668	0.512503	2.03e-44	chr1	1p22.2	644	88194413							TRUE
Trans	SETDB1		cg03753813	0.51223	1.97e-44	chr1	1p13.2	645	115890024							TRUE
Trans	SETDB1		cg01862311	0.512229	2.3e-44	chr1	8p21.2	644	26364732			chr8:26305853-26306825	S_Shore
Trans	SETDB1		cg09773238	0.51165	2.56e-44	chr1	11q23.2	645	112929418							TRUE
Trans	SETDB1		cg12613240	0.510355	4.56e-44	chr1	7p22.1	645	6460080							TRUE
Trans	SETDB1		cg01845036	0.509975	5.4e-44	chr1	5q31.3	645	141832261							TRUE		5:141851989-141852196	Unclassified_Cell_type_specific
Trans	SETDB1		cg21128787	0.509615	6.33e-44	chr1	2p25.1	645	10993671							TRUE
Trans	SETDB1		cg25565203	0.509345	7.14e-44	chr1	5q11.2	645	57024984							TRUE
Trans	SETDB1		cg15172966	0.509137	7.83e-44	chr1	12p11.21	645	32481412							TRUE
Trans	SETDB1		cg24686551	0.508938	8.55e-44	chr1	3q22.1	645	135529964							TRUE
Trans	SETDB1		cg10258817	0.508081	1.45e-43	chr1	16p11.2	644	29862805							TRUE
Trans	SETDB1		cg00039489	0.507789	1.42e-43	chr1	16p12.1	645	24620023							TRUE		16:24712056-24712576	Unclassified_Cell_type_specific
Trans	SETDB1		cg13146484	0.50757	1.57e-43	chr1	14q23.1	645	60715214							TRUE
Trans	SETDB1		cg20216309	0.507462	1.64e-43	chr1	3p24.3	645	15999544							TRUE
Trans	SETDB1		cg18204684	0.507409	1.68e-43	chr1	4q23	645	100078734							TRUE
Trans	SETDB1		cg10105262	0.506931	2.08e-43	chr1	1q42.12	645	222797101							TRUE
Trans	SETDB1		cg16675525	0.506872	2.13e-43	chr1	10q25.2	645	112148519							TRUE		10:112158528-112158698	Unclassified_Cell_type_specific
Trans	SETDB1		cg18594054	0.506812	2.19e-43	chr1	5q31.3	645	142603639							TRUE
Trans	SETDB1		cg18914751	0.506704	2.3e-43	chr1	5q31.1	645	135370377							TRUE
Trans	SETDB1		cg00548098	0.505537	3.84e-43	chr1	16p13.13	645	11203168							TRUE
Trans	SETDB1		cg06523948	0.505512	3.88e-43	chr1	16q13	645	55198448			chr16:56642129-56642595	N_Shore		RDMR	TRUE		16:56640918-56641506	Unclassified_Cell_type_specific
Trans	SETDB1		cg21766667	0.505316	4.23e-43	chr1	17q21.33	645	45642887						DMR	TRUE
Trans	SETDB1		cg21164050	0.505264	5.01e-43	chr1	13q12.13	644	26655411							TRUE
Trans	SETDB1		cg11316517	0.505113	4.62e-43	chr1	5q13.2	645	72702594							TRUE
Trans	SETDB1		cg17130457	0.504435	6.21e-43	chr1	12q21.2	645	74700996						DMR	TRUE		12:76414085-76415188	Unclassified_Cell_type_specific
Trans	SETDB1		cg08998657	0.504427	6.24e-43	chr1	16q11.2	645	45451430							TRUE
Trans	SETDB1		cg20469003	0.504323	1.02e-42	chr1	11q22.3	642	102908266							TRUE
Trans	SETDB1		cg19362478	0.504205	6.87e-43	chr1	1p34.2	645	42193047							TRUE
Trans	SETDB1		cg14168059	0.5034	1.13e-42	chr1	10q22.1	644	73357861							TRUE
Trans	SETDB1		cg11018604	0.50327	1.03e-42	chr1	5q13.2	645	71542919							TRUE
Trans	SETDB1		cg10134799	0.502949	1.19e-42	chr1	6p23	645	14109951						RDMR	TRUE
Trans	SETDB1		cg17164345	0.501787	1.97e-42	chr1	11q14.1	645	76948962							TRUE
Trans	SETDB1		cg19230867	0.501583	2.15e-42	chr1	3p22.1	645	42078371							TRUE
Trans	SETDB1		cg04014685	0.501337	3.2e-42	chr1	3q13.31	643	116992364							TRUE		3:115509641-115509922	Unclassified_Cell_type_specific
Trans	SETDB1		cg07447769	0.501176	2.56e-42	chr1	13q12.12	645	23621265							TRUE		13:24722992-24723704	Unclassified_Cell_type_specific
Trans	SETDB1		cg07371413	0.500526	3.39e-42	chr1	6q22.33	645	129019079							TRUE
Trans	SETDB1		cg14313184	0.500321	3.7e-42	chr1	10p15.1	645	6026494							TRUE
Trans	SETDB1		cg25109396	0.50032	3.71e-42	chr1	14q32.11	645	90386809
Trans	TDG	ABCC3	cg25928474	0.502726	1.31e-42	chr12	17q21.33	645	46071300	NM_001144070;NM_003786	Body;Body	chr17:48712050-48712705	S_Shelf
Trans	TDG	ABL2	cg03471346	0.533619	9.48e-49	chr12	1q25.2	645	177378700	NM_001168238;NM_005158;NM_001136001;NM_001136000;NM_001168237;NM_001168239;NM_001100108;NM_001168236;NM_007314	Body;1stExon;Body;1stExon;Body;1stExon;1stExon;Body;Body
Trans	TDG	ATP6V0A1	cg15269394	0.538642	8.28e-50	chr12	17q21.31	645	37925609	NM_005177;NM_001130021;NM_001130020	Body;Body;Body					TRUE		17:40671924-40673373	Unclassified_Cell_type_specific
Trans	TDG	BIVM	cg24062389	0.537148	1.72e-49	chr12	13q33.1	645	102276448	NM_001159596;NM_017693	Body;Body					TRUE
Trans	TDG	CAMK2D	cg26177041	0.510445	4.38e-44	chr12	4q26	645	114609081	NM_172129;NM_172128;NM_172114;NM_172115;NM_001221;NM_172127	Body;Body;Body;Body;Body;Body					TRUE
Trans	TDG	CD44	cg04171808	0.508795	9.12e-44	chr12	11p13	645	35145013	NM_001001389;NM_001001392;NM_000610;NM_001001390;NM_001001391	Body;Body;Body;Body;Body					TRUE		11:35188353-35188798	Unclassified
Trans	TDG	COG3	cg06172950	0.504343	6.47e-43	chr12	13q14.12	645	44973085	NM_031431	Body					TRUE
Trans	TDG	CTTN	cg24395117	0.507198	1.85e-43	chr12	11q13.3	645	69923541	NM_005231;NM_138565	5'UTR;5'UTR	chr11:70244288-70245001	S_Shore				11:69921878-69923605
Trans	TDG	IRAK2	cg13419330	0.515492	4.53e-45	chr12	3p25.3	645	10222487	NM_001570	Body					TRUE
Trans	TDG	MED1	cg23679344	0.502838	1.67e-42	chr12	17q12	643	34814451	NM_004774	3'UTR	chr17:37557366-37558982	S_Shore		RDMR
Trans	TDG	MED20	cg05689413	0.504337	6.48e-43	chr12	6p21.1	645	41993395	NM_004275	Body	chr6:41888868-41889563	N_Shelf
Trans	TDG	PLAT	cg09920804	0.505188	5.18e-43	chr12	8p11.21	644	42173151	NM_033011;NM_000930	5'UTR;5'UTR				DMR	TRUE
Trans	TDG	TIMP2	cg27549186	0.510654	3.99e-44	chr12	17q25.3	645	74369843	NM_003255	Body					TRUE
Trans	TDG		cg25424279	0.535975	3.04e-49	chr12	11q13.1	645	65440119			chr11:65685100-65685364	N_Shore		RDMR	TRUE
Trans	TDG		cg20899781	0.519491	7.3e-46	chr12	2p25.1	645	9623219							TRUE
Trans	TDG		cg09187338	0.514759	6.31e-45	chr12	7q32.3	645	130239048							TRUE
Trans	TDG		cg09477895	0.507856	1.38e-43	chr12	3p24.3	645	18115687							TRUE
Trans	TDG		cg02579668	0.504886	5.1e-43	chr12	1p35.3	645	28800912							TRUE
Trans	TDG		cg04057599	0.504033	7.4e-43	chr12	11p15.2	645	13194180							TRUE
Trans	TDG		cg04724556	0.502499	1.44e-42	chr12	15q15.3	645	42295289							TRUE
Trans	TET1	ASB13	cg25310700	0.507272	1.79e-43	chr10	10p15.1	645	5742089	NR_024581;NM_024701	Body;Body					TRUE
Trans	TET1	EML2	cg05318454	0.502008	1.79e-42	chr10	19q13.32	645	50809645	NM_012155	Body	chr19:46119454-46119815	N_Shore			TRUE		19:46117705-46117847	Gene_Associated_Cell_type_specific
Trans	TET1	GALE	cg00988350	0.508087	1.25e-43	chr10	1p36.11	645	23998635	NM_001127621;NM_001127621;NM_001008216;NM_000403	5'UTR;1stExon;5'UTR;5'UTR	chr1:24126799-24127549	N_Shore					1:24125989-24126220	Promoter_Associated_Cell_type_specific
Trans	TET1	NAA25	cg18700744	0.519226	8.24e-46	chr10	12q24.13	645	111018942	NM_024953	Body					TRUE
Trans	TET1	PITPNM1	cg04383058	0.544078	5.63e-51	chr10	11q13.1	645	67030083	NM_004910;NM_001130848	TSS1500;TSS1500	chr11:67275067-67276431	N_Shore					11:67273463-67273920	Promoter_Associated
Trans	TET1	ZC3H12A	cg17888086	0.507905	1.57e-43	chr10	1p34.3	644	37717644	NM_025079	Body							1:37943991-37945931	Promoter_Associated
Trans	TET1		cg00524374	0.526779	2.9e-47	chr10	10p15.1	644	3884968							TRUE		10:3894579-3895067	Unclassified_Cell_type_specific
Trans	TET1		cg08679800	0.502097	1.72e-42	chr10	8q22.3	645	101981501						DMR	TRUE
Trans	TET1		cg12656085	0.502068	1.74e-42	chr10	2p11.2	645	85026871							TRUE		2:85173173-85173853	Unclassified
Trans	TET3	ABCC3	cg25928474	0.543378	7.99e-51	chr2	17q21.33	645	46071300	NM_001144070;NM_003786	Body;Body	chr17:48712050-48712705	S_Shelf
Trans	TET3	ABL1	cg13670057	0.525124	5.35e-47	chr2	9q34.12	645	132711766	NM_005157;NM_007313	Body;Body					TRUE
Trans	TET3	ABL2	cg03471346	0.57775	1.06e-58	chr2	1q25.2	645	177378700	NM_001168238;NM_005158;NM_001136001;NM_001136000;NM_001168237;NM_001168239;NM_001100108;NM_001168236;NM_007314	Body;1stExon;Body;1stExon;Body;1stExon;1stExon;Body;Body
Trans	TET3	ACVR1	cg20453861	0.508757	2.29e-43	chr2	2q24.1	639	158396123	NM_001105;NM_001111067	5'UTR;5'UTR					TRUE
Trans	TET3	ADORA3	cg01918604	0.515939	3.7e-45	chr2	1p13.2	645	111909464	NM_001081976	TSS1500					TRUE
Trans	TET3	AGK	cg14953379	0.559876	1.72e-54	chr2	7q34	645	140932430	NM_018238	Body					TRUE
Trans	TET3	ALDH3B1	cg27145347	0.530294	4.66e-48	chr2	11q13.2	645	67552235	NM_001161473;NM_000694;NM_001030010	3'UTR;3'UTR;3'UTR	chr11:67797802-67798413	N_Shelf			TRUE
Trans	TET3	ANO6	cg12686055	0.546245	2.72e-51	chr2	12q12	643	43914529	NM_001142679;NM_001142680;NM_001025356	Body;Body;Body					TRUE
Trans	TET3	ANO6	cg10892950	0.501504	2.97e-42	chr2	12q12	643	43913205	NM_001142679;NM_001142680;NM_001025356	Body;Body;Body					TRUE
Trans	TET3	AQP11	cg03676624	0.513791	1.14e-44	chr2	11q14.1	644	76991334	NM_173039	Body					TRUE
Trans	TET3	ARHGAP17	cg05583636	0.511332	2.95e-44	chr2	16p12.1	645	24913263	NM_001006634;NM_018054	Body;Body					TRUE
Trans	TET3	ASAP2	cg11444072	0.516828	2.88e-45	chr2	2p25.1	644	9345249	NM_001135191;NM_003887	Body;Body					TRUE		2:9427454-9428303	Unclassified_Cell_type_specific
Trans	TET3	ATP6V0A1	cg15269394	0.576267	2.42e-58	chr2	17q21.31	645	37925609	NM_005177;NM_001130021;NM_001130020	Body;Body;Body					TRUE		17:40671924-40673373	Unclassified_Cell_type_specific
Trans	TET3	BCAR1	cg16519668	0.517385	1.91e-45	chr2	16q23.1	645	73837067	NM_001170718;NM_001170719;NM_001170715;NM_001170720;NM_014567;NM_001170714;NM_001170716;NM_001170717	Body;Body;Body;Body;Body;Body;Body;Body					TRUE
Trans	TET3	BHLHE40	cg20971407	0.527333	1.9e-47	chr2	3p26.2	645	4997392	NM_003670	Body	chr3:5019876-5022223	S_Shore		RDMR			3:5021213-5022563	Promoter_Associated
Trans	TET3	BIVM	cg24062389	0.587243	4.79e-61	chr2	13q33.1	645	102276448	NM_001159596;NM_017693	Body;Body					TRUE
Trans	TET3	BMP6	cg19798881	0.503799	8.2e-43	chr2	6p24.3	645	7703957	NM_001718	Body					TRUE
Trans	TET3	BMPER	cg26193418	0.500449	3.51e-42	chr2	7p14.3	645	33940180	NM_133468	Body					TRUE
Trans	TET3	BRE	cg16185457	0.504666	5.62e-43	chr2	2p23.2	645	28054228	NM_199192;NM_199193;NM_199191;NM_004899;NM_199194	Body;Body;Body;Body;Body					TRUE
Trans	TET3	C10orf11	cg05435390	0.501733	2.01e-42	chr2	10q22.3	645	77533532	NM_032024	Body					TRUE
Trans	TET3	C11orf24	cg25633067	0.517099	2.18e-45	chr2	11q13.2	645	67793875	NM_022338	5'UTR	chr11:68039300-68039880	N_Shelf			TRUE
Trans	TET3	C13orf29	cg22790835	0.510482	4.31e-44	chr2	13q34	645	110320986	NR_027701	TSS1500
Trans	TET3	C16orf45	cg03116016	0.539114	6.56e-50	chr2	16p13.11	645	15491107	NM_033201	Body					TRUE
Trans	TET3	C1S	cg15626285	0.505628	6.67e-43	chr2	12p13.31	641	7038042	NM_001734;NM_201442	TSS200;TSS200					TRUE
Trans	TET3	C3orf67	cg04246167	0.511658	2.55e-44	chr2	3p14.2	645	58959505	NM_198463	5'UTR					TRUE		3:58984426-58984571	Unclassified_Cell_type_specific
Trans	TET3	C7orf58	cg02539809	0.514413	7.38e-45	chr2	7q31.31	645	120512282	NM_001105533;NM_024913	Body;Body					TRUE
Trans	TET3	C9orf30	cg14475840	0.581873	1.04e-59	chr2	9q31.1	645	102231638	NM_080655	5'UTR	chr9:103189776-103190020	S_Shore
Trans	TET3	CAB39L	cg19238349	0.521564	5.31e-46	chr2	13q14.2	641	48786181	NM_001079670;NM_030925	Body;Body					TRUE		13:49887772-49888660	Unclassified_Cell_type_specific
Trans	TET3	CAMK2D	cg26177041	0.533982	7.96e-49	chr2	4q26	645	114609081	NM_172129;NM_172128;NM_172114;NM_172115;NM_001221;NM_172127	Body;Body;Body;Body;Body;Body					TRUE
Trans	TET3	CAPN2	cg19029214	0.544508	4.55e-51	chr2	1q41	645	221955968	NM_001146068;NM_001146068	5'UTR;1stExon					TRUE
Trans	TET3	CAPN2	cg00792251	0.544258	5.15e-51	chr2	1q41	645	221955528	NM_001146068	TSS1500
Trans	TET3	CAPN2	cg15033552	0.536835	2e-49	chr2	1q41	645	221955764	NM_001146068	TSS200					TRUE
Trans	TET3	CAPN2	cg05761882	0.512143	2.05e-44	chr2	1q41	645	221967810	NM_001748;NM_001146068	Body;Body	chr1:223899990-223900823	S_Shore		RDMR			1:223899584-223901223	Promoter_Associated
Trans	TET3	CAPRIN2	cg14189116	0.520433	4.73e-46	chr2	12p11.21	645	30770242	NM_001002259;NM_023925;NM_032156	Body;Body;Body					TRUE
Trans	TET3	CD44	cg04171808	0.579707	3.53e-59	chr2	11p13	645	35145013	NM_001001389;NM_001001392;NM_000610;NM_001001390;NM_001001391	Body;Body;Body;Body;Body					TRUE		11:35188353-35188798	Unclassified
Trans	TET3	CD44	cg14082886	0.504944	4.97e-43	chr2	11p13	645	35121061	NM_001001389;NM_001001392;NM_000610;NM_001001390;NM_001001391	Body;Body;Body;Body;Body	chr11:35160375-35161000	S_Shelf					11:35164416-35164730	Promoter_Associated_Cell_type_specific
Trans	TET3	CDCP1	cg09220326	0.527286	1.94e-47	chr2	3p21.31	645	45150425	NM_022842;NM_178181	Body;Body					TRUE
Trans	TET3	CHD1L	cg02070740	0.534076	7.61e-49	chr2	1q21.1	645	145230538	NM_004284	Body					TRUE
Trans	TET3	CHST13	cg18664965	0.500396	3.59e-42	chr2	3q21.3	645	127742046	NM_152889	Body	chr3:126260488-126261356	N_Shore			TRUE
Trans	TET3	COL28A1	cg10275917	0.521012	3.62e-46	chr2	7p21.3	645	7445345	NM_001037763	Body					TRUE
Trans	TET3	CORO1C	cg09182455	0.604838	1.33e-65	chr2	12q24.11	645	107641123	NM_014325	5'UTR					TRUE
Trans	TET3	CP	cg14630032	0.546107	2.04e-51	chr2	3q24	645	150380814	NM_000096	Body					TRUE
Trans	TET3	CPNE7	cg10225951	0.525308	5.78e-47	chr2	16q24.3	644	88175283	NM_014427;NM_153636	Body;Body	chr16:89646178-89647790	Island				16:88173306-88175452
Trans	TET3	CTTN	cg24395117	0.50169	2.05e-42	chr2	11q13.3	645	69923541	NM_005231;NM_138565	5'UTR;5'UTR	chr11:70244288-70245001	S_Shore				11:69921878-69923605
Trans	TET3	DAGLB	cg05546575	0.508195	1.19e-43	chr2	7p22.1	645	6449893	NM_001142936;NM_139179	Body;Body	chr7:6487306-6487750	N_Shelf					7:6483346-6483448	Unclassified_Cell_type_specific
Trans	TET3	DAPK3	cg03752885	0.551053	1.67e-52	chr2	19p13.3	645	3920736	NM_001348;NM_001348	1stExon;5'UTR	chr19:3970536-3970746	N_Shore		RDMR			19:3969503-3970177	Promoter_Associated_Cell_type_specific
Trans	TET3	DAPK3	cg26585416	0.535101	4.64e-49	chr2	19p13.3	645	3920745	NM_001348;NM_001348	1stExon;5'UTR	chr19:3970536-3970746	N_Shore		RDMR			19:3969503-3970177	Promoter_Associated_Cell_type_specific
Trans	TET3	DAPK3	cg08224888	0.513907	9.27e-45	chr2	19p13.3	645	3920522	NM_001348	Body	chr19:3970536-3970746	N_Shore		RDMR			19:3969503-3970177	Promoter_Associated_Cell_type_specific
Trans	TET3	DUSP5	cg02927679	0.503403	9.75e-43	chr2	10q25.2	645	112250499	NM_004419	Body	chr10:112257163-112258684	S_Shore		RDMR			10:112260411-112260672	Unclassified
Trans	TET3	EFTUD1	cg11401820	0.545767	2.42e-51	chr2	15q25.2	645	80212339	NM_001040610;NM_024580	Body;Body					TRUE
Trans	TET3	EGFLAM	cg25625968	0.527883	1.46e-47	chr2	5p13.1	645	38500076	NM_152403;NM_182801;NM_182798;NM_182799	3'UTR;3'UTR;3'UTR;3'UTR
Trans	TET3	ENTPD6	cg07588216	0.510116	5.07e-44	chr2	20p11.21	645	25152045	NM_001114089;NM_001247	Body;Body					TRUE		20:25203729-25204278	Unclassified
Trans	TET3	ENTPD7	cg13859771	0.540327	3.62e-50	chr2	10q24.2	645	101411132	NM_020354	Body	chr10:101418868-101419589	S_Shore
Trans	TET3	EPHA2	cg07959609	0.505637	3.67e-43	chr2	1p36.13	645	16338967	NM_004431	Body	chr1:16464376-16464621	S_Shore			TRUE
Trans	TET3	ESYT2	cg06737942	0.515417	6.39e-45	chr2	7q36.3	643	158306328	NM_020728	Body					TRUE
Trans	TET3	FAM65B	cg03839782	0.530837	3.6e-48	chr2	6p22.2	645	25011146	NM_014722	5'UTR					TRUE
Trans	TET3	FGD1	cg19059427	0.526841	2.39e-47	chr2	Xp11.22	645	54535781	NM_004463	Body	chrX:54521445-54522749	N_Shelf
Trans	TET3	FLJ22536	cg02832512	0.524759	6.35e-47	chr2	6p22.3	645	22221495	NR_015410	Body					TRUE
Trans	TET3	FLJ39653	cg10051588	0.535925	3.11e-49	chr2	4p15.32	645	15864536	NR_027697;NR_027696	Body;Body	chr4:16257947-16258227	N_Shelf			TRUE
Trans	TET3	FMNL2	cg04308657	0.535697	6.86e-49	chr2	2q23.3	641	153070488	NM_052905	Body					TRUE
Trans	TET3	FMNL2	cg09169117	0.529621	6.42e-48	chr2	2q23.3	645	153010599	NM_052905	Body					TRUE
Trans	TET3	FOXP1	cg22876402	0.502242	1.61e-42	chr2	3p14.1	645	71636233	NM_032682;NM_001012505	5'UTR;5'UTR					TRUE
Trans	TET3	FTO	cg26651810	0.526421	2.91e-47	chr2	16q12.2	645	52408623	NM_001080432	Body					TRUE
Trans	TET3	GADL1	cg16139912	0.514485	8.33e-45	chr2	3p24.1	644	30787044	NM_207359	Body					TRUE
Trans	TET3	GPC6	cg02319868	0.526627	2.64e-47	chr2	13q31.3	645	93683862	NM_005708	Body					TRUE
Trans	TET3	GPC6	cg25866212	0.511536	2.69e-44	chr2	13q31.3	645	92699974	NM_005708	Body					TRUE
Trans	TET3	GPR56	cg08343644	0.526956	2.27e-47	chr2	16q13	645	56219561	NM_201525;NM_001145771;NM_201524;NM_001145772;NM_001145770;NM_005682;NM_001145773	TSS1500;TSS1500;TSS1500;TSS1500;5'UTR;5'UTR;TSS1500					TRUE		16:57660834-57662332	Unclassified_Cell_type_specific
Trans	TET3	GPR56	cg26955845	0.505225	4.4e-43	chr2	16q13	645	56237632	NM_001145773;NM_001145774;NM_005682;NM_001145771;NM_201525;NM_201524;NM_001145772;NM_001145770	5'UTR;5'UTR;5'UTR;5'UTR;5'UTR;5'UTR;5'UTR;5'UTR					TRUE
Trans	TET3	GRIA1	cg26343183	0.539863	4.54e-50	chr2	5q33.2	645	152988914	NM_000827;NM_001114183	Body;Body					TRUE		5:153008687-153009236	Unclassified_Cell_type_specific
Trans	TET3	GRIP1	cg19303524	0.543226	8.61e-51	chr2	12q14.3	645	65327168	NM_021150	Body					TRUE
Trans	TET3	GRK5	cg08650639	0.507177	1.86e-43	chr2	10q26.11	645	121003106	NM_005308	Body					TRUE
Trans	TET3	GTF2H3	cg11606195	0.548341	7.92e-52	chr2	12q24.31	644	122711063	NM_001516	3'UTR
Trans	TET3	HEG1	cg11029367	0.513468	1.13e-44	chr2	3q21.2	645	126187835	NM_020733	Body					TRUE		3:124705120-124705769	Unclassified_Cell_type_specific
Trans	TET3	HGSNAT	cg24048338	0.51581	3.92e-45	chr2	8p11.21	645	43165639	NM_152419	Body					TRUE		8:43045968-43046498	Unclassified_Cell_type_specific
Trans	TET3	HHAT	cg16166061	0.527892	1.46e-47	chr2	1q32.2	645	208679014	NM_001170580;NM_001170588;NM_018194;NM_001122834;NM_001170587;NM_001170564	Body;Body;Body;Body;Body;Body
Trans	TET3	HSD17B12	cg14753094	0.506343	3.12e-43	chr2	11p11.2	644	43809459	NM_016142	Body					TRUE
Trans	TET3	IGF2BP2	cg25127692	0.545374	2.95e-51	chr2	3q27.2	645	186889230	NM_001007225;NM_006548	Body;Body					TRUE
Trans	TET3	IGF2BP3	cg07060794	0.508012	1.29e-43	chr2	7p15.3	645	23353890	NM_006547	Body
Trans	TET3	IRAK2	cg13419330	0.524245	8.08e-47	chr2	3p25.3	645	10222487	NM_001570	Body					TRUE
Trans	TET3	KANK2	cg22626506	0.51997	5.86e-46	chr2	19p13.2	645	11140436	NM_001136191;NM_015493	Body;Body	chr19:11280654-11280914	N_Shore
Trans	TET3	KCNK3	cg16398133	0.525478	4.54e-47	chr2	2p23.3	645	26800738	NM_002246	Body	chr2:26950538-26951474	N_Shelf	low-CpG:26800571-26800743
Trans	TET3	KIFC3	cg07925311	0.561445	7.52e-55	chr2	16q13	645	56392937	NM_005550;NM_001130100	5'UTR;5'UTR	chr16:57835955-57836989	N_Shore					16:57834363-57835763	Unclassified
Trans	TET3	KIFC3	cg16429725	0.529567	6.59e-48	chr2	16q13	645	56355774	NM_005550;NM_001130099;NM_001130100	Body;Body;Body	chr16:57794707-57795059	S_Shelf	low-CpG:56355757-56355785		TRUE
Trans	TET3	LFNG	cg07041720	0.522106	2.18e-46	chr2	7p22.2	645	2523488	NM_001166355;NM_002304	Body;TSS1500	chr7:2558371-2559967	N_Shore			TRUE
Trans	TET3	LFNG	cg06927337	0.50101	2.75e-42	chr2	7p22.2	645	2523554	NM_001166355;NM_002304	Body;TSS1500	chr7:2558371-2559967	N_Shore			TRUE
Trans	TET3	LOC283050	cg05591270	0.50245	1.48e-42	chr2	10q22.3	645	80402615	NR_024431;NR_024429;NR_015429	Body;Body;Body	chr10:80733751-80734013	N_Shore			TRUE
Trans	TET3	LOC285419	cg07092135	0.515224	5.11e-45	chr2	4q28.1	645	124973313	NR_027106;NR_027105	Body;Body					TRUE
Trans	TET3	LOC730755	cg02927821	0.510011	8.36e-44	chr2	17q21.2	642	36470203	NM_001165252	TSS1500					TRUE
Trans	TET3	LOXL2	cg24911388	0.504068	7.29e-43	chr2	8p21.3	645	23267294	NM_002318	Body					TRUE
Trans	TET3	LRRN3;IMMP2L	cg10769531	0.535518	7.47e-49	chr2	7q31.1	641	110541207	NM_001099660;NM_032549;NM_001099658;NM_018334	5'UTR;Body;5'UTR;5'UTR					TRUE
Trans	TET3	MARCH4	cg16101601	0.546447	2.06e-51	chr2	2q35	644	216889908	NM_020814	Body					TRUE
Trans	TET3	MED1	cg23679344	0.512077	2.87e-44	chr2	17q12	643	34814451	NM_004774	3'UTR	chr17:37557366-37558982	S_Shore		RDMR
Trans	TET3	MED1	cg10371155	0.511947	2.24e-44	chr2	17q12	645	34814627	NM_004774	3'UTR	chr17:37557366-37558982	S_Shelf		RDMR
Trans	TET3	MED20	cg05689413	0.523856	9.68e-47	chr2	6p21.1	645	41993395	NM_004275	Body	chr6:41888868-41889563	N_Shelf
Trans	TET3	MEGF6	cg21156590	0.530383	4.47e-48	chr2	1p36.32	645	3410708	NM_001409	Body					TRUE	1:3410675-3410767
Trans	TET3	MEGF6	cg18024358	0.508424	1.25e-43	chr2	1p36.32	644	3410675	NM_001409	Body					TRUE	1:3410675-3410767
Trans	TET3	MET	cg11056055	0.540873	2.76e-50	chr2	7q31.2	645	116143974	NM_001127500;NM_000245	Body;Body					TRUE
Trans	TET3	MFAP2	cg12695612	0.525032	5.59e-47	chr2	1p36.13	645	17180679	NM_002403;NM_001135247;NM_017459;NM_001135248	TSS1500;TSS200;TSS200;TSS1500	chr1:17306551-17307363	S_Shore
Trans	TET3	MT2A	cg06663317	0.550317	2.43e-52	chr2	16q13	645	55198602	NM_005953	TSS1500	chr16:56642129-56642595	N_Shore		RDMR	TRUE		16:56640918-56641506	Unclassified_Cell_type_specific
Trans	TET3	MT2A	cg08409642	0.519429	7.51e-46	chr2	16q13	645	55198874	NM_005953	TSS1500	chr16:56642129-56642595	N_Shore		RDMR	TRUE		16:56640918-56641506	Unclassified_Cell_type_specific
Trans	TET3	MT2A	cg17886959	0.503609	8.91e-43	chr2	16q13	645	55199525	NM_005953	TSS1500	chr16:56642129-56642595	N_Shore		RDMR			16:56641665-56642992	Promoter_Associated
Trans	TET3	MYLK	cg17787502	0.508041	1.27e-43	chr2	3q21.1	645	124935684	NM_053028;NM_053025;NM_053027;NM_053026	Body;Body;Body;Body					TRUE
Trans	TET3	MYO1E	cg08423142	0.503676	8.65e-43	chr2	15q22.2	645	57375914	NM_004998	Body					TRUE
Trans	TET3	MYOF	cg26808637	0.518093	1.39e-45	chr2	10q23.33	645	95218640	NM_133337;NM_013451	Body;Body					TRUE
Trans	TET3	NCEH1	cg11088682	0.528692	9.98e-48	chr2	3q26.31	645	173859515	NM_001146278;NM_020792;NM_001146276;NM_001146277	5'UTR;Body;Body;5'UTR					TRUE
Trans	TET3	NDRG1	cg16001384	0.5195	7.27e-46	chr2	8q24.22	645	134375983	NM_001135242;NM_006096	5'UTR;5'UTR	chr8:134308328-134310145	N_Shore			TRUE
Trans	TET3	NFIC	cg03281139	0.54388	6.22e-51	chr2	19p13.3	645	3402135	NM_005597;NM_205843	Body;Body	chr19:3452458-3452738	N_Shore			TRUE
Trans	TET3	NMT1	cg05349016	0.549456	3.76e-52	chr2	17q21.31	645	40525869	NM_021079	Body					TRUE
Trans	TET3	NNMT	cg09632136	0.502216	1.63e-42	chr2	11q23.2	645	113670871	NM_006169	TSS1500
Trans	TET3	NPC1	cg21243631	0.517446	1.86e-45	chr2	18q11.2	645	19408258	NM_000271	Body					TRUE		18:21153859-21154798	Unclassified_Cell_type_specific
Trans	TET3	NRF1	cg20712980	0.545111	3.36e-51	chr2	7q32.2	645	129092428	NM_005011;NM_001040110	Body;Body					TRUE
Trans	TET3	PAG1	cg10609868	0.526878	3.84e-47	chr2	8q21.13	642	82125934	NM_018440	5'UTR					TRUE
Trans	TET3	PARD3	cg15645287	0.508454	1.23e-43	chr2	10p11.21	644	34609558	NM_019619	Body					TRUE
Trans	TET3	PARD3	cg10447404	0.502588	1.86e-42	chr2	10p11.21	643	34855785	NM_019619	Body					TRUE
Trans	TET3	PBRM1	cg26558862	0.516255	3.2e-45	chr2	3p21.1	645	52679687	NM_181042;NM_018313;NM_018165	Body;Body;Body					TRUE
Trans	TET3	PCID2	cg14205864	0.528916	8.97e-48	chr2	13q34	645	112889720	NM_001127203;NM_018386;NM_001127202	Body;Body;Body					TRUE	13:112889688-112889801
Trans	TET3	PDCD1LG2	cg14440664	0.524591	6.87e-47	chr2	9p24.1	645	5499642	NM_025239	TSS1500
Trans	TET3	PEA15	cg11194994	0.502522	1.43e-42	chr2	1q23.2	645	158442598	NM_003768	5'UTR	chr1:160175132-160175702	S_Shore
Trans	TET3	PFDN1	cg24067652	0.512083	2.1e-44	chr2	5q31.3	645	139606320	NM_002622	Body					TRUE		5:139625612-139626161	Unclassified_Cell_type_specific
Trans	TET3	PGM3	cg14152974	0.560269	1.4e-54	chr2	6q14.2	645	83949992	NM_015599	Body					TRUE
Trans	TET3	PLAT	cg09920804	0.541112	2.92e-50	chr2	8p11.21	644	42173151	NM_033011;NM_000930	5'UTR;5'UTR				DMR	TRUE
Trans	TET3	PLEKHG7	cg02394249	0.55657	9.71e-54	chr2	12q22	645	91664209	NM_001004330	Body					TRUE
Trans	TET3	POLR2L;TSPAN4	cg13104938	0.549397	3.87e-52	chr2	11p15.5	645	833956	NM_001025237;NM_001025238;NM_001025234;NM_001025239;NM_001025236;NM_021128;NM_003271;NM_001025235	TSS1500;5'UTR;TSS200;5'UTR;5'UTR;TSS1500;5'UTR;5'UTR	chr11:842293-843396	S_Shore
Trans	TET3	POLR2L;TSPAN4	cg26071135	0.509456	6.8e-44	chr2	11p15.5	645	833943	NM_001025237;NM_001025238;NM_001025234;NM_001025239;NM_001025236;NM_021128;NM_003271;NM_001025235	TSS1500;5'UTR;TSS200;5'UTR;5'UTR;TSS1500;5'UTR;5'UTR	chr11:842293-843396	S_Shore
Trans	TET3	POLR2L;TSPAN4	cg06179011	0.506562	2.44e-43	chr2	11p15.5	645	833897	NM_001025237;NM_001025238;NM_001025234;NM_001025239;NM_001025236;NM_021128;NM_003271;NM_001025235	TSS1500;5'UTR;TSS200;5'UTR;5'UTR;TSS1500;5'UTR;5'UTR	chr11:842293-843396	S_Shore
Trans	TET3	PPM1H	cg03919488	0.550139	2.66e-52	chr2	12q14.2	645	61465958	NM_020700	Body					TRUE
Trans	TET3	PPM1H	cg01097897	0.506785	2.22e-43	chr2	12q14.1	645	61383531	NM_020700	Body					TRUE
Trans	TET3	PRKAG2	cg08265392	0.512351	1.87e-44	chr2	7q36.1	645	150921021	NM_016203;NM_001040633;NM_024429	Body;Body;Body					TRUE
Trans	TET3	PRKCE	cg08900316	0.54455	4.45e-51	chr2	2p21	645	46154587	NM_005400	Body					TRUE
Trans	TET3	PRR7	cg14098951	0.511286	3.01e-44	chr2	5q35.3	645	176807726	NM_030567	5'UTR	chr5:176873349-176874737	S_Shore					5:176875016-176875198	Unclassified
Trans	TET3	PTTG1IP	cg22434923	0.545228	3.17e-51	chr2	21q22.3	645	45114349	NM_004339	Body	chr21:46292709-46294744	N_Shelf
Trans	TET3	PVT1	cg25922329	0.549301	4.07e-52	chr2	8q24.21	645	128980948	NR_003367	Body					TRUE
Trans	TET3	PVT1	cg02100150	0.548492	6.13e-52	chr2	8q24.21	645	128989667	NR_003367	Body					TRUE
Trans	TET3	RARRES1	cg14986890	0.514299	7.77e-45	chr2	3q25.33	645	159910329	NM_206963;NM_002888	Body;Body					TRUE
Trans	TET3	RCAN1	cg21301258	0.538567	8.58e-50	chr2	21q22.12	645	34820587	NM_203417;NM_203418;NM_004414	5'UTR;Body;Body					TRUE
Trans	TET3	RCAN1	cg05156137	0.522642	1.7e-46	chr2	21q22.12	645	34820845	NM_203417;NM_004414;NM_203418	5'UTR;Body;1stExon					TRUE
Trans	TET3	RCAN1	cg05056497	0.508632	9.8e-44	chr2	21q22.12	645	34821318	NM_203417;NM_004414;NM_203418	5'UTR;Body;TSS200
Trans	TET3	RFC1	cg00097144	0.535001	6.83e-49	chr2	4p14	643	38997702	NM_002913	Body					TRUE
Trans	TET3	RFTN1	cg16850150	0.509722	6.04e-44	chr2	3p24.3	645	16465245	NM_015150	Body					TRUE
Trans	TET3	RGS8	cg17124700	0.503833	8.08e-43	chr2	1q25.3	645	180909371	NM_001102450;NM_033345	TSS1500;TSS1500
Trans	TET3	RNF145	cg16608498	0.533927	8.18e-49	chr2	5q33.3	645	158544710	NM_144726	Body					TRUE		5:158612027-158612236	Gene_Associated_Cell_type_specific
Trans	TET3	S100A3	cg09680007	0.520053	5.64e-46	chr2	1q21.3	645	151788533	NM_002960	TSS200
Trans	TET3	SEPT9	cg08564487	0.513624	1.05e-44	chr2	17q25.2	645	72831346	NM_001113492;NM_001113491;NM_006640	5'UTR;Body;Body						17:72831297-72831793	17:75319637-75320175	Gene_Associated_Cell_type_specific
Trans	TET3	SLC39A13	cg19668951	0.50136	2.37e-42	chr2	11p11.2	645	47387388	NM_152264;NM_001128225	5'UTR;5'UTR	chr11:47429733-47430346	S_Shore
Trans	TET3	SMS	cg05155058	0.505409	4.06e-43	chr2	Xp22.11	645	21871896	NM_004595	Body	chrX:21958611-21959701	S_Shelf
Trans	TET3	SPATS2L	cg20627046	0.515612	4.29e-45	chr2	2q33.1	645	200979423	NM_001100422;NM_015535;NM_001100424;NM_001100423	Body;Body;Body;Body					TRUE
Trans	TET3	SRGAP1	cg01668352	0.517658	1.69e-45	chr2	12q14.2	645	62768864	NM_020762	Body					TRUE
Trans	TET3	SSH1	cg13033858	0.571299	3.75e-57	chr2	12q24.11	645	107772455	NM_001161330;NM_018984	Body;Body	chr12:109251205-109251586	N_Shelf					12:109247204-109248524	Unclassified
Trans	TET3	ST5	cg03980550	0.515785	3.96e-45	chr2	11p15.4	645	8710946	NM_139157;NM_213618;NM_005418	Body;Body;Body	chr11:8752302-8752549	S_Shore			TRUE
Trans	TET3	STK40	cg19412669	0.504118	8.27e-43	chr2	1p34.3	644	36611857	NM_032017	5'UTR					TRUE		1:36839252-36839780	Unclassified
Trans	TET3	STRA6	cg13420075	0.530582	4.06e-48	chr2	15q24.1	645	72259027	NM_001142618;NM_001142619;NM_001142617;NM_022369	3'UTR;3'UTR;3'UTR;3'UTR					TRUE
Trans	TET3	SYTL2	cg15731317	0.531851	2.22e-48	chr2	11q14.1	645	85107718	NM_206929;NM_001162951;NM_001162952;NM_001162952;NM_032943;NM_206929;NM_206930;NM_206928;NM_001162953;NM_206927;NM_206930	5'UTR;Body;5'UTR;1stExon;Body;1stExon;1stExon;Body;Body;Body;5'UTR
Trans	TET3	THOC6;HCFC1R1	cg24652919	0.579936	3.1e-59	chr2	16p13.3	645	3013192	NM_017885;NM_001002018;NM_001002017;NM_001142350;NM_024339	Body;Body;Body;TSS1500;TSS1500	chr16:3073686-3074443	N_Shore
Trans	TET3	THOC6;HCFC1R1	cg21275690	0.550841	1.86e-52	chr2	16p13.3	645	3012971	NM_017885;NM_001002018;NM_001002017;NM_001142350;NM_024339	Body;Body;Body;TSS1500;TSS1500	chr16:3073686-3074443	N_Shore			TRUE
Trans	TET3	TIMP2	cg27549186	0.551881	1.09e-52	chr2	17q25.3	645	74369843	NM_003255	Body					TRUE
Trans	TET3	TMEM131	cg12081267	0.508305	1.13e-43	chr2	2q11.2	645	97852617	NM_015348	Body					TRUE
Trans	TET3	TNFRSF1A	cg08418872	0.506725	2.27e-43	chr2	12p13.31	645	6313215	NM_001065	Body			low-CpG:6312749-6313660
Trans	TET3	TRPM8	cg10819050	0.505378	4.11e-43	chr2	2q37.1	645	234547910	NM_024080	Body					TRUE
Trans	TET3	TSPAN4	cg04552852	0.524041	8.88e-47	chr2	11p15.5	645	834390	NM_001025237;NM_001025236;NM_001025239;NM_001025238;NM_001025235;NM_003271;NM_001025234	TSS200;5'UTR;5'UTR;5'UTR;5'UTR;5'UTR;5'UTR	chr11:842293-843396	S_Shore					11:844312-845097	Unclassified
Trans	TET3	TSPAN4	cg19303748	0.523672	1.05e-46	chr2	11p15.5	645	834085	NM_001025236;NM_001025239;NM_001025237;NM_001025238;NM_001025234;NM_001025235;NM_003271;NM_001025234	5'UTR;5'UTR;TSS1500;5'UTR;1stExon;5'UTR;5'UTR;5'UTR	chr11:842293-843396	S_Shore	low-CpG:834062-834158
Trans	TET3	TSPAN4	cg12464638	0.503997	7.52e-43	chr2	11p15.5	645	834400	NM_001025237;NM_001025236;NM_001025239;NM_001025238;NM_001025235;NM_003271;NM_001025234	TSS200;5'UTR;5'UTR;5'UTR;5'UTR;5'UTR;5'UTR	chr11:842293-843396	S_Shore					11:844312-845097	Unclassified
Trans	TET3	TTC19	cg23361265	0.532882	3.7e-48	chr2	17p12	639	15858385	NM_017775	Body					TRUE
Trans	TET3	TTLL5	cg25588348	0.525929	3.67e-47	chr2	14q24.3	645	75404208	NM_015072	Body					TRUE
Trans	TET3	TULP4	cg19556284	0.554147	3.41e-53	chr2	6q25.3	645	158829443	NM_020245;NM_001007466	Body;Body					TRUE
Trans	TET3	TULP4	cg23877497	0.505154	4.54e-43	chr2	6q25.3	645	158758931	NM_020245;NM_001007466	Body;Body					TRUE
Trans	TET3	UBE2O	cg08837215	0.545646	2.57e-51	chr2	17q25.1	645	71954675	NM_022066	Body					TRUE
Trans	TET3	URGCP	cg20901170	0.518994	9.17e-46	chr2	7p13	645	43885831	NM_001077664;NM_001077663;NM_017920	Body;Body;Body					TRUE
Trans	TET3	WDR25	cg01647204	0.511566	2.65e-44	chr2	14q32.2	645	99953212	NM_024515;NM_001161476	Body;Body					TRUE		14:100883131-100884628	Promoter_Associated_Cell_type_specific
Trans	TET3	WWTR1	cg06728055	0.566695	4.57e-56	chr2	3q25.1	645	150776976	NM_015472;NM_001168278;NM_001168280	Body;Body;Body					TRUE
Trans	TET3	WWTR1	cg23017915	0.560406	1.3e-54	chr2	3q25.1	645	150857225	NM_015472;NM_001168278;NM_001168280	Body;Body;Body	chr3:149374709-149376300	N_Shore		CDMR
Trans	TET3	WWTR1	cg11050612	0.540239	3.78e-50	chr2	3q25.1	645	150856756	NM_015472;NM_001168278;NM_001168280	Body;Body;Body	chr3:149374709-149376300	N_Shore
Trans	TET3	XPO6	cg00468395	0.535903	3.14e-49	chr2	16p11.2	645	28100564	NM_015171	Body					TRUE
Trans	TET3	XRCC5	cg17934277	0.514184	9.55e-45	chr2	2q35	644	216690730	NM_021141	Body					TRUE
Trans	TET3	ZCCHC14	cg02660643	0.500285	3.76e-42	chr2	16q24.2	645	86049088	NM_015144	Body					TRUE	16:86049026-86049099
Trans	TET3	ZFAND3	cg22442617	0.506967	2.05e-43	chr2	6p21.2	645	38066931	NM_021943	Body					TRUE
Trans	TET3	ZMYM5	cg26262576	0.530666	1.06e-47	chr2	13q12.11	639	19318028	NM_001039650;NM_001039649;NM_001142684	Body;Body;Body					TRUE
Trans	TET3	ZNF19	cg27474223	0.516298	3.14e-45	chr2	16q22.3	645	70066538	NM_006961	3'UTR					TRUE
Trans	TET3	ZNF438	cg01656216	0.501372	2.72e-42	chr2	10p11.23	644	31313716	NM_001143769;NM_001143768;NM_182755;NM_001143767;NM_001143770;NM_001143766;NM_001143771;NR_026560	5'UTR;5'UTR;5'UTR;5'UTR;5'UTR;5'UTR;5'UTR;Body					TRUE
Trans	TET3	ZSWIM4	cg25722029	0.530508	4.21e-48	chr2	19p13.13	645	13768696	NM_023072	Body	chr19:13905810-13906649	S_Shore		RDMR
Trans	TET3		cg25535982	0.587653	3.78e-61	chr2	11q13.4	645	73708048							TRUE
Trans	TET3		cg04057599	0.585117	1.63e-60	chr2	11p15.2	645	13194180							TRUE
Trans	TET3		cg04724556	0.580498	2.26e-59	chr2	15q15.3	645	42295289							TRUE
Trans	TET3		cg20899781	0.579984	3.02e-59	chr2	2p25.1	645	9623219							TRUE
Trans	TET3		cg00077904	0.578954	5.39e-59	chr2	5q33.1	645	151059102							TRUE
Trans	TET3		cg21809161	0.578729	6.11e-59	chr2	1p32.1	645	59389625							TRUE
Trans	TET3		cg02069592	0.577186	1.78e-58	chr2	14q23.1	644	58267963							TRUE
Trans	TET3		cg15406952	0.574296	7.22e-58	chr2	17q21.31	645	40228119							TRUE
Trans	TET3		cg13017929	0.57199	2.57e-57	chr2	7q31.2	645	116696857							TRUE
Trans	TET3		cg01356872	0.564736	1.31e-55	chr2	2q36.1	645	224794751							TRUE
Trans	TET3		cg25424279	0.564039	1.9e-55	chr2	11q13.1	645	65440119			chr11:65685100-65685364	N_Shore		RDMR	TRUE
Trans	TET3		cg02922879	0.561512	7.26e-55	chr2	1p22.1	645	94042715							TRUE
Trans	TET3		cg26192309	0.559673	1.92e-54	chr2	1q32.3	645	209832191							TRUE
Trans	TET3		cg17687367	0.559386	2.23e-54	chr2	13q31.1	645	79408937							TRUE
Trans	TET3		cg10564001	0.556482	1.22e-53	chr2	13q14.11	644	44186461							TRUE
Trans	TET3		cg19409687	0.553475	4.82e-53	chr2	11q13.1	645	65439536			chr11:65685100-65685364	N_Shelf			TRUE
Trans	TET3		cg22307974	0.55314	5.72e-53	chr2	2p21	645	46621615			chr2:46769471-46769676	N_Shore			TRUE
Trans	TET3		cg09288962	0.551226	1.53e-52	chr2	16q13	645	55197558			chr16:56642129-56642595	N_Shelf
Trans	TET3		cg02501746	0.55055	2.16e-52	chr2	7p15.1	645	30176038							TRUE
Trans	TET3		cg09187338	0.54997	2.9e-52	chr2	7q32.3	645	130239048							TRUE
Trans	TET3		cg09030187	0.548264	6.88e-52	chr2	1q32.1	645	203530361							TRUE
Trans	TET3		cg09477895	0.545554	2.69e-51	chr2	3p24.3	645	18115687							TRUE
Trans	TET3		cg06523948	0.543881	6.22e-51	chr2	16q13	645	55198448			chr16:56642129-56642595	N_Shore		RDMR	TRUE		16:56640918-56641506	Unclassified_Cell_type_specific
Trans	TET3		cg17951713	0.543762	6.6e-51	chr2	8q24.21	645	130767343							TRUE
Trans	TET3		cg09773238	0.539853	4.57e-50	chr2	11q23.2	645	112929418							TRUE
Trans	TET3		cg24367957	0.539378	5.77e-50	chr2	1q23.3	645	160198617							TRUE
Trans	TET3		cg23418968	0.539263	6.1e-50	chr2	2p25.1	645	9733461							TRUE
Trans	TET3		cg19565094	0.53717	1.7e-49	chr2	15q23	645	68943089							TRUE
Trans	TET3		cg10257110	0.537077	2.11e-49	chr2	16q13	644	55198069			chr16:56642129-56642595	N_Shore		RDMR
Trans	TET3		cg05704183	0.535962	3.06e-49	chr2	2q22.3	645	145481360					low-CpG:145481356-145481374		TRUE
Trans	TET3		cg02579668	0.535583	3.67e-49	chr2	1p35.3	645	28800912							TRUE
Trans	TET3		cg24996440	0.534758	5.48e-49	chr2	2p25.3	645	3561445						DMR	TRUE		2:3583550-3584833	Unclassified_Cell_type_specific
Trans	TET3		cg02314348	0.534412	6.47e-49	chr2	15q26.1	645	89025047							TRUE
Trans	TET3		cg01116477	0.533618	9.49e-49	chr2	5p13.3	645	34089156							TRUE
Trans	TET3		cg22159939	0.530791	3.68e-48	chr2	1q41	645	212822112							TRUE
Trans	TET3		cg00172872	0.530598	4.76e-48	chr2	12q21.33	644	87985557							TRUE
Trans	TET3		cg00120332	0.529994	5.38e-48	chr2	6q15	645	88489669							TRUE
Trans	TET3		cg17866650	0.528888	9.1e-48	chr2	2p22.2	645	37651848							TRUE		2:37797875-37798500	Unclassified_Cell_type_specific
Trans	TET3		cg26150981	0.528724	9.83e-48	chr2	7q33	645	135259227							TRUE
Trans	TET3		cg21255880	0.528341	1.18e-47	chr2	6p22.3	645	17141522							TRUE
Trans	TET3		cg15457718	0.527932	1.02e-46	chr2	14q22.1	633	50841777							TRUE
Trans	TET3		cg18014547	0.526701	2.56e-47	chr2	2p24.1	645	20229924							TRUE
Trans	TET3		cg13146484	0.526311	3.07e-47	chr2	14q23.1	645	60715214							TRUE
Trans	TET3		cg21346966	0.525811	3.88e-47	chr2	2q37.3	645	238006532							TRUE		2:238340804-238341937	Promoter_Associated
Trans	TET3		cg17266282	0.525435	7.53e-47	chr2	6q21	642	112401225							TRUE		6:112294275-112294767	Unclassified_Cell_type_specific
Trans	TET3		cg18879828	0.524256	8.03e-47	chr2	11p11.2	645	46899008			chr11:46939358-46940118	S_Shelf					11:46941374-46942460	Unclassified
Trans	TET3		cg00733978	0.524186	8.3e-47	chr2	7q21.11	645	80190173							TRUE
Trans	TET3		cg16811988	0.523335	1.23e-46	chr2	3p22.1	645	42078142							TRUE		3:42103095-42103184	Unclassified_Cell_type_specific
Trans	TET3		cg09923954	0.521859	2.45e-46	chr2	10q21.3	645	65130023							TRUE
Trans	TET3		cg12469001	0.521606	2.75e-46	chr2	7q32.2	645	129437286							TRUE
Trans	TET3		cg10134799	0.521211	3.3e-46	chr2	6p23	645	14109951						RDMR	TRUE
Trans	TET3		cg06342072	0.520269	5.98e-46	chr2	13q14.3	644	49883640							TRUE
Trans	TET3		cg07986257	0.519913	6.01e-46	chr2	6p22.3	645	22429151							TRUE
Trans	TET3		cg04384689	0.51979	6.36e-46	chr2	6p21.1	645	44147667			chr6:44041014-44041468	N_Shore		RDMR
Trans	TET3		cg24178897	0.519638	6.82e-46	chr2	14q24.1	645	68239763							TRUE
Trans	TET3		cg16199747	0.519068	8.86e-46	chr2	6q24.3	645	147276726							TRUE
Trans	TET3		cg12232146	0.518708	1.05e-45	chr2	12q21.2	645	74634204							TRUE
Trans	TET3		cg25355291	0.518606	1.1e-45	chr2	8p21.1	645	29425320							TRUE
Trans	TET3		cg19670610	0.51857	1.79e-45	chr2	4q22.1	642	89674360							TRUE
Trans	TET3		cg18061711	0.517902	2.42e-45	chr2	5q13.2	642	71719711							TRUE
Trans	TET3		cg17769771	0.517444	1.86e-45	chr2	6q16.3	645	101059577							TRUE
Trans	TET3		cg24746594	0.516728	2.58e-45	chr2	7q22.1	645	98703149							TRUE
Trans	TET3		cg20446824	0.516673	3.09e-45	chr2	12q24.31	644	123642724							TRUE
Trans	TET3		cg21571060	0.516482	3.38e-45	chr2	5q15	644	92440019							TRUE
Trans	TET3		cg11895596	0.514689	1.21e-44	chr2	3p14.3	641	57930860							TRUE
Trans	TET3		cg10902850	0.514514	7.05e-45	chr2	3q13.12	645	107930134							TRUE
Trans	TET3		cg19145320	0.514354	7.58e-45	chr2	11q13.4	645	74807717							TRUE
Trans	TET3		cg25461389	0.51372	1.01e-44	chr2	3p21.1	645	52055818							TRUE
Trans	TET3		cg18914751	0.513045	1.37e-44	chr2	5q31.1	645	135370377							TRUE
Trans	TET3		cg08140459	0.512431	1.8e-44	chr2	14q24.3	645	74156266							TRUE
Trans	TET3		cg00039489	0.512407	1.82e-44	chr2	16p12.1	645	24620023							TRUE		16:24712056-24712576	Unclassified_Cell_type_specific
Trans	TET3		cg23590389	0.511473	2.77e-44	chr2	7q36.3	645	156795530							TRUE
Trans	TET3		cg18594054	0.510602	4.08e-44	chr2	5q31.3	645	142603639							TRUE
Trans	TET3		cg22137471	0.510373	4.52e-44	chr2	2p21	645	46621534			chr2:46769471-46769676	N_Shore			TRUE
Trans	TET3		cg03080336	0.51007	5.17e-44	chr2	4q35.1	645	186270372							TRUE
Trans	TET3		cg08824847	0.509677	6.16e-44	chr2	11p13	645	35008964							TRUE
Trans	TET3		cg22770916	0.508456	3.03e-43	chr2	13q14.2	638	46276582							TRUE
Trans	TET3		cg20144530	0.508132	1.22e-43	chr2	4p12	645	48610188							TRUE
Trans	TET3		cg20216309	0.507704	1.48e-43	chr2	3p24.3	645	15999544							TRUE
Trans	TET3		cg16713321	0.507176	2.17e-43	chr2	11q13.4	644	73255461							TRUE
Trans	TET3		cg19802929	0.506882	2.12e-43	chr2	14q12	645	31466571							TRUE
Trans	TET3		cg18082362	0.505215	4.42e-43	chr2	3q22.1	645	133337602							TRUE
Trans	TET3		cg20469003	0.504843	8.1e-43	chr2	11q22.3	642	102908266							TRUE
Trans	TET3		cg17206604	0.504794	5.31e-43	chr2	3q25.1	645	151571469							TRUE
Trans	TET3		cg05986288	0.504653	8.8e-43	chr2	5q13.3	642	74652506							TRUE
Trans	TET3		cg25773259	0.504184	6.93e-43	chr2	12q22	645	92543204							TRUE		12:94018851-94019143	Unclassified_Cell_type_specific
Trans	TET3		cg23314364	0.503878	7.93e-43	chr2	8p21.1	645	29286917						DMR	TRUE
Trans	TET3		cg18538668	0.503868	7.96e-43	chr2	14q32.32	645	102908791							TRUE
Trans	TET3		cg06480353	0.503771	8.3e-43	chr2	7p15.1	645	30175705							TRUE
Trans	TET3		cg01871427	0.502867	1.43e-42	chr2	12q21.33	644	88866086							TRUE
Trans	TET3		cg23218363	0.502769	1.28e-42	chr2	2p25.1	645	12592427							TRUE
Trans	TET3		cg10143751	0.5022	1.64e-42	chr2	6q23.3	645	135272241							TRUE
Trans	TET3		cg03184011	0.502112	1.71e-42	chr2	20q12	645	39378917			chr20:39945594-39946053	N_Shore		RDMR			20:39945360-39947173	Promoter_Associated
Trans	TET3		cg13908359	0.502109	1.98e-42	chr2	15q26.3	644	97894669							TRUE
Trans	TET3		cg23918953	0.501903	1.87e-42	chr2	12q15	645	67201795							TRUE
Trans	TET3		cg10759936	0.501901	1.87e-42	chr2	1q21.1	645	145477850							TRUE
Trans	TET3		cg14911766	0.501801	1.95e-42	chr2	6p23	645	14109612						RDMR	TRUE
Trans	TET3		cg10517317	0.501527	1.09e-41	chr2	2q33.3	634	208061151							TRUE
Trans	TET3		cg14241836	0.501282	2.45e-42	chr2	7p12.3	645	48091446			chr7:48128046-48128499	N_Shelf
Trans	TET3		cg00458932	0.501149	3e-42	chr2	2q33.3	644	207907710							TRUE		2:208199311-208199541	Unclassified_Cell_type_specific
Trans	TET3		cg04510459	0.500336	3.68e-42	chr2	1p22.2	645	91820875							TRUE
Trans	ZBTB38	ABCC3	cg25928474	-0.516538	2.82e-45	chr3	17q21.33	645	46071300	NM_001144070;NM_003786	Body;Body	chr17:48712050-48712705	S_Shelf
Trans	ZBTB38	ATP6V0A1	cg15269394	-0.510471	4.33e-44	chr3	17q21.31	645	37925609	NM_005177;NM_001130021;NM_001130020	Body;Body;Body					TRUE		17:40671924-40673373	Unclassified_Cell_type_specific
Trans	ZBTB38	BCAR1	cg16519668	-0.50063	3.24e-42	chr3	16q23.1	645	73837067	NM_001170718;NM_001170719;NM_001170715;NM_001170720;NM_014567;NM_001170714;NM_001170716;NM_001170717	Body;Body;Body;Body;Body;Body;Body;Body					TRUE
Trans	ZBTB38	BRE	cg16185457	-0.50029	3.75e-42	chr3	2p23.2	645	28054228	NM_199192;NM_199193;NM_199191;NM_004899;NM_199194	Body;Body;Body;Body;Body					TRUE
Trans	ZBTB38	CAB39L	cg19238349	-0.50758	2.84e-43	chr3	13q14.2	641	48786181	NM_001079670;NM_030925	Body;Body					TRUE		13:49887772-49888660	Unclassified_Cell_type_specific
Trans	ZBTB38	CACNA2D4	cg23517752	-0.506544	2.46e-43	chr3	12p13.33	645	1892206	NM_172364	Body	chr12:2017133-2018161	S_Shelf
Trans	ZBTB38	CAPN2	cg00792251	-0.52615	3.31e-47	chr3	1q41	645	221955528	NM_001146068	TSS1500
Trans	ZBTB38	CAPN2	cg05761882	-0.506176	2.9e-43	chr3	1q41	645	221967810	NM_001748;NM_001146068	Body;Body	chr1:223899990-223900823	S_Shore		RDMR			1:223899584-223901223	Promoter_Associated
Trans	ZBTB38	CD44	cg04171808	-0.50336	9.93e-43	chr3	11p13	645	35145013	NM_001001389;NM_001001392;NM_000610;NM_001001390;NM_001001391	Body;Body;Body;Body;Body					TRUE		11:35188353-35188798	Unclassified
Trans	ZBTB38	DAGLB	cg05546575	-0.542413	1.29e-50	chr3	7p22.1	645	6449893	NM_001142936;NM_139179	Body;Body	chr7:6487306-6487750	N_Shelf					7:6483346-6483448	Unclassified_Cell_type_specific
Trans	ZBTB38	DUSP5	cg02927679	-0.512825	1.51e-44	chr3	10q25.2	645	112250499	NM_004419	Body	chr10:112257163-112258684	S_Shore		RDMR			10:112260411-112260672	Unclassified
Trans	ZBTB38	DUSP5	cg10080966	-0.509837	5.74e-44	chr3	10q25.2	645	112250857	NM_004419	Body	chr10:112257163-112258684	S_Shelf		RDMR			10:112260834-112260936	Unclassified
Trans	ZBTB38	EFTUD1	cg11401820	-0.512349	1.87e-44	chr3	15q25.2	645	80212339	NM_001040610;NM_024580	Body;Body					TRUE
Trans	ZBTB38	EGFLAM	cg25625968	-0.566686	4.59e-56	chr3	5p13.1	645	38500076	NM_152403;NM_182801;NM_182798;NM_182799	3'UTR;3'UTR;3'UTR;3'UTR
Trans	ZBTB38	ENTPD7	cg13859771	-0.545719	2.48e-51	chr3	10q24.2	645	101411132	NM_020354	Body	chr10:101418868-101419589	S_Shore
Trans	ZBTB38	FAM107A	cg22354646	-0.540026	4.19e-50	chr3	3p14.2	645	58525763	NM_001076778;NM_007177	3'UTR;3'UTR					TRUE
Trans	ZBTB38	FAM65B	cg03839782	-0.531419	2.73e-48	chr3	6p22.2	645	25011146	NM_014722	5'UTR					TRUE
Trans	ZBTB38	FLJ39653	cg10051588	-0.513766	9.88e-45	chr3	4p15.32	645	15864536	NR_027697;NR_027696	Body;Body	chr4:16257947-16258227	N_Shelf			TRUE
Trans	ZBTB38	GPRC5A	cg03534847	-0.541663	1.87e-50	chr3	12p13.1	645	12944322	NM_003979	5'UTR					TRUE
Trans	ZBTB38	GRIP1	cg19303524	-0.514376	7.5e-45	chr3	12q14.3	645	65327168	NM_021150	Body					TRUE
Trans	ZBTB38	IRAK2	cg13419330	-0.506407	2.62e-43	chr3	3p25.3	645	10222487	NM_001570	Body					TRUE
Trans	ZBTB38	KCNK3	cg16398133	-0.513005	1.39e-44	chr3	2p23.3	645	26800738	NM_002246	Body	chr2:26950538-26951474	N_Shelf	low-CpG:26800571-26800743
Trans	ZBTB38	KIFC3	cg07925311	-0.507746	1.45e-43	chr3	16q13	645	56392937	NM_005550;NM_001130100	5'UTR;5'UTR	chr16:57835955-57836989	N_Shore					16:57834363-57835763	Unclassified
Trans	ZBTB38	LHFPL2	cg17462560	-0.517528	1.79e-45	chr3	5q14.1	645	77850307	NM_005779	5'UTR					TRUE
Trans	ZBTB38	LOC285419	cg07092135	-0.500118	4.04e-42	chr3	4q28.1	645	124973313	NR_027106;NR_027105	Body;Body					TRUE
Trans	ZBTB38	LOC730755	cg13375427	-0.521802	4.06e-46	chr3	17q21.2	642	36470213	NM_001165252	TSS1500					TRUE
Trans	ZBTB38	LOC730755	cg02927821	-0.510626	6.37e-44	chr3	17q21.2	642	36470203	NM_001165252	TSS1500					TRUE
Trans	ZBTB38	MACF1	cg27292099	-0.508564	1.01e-43	chr3	1p34.2	645	39626116	NM_012090;NM_033044	Body;Body							1:39853414-39854263	Gene_Associated_Cell_type_specific
Trans	ZBTB38	MED20	cg05689413	-0.52542	4.66e-47	chr3	6p21.1	645	41993395	NM_004275	Body	chr6:41888868-41889563	N_Shelf
Trans	ZBTB38	MEGF6	cg18024358	-0.518495	1.35e-45	chr3	1p36.32	644	3410675	NM_001409	Body					TRUE	1:3410675-3410767
Trans	ZBTB38	MEGF6	cg21156590	-0.514646	6.64e-45	chr3	1p36.32	645	3410708	NM_001409	Body					TRUE	1:3410675-3410767
Trans	ZBTB38	MVP	cg09010156	-0.511244	3.06e-44	chr3	16p11.2	645	29743712	NM_017458;NM_005115	5'UTR;5'UTR
Trans	ZBTB38	NDRG1	cg16001384	-0.507772	1.43e-43	chr3	8q24.22	645	134375983	NM_001135242;NM_006096	5'UTR;5'UTR	chr8:134308328-134310145	N_Shore			TRUE
Trans	ZBTB38	PAG1	cg10609868	-0.533461	1.7e-48	chr3	8q21.13	642	82125934	NM_018440	5'UTR					TRUE
Trans	ZBTB38	PCCA	cg01165817	-0.514081	8.57e-45	chr3	13q32.3	645	99884490	NM_001127692;NM_000282	Body;Body					TRUE
Trans	ZBTB38	PGM3	cg14152974	-0.505955	3.19e-43	chr3	6q14.2	645	83949992	NM_015599	Body					TRUE
Trans	ZBTB38	PRKCE	cg08900316	-0.53242	1.69e-48	chr3	2p21	645	46154587	NM_005400	Body					TRUE
Trans	ZBTB38	RGS8	cg17124700	-0.516886	2.4e-45	chr3	1q25.3	645	180909371	NM_001102450;NM_033345	TSS1500;TSS1500
Trans	ZBTB38	S100A3	cg09680007	-0.500777	3.04e-42	chr3	1q21.3	645	151788533	NM_002960	TSS200
Trans	ZBTB38	SLC44A3	cg19600538	-0.523086	1.39e-46	chr3	1p21.3	645	95102294	NM_001114106;NM_152369	Body;Body					TRUE
Trans	ZBTB38	SRGAP1	cg01668352	-0.512335	1.88e-44	chr3	12q14.2	645	62768864	NM_020762	Body					TRUE
Trans	ZBTB38	TGFBI	cg07697770	-0.500264	3.8e-42	chr3	5q31.2	645	135417604	NM_000358	Body					TRUE
Trans	ZBTB38	XPO6	cg00468395	-0.512266	1.94e-44	chr3	16p11.2	645	28100564	NM_015171	Body					TRUE
Trans	ZBTB38		cg02579668	-0.592167	2.71e-62	chr3	1p35.3	645	28800912							TRUE
Trans	ZBTB38		cg09187338	-0.552213	9.21e-53	chr3	7q32.3	645	130239048							TRUE
Trans	ZBTB38		cg12232146	-0.550518	2.19e-52	chr3	12q21.2	645	74634204							TRUE
Trans	ZBTB38		cg20899781	-0.543006	9.61e-51	chr3	2p25.1	645	9623219							TRUE
Trans	ZBTB38		cg20059881	-0.539831	4.62e-50	chr3	12q13.2	645	54942088			chr12:56651692-56652527	S_Shelf
Trans	ZBTB38		cg02501746	-0.530177	4.93e-48	chr3	7p15.1	645	30176038							TRUE
Trans	ZBTB38		cg24746594	-0.529665	6.29e-48	chr3	7q22.1	645	98703149							TRUE
Trans	ZBTB38		cg12613240	-0.525858	3.8e-47	chr3	7p22.1	645	6460080							TRUE
Trans	ZBTB38		cg19061696	-0.522734	1.63e-46	chr3	2p21	645	45434839							TRUE
Trans	ZBTB38		cg22770916	-0.521943	7.21e-46	chr3	13q14.2	638	46276582							TRUE
Trans	ZBTB38		cg08203624	-0.517934	1.49e-45	chr3	8q24.13	645	125353224							TRUE
Trans	ZBTB38		cg17769771	-0.517527	1.79e-45	chr3	6q16.3	645	101059577							TRUE
Trans	ZBTB38		cg25535982	-0.516736	2.57e-45	chr3	11q13.4	645	73708048							TRUE
Trans	ZBTB38		cg18082362	-0.515698	4.12e-45	chr3	3q22.1	645	133337602							TRUE
Trans	ZBTB38		cg05704183	-0.515443	4.63e-45	chr3	2q22.3	645	145481360					low-CpG:145481356-145481374		TRUE
Trans	ZBTB38		cg16929393	-0.515089	5.43e-45	chr3	8q22.1	645	94919083							TRUE
Trans	ZBTB38		cg15718528	-0.513929	9.18e-45	chr3	1q44	645	242393874							TRUE
Trans	ZBTB38		cg12083893	-0.513251	1.45e-44	chr3	10q23.31	644	91101909							TRUE
Trans	ZBTB38		cg17951713	-0.513182	1.29e-44	chr3	8q24.21	645	130767343							TRUE
Trans	ZBTB38		cg26192309	-0.510596	4.09e-44	chr3	1q32.3	645	209832191							TRUE
Trans	ZBTB38		cg19565094	-0.509028	8.22e-44	chr3	15q23	645	68943089							TRUE
Trans	ZBTB38		cg01312394	-0.508331	1.12e-43	chr3	2p21	645	46962884							TRUE
Trans	ZBTB38		cg10564001	-0.507553	1.83e-43	chr3	13q14.11	644	44186461							TRUE
Trans	ZBTB38		cg09477895	-0.507538	1.59e-43	chr3	3p24.3	645	18115687							TRUE
Trans	ZBTB38		cg15457718	-0.506591	1.44e-42	chr3	14q22.1	633	50841777							TRUE
Trans	ZBTB38		cg09030187	-0.50622	2.84e-43	chr3	1q32.1	645	203530361							TRUE
Trans	ZBTB38		cg11895596	-0.50599	5.7e-43	chr3	3p14.3	641	57930860							TRUE
Trans	ZBTB38		cg21571060	-0.505946	3.72e-43	chr3	5q15	644	92440019							TRUE
Trans	ZBTB38		cg17866650	-0.505614	3.71e-43	chr3	2p22.2	645	37651848							TRUE		2:37797875-37798500	Unclassified_Cell_type_specific
Trans	ZBTB38		cg18061711	-0.504898	7.91e-43	chr3	5q13.2	642	71719711							TRUE
Trans	ZBTB38		cg13908359	-0.504799	6.14e-43	chr3	15q26.3	644	97894669							TRUE
Trans	ZBTB38		cg15200009	-0.504637	5.69e-43	chr3	1p32.3	645	55681987							TRUE
Trans	ZBTB38		cg14168059	-0.504609	6.67e-43	chr3	10q22.1	644	73357861							TRUE
Trans	ZBTB38		cg04724556	-0.503858	7.99e-43	chr3	15q15.3	645	42295289							TRUE
Trans	ZBTB38		cg07986257	-0.503708	8.53e-43	chr3	6p22.3	645	22429151							TRUE
Trans	ZBTB38		cg11018604	-0.503546	9.16e-43	chr3	5q13.2	645	71542919							TRUE
Trans	ZBTB38		cg17389427	-0.502229	1.62e-42	chr3	3q21.3	645	130813676							TRUE
Trans	ZBTB38		cg00039489	-0.501983	1.81e-42	chr3	16p12.1	645	24620023							TRUE		16:24712056-24712576	Unclassified_Cell_type_specific
Trans	ZBTB38		cg19402314	-0.501776	1.98e-42	chr3	1q25.1	645	171629057							TRUE
Trans	ZBTB38		cg02223135	-0.501557	2.51e-42	chr3	3q22.1	644	134770463							TRUE
Trans	ZBTB38		cg10284310	-0.501283	2.83e-42	chr3	11p15.3	644	12065255							TRUE
Trans	ZBTB38		cg23160829	-0.500321	3.71e-42	chr3	6q24.2	645	145260724							TRUE
Trans	ZBTB38		cg22172610	-0.500291	3.75e-42	chr3	5q14.1	645	79177417							TRUE
Cis	APOBEC3C	APOBEC3C	cg10316474	-0.71391	1.37e-101	chr22	22q13.1	645	37740014	NM_014508	TSS200							22:39409987-39410651	Unclassified
Cis	APOBEC3C	APOBEC3C	cg06523744	-0.629872	1.35e-72	chr22	22q13.1	645	37740091	NM_014508	TSS200							22:39409987-39410651	Unclassified
Cis	APOBEC3C	APOBEC3C	cg04835613	-0.56354	2.47e-55	chr22	22q13.1	645	37740238	NM_014508;NM_014508	1stExon;5'UTR			low-CpG:37740171-37740241				22:39409987-39410651	Unclassified
Cis	APOBEC3D	APOBEC3D	cg16066354	-0.591412	4.23e-62	chr22	22q13.1	645	37747397	NM_152426;NM_152426	1stExon;5'UTR					TRUE
Cis	BCAT1	BCAT1	cg10764357	-0.755237	4.52e-120	chr12	12p12.1	645	24993339	NM_005504;NM_005504	1stExon;5'UTR	chr12:25101607-25102073	Island		DMR		12:24993139-24993542	12:25101345-25102494	Promoter_Associated
Cis	BCAT1	BCAT1	cg13980808	-0.736359	7.41e-111	chr12	12p12.1	643	24992715	NM_005504	Body	chr12:25101607-25102073	N_Shore				12:24992658-24993073	12:25101345-25102494	Promoter_Associated
Cis	BCAT1	BCAT1	cg26713008	0.675423	4.09e-87	chr12	12p12.1	645	24965188	NM_005504	Body					TRUE
Cis	BCAT1	BCAT1	cg04011247	-0.654391	4.25e-80	chr12	12p12.1	645	24993541	NM_005504;NM_005504	1stExon;5'UTR	chr12:25101607-25102073	S_Shore				12:24993139-24993542	12:25101345-25102494	Promoter_Associated
Cis	BCAT1	BCAT1	cg14878913	0.563904	2.47e-55	chr12	12p12.1	644	24985356	NM_005504	Body					TRUE
Cis	BCAT1	BCAT1	cg07537523	-0.521064	3.54e-46	chr12	12p12.1	645	24993578	NM_005504	TSS200	chr12:25101607-25102073	S_Shore					12:25101345-25102494	Promoter_Associated
Cis	BCAT1	DAD1L;BCAT1	cg23656890	0.695406	6.52e-94	chr12	12p12.1	642	24962952	NR_024064;NM_005504	TSS1500;Body
Cis	CBX2	CBX2	cg25270886	-0.592685	2e-62	chr17	17q25.3	645	75367337	NM_005189;NM_032647	Body;Body	chr17:77752051-77752772	Island				17:75367238-75367358
Cis	CBX2	CBX2	cg20241952	-0.581956	9.89e-60	chr17	17q25.3	645	75367308	NM_005189;NM_032647	Body;Body	chr17:77752051-77752772	Island				17:75367238-75367358
Cis	DNMT3A	DNMT3A	cg10749994	-0.550961	1.75e-52	chr2	2p23.3	645	25327831	NM_022552;NM_175629;NM_153759	Body;Body;Body	chr2:25474757-25475598	N_Shore			TRUE	2:25327713-25329102
Cis	DNMT3A	DNMT3A	cg00912598	-0.544314	5.01e-51	chr2	2p23.3	645	25328791	NM_022552;NM_153759;NM_175629	Body;TSS200;Body	chr2:25474757-25475598	Island	high-CpG:25328442-25328968			2:25327713-25329102	2:25475072-25475484	Unclassified
Cis	DNMT3A	DNMT3A	cg00898683	-0.540461	3.39e-50	chr2	2p23.3	645	25328179	NM_022552;NM_175629;NM_153759	Body;Body;Body	chr2:25474757-25475598	N_Shore				2:25327713-25329102
Cis	IDH2	IDH2	cg08410179	-0.522161	2.13e-46	chr15	15q26.1	645	88446089	NM_002168	Body	chr15:90644998-90646164	Island				15:88445711-88447168	15:90644476-90646271	Promoter_Associated
Cis	MGMT	MGMT	cg06401999	0.725332	2.33e-106	chr10	10q26.3	645	131431576	NM_002412	Body						10:131431336-131431577
Cis	MGMT	MGMT	cg26976729	0.722485	3.79e-105	chr10	10q26.3	645	131251492	NM_002412	Body						10:131251462-131251531
Cis	MGMT	MGMT	cg18502933	0.707759	4.06e-99	chr10	10q26.3	645	131270600	NM_002412	Body						10:131270439-131270653
Cis	MGMT	MGMT	cg07367735	0.707084	7.51e-99	chr10	10q26.3	645	131449672	NM_002412	Body						10:131449586-131449775
Cis	MGMT	MGMT	cg19680672	0.70604	1.94e-98	chr10	10q26.3	645	131302569	NM_002412	Body
Cis	MGMT	MGMT	cg25394042	0.703846	1.4e-97	chr10	10q26.3	645	131194823	NM_002412	Body					TRUE
Cis	MGMT	MGMT	cg06874216	0.699147	9.18e-96	chr10	10q26.3	645	131367651	NM_002412	Body						10:131367589-131367730
Cis	MGMT	MGMT	cg09154334	0.697884	7.59e-95	chr10	10q26.3	642	131231033	NM_002412	Body						10:131231033-131231120
Cis	MGMT	MGMT	cg09757049	0.697477	3.97e-95	chr10	10q26.3	645	131224856	NM_002412	Body						10:131224593-131224857
Cis	MGMT	MGMT	cg06566239	0.695554	2.12e-94	chr10	10q26.3	645	131251462	NM_002412	Body						10:131251462-131251531
Cis	MGMT	MGMT	cg04473030	0.694554	5.05e-94	chr10	10q26.3	645	131244772	NM_002412	Body						10:131244772-131244917
Cis	MGMT	MGMT	cg25557018	0.689561	3.61e-92	chr10	10q26.3	645	131315205	NM_002412	Body						10:131315161-131315276
Cis	MGMT	MGMT	cg04425788	0.68953	3.71e-92	chr10	10q26.3	645	131315188	NM_002412	Body						10:131315161-131315276
Cis	MGMT	MGMT	cg09858782	0.685574	1.03e-90	chr10	10q26.3	645	131296573	NM_002412	Body						10:131296573-131296635
Cis	MGMT	MGMT	cg24755725	0.685235	1.36e-90	chr10	10q26.3	645	131240929	NM_002412	Body						10:131240867-131241066
Cis	MGMT	MGMT	cg26102564	0.682554	1.26e-89	chr10	10q26.3	645	131314617	NM_002412	Body						10:131314497-131314932
Cis	MGMT	MGMT	cg23235067	0.681636	2.67e-89	chr10	10q26.3	645	131450090	NM_002412	Body						10:131450007-131450091
Cis	MGMT	MGMT	cg13171643	0.680264	8.19e-89	chr10	10q26.3	645	131214179	NM_002412	Body						10:131214060-131214243
Cis	MGMT	MGMT	cg09450835	0.67972	1.28e-88	chr10	10q26.3	645	131154188	NM_002412	TSS1500	chr10:131264948-131265710	N_Shore
Cis	MGMT	MGMT	cg16648911	0.677468	7.92e-88	chr10	10q26.3	645	131230553	NM_002412	Body						10:131230477-131230612
Cis	MGMT	MGMT	cg10215460	0.673821	1.47e-86	chr10	10q26.3	645	131246390	NM_002412	Body						10:131246330-131246391
Cis	MGMT	MGMT	cg04271445	0.672296	6.65e-86	chr10	10q26.3	644	131340214	NM_002412	Body						10:131340208-131340753
Cis	MGMT	MGMT	cg18064754	0.672254	5.08e-86	chr10	10q26.3	645	131257531	NM_002412	Body						10:131257468-131257614
Cis	MGMT	MGMT	cg12981137	-0.669367	4.91e-85	chr10	10q26.3	645	131155565	NM_002412	Body	chr10:131264948-131265710	Island		DMR		10:131154946-131155700	10:131264590-131266281	Promoter_Associated
Cis	MGMT	MGMT	cg18778347	0.665649	8.78e-84	chr10	10q26.3	645	131395859	NM_002412	Body						10:131395859-131396319
Cis	MGMT	MGMT	cg18128898	0.665044	1.4e-83	chr10	10q26.3	645	131431481	NM_002412	Body						10:131431336-131431577
Cis	MGMT	MGMT	cg14263093	0.664909	1.55e-83	chr10	10q26.3	645	131255256	NM_002412	Body						10:131255222-131255334
Cis	MGMT	MGMT	cg18594706	0.66431	2.46e-83	chr10	10q26.3	645	131230611	NM_002412	Body						10:131230477-131230612
Cis	MGMT	MGMT	cg11948988	0.663434	4.8e-83	chr10	10q26.3	645	131393280	NM_002412	Body						10:131392717-131393452
Cis	MGMT	MGMT	cg18148349	0.66048	4.52e-82	chr10	10q26.3	645	131294684	NM_002412	Body						10:131294612-131294769
Cis	MGMT	MGMT	cg10333959	0.659525	9.29e-82	chr10	10q26.3	645	131244930	NM_002412	Body
Cis	MGMT	MGMT	cg25145165	0.658847	1.55e-81	chr10	10q26.3	645	131450380	NM_002412	Body						10:131450380-131450442
Cis	MGMT	MGMT	cg14485787	0.652412	1.82e-79	chr10	10q26.3	645	131318295	NM_002412	Body						10:131318256-131318399
Cis	MGMT	MGMT	cg24747557	0.6483	4.73e-78	chr10	10q26.3	644	131245142	NM_002412	Body						10:131245142-131245293
Cis	MGMT	MGMT	cg12040555	0.647532	6.26e-78	chr10	10q26.3	645	131211820	NM_002412	Body						10:131211736-131211821
Cis	MGMT	MGMT	cg18460575	0.647427	6.75e-78	chr10	10q26.3	645	131318391	NM_002412	Body						10:131318256-131318399
Cis	MGMT	MGMT	cg17380475	0.646985	9.27e-78	chr10	10q26.3	645	131283236	NM_002412	Body						10:131283200-131283280
Cis	MGMT	MGMT	cg07554771	0.645615	2.47e-77	chr10	10q26.3	645	131447147	NM_002412	Body						10:131447093-131447293
Cis	MGMT	MGMT	cg27041381	0.643892	8.41e-77	chr10	10q26.3	645	131247193	NM_002412	Body						10:131247158-131247247
Cis	MGMT	MGMT	cg27000233	0.643732	9.41e-77	chr10	10q26.3	645	131450019	NM_002412	Body						10:131450007-131450091
Cis	MGMT	MGMT	cg11309842	0.643277	1.3e-76	chr10	10q26.3	645	131231105	NM_002412	Body						10:131231033-131231120
Cis	MGMT	MGMT	cg04436810	0.642776	1.85e-76	chr10	10q26.3	645	131255333	NM_002412	Body						10:131255222-131255334
Cis	MGMT	MGMT	cg26529877	0.641184	5.68e-76	chr10	10q26.3	645	131393051	NM_002412	Body						10:131392717-131393452
Cis	MGMT	MGMT	cg23365905	0.640629	8.37e-76	chr10	10q26.3	645	131251226	NM_002412	Body						10:131251123-131251227
Cis	MGMT	MGMT	cg06070493	0.635083	3.91e-74	chr10	10q26.3	645	131255271	NM_002412	Body						10:131255222-131255334
Cis	MGMT	MGMT	cg18811130	0.630973	6.42e-73	chr10	10q26.3	645	131158876	NM_002412	Body	chr10:131264948-131265710	S_Shelf
Cis	MGMT	MGMT	cg14677612	0.630475	8.98e-73	chr10	10q26.3	645	131153952	NM_002412	TSS1500	chr10:131264948-131265710	N_Shore
Cis	MGMT	MGMT	cg07126542	0.630083	1.17e-72	chr10	10q26.3	645	131253419	NM_002412	Body						10:131253351-131253462
Cis	MGMT	MGMT	cg00904483	0.62986	1.36e-72	chr10	10q26.3	645	131244863	NM_002412	Body						10:131244772-131244917
Cis	MGMT	MGMT	cg14273607	0.625449	2.58e-71	chr10	10q26.3	645	131340522	NM_002412	Body						10:131340208-131340753
Cis	MGMT	MGMT	cg26188698	0.624759	4.08e-71	chr10	10q26.3	645	131246932	NM_002412	Body						10:131246929-131246990
Cis	MGMT	MGMT	cg15312358	0.621728	2.98e-70	chr10	10q26.3	645	131369172	NM_002412	Body						10:131368585-131369193
Cis	MGMT	MGMT	cg00981003	0.61858	2.31e-69	chr10	10q26.3	645	131340990	NM_002412	Body						10:131340946-131340991
Cis	MGMT	MGMT	cg24810646	0.615636	1.53e-68	chr10	10q26.3	645	131253378	NM_002412	Body						10:131253351-131253462
Cis	MGMT	MGMT	cg12434587	-0.615114	2.13e-68	chr10	10q26.3	645	131155199	NM_002412	TSS1500	chr10:131264948-131265710	Island				10:131154946-131155700	10:131264590-131266281	Promoter_Associated
Cis	MGMT	MGMT	cg14475381	0.613856	4.75e-68	chr10	10q26.3	645	131291258	NM_002412	Body					TRUE
Cis	MGMT	MGMT	cg03748042	0.613422	6.26e-68	chr10	10q26.3	645	131395779	NM_002412	Body						10:131395734-131395806
Cis	MGMT	MGMT	cg05596517	0.613409	6.31e-68	chr10	10q26.3	645	131210204	NM_002412	Body					TRUE
Cis	MGMT	MGMT	cg11019008	0.613198	7.21e-68	chr10	10q26.3	645	131315272	NM_002412	Body						10:131315161-131315276
Cis	MGMT	MGMT	cg23239690	0.611517	2.09e-67	chr10	10q26.3	645	131395805	NM_002412	Body						10:131395734-131395806
Cis	MGMT	MGMT	cg13405636	0.61123	2.5e-67	chr10	10q26.3	645	131407455	NM_002412	Body						10:131407386-131407456
Cis	MGMT	MGMT	cg14434995	0.606906	3.72e-66	chr10	10q26.3	645	131249553	NM_002412	Body						10:131249510-131249705
Cis	MGMT	MGMT	cg06095790	0.606744	4.11e-66	chr10	10q26.3	645	131350020	NM_002412	Body					TRUE
Cis	MGMT	MGMT	cg27483317	0.601934	7.87e-65	chr10	10q26.3	645	131407414	NM_002412	Body						10:131407386-131407456
Cis	MGMT	MGMT	cg08883995	0.600685	1.68e-64	chr10	10q26.3	645	131279142	NM_002412	Body						10:131279142-131279176
Cis	MGMT	MGMT	cg16159175	0.598201	7.51e-64	chr10	10q26.3	645	131215340	NM_002412	Body						10:131215340-131215760
Cis	MGMT	MGMT	cg00618725	-0.597788	9.63e-64	chr10	10q26.3	645	131155149	NM_002412	TSS1500	chr10:131264948-131265710	Island		DMR		10:131154946-131155700	10:131264590-131266281	Promoter_Associated
Cis	MGMT	MGMT	cg19806483	0.595332	4.17e-63	chr10	10q26.3	645	131241065	NM_002412	Body						10:131240867-131241066
Cis	MGMT	MGMT	cg18651291	0.595193	4.53e-63	chr10	10q26.3	645	131335458	NM_002412	Body						10:131335096-131335586
Cis	MGMT	MGMT	cg16698623	0.592169	2.71e-62	chr10	10q26.3	645	131302958	NM_002412	Body
Cis	MGMT	MGMT	cg16942891	0.589162	1.57e-61	chr10	10q26.3	645	131244885	NM_002412	Body						10:131244772-131244917
Cis	MGMT	MGMT	cg19179102	0.587718	3.64e-61	chr10	10q26.3	645	131369427	NM_002412	Body						10:131369334-131369434
Cis	MGMT	MGMT	cg02792401	0.586495	7.37e-61	chr10	10q26.3	645	131249593	NM_002412	Body						10:131249510-131249705
Cis	MGMT	MGMT	cg15986238	0.582571	6.98e-60	chr10	10q26.3	645	131455309	NM_002412	3'UTR						10:131455279-131455326
Cis	MGMT	MGMT	cg09993459	0.582296	8.16e-60	chr10	10q26.3	645	131154092	NM_002412	TSS1500	chr10:131264948-131265710	N_Shore
Cis	MGMT	MGMT	cg11302655	0.582114	9.05e-60	chr10	10q26.3	645	131224764	NM_002412	Body						10:131224593-131224857
Cis	MGMT	MGMT	cg27429313	0.581406	1.35e-59	chr10	10q26.3	645	131404321	NM_002412	Body						10:131404236-131404322
Cis	MGMT	MGMT	cg10744297	0.575199	4.38e-58	chr10	10q26.3	645	131449586	NM_002412	Body						10:131449586-131449775
Cis	MGMT	MGMT	cg22939703	0.574151	1.17e-57	chr10	10q26.3	643	131247161	NM_002412	Body						10:131247158-131247247
Cis	MGMT	MGMT	cg02381948	0.573716	9.95e-58	chr10	10q26.3	645	131245102	NM_002412	Body
Cis	MGMT	MGMT	cg16850444	0.572378	2.08e-57	chr10	10q26.3	645	131154587	NM_002412	TSS1500	chr10:131264948-131265710	N_Shore					10:131264590-131266281	Promoter_Associated
Cis	MGMT	MGMT	cg15381609	0.572338	2.12e-57	chr10	10q26.3	645	131251167	NM_002412	Body						10:131251123-131251227
Cis	MGMT	MGMT	cg07448909	0.569361	1.08e-56	chr10	10q26.3	645	131251530	NM_002412	Body						10:131251462-131251531
Cis	MGMT	MGMT	cg06209143	0.569253	1.14e-56	chr10	10q26.3	645	131338801	NM_002412	Body						10:131338514-131338821
Cis	MGMT	MGMT	cg06216683	0.566927	4.03e-56	chr10	10q26.3	645	131335199	NM_002412	Body						10:131335096-131335586
Cis	MGMT	MGMT	cg00149734	0.56524	1.21e-55	chr10	10q26.3	644	131344294	NM_002412	Body					TRUE
Cis	MGMT	MGMT	cg04854917	0.564568	1.43e-55	chr10	10q26.3	645	131268320	NM_002412	Body					TRUE
Cis	MGMT	MGMT	cg10366851	0.564462	1.51e-55	chr10	10q26.3	645	131296620	NM_002412	Body						10:131296573-131296635
Cis	MGMT	MGMT	cg00579595	0.562005	5.59e-55	chr10	10q26.3	645	131154565	NM_002412	TSS1500	chr10:131264948-131265710	N_Shore
Cis	MGMT	MGMT	cg18247239	0.559702	1.89e-54	chr10	10q26.3	645	131154254	NM_002412	TSS1500	chr10:131264948-131265710	N_Shore
Cis	MGMT	MGMT	cg10502904	0.556838	8.45e-54	chr10	10q26.3	645	131455279	NM_002412	3'UTR						10:131455279-131455326
Cis	MGMT	MGMT	cg07453748	0.556754	8.82e-54	chr10	10q26.3	645	131245292	NM_002412	Body						10:131245142-131245293
Cis	MGMT	MGMT	cg18642179	0.556489	1.01e-53	chr10	10q26.3	645	131154302	NM_002412	TSS1500	chr10:131264948-131265710	N_Shore
Cis	MGMT	MGMT	cg11216456	0.556043	1.85e-53	chr10	10q26.3	643	131245233	NM_002412	Body						10:131245142-131245293
Cis	MGMT	MGMT	cg06920888	0.555636	1.58e-53	chr10	10q26.3	645	131369395	NM_002412	Body						10:131369334-131369434
Cis	MGMT	MGMT	cg03292473	0.551597	1.26e-52	chr10	10q26.3	645	131253443	NM_002412	Body						10:131253351-131253462
Cis	MGMT	MGMT	cg05611777	0.54935	3.97e-52	chr10	10q26.3	645	131224680	NM_002412	Body						10:131224593-131224857
Cis	MGMT	MGMT	cg20778669	0.547882	8.35e-52	chr10	10q26.3	645	131245207	NM_002412	Body						10:131245142-131245293
Cis	MGMT	MGMT	cg16259047	0.541892	1.67e-50	chr10	10q26.3	645	131230502	NM_002412	Body						10:131230477-131230612
Cis	MGMT	MGMT	cg02941816	-0.539587	5.21e-50	chr10	10q26.3	645	131155686	NM_002412	Body	chr10:131264948-131265710	Island		DMR		10:131154946-131155700	10:131264590-131266281	Promoter_Associated
Cis	MGMT	MGMT	cg15367698	0.539565	6.25e-50	chr10	10q26.3	644	131340960	NM_002412	Body						10:131340946-131340991
Cis	MGMT	MGMT	cg17686260	0.537776	1.26e-49	chr10	10q26.3	645	131302754	NM_002412	Body						10:131302609-131302807
Cis	MGMT	MGMT	cg04876500	0.535438	3.94e-49	chr10	10q26.3	645	131257613	NM_002412	Body						10:131257468-131257614
Cis	MGMT	MGMT	cg02634492	0.515067	5.49e-45	chr10	10q26.3	645	131183360	NM_002412	Body					TRUE
Cis	MGMT	MGMT	cg00639517	0.512588	1.68e-44	chr10	10q26.3	645	131395752	NM_002412	Body						10:131395734-131395806
Cis	MGMT	MGMT	cg14194875	-0.509887	5.61e-44	chr10	10q26.3	645	131155127	NM_002412	TSS1500	chr10:131264948-131265710	Island		DMR		10:131154946-131155700	10:131264590-131266281	Promoter_Associated
Cis	MGMT	MGMT	cg02802904	-0.50443	7.22e-43	chr10	10q26.3	644	131155460	NM_002412;NM_002412	1stExon;5'UTR	chr10:131264948-131265710	Island	high-CpG:131155460-131155518	DMR		10:131154946-131155700	10:131264590-131266281	Promoter_Associated
Cis	MGMT	MGMT	cg04540870	0.503946	7.69e-43	chr10	10q26.3	645	131396093	NM_002412	Body						10:131395859-131396319
Cis	PHC2	PHC2	cg07570498	-0.585239	1.52e-60	chr1	1p35.1	645	33585908	NM_004427;NM_198040	5'UTR;Body	chr1:33814783-33815770	N_Shore		RDMR
Cis	PHC2	PHC2	cg09126995	-0.566246	5.81e-56	chr1	1p35.1	645	33586593	NM_004427;NM_198040	5'UTR;Body	chr1:33814783-33815770	N_Shore		RDMR
Cis	PHC2	PHC2	cg06763161	-0.559635	1.95e-54	chr1	1p35.1	645	33586332	NM_004427;NM_198040	5'UTR;Body	chr1:33814783-33815770	N_Shore		RDMR
Cis	TET1	TET1	cg09183181	-0.510967	3.47e-44	chr10	10q21.3	645	69990740	NM_030625	5'UTR	chr10:70320130-70320822	Island		DMR		10:69989993-69991497	10:70319419-70321411	Unclassified_Cell_type_specific
Cis	ZBTB38	ZBTB38	cg07963147	-0.681758	2.41e-89	chr3	3q23	645	142569510	NM_001080412	5'UTR					TRUE
Cis	ZBTB38	ZBTB38	cg21474062	-0.571769	2.9e-57	chr3	3q23	645	142570053	NM_001080412	5'UTR			low-CpG:142569812-142570106		TRUE
Cis	ZBTB38	ZBTB38	cg21370924	-0.53656	2.29e-49	chr3	3q23	645	142570003	NM_001080412	5'UTR			low-CpG:142569812-142570106		TRUE
Cis	ZBTB38	ZBTB38	cg06137072	-0.530916	3.47e-48	chr3	3q23	645	142569877	NM_001080412	5'UTR			low-CpG:142569812-142570106		TRUE
Cis	ZBTB38	ZBTB38	cg13029400	-0.530265	4.73e-48	chr3	3q23	645	142569880	NM_001080412	5'UTR			low-CpG:142569812-142570106		TRUE
Cis	ZBTB38	ZBTB38	cg27288595	0.527534	1.73e-47	chr3	3q23	645	142576928	NM_001080412	5'UTR					TRUE
Spearman r, Spearman correlation coefficient
|r|, the absolute value of the Spearman correlation coefficient
GMD, gene affecting DNA methylation or demethylation, expression of which was included in the correlation analysis
Target gene, the gene for which methylation of a particular probe was analyzed in the correlation
Target probe, the individual CpG probe, methylation of which was analyzed in the correlation
GMD chromosome, chromosome on which the GMD is located
Target gene cytoband, chromosomal region where the target gene is located
Sample size, number of cell lines with available data included in the correlation analysis
Additional information about individual probes according to the Illumina Infinium HumanMethylation450K Beadchip manifest is also provided.
