# Supplementary material for: Association of expression of epigenetic molecular factors with DNA methylation and sensitivity to chemotherapeutic agents in cancer cell lines
Source: Clin Epigenetics. 2021 Mar 6;13:49. doi: 10.1186/s13148-021-01026-4 (PMC7936435; doi:10.1186/s13148-021-01026-4)
Supplement: Supplementary file 5 — Additional file 5: Table S5. Significant strong trans- and cis-correlations of GMD expression with methylation of target gene regions in the pancancer dataset satisfying pFDR < 0.05 and |ρ| > 0.5. [file 13148_2021_1026_MOESM5_ESM.xlsx]

## Sheet: Table S5
Table S5. Significant strong trans- and cis-correlations of GMD expression with methylation of target gene regions in the pancancer dataset satisfying pFDR < 0.05 and |r| > 0.5
Type of correlation	GMD	Target gene	Target gene region	Spearman r	pFDR	GMD chromosome	Target gene cytoband	Sample size
Trans	APOBEC3C	APOBEC3D	UTR5	-0.512349	6.96e-40	chr22	22q13.1	645
Trans	APOBEC3C	APOBEC3D	EXON1	-0.512349	6.96e-40	chr22	22q13.1	645
Trans	APOBEC3C	KIAA1949	GENE BODY	-0.512949	5.5e-40	chr22	6p21.33	645
Trans	APOBEC3C	KIAA1949	EXON1	-0.510696	1.42e-39	chr22	6p21.33	645
Trans	APOBEC3G	APOBEC3C	TSS200	-0.531019	2.22e-43	chr22	22q13.1	645
Trans	APOBEC3G	APOBEC3D	UTR5	-0.639676	1.57e-69	chr22	22q13.1	645
Trans	APOBEC3G	APOBEC3D	EXON1	-0.639676	1.57e-69	chr22	22q13.1	645
Trans	APOBEC3G	APOL6	TSS200	-0.525133	2.92e-42	chr22	22q12.3	645
Trans	APOBEC3G	C2CD2	TSS200	-0.569063	4.53e-51	chr22	21q22.3	643
Trans	APOBEC3G	CMAH	TSS1500	-0.534403	4.87e-44	chr22	6p22.3	645
Trans	APOBEC3G	KIAA1949	GENE BODY	-0.550384	2.68e-47	chr22	6p21.33	645
Trans	APOBEC3G	KIAA1949	EXON1	-0.5342	5.31e-44	chr22	6p21.33	645
Trans	APOBEC3G	OAS2	TSS200	-0.525015	3.06e-42	chr22	12q24.13	645
Trans	APOBEC3G	PTPN22	UTR5	-0.526867	1.36e-42	chr22	1p13.2	645
Trans	APOBEC3G	PTPN22	EXON1	-0.526867	1.36e-42	chr22	1p13.2	645
Trans	APOBEC3G	PTPN22	TSS200	-0.513242	4.84e-40	chr22	1p13.2	645
Trans	BCAT1	DAD1L	TSS1500	0.671852	1.27e-79	chr12	12p12.1	644
Trans	CBX2	ABHD6	GENE BODY	0.527342	1.13e-42	chr17	3p14.3	645
Trans	CBX2	ABL2	EXON1	0.527363	1.13e-42	chr17	1q25.2	645
Trans	CBX2	ABL2	GENE BODY	0.5027	3.91e-38	chr17	1q25.2	645
Trans	CBX2	ALDH3B1	UTR3	0.545739	2.54e-46	chr17	11q13.2	645
Trans	CBX2	ANKRD1	TSS200	0.526118	1.9e-42	chr17	10q23.31	645
Trans	CBX2	BCL10	TSS1500	0.500307	1.01e-37	chr17	1p22.3	645
Trans	CBX2	BIVM	GENE BODY	0.539136	5.61e-45	chr17	13q33.1	645
Trans	CBX2	C4orf26	TSS200	0.517183	9.07e-41	chr17	4q21.1	645
Trans	CBX2	C4orf26	TSS1500	0.508389	3.79e-39	chr17	4q21.1	645
Trans	CBX2	C7orf42	GENE BODY	0.55922	3.9e-49	chr17	7q11.21	645
Trans	CBX2	C9orf30	UTR5	0.512666	6.13e-40	chr17	9q31.1	645
Trans	CBX2	CAPN2	EXON1	0.534049	5.65e-44	chr17	1q41	645
Trans	CBX2	CAPN2	UTR5	0.532879	9.51e-44	chr17	1q41	645
Trans	CBX2	CAPN2	TSS200	0.520645	2.07e-41	chr17	1q41	645
Trans	CBX2	CCDC111	GENE BODY	0.507194	6.24e-39	chr17	4q35.1	645
Trans	CBX2	CLCF1	TSS1500	0.505586	1.19e-38	chr17	11q13.2	645
Trans	CBX2	CSF2	TSS200	0.516771	1.08e-40	chr17	5q31.1	645
Trans	CBX2	DCP2	UTR3	0.519853	2.89e-41	chr17	5q22.2	645
Trans	CBX2	EGFLAM	UTR3	0.502371	4.45e-38	chr17	5p13.2	645
Trans	CBX2	ELK3	UTR5	0.523899	4.92e-42	chr17	12q23.1	645
Trans	CBX2	HCFC1R1	GENE BODY	0.532845	9.56e-44	chr17	16p13.3	645
Trans	CBX2	HPSE2	UTR3	0.508138	4.19e-39	chr17	10q24.2	645
Trans	CBX2	HRH1	TSS200	0.51361	4.15e-40	chr17	3p25.3	645
Trans	CBX2	LEPROT	GENE BODY	0.562361	8.44e-50	chr17	1p31.3	645
Trans	CBX2	MED1	UTR3	0.556758	1.24e-48	chr17	17q12	645
Trans	CBX2	MICALCL	UTR5	0.502683	3.92e-38	chr17	11p15.3	645
Trans	CBX2	NAA25	GENE BODY	0.52469	3.48e-42	chr17	12q24.13	645
Trans	CBX2	NOLC1	TSS1500	0.500351	9.98e-38	chr17	10q24.32	645
Trans	CBX2	PLEKHA2	UTR5	0.511261	1.11e-39	chr17	8p11.22	645
Trans	CBX2	RIN1	TSS200	0.509965	1.92e-39	chr17	11q13.2	645
Trans	CBX2	RNF11	GENE BODY	0.506048	1.14e-38	chr17	1p32.3	644
Trans	CBX2	SP1	UTR5	0.505031	1.5e-38	chr17	12q13.13	645
Trans	CBX2	SP1	GENE BODY	0.501868	5.47e-38	chr17	12q13.13	645
Trans	CBX2	SPATA12	UTR5	0.552445	1.16e-47	chr17	3p14.3	644
Trans	CBX2	SRPX2	TSS200	0.527751	9.46e-43	chr17	Xq22.1	645
Trans	CBX2	THOC6	TSS1500	0.529353	4.68e-43	chr17	16p13.3	645
Trans	CBX2	TNFRSF10B	GENE BODY	0.569528	2.46e-51	chr17	8p21.3	645
Trans	CBX2	ZDHHC7	UTR5	0.51613	1.42e-40	chr17	16q24.1	645
Trans	CBX2	ZNF19	UTR3	0.508006	4.42e-39	chr17	16q22.2	645
Trans	DNMT1	ERBB2	UTR5	0.533099	8.76e-44	chr19	17q12	645
Trans	DNMT1	IL18	UTR5	0.507047	6.59e-39	chr19	11q23.1	645
Trans	DNMT1	JUB	TSS1500	0.501119	7.43e-38	chr19	14q11.2	645
Trans	DNMT1	MTMR2	TSS1500	0.529053	5.35e-43	chr19	11q21	645
Trans	DNMT1	S100A10	UTR5	0.501175	7.29e-38	chr19	1q21.3	645
Trans	DNMT1	TNKS1BP1	UTR5	0.503943	2.34e-38	chr19	11q12.1	645
Trans	DNMT1	YIF1B	UTR3	0.512725	6.01e-40	chr19	19q13.2	645
Trans	DNMT3A	DISP1	GENE BODY	0.54177	1.59e-45	chr2	1q41	645
Trans	DNMT3A	HSPB2	TSS1500	0.530444	2.87e-43	chr2	11q23.1	645
Trans	DNMT3A	NAIP	UTR5	0.516825	2.16e-40	chr2	5q13.2	640
Trans	DNMT3A	NAIP	GENE BODY	0.51271	6.96e-40	chr2	5q13.2	644
Trans	DNMT3A	NPFFR1	TSS1500	0.510055	1.86e-39	chr2	10q22.1	645
Trans	DNMT3A	PLEKHG7	GENE BODY	0.545414	2.95e-46	chr2	12q22	645
Trans	DNMT3A	RAP1GDS1	GENE BODY	0.510879	1.31e-39	chr2	4q23	645
Trans	DNMT3A	ULK4	GENE BODY	0.506487	8.35e-39	chr2	3p22.1	645
Trans	DNMT3A	VOPP1	GENE BODY	0.514144	3.28e-40	chr2	7p11.2	645
Trans	DNMT3B	TMEM9	GENE BODY	0.519042	4.11e-41	chr20	1q32.1	645
Trans	EHMT2	C7orf42	GENE BODY	0.5008	8.36e-38	chr6	7q11.21	645
Trans	EHMT2	KIAA0391	GENE BODY	0.536146	2.17e-44	chr6	14q13.2	645
Trans	IDH1	ANKRD9	UTR5	-0.500153	1.08e-37	chr2	14q32.31	645
Trans	IDH2	CAPN2	EXON1	0.50712	6.41e-39	chr15	1q41	645
Trans	KDM2B	ANKRD1	UTR5	0.544121	5.09e-46	chr12	10q23.31	645
Trans	KDM2B	ANKRD1	EXON1	0.544121	5.09e-46	chr12	10q23.31	645
Trans	KDM2B	ANKRD1	TSS200	0.509693	2.16e-39	chr12	10q23.31	645
Trans	KDM2B	ANKRD13A	UTR3	0.51894	4.25e-41	chr12	12q24.11	645
Trans	KDM2B	ANXA2	GENE BODY	0.58195	3.93e-54	chr12	15q22.2	645
Trans	KDM2B	ANXA2	UTR5	0.561108	1.55e-49	chr12	15q22.2	645
Trans	KDM2B	BCKDHB	GENE BODY	0.526878	1.36e-42	chr12	6q14.1	645
Trans	KDM2B	BCL9L	TSS200	0.588532	1.09e-55	chr12	11q23.3	645
Trans	KDM2B	BCL9L	TSS1500	0.560865	1.72e-49	chr12	11q23.3	645
Trans	KDM2B	BTBD7	GENE BODY	0.50593	1.05e-38	chr12	14q32.12	645
Trans	KDM2B	C7orf42	GENE BODY	0.552425	9.94e-48	chr12	7q11.21	645
Trans	KDM2B	C8orf46	UTR3	0.518791	4.52e-41	chr12	8q13.1	645
Trans	KDM2B	C9orf30	UTR5	0.526071	1.93e-42	chr12	9q31.1	645
Trans	KDM2B	CAB39	GENE BODY	0.530646	2.63e-43	chr12	2q37.1	645
Trans	KDM2B	CAPN2	TSS200	0.573323	3.78e-52	chr12	1q41	645
Trans	KDM2B	CAPN2	EXON1	0.544364	4.64e-46	chr12	1q41	645
Trans	KDM2B	CAPN2	TSS1500	0.515244	2.04e-40	chr12	1q41	645
Trans	KDM2B	CAPN2	UTR5	0.50052	9.31e-38	chr12	1q41	645
Trans	KDM2B	CCDC84	GENE BODY	0.510615	1.46e-39	chr12	11q23.3	645
Trans	KDM2B	CLCF1	TSS1500	0.527752	9.46e-43	chr12	11q13.2	645
Trans	KDM2B	CYR61	GENE BODY	0.555604	2.12e-48	chr12	1p22.3	645
Trans	KDM2B	DAPK3	UTR5	0.500855	8.19e-38	chr12	19p13.3	645
Trans	KDM2B	DAPK3	EXON1	0.500855	8.19e-38	chr12	19p13.3	645
Trans	KDM2B	DCP2	UTR3	0.505671	1.15e-38	chr12	5q22.2	645
Trans	KDM2B	DDA1	GENE BODY	0.544718	4e-46	chr12	19p13.11	645
Trans	KDM2B	GPR155	GENE BODY	0.505708	1.14e-38	chr12	2q31.1	645
Trans	KDM2B	HCFC1R1	GENE BODY	0.516807	1.07e-40	chr12	16p13.3	645
Trans	KDM2B	HRH1	TSS200	0.546294	1.96e-46	chr12	3p25.3	645
Trans	KDM2B	HRH1	EXON1	0.519882	2.87e-41	chr12	3p25.3	645
Trans	KDM2B	JUB	TSS1500	0.589706	5.94e-56	chr12	14q11.2	645
Trans	KDM2B	KIAA0391	GENE BODY	0.551016	1.98e-47	chr12	14q13.2	645
Trans	KDM2B	LEMD2	UTR5	0.503444	2.85e-38	chr12	6p21.31	645
Trans	KDM2B	LEPROT	GENE BODY	0.524348	4.02e-42	chr12	1p31.3	645
Trans	KDM2B	LOC284009	GENE BODY	0.500525	9.31e-38	chr12	17p13.3	645
Trans	KDM2B	MAFK	UTR5	0.52185	1.2e-41	chr12	7p22.3	645
Trans	KDM2B	NPEPPS	UTR3	0.581619	4.48e-54	chr12	17q21.32	645
Trans	KDM2B	NR1D2	GENE BODY	0.512297	7.08e-40	chr12	3p24.2	645
Trans	KDM2B	ORAI2	GENE BODY	0.509042	2.85e-39	chr12	7q22.1	645
Trans	KDM2B	OSMR	TSS1500	0.516067	1.45e-40	chr12	5p13.1	645
Trans	KDM2B	PFDN2	GENE BODY	0.503995	2.3e-38	chr12	1q23.3	645
Trans	KDM2B	PTTG1IP	GENE BODY	0.537806	1.04e-44	chr12	21q22.3	645
Trans	KDM2B	S100A10	UTR5	0.531814	1.54e-43	chr12	1q21.3	645
Trans	KDM2B	S100A2	TSS1500	0.505128	1.44e-38	chr12	1q21.3	645
Trans	KDM2B	SAP30BP	GENE BODY	0.523858	4.96e-42	chr12	17q25.1	645
Trans	KDM2B	SLC24A6	UTR3	0.506235	9.23e-39	chr12	12q24.13	645
Trans	KDM2B	THOC6	TSS1500	0.541471	1.82e-45	chr12	16p13.3	645
Trans	KDM2B	TK2	UTR3	0.536644	1.72e-44	chr12	16q21	645
Trans	KDM2B	TNKS1BP1	UTR5	0.538098	9.09e-45	chr12	11q12.1	645
Trans	KDM2B	TRERF1	UTR3	0.518258	5.69e-41	chr12	6p21.1	645
Trans	KDM2B	TUBA1C	GENE BODY	0.513308	4.73e-40	chr12	12q13.12	645
Trans	KDM2B	WDR35	UTR3	0.565731	1.57e-50	chr12	2p24.1	645
Trans	KDM2B	WSB2	GENE BODY	0.5526	9.25e-48	chr12	12q24.23	645
Trans	KDM2B	ZDHHC7	UTR5	0.558042	6.6e-49	chr12	16q24.1	645
Trans	MBD1	ITGB2	TSS200	-0.512757	5.96e-40	chr18	21q22.3	645
Trans	MBD1	MFNG	GENE BODY	-0.501366	6.74e-38	chr18	22q13.1	645
Trans	MBD1	TRERF1	UTR3	0.504197	2.13e-38	chr18	6p21.1	645
Trans	SETDB1	ABL2	EXON1	0.535593	2.8e-44	chr1	1q25.2	645
Trans	SETDB1	ABL2	GENE BODY	0.506353	8.81e-39	chr1	1q25.2	645
Trans	SETDB1	AGK	GENE BODY	0.522754	8.01e-42	chr1	7q34	645
Trans	SETDB1	ALDH3B1	UTR3	0.566727	9.67e-51	chr1	11q13.2	645
Trans	SETDB1	ANXA2	UTR5	0.535236	3.29e-44	chr1	15q22.2	645
Trans	SETDB1	ANXA2	GENE BODY	0.512081	7.76e-40	chr1	15q22.2	645
Trans	SETDB1	BCL9L	TSS200	0.527028	1.29e-42	chr1	11q23.3	645
Trans	SETDB1	BIVM	GENE BODY	0.591747	2.34e-56	chr1	13q33.1	645
Trans	SETDB1	C11orf68	UTR3	0.500629	8.96e-38	chr1	11q13.1	645
Trans	SETDB1	C13orf29	TSS1500	0.506979	6.75e-39	chr1	13q34	645
Trans	SETDB1	C7orf42	GENE BODY	0.558345	5.76e-49	chr1	7q11.21	645
Trans	SETDB1	C9orf30	UTR5	0.582397	3.24e-54	chr1	9q31.1	645
Trans	SETDB1	CAPN2	EXON1	0.592825	1.38e-56	chr1	1q41	645
Trans	SETDB1	CAPN2	TSS200	0.562224	8.83e-50	chr1	1q41	645
Trans	SETDB1	CAPN2	UTR5	0.55963	3.22e-49	chr1	1q41	645
Trans	SETDB1	COG5	TSS1500	0.538264	8.49e-45	chr1	7q22.3	645
Trans	SETDB1	COL7A1	TSS1500	0.518084	6.13e-41	chr1	3p21.31	645
Trans	SETDB1	CYR61	GENE BODY	0.519798	2.95e-41	chr1	1p22.3	645
Trans	SETDB1	DAPK3	UTR5	0.536925	1.52e-44	chr1	19p13.3	645
Trans	SETDB1	DAPK3	EXON1	0.536925	1.52e-44	chr1	19p13.3	645
Trans	SETDB1	DCP2	UTR3	0.570113	1.86e-51	chr1	5q22.2	645
Trans	SETDB1	DUS4L	UTR5	0.532914	9.44e-44	chr1	7q22.3	645
Trans	SETDB1	EFHC1	GENE BODY	0.521386	1.48e-41	chr1	6p12.2	645
Trans	SETDB1	EGFLAM	UTR3	0.515067	2.19e-40	chr1	5p13.2	645
Trans	SETDB1	ELK3	UTR5	0.537723	1.07e-44	chr1	12q23.1	645
Trans	SETDB1	FAM113B	UTR3	0.50355	2.75e-38	chr1	12q13.11	645
Trans	SETDB1	FOSL1	GENE BODY	0.56676	9.67e-51	chr1	11q13.1	645
Trans	SETDB1	GTF2H3	UTR3	0.553494	7.15e-48	chr1	12q24.31	644
Trans	SETDB1	HCFC1R1	GENE BODY	0.565148	2.08e-50	chr1	16p13.3	645
Trans	SETDB1	HEG1	TSS1500	0.508303	3.92e-39	chr1	3q21.2	645
Trans	SETDB1	KIAA0391	GENE BODY	0.501025	7.71e-38	chr1	14q13.2	645
Trans	SETDB1	LEPROT	GENE BODY	0.507398	5.73e-39	chr1	1p31.3	645
Trans	SETDB1	LOC284009	GENE BODY	0.501005	7.74e-38	chr1	17p13.3	645
Trans	SETDB1	LRRC2	UTR3	0.52584	2.13e-42	chr1	3p21.31	645
Trans	SETDB1	MT2A	TSS1500	0.539417	4.95e-45	chr1	16q12.2	645
Trans	SETDB1	NNMT	TSS1500	0.501364	6.74e-38	chr1	11q23.2	645
Trans	SETDB1	NPEPPS	UTR3	0.5587	4.89e-49	chr1	17q21.32	645
Trans	SETDB1	PDCD1LG2	TSS1500	0.574229	2.41e-52	chr1	9p24.1	645
Trans	SETDB1	PGM3	GENE BODY	0.554752	3.23e-48	chr1	6q14.2	645
Trans	SETDB1	PLEKHG7	GENE BODY	0.523847	4.96e-42	chr1	12q22	645
Trans	SETDB1	PRSS23	UTR5	0.515271	2.03e-40	chr1	11q14.2	645
Trans	SETDB1	PTTG1IP	GENE BODY	0.52568	2.28e-42	chr1	21q22.3	645
Trans	SETDB1	RCAN1	UTR5	0.503737	2.55e-38	chr1	21q22.12	645
Trans	SETDB1	SNORD70	GENE BODY	0.509228	2.64e-39	chr1	2q33.1	645
Trans	SETDB1	SSBP2	UTR3	0.516059	1.45e-40	chr1	5q14.1	645
Trans	SETDB1	THOC6	TSS1500	0.573205	3.86e-52	chr1	16p13.3	645
Trans	SETDB1	TTC19	GENE BODY	0.517293	8.68e-41	chr1	17p12	645
Trans	SETDB1	TUBA1C	GENE BODY	0.522198	1.03e-41	chr1	12q13.12	645
Trans	SETDB1	WDR35	UTR3	0.519023	4.12e-41	chr1	2p24.1	645
Trans	SETDB1	WSB2	GENE BODY	0.543095	8.37e-46	chr1	12q24.23	645
Trans	SETDB1	ZDHHC7	UTR5	0.502253	4.67e-38	chr1	16q24.1	645
Trans	SETDB1	ZNF133	GENE BODY	0.506118	9.67e-39	chr1	20p11.23	645
Trans	SETDB1	ZNF19	UTR3	0.530347	2.97e-43	chr1	16q22.2	645
Trans	SETDB1	ZNF655	GENE BODY	0.507538	5.41e-39	chr1	7q22.1	645
Trans	TDG	ABHD6	GENE BODY	0.52027	2.44e-41	chr12	3p14.3	645
Trans	TDG	BIVM	GENE BODY	0.537148	1.39e-44	chr12	13q33.1	645
Trans	TET1	PITPNM1	TSS1500	0.524689	3.48e-42	chr10	11q13.2	645
Trans	TET1	ZC3H12A	GENE BODY	0.520138	2.57e-41	chr10	1p34.3	645
Trans	TET3	ABL2	EXON1	0.528811	5.88e-43	chr2	1q25.2	645
Trans	TET3	ABL2	GENE BODY	0.516398	1.27e-40	chr2	1q25.2	645
Trans	TET3	AGK	GENE BODY	0.557034	1.09e-48	chr2	7q34	645
Trans	TET3	ALDH3B1	UTR3	0.530294	3.02e-43	chr2	11q13.2	645
Trans	TET3	AQP11	GENE BODY	0.504606	1.8e-38	chr2	11q14.1	645
Trans	TET3	ATP6V0A1	GENE BODY	0.52381	5.01e-42	chr2	17q21.2	645
Trans	TET3	BIVM	GENE BODY	0.587243	2.15e-55	chr2	13q33.1	645
Trans	TET3	C1S	TSS200	0.515899	1.55e-40	chr2	12p13.31	645
Trans	TET3	C9orf30	UTR5	0.571359	9.79e-52	chr2	9q31.1	645
Trans	TET3	CAPN2	EXON1	0.558976	4.33e-49	chr2	1q41	645
Trans	TET3	CAPN2	UTR5	0.544508	4.38e-46	chr2	1q41	645
Trans	TET3	CAPN2	TSS200	0.517438	8.18e-41	chr2	1q41	645
Trans	TET3	CORO1C	UTR5	0.505641	1.16e-38	chr2	12q24.11	645
Trans	TET3	DAPK3	UTR5	0.545277	3.07e-46	chr2	19p13.3	645
Trans	TET3	DAPK3	EXON1	0.545277	3.07e-46	chr2	19p13.3	645
Trans	TET3	EFTUD1	GENE BODY	0.518648	4.8e-41	chr2	15q25.2	645
Trans	TET3	EGFLAM	UTR3	0.527883	9.05e-43	chr2	5p13.2	645
Trans	TET3	ELK3	UTR5	0.531955	1.45e-43	chr2	12q23.1	645
Trans	TET3	GTF2H3	UTR3	0.548341	8.75e-47	chr2	12q24.31	644
Trans	TET3	HCFC1R1	GENE BODY	0.581124	5.62e-54	chr2	16p13.3	645
Trans	TET3	MED1	UTR3	0.526332	1.74e-42	chr2	17q12	645
Trans	TET3	MICALCL	UTR5	0.528958	5.54e-43	chr2	11p15.3	645
Trans	TET3	MT2A	TSS1500	0.548715	6.15e-47	chr2	16q12.2	645
Trans	TET3	NNMT	TSS1500	0.515388	1.94e-40	chr2	11q23.2	645
Trans	TET3	NPC1	GENE BODY	0.515047	2.2e-40	chr2	18q11.2	645
Trans	TET3	PBRM1	GENE BODY	0.502185	4.79e-38	chr2	3p21.1	645
Trans	TET3	PDCD1LG2	TSS1500	0.524591	3.62e-42	chr2	9p24.1	645
Trans	TET3	PGM3	GENE BODY	0.555759	1.99e-48	chr2	6q14.2	645
Trans	TET3	PLEKHG7	GENE BODY	0.55657	1.33e-48	chr2	12q22	645
Trans	TET3	POLR2L	TSS1500	0.524811	3.34e-42	chr2	11p15.5	645
Trans	TET3	PTTG1IP	GENE BODY	0.546733	1.59e-46	chr2	21q22.3	645
Trans	TET3	RCAN1	UTR5	0.553855	5.04e-48	chr2	21q22.12	645
Trans	TET3	RCAN1	GENE BODY	0.522909	7.51e-42	chr2	21q22.12	645
Trans	TET3	S100A3	TSS200	0.502876	3.64e-38	chr2	1q21.3	645
Trans	TET3	THOC6	TSS1500	0.579795	1.13e-53	chr2	16p13.3	645
Trans	TET3	TSPAN4	TSS1500	0.547212	1.27e-46	chr2	11p15.5	645
Trans	TET3	TSPAN4	TSS200	0.533093	8.76e-44	chr2	11p15.5	645
Trans	TET3	TSPAN4	EXON1	0.519717	3.04e-41	chr2	11p15.5	645
Trans	TET3	WWTR1	UTR5	0.510423	1.58e-39	chr2	3q25.1	645
Trans	TET3	ZMYM5	GENE BODY	0.504527	4.24e-38	chr2	13q12.11	639
Trans	TET3	ZNF19	UTR3	0.516298	1.32e-40	chr2	16q22.2	645
Trans	ZBTB38	CAPN2	EXON1	-0.523017	7.2e-42	chr3	1q41	645
Trans	ZBTB38	EGFLAM	UTR3	-0.566686	9.67e-51	chr3	5p13.2	645
Trans	ZBTB38	MVP	UTR5	-0.571969	7.3e-52	chr3	16p11.2	645
Trans	ZBTB38	PGM3	GENE BODY	-0.504242	2.1e-38	chr3	6q14.2	645
Cis	APOBEC3B	APOBEC3B	TSS200	-0.510328	2.85e-38	chr22	22q13.1	625
Cis	APOBEC3C	APOBEC3C	TSS200	-0.711663	4.78e-94	chr22	22q13.1	645
Cis	APOBEC3C	APOBEC3C	UTR5	-0.56354	4.63e-50	chr22	22q13.1	645
Cis	APOBEC3C	APOBEC3C	EXON1	-0.56354	4.63e-50	chr22	22q13.1	645
Cis	APOBEC3D	APOBEC3D	UTR5	-0.591412	2.37e-56	chr22	22q13.1	645
Cis	APOBEC3D	APOBEC3D	EXON1	-0.591412	2.37e-56	chr22	22q13.1	645
Cis	BCAT1	BCAT1	UTR5	-0.710964	4.78e-94	chr12	12p12.1	645
Cis	BCAT1	BCAT1	EXON1	-0.710964	4.78e-94	chr12	12p12.1	645
Cis	MGMT	MGMT	GENE BODY	0.686097	1.12e-84	chr10	10q26.3	645
Cis	MGMT	MGMT	UTR3	0.56672	9.67e-51	chr10	10q26.3	645
Cis	MGMT	MGMT	UTR5	-0.50443	2.21e-38	chr10	10q26.3	644
Cis	MGMT	MGMT	EXON1	-0.50443	2.21e-38	chr10	10q26.3	644
Cis	PHC2	PHC2	UTR5	-0.594262	6.64e-57	chr1	1p35.1	645
pFDR, FDR adjusted p-value
|r|, the absolute value of the Spearman correlation coefficient
Spearman r, Spearman correlation coefficient
GMD, gene affecting DNA methylation or demethylation, expression of which was included in the correlation analysis
Target gene, the gene for which methylation of a particular probe was analyzed in the correlation
Target gene region, gene region whose methylation was analyzed in the correlation
GMD chromosome, chromosome on which the GMD is located
Target gene cytoband, chromosomal region where the target gene is located
Sample size, number of cell lines with available data included in the correlation analysis
