# Supplementary material for: Association of expression of epigenetic molecular factors with DNA methylation and sensitivity to chemotherapeutic agents in cancer cell lines
Source: Clin Epigenetics. 2021 Mar 6;13:49. doi: 10.1186/s13148-021-01026-4 (PMC7936435; doi:10.1186/s13148-021-01026-4)
Supplement: Supplementary file 6 — Additional file 6: Table S6. Numbers of cis- and trans-correlations of GMD expression with methylation of individual probes in the pancancer dataset satisfying p < 1.389 × 10–8 and |ρ| > 0.5. [file 13148_2021_1026_MOESM6_ESM.xlsx]

## Sheet: Table S6
Table S6. Numbers of cis- and trans-correlations of GMD expression with methylation of individual probes in the pancancer dataset satisfying p < 1.389 ´ 10-8 and |r| > 0.5
GMD	Positive trans-correlations	Negative trans-correlations	Positive cis-correlations	Negative cis-correlations
SETDB1	422	1	0	0
CBX2	383	0	0	2
KDM2B	352	1	0	0
TET3	280	0	0	0
DNMT3A	43	0	0	3
MGMT	39	0	102	6
TDG	20	0	0	0
DNMT1	11	0	0	0
EHMT2	10	0	0	0
TET1	9	0	0	1
DNMT3B	6	0	0	0
EZH2	5	0	0	0
IDH2	5	0	0	1
MBD1	4	1	0	0
APOBEC3C	2	24	0	3
CBX1	2	0	0	0
EHMT1	1	0	0	0
ZBTB38	0	86	1	5
APOBEC3G	0	63	0	0
BCAT1	0	0	3	4
APOBEC3D	0	0	0	1
PHC2	0	0	0	3
