# Supplementary material for: Association of expression of epigenetic molecular factors with DNA methylation and sensitivity to chemotherapeutic agents in cancer cell lines
Source: Clin Epigenetics. 2021 Mar 6;13:49. doi: 10.1186/s13148-021-01026-4 (PMC7936435; doi:10.1186/s13148-021-01026-4)
Supplement: Supplementary file 7 — Additional file 7: Table S7. Numbers of cis- and trans-correlations of GMD expression with methylation of gene regions in the pancancer dataset satisfying pFDR < 0.05 and |ρ| > 0.5. [file 13148_2021_1026_MOESM7_ESM.xlsx]

## Sheet: Table S7
Table S7. Numbers of cis- and trans-correlations of GMD expression with methylation of gene regions in the pancancer dataset satisfying pFDR < 0.05 and |r| > 0.5
GMD	Positive trans-correlations	Negative trans-correlations	Positive cis-correlations	Negative cis-correlations
SETDB1	54	0	0	0
KDM2B	53	0	0	0
TET3	41	0	0	0
CBX2	39	0	0	0
DNMT3A	9	0	0	0
DNMT1	7	0	0	0
TET1	2	0	0	0
EHMT2	2	0	0	0
TDG	2	0	0	0
MBD1	1	2	0	0
BCAT1	1	0	0	2
DNMT3B	1	0	0	0
IDH2	1	0	0	0
APOBEC3G	0	12	0	0
APOBEC3C	0	4	0	3
ZBTB38	0	4	0	0
IDH1	0	1	0	0
MGMT	0	0	2	2
APOBEC3D	0	0	0	2
PHC2	0	0	0	1
APOBEC3B	0	0	0	1
