# Supplementary material for: Association of expression of epigenetic molecular factors with DNA methylation and sensitivity to chemotherapeutic agents in cancer cell lines
Source: Clin Epigenetics. 2021 Mar 6;13:49. doi: 10.1186/s13148-021-01026-4 (PMC7936435; doi:10.1186/s13148-021-01026-4)
Supplement: Supplementary file 8 — Additional file 8: Table S8. Epigenome-wide Spearman correlations of GMD expression with methylation of individual probes satisfying p < 6.039 × 10–10 and |ρ| > 0.5 in 23 individual cancer categories with at least 10 cell lines. [file 13148_2021_1026_MOESM8_ESM.xlsx]

## Sheet: Table S8
Table S8. Epigenome-wide Spearman correlations of GMD expression with methylation of individual probes satisfying p < 6.039 ´ 10-10 and |r| > 0.5 in 23 indidividual cancer categories with at least 10 cell lines
Type of correlation	GMD	Target gene	Target probe	Cancer category	GMD chromosome	Spearman r	p-value	Sample size	Target gene cytoband	Coordinate	Gene accesion	UCSC RefGene Group	UCSC CpG Islands Name	Relation to UCSC CpG Island	Phantom	DMR	Enhancer	HMM Island	Regulatory Feature Name	Regulatory Feature Group
Trans	ALKBH2		cg02072400	UCEC	chr12	1	6.65e-64	10	12q24.32	126196503			chr12:127630511-127631199	Island				12:126196465-126197152	12:127630549-127630891	Unclassified_Cell_type_specific
Trans	ALKBH2		cg22079195	UCEC	chr12	1	6.65e-64	10	2q11.2	100166188								2:100165973-100166189
Trans	APOBEC1	ACSF3	cg02193283	COAD/READ	chr12	-0.800368	1.19e-10	43	16q24.3	87692454	NR_023316;NM_001127214;NM_174917	Body;5'UTR;5'UTR	chr16:89167116-89167482	N_Shelf
Trans	APOBEC1	ACSF3	cg05104581	COAD/READ	chr12	-0.794185	2.08e-10	43	16q24.3	87692491	NR_023316;NM_001127214;NM_174917	Body;5'UTR;5'UTR	chr16:89167116-89167482	N_Shelf
Trans	APOBEC1	ARHGAP27	cg22153994	COAD/READ	chr12	-0.812734	3.62e-11	43	17q21.31	40840182	NM_001159330;NM_199282	TSS1500;5'UTR	chr17:43483097-43483454	S_Shore					17:43484355-43484615	Unclassified_Cell_type_specific
Trans	APOBEC1	C12orf74	cg12755471	COAD/READ	chr12	-0.796628	1.67e-10	43	12q22	91620911	NM_001037671	TSS200
Trans	APOBEC1	C12orf74	cg26383838	COAD/READ	chr12	-0.827238	8.04e-12	43	12q22	91620950	NM_001037671	TSS200
Trans	APOBEC1	C12orf74	cg27576271	COAD/READ	chr12	-0.823803	1.16e-11	43	12q22	91620942	NM_001037671	TSS200
Trans	APOBEC1	CCDC33	cg02390801	COAD/READ	chr12	-0.796323	1.72e-10	43	15q24.1	72315618	NM_025055	TSS200
Trans	APOBEC1	CDX1	cg23266594	COAD/READ	chr12	-0.793116	2.29e-10	43	5q33.1	149526884	NM_001804	1stExon	chr5:149546027-149546988	Island			TRUE	5:149526196-149527384
Trans	APOBEC1	DAPK3	cg18748062	COAD/READ	chr12	-0.783956	5.06e-10	43	19p13.3	3917842	NM_001348	Body	chr19:3964645-3964989	S_Shore
Trans	APOBEC1	ECH1	cg12028674	COAD/READ	chr12	-0.810444	4.54e-11	43	19q13.2	43998084	NM_001398	3'UTR				DMR
Trans	APOBEC1	GCM1	cg26023389	COAD/READ	chr12	-0.79617	1.74e-10	43	6p12.1	53121548	NM_003643;NM_003643	1stExon;5'UTR
Trans	APOBEC1	GRIN2C	cg11277090	COAD/READ	chr12	-0.786781	3.98e-10	43	17q25.1	70359643	NM_000835	Body	chr17:72848166-72848901	N_Shore					17:72847942-72848126	Unclassified_Cell_type_specific
Trans	APOBEC1	LOC153328	cg00584238	COAD/READ	chr12	-0.782811	5.57e-10	43	5q31.1	135198941	NM_145282	Body	chr5:135170271-135171156	Island				5:135198171-135199038	5:135169354-135171303	Unclassified_Cell_type_specific
Trans	APOBEC1	MYBPC3	cg05649391	COAD/READ	chr12	-0.827849	7.52e-12	43	11p11.2	47315691	NM_000256	Body	chr11:47359953-47360216	N_Shore				11:47315569-47315903
Trans	APOBEC1	MYBPC3	cg14642259	COAD/READ	chr12	-0.808353	5.57e-11	43	11p11.2	47315593	NM_000256	Body	chr11:47359953-47360216	N_Shore				11:47315569-47315903
Trans	APOBEC1	NSMCE1	cg02115302	COAD/READ	chr12	-0.789605	3.11e-10	43	16p12.1	27145220	NM_145080	Body						16:27145157-27145584
Trans	APOBEC1	SCIN	cg20728105	COAD/READ	chr12	-0.831894	4.81e-12	43	7p21.3	12577214	NM_001112706	Body	chr7:12610165-12610834	Island			TRUE	7:12576691-12577537
Trans	APOBEC1	SCIN	cg26566660	COAD/READ	chr12	-0.806704	6.53e-11	43	7p21.3	12577358	NM_001112706	Body	chr7:12610165-12610834	Island			TRUE	7:12576691-12577537
Trans	APOBEC1	SGK2	cg04420889	COAD/READ	chr12	-0.811284	4.18e-11	43	20q13.12	41620517	NM_170693	TSS1500
Trans	APOBEC1	SKI	cg24377150	COAD/READ	chr12	-0.788536	3.42e-10	43	1p36.33	2169793	NM_003036	Body					TRUE	1:2169726-2169903
Trans	APOBEC1	SLC25A34	cg15616400	COAD/READ	chr12	-0.788384	3.46e-10	43	1p36.21	15935481	NM_207348;NM_207348	5'UTR;1stExon
Trans	APOBEC1	SLC25A34	cg16713727	COAD/READ	chr12	-0.787926	3.6e-10	43	1p36.21	15935307	NM_207348	TSS200							1:16062662-16062820	Unclassified_Cell_type_specific
Trans	APOBEC1	TINAG	cg00012148	COAD/READ	chr12	-0.801208	1.1e-10	43	6p12.1	54280956	NM_014464	TSS1500
Trans	APOBEC1	TTC7B	cg11143148	COAD/READ	chr12	-0.784949	4.65e-10	43	14q32.11	90353008	NM_001010854	TSS1500	chr14:91282227-91282757	S_Shore					14:91282085-91283503	Unclassified_Cell_type_specific
Trans	APOBEC1	VIL1	cg04218124	COAD/READ	chr12	-0.79075	2.82e-10	43	2q35	218992589	NM_007127	5'UTR					TRUE
Trans	APOBEC1		cg01540203	COAD/READ	chr12	-0.804872	7.77e-11	43	17q25.3	78255696								17:78255669-78256011
Trans	APOBEC1		cg04742587	COAD/READ	chr12	-0.786781	3.98e-10	43	17q21.31	37807607			chr17:40556632-40557537	N_Shelf
Trans	APOBEC1		cg12625437	COAD/READ	chr12	-0.797773	1.5e-10	43	5q13.2	71026796							TRUE
Trans	APOBEC1		cg15646741	COAD/READ	chr12	-0.783804	5.12e-10	43	1q32.2	206088359									1:208021676-208021739	Promoter_Associated_Cell_type_specific
Trans	APOBEC1		cg16004427	COAD/READ	chr12	-0.816246	2.55e-11	43	1p36.21	15955688			chr1:16085147-16085862	N_Shelf			TRUE		1:16082913-16083189	Unclassified
Trans	APOBEC1		cg16466870	COAD/READ	chr12	-0.83365	3.95e-12	43	14q32.31	100996712			chr14:101923575-101925995	S_Shore		CDMR
Trans	APOBEC1		cg17095315	COAD/READ	chr12	-0.812734	3.62e-11	43	4p16.3	2008150			chr4:2042115-2044581	N_Shelf
Trans	APOBEC1		cg17137186	COAD/READ	chr12	-0.796552	1.68e-10	43	2q11.2	101294641			chr2:101924364-101925357	S_Shelf
Trans	APOBEC1		cg23506143	COAD/READ	chr12	-0.785865	4.3e-10	43	5q11.2	55797031							TRUE
Trans	APOBEC2	ADAMTSL4	cg15823180	THCA	chr6	-1	6.65e-64	10	1q21.2	148788460	NM_025008;NM_019032	TSS200;TSS200	chr1:150521349-150522368	Island	high-CpG:148788291-148788546			1:148787950-148788938
Trans	APOBEC3C	BIK	cg02601893	BREAST	chr22	-0.777872	5.21e-10	44	22q13.2	41852960	NM_001197	Body					TRUE
Trans	APOBEC3C	FXYD5	cg12055183	NSCLC	chr22	0.581823	5.07e-10	96	19q13.12	40340895	NM_014164;NM_001164605;NM_144779;NR_028406	Body;Body;Body;Body	chr19:35645597-35646047	S_Shelf
Trans	APOBEC3C	NBPF10	cg19940729	NSCLC	chr22	0.633505	4.3e-12	96	1q21.1	144013305	NM_001039703	Body
Trans	APOBEC3C	PLA2G16	cg26579892	THCA	chr22	1	6.65e-64	10	11q13.1	63137653	NM_001128203;NM_007069	Body;Body	chr11:63381143-63382096	N_Shore					11:63380950-63382179	Unclassified
Trans	APOBEC3C	PLEC1	cg06045337	BREAST	chr22	-0.799718	7.47e-11	44	8q24.3	145085898	NM_201378;NM_201382;NM_201381;NM_000445;NM_201384;NM_201380;NM_201383;NM_201379	Body;Body;Body;Body;TSS200;Body;Body;Body	chr8:145016417-145016916	N_Shelf					8:145013797-145014162	Promoter_Associated
Trans	APOBEC3C	SAP30BP	cg18563987	BREAST	chr22	-0.778717	4.86e-10	44	17q25.1	71208104	NM_013260	Body					TRUE
Trans	APOBEC3C	SPEG	cg14074251	THCA	chr22	1	6.65e-64	10	2q35	220007360	NM_005876	TSS1500	chr2:220299483-220300243	N_Shore			TRUE
Trans	APOBEC3C		cg26854588	BREAST	chr22	-0.780832	4.06e-10	44	17q21.2	35693541			chr17:38443815-38444152	N_Shelf
Trans	APOBEC3D	BCOR	cg01340520	THCA	chr22	-1	6.65e-64	10	Xp11.4	39900140	NM_001123384;NM_001123383	5'UTR;5'UTR	chrX:40010919-40016203	Island				X:39898374-39900319
Trans	APOBEC3F	DPEP1	cg01920398	NSCLC	chr22	0.590776	2.36e-10	96	16q24.3	88230524	NM_004413;NM_001128141	Body;Body						16:88230181-88230556
Trans	APOBEC3G	AVPR2	cg03274069	NSCLC	chr22	0.581362	5.27e-10	96	Xq28	152824893	NM_001146151;NR_027419;NM_000054	Body;Body;Body						X:152824344-152824923	X:153171689-153171976	Unclassified
Trans	APOBEC3G	OPN3	cg08162224	NSCLC	chr22	0.587493	3.13e-10	96	1q43	239871044	NM_014322	TSS1500	chr1:241802960-241803649	S_Shore
Trans	BCAT1	PROC	cg01312997	UCEC	chr12	-1	6.65e-64	10	2q14.3	127897116	NM_000312	Body	chr2:128180294-128181381	Island			TRUE	2:127896747-127897841	2:128180192-128181478	Unclassified_Cell_type_specific
Trans	BCAT1		cg07081770	UCEC	chr12	-1	6.65e-64	10	7q36.3	154934446			chr7:155241323-155243757	Island			TRUE	7:154934147-154937118
Trans	BCAT1		cg25824218	NSCLC	chr12	0.654042	4.99e-13	96	12p12.1	24996065			chr12:25101607-25102073	S_Shelf
Trans	CBX1	FAM171A2	cg13777937	STAD	chr17	-0.936364	4.41e-10	21	17q21.31	39796958	NM_198475	TSS200	chr17:42440522-42441281	S_Shore					17:42440064-42441686	Unclassified
Trans	CBX1		cg21441076	NSCLC	chr17	0.610854	3.87e-11	96	17q21.33	46284519							TRUE		17:48928945-48930299	Unclassified
Trans	CBX2	CUX1	cg07800890	OVARIAN	chr17	-0.873892	6e-10	29	7q22.1	101676544	NM_181500;NM_181552;NM_001913	Body;Body;Body	chr7:101891665-101892634	N_Shore
Trans	CBX2	GALNT9	cg14058027	THCA	chr17	1	6.65e-64	10	12q24.33	131349198	NM_001122636	Body	chr12:132837411-132837680	S_Shore				12:131349080-131349677	12:132839082-132839175	Unclassified_Cell_type_specific
Trans	CBX2	GALNT9	cg16776885	THCA	chr17	1	6.65e-64	10	12q24.33	131344472	NM_001122636	Body	chr12:132834178-132834430	Island				12:131344063-131344495
Trans	CBX2	HMOX2	cg05856951	NSCLC	chr17	0.620198	1.6e-11	96	16p13.3	4485329	NM_001127205;NM_002134;NM_001127206;NM_001127204	TSS1500;5'UTR;5'UTR;5'UTR
Trans	CBX2	KLK4	cg18364707	THCA	chr17	1	6.65e-64	10	19q13.33	56106964	NM_004917	TSS1500	chr19:51416002-51416249	N_Shore
Trans	CBX2	LIMK1	cg06733155	NSCLC	chr17	0.603866	7.37e-11	96	7q11.23	73146804	NM_002314	Body				RDMR		7:73146804-73147031
Trans	CBX2	MARCH4	cg16101601	NSCLC	chr17	0.581362	5.27e-10	96	2q35	216889908	NM_020814	Body					TRUE
Trans	CBX2	MUC2	cg15819109	THCA	chr17	1	6.65e-64	10	11p15.5	1086334	NM_002457	Body	chr11:1096272-1096519	Island				11:1086301-1086480
Trans	CBX2	MYST4	cg06098530	NSCLC	chr17	-0.583505	4.4e-10	96	10q22.2	76397925	NM_012330	Body					TRUE		10:76727601-76728009	Unclassified_Cell_type_specific
Trans	CBX2	NFATC1	cg18108009	THCA	chr17	1	6.65e-64	10	18q23	75302546	NM_006162;NM_172388;NM_172389;NM_172387;NM_172390	Body;5'UTR;Body;Body;Body	chr18:77201938-77202732	N_Shore					18:77201530-77201759	Unclassified_Cell_type_specific
Trans	CBX2	NRF1	cg20712980	NSCLC	chr17	0.608315	4.9e-11	96	7q32.2	129092428	NM_005011;NM_001040110	Body;Body					TRUE
Trans	CBX2	PRR16	cg22003366	CLLE	chr17	0.985714	1.93e-11	15	5q23.1	119828042	NM_016644;NM_016644	1stExon;5'UTR	chr5:119799821-119800148	Island		DMR		5:119827749-119828368
Trans	CBX2	PVT1	cg03481855	NSCLC	chr17	0.593299	1.89e-10	96	8q24.21	129158475	NR_003367	Body					TRUE
Trans	CBX2	SGPL1	cg04387396	NSCLC	chr17	0.617404	2.09e-11	96	10q22.1	72263171	NM_003901	Body					TRUE
Trans	CBX2	SLC2A14	cg00955780	CLLE	chr17	0.978571	2.65e-10	15	12p13.31	7917128	NM_153449	TSS1500	chr12:8025364-8025908	Island				12:7916632-7917175
Trans	CBX2	TIMP2	cg01502428	NSCLC	chr17	-0.599322	1.11e-10	96	17q25.3	74361861	NM_003255	3'UTR	chr17:76851759-76851973	N_Shore	low-CpG:74361675-74361987
Trans	CBX2	TTLL10	cg06910084	UCEC	chr17	-1	6.65e-64	10	1p36.33	1110949	NM_153254;NM_001130045	3'UTR;Body						1:1110314-1111017
Trans	CBX2	WWTR1	cg06728055	NSCLC	chr17	0.584685	3.98e-10	96	3q25.1	150776976	NM_015472;NM_001168278;NM_001168280	Body;Body;Body					TRUE
Trans	CBX2		cg02343254	NSCLC	chr17	0.594723	1.67e-10	96	2p25.3	3561838						DMR	TRUE		2:3583550-3584833	Unclassified_Cell_type_specific
Trans	CBX2		cg02922879	BREAST	chr17	0.779986	4.36e-10	44	1p22.1	94042715							TRUE
Trans	CBX2		cg05839365	THCA	chr17	1	6.65e-64	10	12q24.33	131676731			chr12:133167799-133168125	N_Shore
Trans	CBX4	RASA3	cg16046375	LIHC	chr17	0.97549	2.84e-11	17	13q34	113899121	NM_007368	Body	chr13:114879041-114879530	S_Shore			TRUE	13:113899121-113899362
Trans	CSNK1D	PHF10	cg16740543	THCA	chr17	1	6.65e-64	10	6q27	169865648	NM_133325;NM_018288	Body;Body						6:169865494-169867253
Trans	CSNK1E	MLF1	cg23065100	UCEC	chr22	1	6.65e-64	10	3q25.32	159771389	NM_022443;NM_001130156;NM_001130157	TSS1500;TSS1500;TSS1500	chr3:158288800-158289271	N_Shore				3:159771374-159771951	3:158288680-158289573	Promoter_Associated
Trans	CSNK1E		cg18030409	CLLE	chr22	0.978571	2.65e-10	15	4q35.1	186174979			chr4:185939222-185942747	N_Shore		DMR		4:186174673-186175064
Trans	DMAP1	C14orf115	cg21245092	UCEC	chr1	1	6.65e-64	10	14q24.3	73883748	NM_018228	TSS1500
Trans	DNMT1	FASTK	cg15944673	SCLC	chr19	0.839382	1.59e-10	36	7q36.1	150407636	NM_033015;NM_006712	Body;Body	chr7:150777607-150780879	N_Shore				7:150407346-150407681
Trans	DNMT1	RSU1	cg04851617	UCEC	chr19	-1	6.65e-64	10	10p13	16724778	NM_152724;NM_012425	Body;Body					TRUE
Trans	DNMT1		cg13095190	SCLC	chr19	0.856628	2.66e-11	36	1p22.1	93947940							TRUE
Trans	DNMT3A	C16orf45	cg06613738	ALL	chr2	0.993007	1.3e-10	12	16p13.11	15503924	NM_001142469;NM_033201	Body;Body					TRUE
Trans	DNMT3A	C1S	cg15626285	NSCLC	chr2	0.603593	9.52e-11	95	12p13.31	7038042	NM_001734;NM_201442	TSS200;TSS200					TRUE
Trans	DNMT3A	C6orf105	cg26130669	NSCLC	chr2	0.584441	4.06e-10	96	6p24.1	11879459	NM_032744;NM_001143948	Body;Body					TRUE
Trans	DNMT3A	GABRB2	cg06056880	NSCLC	chr2	0.581241	5.33e-10	96	5q34	160650008	NM_000813;NM_021911	3'UTR;3'UTR
Trans	DNMT3A	GABRB2	cg18794976	NSCLC	chr2	0.589026	3.41e-10	95	5q34	160735188	NM_000813;NM_021911	Body;Body					TRUE
Trans	DNMT3A	GXYLT2	cg01285164	NSCLC	chr2	0.581104	5.39e-10	96	3p13	73018835	NM_001080393	TSS1500
Trans	DNMT3A	KIAA1324	cg04619882	NSCLC	chr2	0.594533	1.7e-10	96	1p13.3	109542560	NM_020775	Body					TRUE
Trans	DNMT3A	PLEKHG7	cg02394249	NSCLC	chr2	0.624159	1.09e-11	96	12q22	91664209	NM_001004330	Body					TRUE
Trans	DNMT3A	SESN2	cg06754224	SAR	chr2	0.900855	3.56e-10	26	1p35.3	28458199	NM_031459	TSS1500	chr1:28585831-28587249	N_Shore		RDMR			1:28585522-28586698	Promoter_Associated
Trans	DNMT3A	THSD7A	cg26251585	NSCLC	chr2	0.582135	4.94e-10	96	7p21.3	11422965	NM_015204	Body					TRUE
Trans	DNMT3A	TRPC7	cg18513357	THCA	chr2	1	6.65e-64	10	5q31.2	135724587	NM_001167576;NM_020389;NM_001167577	Body;Body;Body	chr5:135692397-135693042	S_Shelf
Trans	DNMT3A	UNC5C	cg17334018	CLLE	chr2	0.978571	2.65e-10	15	4q22.3	96689316	NM_003728	TSS200	chr4:96469859-96470994	Island	high-CpG:96689137-96689425	DMR		4:96688883-96690170	4:96470258-96470356	Unclassified_Cell_type_specific
Trans	DNMT3A		cg05208400	NSCLC	chr2	0.58417	4.16e-10	96	2q36.3	227246591							TRUE
Trans	DNMT3A		cg09501509	NSCLC	chr2	0.612453	3.33e-11	96	6q15	89802075							TRUE
Trans	DNMT3A		cg16411668	NSCLC	chr2	0.622472	1.28e-11	96	4q27	123924197							TRUE
Trans	DNMT3A		cg25840608	NSCLC	chr2	0.582284	4.88e-10	96	15q23	68936296			chr15:71145995-71146820	S_Shelf
Trans	DNMT3B	DGKZ;MDK	cg11203377	THCA	chr20	1	6.65e-64	10	11p11.2	46358627	NM_001012334;NM_003646;NM_201533;NM_002391;NM_001105540;NM_201532;NM_001012333	TSS1500;3'UTR;3'UTR;TSS1500;3'UTR;3'UTR;TSS1500	chr11:46402624-46404139	N_Shore				11:46358023-46358628	11:46401984-46402299	Unclassified
Trans	DNMT3B	TUBGCP2	ch.10.2988224F	NSCLC	chr20	0.600638	9.86e-11	96	10q26.3	134952160	NM_006659	Body	chr10:135103295-135103554	N_Shore
Trans	DNMT3B	UNC119B	ch.12.2506678F	NSCLC	chr20	0.588402	2.9e-10	96	12q24.31	119639249	NM_001080533	Body							12:121154716-121156518	Gene_Associated_Cell_type_specific
Trans	DNMT3B	ZXDC	ch.3.2480551F	NSCLC	chr20	0.614021	3.67e-11	95	3q21.2	127671391	NM_001040653;NM_025112	Body;Body							3:126188625-126188782	Gene_Associated_Cell_type_specific
Trans	EED	EFCAB4B	cg09066026	UCEC	chr11	1	6.65e-64	10	12p13.32	3653157	NM_001144958;NM_032680;NM_001144959	Body;Body;Body
Trans	EED	FAM188B	cg07831312	UCEC	chr11	1	6.65e-64	10	7p15.1	30821818	NM_032222	Body					TRUE
Trans	EHMT1	ANXA1	cg13591783	BREAST	chr9	0.798732	8.19e-11	44	9q21.13	74958688	NM_000700	5'UTR
Trans	EHMT1	FAM110B	cg11830605	BREAST	chr9	0.776885	5.66e-10	44	8q12.1	59089041	NM_147189	5'UTR					TRUE
Trans	EHMT1	LRFN2	cg03189082	BREAST	chr9	0.779704	4.47e-10	44	6p21.2	40467439	NM_020737	3'UTR	chr6:40359770-40360438	N_Shore				6:40467411-40468416
Trans	EHMT1		cg01732465	BREAST	chr9	0.778295	5.03e-10	44	11p15.5	2200511						RDMR
Trans	EHMT1		cg12948059	BREAST	chr9	0.790416	1.76e-10	44	2q14.3	129375890			chr2:129659299-129659568	Island				2:129375770-129376483
Trans	EHMT1		cg23493787	BREAST	chr9	0.777308	5.47e-10	44	8q24.22	134898266							TRUE
Trans	EHMT2	NR2E3	cg19389875	CLLE	chr6	0.978571	2.65e-10	15	15q23	69894024	NM_014249;NM_016346	Body;3'UTR	chr15:72104191-72104418	S_Shelf
Trans	EHMT2	SH3BP4	cg09510954	CLLE	chr6	0.978571	2.65e-10	15	2q37.2	235596572	NM_014521	5'UTR					TRUE
Trans	EHMT2	WFDC12	cg11223315	CLLE	chr6	0.978571	2.65e-10	15	20q13.12	43186285	NM_080869	Body
Trans	EHMT2		cg05886087	CLLE	chr6	0.978571	2.65e-10	15	2q12.1	102124618			chr2:102758806-102759577	N_Shore			TRUE
Trans	EZH2		cg02954735	RCC	chr7	-0.978571	2.65e-10	15	1q32.1	203691595			chr1:205424829-205426556	Island		DMR		1:203691453-203691926	1:205424582-205425154	Unclassified_Cell_type_specific
Trans	GADD45A	MOBP	cg24050474	THCA	chr1	-1	6.65e-64	10	3p22.1	39519330	NM_182935;NR_003090	Body;Body	chr3:39543771-39544223	S_Shore
Trans	HELLS	C2orf89	cg10990312	STAD	chr10	0.935369	5.09e-10	21	2p11.2	84961884	NM_001080824	TSS200	chr2:85107731-85108430	Island				2:84961243-84962031	2:85108348-85108374	Promoter_Associated
Trans	HELLS	TNFSF13B	cg18703238	THCA	chr10	1	6.65e-64	10	13q33.3	107720362	NM_006573;NM_001145645	1stExon;1stExon			low-CpG:107720015-107720565		TRUE		13:108921880-108922764	Promoter_Associated_Cell_type_specific
Trans	IDH1	GSR	cg06049177	NSCLC	chr2	-0.602157	8.6e-11	96	8p12	30703466	NM_000637	Body	chr8:30584790-30585651	N_Shore
Trans	IDH2	FLJ37543	cg26197254	SAR	chr15	0.911795	9.27e-11	26	5q12.1	61030060	NM_173667	Body
Trans	KAT5	CRX	cg19762747	UCEC	chr11	-1	6.65e-64	10	19q13.32	53016901	NM_000554	TSS200
Trans	KAT5		cg23316191	THCA	chr11	-1	6.65e-64	10	6q21	106147767							TRUE
Trans	KDM2B		cg06581201	ALL	chr12	0.993007	1.3e-10	12	6q27	168276887			chr6:168529982-168530307	S_Shelf				6:168276879-168276958	6:168533317-168534066	Unclassified_Cell_type_specific
Trans	KDM2B		cg13153329	THCA	chr12	1	6.65e-64	10	14q22.1	50401737							TRUE
Trans	MBD1	CTDP1	cg00807297	NSCLC	chr18	-0.621053	1.47e-11	96	18q23	75605637	NM_048368;NM_004715	Body;Body	chr18:77507538-77507817	N_Shelf					18:77504506-77504650	NonGene_Associated_Cell_type_specific
Trans	MBD1	GUCA2A	cg06003187	NSCLC	chr18	-0.584183	4.16e-10	96	1p34.2	42402385	NM_033553	Body
Trans	MBD1	MBD2	cg25142283	NSCLC	chr18	-0.613809	2.94e-11	96	18q21.2	49938209	NM_003927	3'UTR
Trans	MBD1	ZNF516	cg13213527	COAD/READ	chr18	-0.785412	4.47e-10	43	18q23	72304639	NM_014643	TSS1500						18:72304337-72304687
Trans	MBD1		cg19864271	NSCLC	chr18	-0.58322	4.51e-10	96	18q21.33	59244471			chr18:61089262-61090357	S_Shelf
Trans	MBD2	HIST2H2AB;HIST2H2BE	cg23343444	THCA	chr18	-1	6.65e-64	10	1q21.2	148126093	NM_175065;NM_003528	TSS200;TSS1500	chr1:149857769-149859470	Island					1:149858900-149860335	Promoter_Associated
Trans	MGMT		cg01079118	NSCLC	chr10	0.615043	2.61e-11	96	10q26.3	131457818								10:131457737-131457829
Trans	MGMT		cg01273309	COAD/READ	chr10	0.819843	1.76e-11	43	10q26.3	131457269								10:131457262-131457615
Trans	MGMT		cg01273309	NSCLC	chr10	0.702686	1.47e-15	96	10q26.3	131457269								10:131457262-131457615
Trans	MGMT		cg02584537	NSCLC	chr10	0.674824	4.74e-14	96	10q26.3	131459008								10:131459008-131459107
Trans	MGMT		cg02938690	NSCLC	chr10	0.69376	4.67e-15	96	10q26.3	131466227			chr10:131577450-131577742	N_Shore				10:131465863-131466294
Trans	MGMT		cg06402315	SCLC	chr10	-0.829601	4.02e-10	36	16q12.1	51146429							TRUE
Trans	MGMT		cg08715430	NSCLC	chr10	0.616929	2.19e-11	96	10q26.3	131466886			chr10:131577450-131577742	N_Shore				10:131466867-131466910
Trans	MGMT		cg09607482	Mel	chr10	0.820531	5.08e-10	37	10q26.3	131457063								10:131456938-131457176
Trans	MGMT		cg09607482	NSCLC	chr10	0.673033	5.85e-14	96	10q26.3	131457063								10:131456938-131457176
Trans	MGMT		cg10345369	NSCLC	chr10	0.645035	1.31e-12	96	10q26.3	131460043								10:131460043-131460225
Trans	MGMT		cg11567046	NSCLC	chr10	0.643991	1.46e-12	96	10q26.3	131465341			chr10:131577450-131577742	N_Shelf
Trans	MGMT		cg13742952	NSCLC	chr10	0.656482	3.82e-13	96	10q26.3	131457791								10:131457737-131457829
Trans	MGMT		cg14308082	NSCLC	chr10	0.668665	9.72e-14	96	10q26.3	131458011								10:131457919-131458105
Trans	MGMT		cg15050044	Mel	chr10	0.844476	5.07e-11	37	10q26.3	131459553								10:131459322-131459584
Trans	MGMT		cg15050044	NSCLC	chr10	0.687018	1.09e-14	96	10q26.3	131459553								10:131459322-131459584
Trans	MGMT		cg16316180	NSCLC	chr10	0.600624	9.87e-11	96	10q26.3	131467001			chr10:131577450-131577742	N_Shore				10:131466993-131467064
Trans	MGMT		cg16740893	NSCLC	chr10	0.70194	1.62e-15	96	10q26.3	131459089								10:131459008-131459107
Trans	MGMT		cg16978910	NSCLC	chr10	0.589894	2.55e-10	96	10q26.3	131467693			chr10:131577450-131577742	Island				10:131467441-131467723
Trans	MGMT		cg17339182	NSCLC	chr10	0.598047	1.24e-10	96	10q26.3	131469399			chr10:131577450-131577742	S_Shore
Trans	MGMT		cg18132058	NSCLC	chr10	0.659902	2.62e-13	96	10q26.3	131457098								10:131456938-131457176
Trans	MGMT		cg18632220	NSCLC	chr10	0.661015	2.31e-13	96	10q26.3	131455900
Trans	MGMT		cg19356629	NSCLC	chr10	0.603907	7.34e-11	96	10q26.3	131467731			chr10:131577450-131577742	Island
Trans	MGMT		cg20341384	NSCLC	chr10	0.742132	5.09e-18	96	10q26.3	131458725								10:131458573-131458830
Trans	MGMT		cg20633478	NSCLC	chr10	0.627103	8.15e-12	96	10q26.3	131456653								10:131456638-131456760
Trans	MGMT		cg22532370	NSCLC	chr10	0.597396	1.32e-10	96	10q26.3	131467628			chr10:131577450-131577742	Island				10:131467441-131467723
Trans	MGMT		cg22768615	NSCLC	chr10	0.593204	1.91e-10	96	10q26.3	131457737								10:131457737-131457829
Trans	MGMT		cg22773334	NSCLC	chr10	0.630046	6.09e-12	96	10q26.3	131459476								10:131459322-131459584
Trans	MGMT		cg23889967	NSCLC	chr10	0.639908	2.24e-12	96	10q26.3	131458303								10:131458303-131458395
Trans	MGMT		cg27413539	NSCLC	chr10	0.583953	4.24e-10	96	10q26.3	131466086			chr10:131577450-131577742	N_Shore				10:131465863-131466294
Trans	PHC2	ACVR1	cg09499849	NSCLC	chr1	-0.617838	2e-11	96	2q24.1	158403404	NM_001105;NM_001111067	5'UTR;5'UTR					TRUE
Trans	PHC2	ALDH3B1	cg27145347	NSCLC	chr1	-0.59083	2.35e-10	96	11q13.2	67552235	NM_001161473;NM_000694;NM_001030010	3'UTR;3'UTR;3'UTR	chr11:67797802-67798413	N_Shelf			TRUE
Trans	PHC2	ARHGAP28	cg18863203	CLLE	chr1	0.978571	2.65e-10	15	18p11.31	6888679	NM_001010000;NM_030672	Body;3'UTR
Trans	PHC2	AXL	cg27579501	NSCLC	chr1	-0.620964	1.9e-11	95	19q13.2	46421497	NM_021913;NM_001699	Body;Body	chr19:41732006-41732556	N_Shelf
Trans	PHC2	DOCK5	cg01818776	NSCLC	chr1	-0.590724	3.68e-10	94	8p21.2	25258827	NM_024940	Body					TRUE
Trans	PHC2	LOXL1	cg10974980	NSCLC	chr1	-0.588307	2.92e-10	96	15q24.1	72030834	NM_005576	Body					TRUE		15:74242853-74244008	Unclassified
Trans	PHC2	LOXL2	cg24531955	NSCLC	chr1	-0.621026	1.48e-11	96	8p21.3	23210636	NM_002318	3'UTR					TRUE		8:23153052-23154972	Unclassified
Trans	PHC2	PLAC2	cg15688918	NSCLC	chr1	0.611734	3.57e-11	96	19p13.3	5519093	NR_027064	TSS200	chr19:5567518-5567939	S_Shore				19:5518545-5519164
Trans	PHC2	SHROOM3	cg19162496	NSCLC	chr1	0.60548	6.36e-11	96	4q21.1	77575199	NM_020859	TSS200
Trans	PHC2	SIGIRR	cg03140412	NSCLC	chr1	-0.586774	3.33e-10	96	11p15.5	405111	NM_001135053;NM_001135054;NM_021805	5'UTR;TSS200;5'UTR	chr11:416419-417650	N_Shore					11:415089-415302	Promoter_Associated
Trans	PHC2		cg23920246	NSCLC	chr1	-0.594249	1.74e-10	96	2q13	113115198							TRUE
Trans	PHC2		cg27661394	NSCLC	chr1	-0.59121	2.27e-10	96	4p16.2	4712853							TRUE
Trans	RBPJ	WWC3	cg06217046	NSCLC	chr4	-0.601587	9.05e-11	96	Xp22.2	10054247	NM_015691	Body	chrX:10094050-10094406	Island				X:10054080-10054373
Trans	RNF2	PHF20	cg23538717	UCEC	chr1	1	6.65e-64	10	20q11.22	33823610	NM_016436	5'UTR	chr20:34359673-34360250	Island				20:33822936-33823727	20:34359338-34360585	Promoter_Associated
Trans	SETDB1	ADAMTSL4	cg21157353	NSCLC	chr1	-0.589094	2.73e-10	96	1q21.2	148792536	NM_025008;NM_019032	Body;Body	chr1:150529655-150529904	N_Shelf
Trans	SETDB1	NEURL	cg26550162	UCEC	chr1	1	6.65e-64	10	10q24.33	105334788	NM_004210	Body	chr10:105344173-105345039	Island	high-CpG:105334787-105334811			10:105334125-105335024	10:105343580-105345223	Promoter_Associated_Cell_type_specific
Trans	SETDB1	PI4KB	cg12083852	NSCLC	chr1	-0.615043	2.61e-11	96	1q21.2	149549310	NM_002651	Body					TRUE
Trans	SETDB1	PIAS3	cg04922072	NSCLC	chr1	-0.597653	1.29e-10	96	1q21.1	144289581	NM_006099	Body	chr1:145575130-145576219	S_Shelf
Trans	SETDB1	PRKAB2	cg14970434	NSCLC	chr1	-0.603418	7.67e-11	96	1q21.1	145104749	NM_005399	Body					TRUE
Trans	SETDB1	S100A13;S100A1	cg26882115	NSCLC	chr1	-0.585228	3.8e-10	96	1q21.3	151869672	NM_006271;NM_001024210	Body;5'UTR	chr1:153606177-153606974	N_Shelf
Trans	SETDB1	S100A9	cg15467116	NSCLC	chr1	-0.592906	1.96e-10	96	1q21.3	151599596	NM_002965	Body
Trans	SETDB1	SELENBP1	cg07916011	NSCLC	chr1	-0.581267	5.32e-10	96	1q21.3	149612672	NM_003944	TSS1500
Trans	SETDB1	TUBA1C	cg16881676	UCEC	chr1	1	6.65e-64	10	12q13.12	47945886	NM_032704	Body	chr12:49658246-49659175	S_Shore					12:49657956-49660670	Promoter_Associated
Trans	SIRT1		cg16873451	COAD/READ	chr10	0.784355	4.89e-10	43	2p25.3	3085229								2:3085200-3085303
Trans	SMUG1	CLCN4	cg13795116	BREAST	chr12	-0.781536	3.82e-10	44	Xp22.2	10162184	NM_001830	3'UTR
Trans	SMUG1	NCKAP5	cg02715592	BREAST	chr12	-0.777449	5.4e-10	44	2q21.2	134042343	NM_207363;NM_207481;NM_207481;NM_207363	1stExon;1stExon;5'UTR;5'UTR
Trans	SMUG1	RBMS1	cg00314029	BREAST	chr12	0.783369	3.27e-10	44	2q24.2	161056911	NM_002897;NM_016836	Body;Body	chr2:161349223-161350371	N_Shore		CDMR
Trans	SMUG1		cg03329576	BREAST	chr12	-0.780409	4.21e-10	44	11q23.2	113692255							TRUE		11:114186553-114187108	Unclassified_Cell_type_specific
Trans	SMUG1		cg08939394	BREAST	chr12	0.783791	3.15e-10	44	1p36.13	17486731							TRUE
Trans	SMUG1		cg21378562	BREAST	chr12	-0.792389	1.47e-10	44	12q14.3	64294337							TRUE
Trans	SMUG1		cg23518532	BREAST	chr12	-0.800987	6.62e-11	44	11q24.3	127830225			chr11:128321661-128321895	S_Shelf
Trans	SUMO1	DAPK3	cg06807379	ALL	chr2	0.993007	1.3e-10	12	19p13.3	3922119	NM_001348	TSS1500	chr19:3970847-3971478	Island	high-CpG:3922032-3922120			19:3921537-3922390	19:3970671-3971755	Promoter_Associated
Trans	SUMO1	RAB3A	cg03532019	THCA	chr2	1	6.65e-64	10	19p13.11	18176067	NM_002866	TSS200	chr19:18313908-18315129	Island				19:18174909-18176257	19:18314729-18315565	Promoter_Associated
Trans	SUV39H2	ADARB2	cg02069524	CLLE	chr10	0.978571	2.65e-10	15	10p15.3	1224332	NM_018702	Body	chr10:1230813-1231214	S_Shelf
Trans	SUV39H2	CD164L2	cg02447488	CLLE	chr10	0.978571	2.65e-10	15	1p36.11	27583772	NM_207397	TSS1500	chr1:27709600-27709831	S_Shore
Trans	SUV39H2	CSMD3	cg24384472	CLLE	chr10	0.982143	8.16e-11	15	8q23.3	113772352	NM_198124;NM_052900;NM_198123	Body;Body;Body
Trans	SUV39H2	DIP2C	cg05764011	SCLC	chr10	-0.84556	8.6e-11	36	10p15.3	399541	NM_014974	Body	chr10:409201-409523	S_Shore				10:399202-399591
Trans	SUV39H2	SPTLC3	cg16404259	CLLE	chr10	0.978571	2.65e-10	15	20p12.1	12936931	NM_018327	TSS1500
Trans	SUV39H2		cg22051754	CLLE	chr10	0.982143	8.16e-11	15	9q34.3	138209577			chr9:139069755-139070076	Island				9:138209047-138209845
Trans	TDG	C16orf74	cg05399613	BREAST	chr12	-0.795067	1.15e-10	44	16q24.1	84298995	NM_206967	3'UTR	chr16:85743485-85744078	N_Shore
Trans	TDG	LARP6	cg20645232	NSCLC	chr12	0.595619	1.54e-10	96	15q23	68932034	NM_197958;NM_018357	Body;Body	chr15:71145995-71146820	N_Shore		RDMR
Trans	TDG	MARCH3	cg07557342	BREAST	chr12	-0.795349	1.12e-10	44	5q23.2	126393244	NM_178450	5'UTR	chr5:126365623-126367250	N_Shore				5:126393197-126393352	5:126365004-126365853	Promoter_Associated_Cell_type_specific
Trans	TDG		cg25701646	BREAST	chr12	0.780409	4.21e-10	44	3p14.3	57944562							TRUE		3:57969495-57969954	Unclassified
Trans	TET1	FIGN	cg06061621	THCA	chr10	-1	6.65e-64	10	2q24.3	164230031	NM_018086	Body					TRUE
Trans	TET1	IQSEC3	cg00718831	STAD	chr10	0.935065	5.31e-10	21	12p13.33	148420	NM_001170738;NM_015232	Body;Body			low-CpG:148411-148442		TRUE
Trans	TET1		cg27047494	GLIOMA	chr10	0.825225	5.96e-10	36	5q13.3	75657374							TRUE		5:75621532-75622053	Unclassified_Cell_type_specific
Trans	TET2	RXRB	cg13784283	UCEC	chr4	-1	6.65e-64	10	6p21.32	33271605	NM_021976	Body	chr6:33159991-33160263	S_Shelf
Trans	TET2	ZNF235	cg27585874	NSCLC	chr4	-0.595714	1.53e-10	96	19q13.31	49501159	NM_004234	TSS200	chr19:44808897-44809229	S_Shore				19:49500708-49501160	19:44808354-44809455	Promoter_Associated
Trans	TET3	ACOT11	cg18180407	THCA	chr2	1	6.65e-64	10	1p32.3	54820324	NM_015547;NM_147161	Body;Body					TRUE
Trans	TET3	PTPRN2	cg25644224	THCA	chr2	1	6.65e-64	10	7q36.3	157888637	NM_002847;NM_130842;NM_130843	Body;Body;Body	chr7:158198545-158198907	N_Shelf		RDMR
Trans	TET3	SCIN	cg05842260	THCA	chr2	1	6.65e-64	10	7p21.3	12595093	NM_001112706;NM_033128	Body;TSS1500
Trans	TET3	ZC3H12D	cg10308253	GLIOMA	chr2	0.828057	4.62e-10	36	6q25.1	149844804	NM_207360	5'UTR						6:149844729-149844919
Trans	TET3		cg19584027	THCA	chr2	1	6.65e-64	10	12q22	93053883			chr12:94533729-94533952	N_Shelf					12:94529738-94529808	Unclassified_Cell_type_specific
Trans	UHRF1	ASAP2	cg23639134	CLLE	chr19	0.982143	8.16e-11	15	2p25.1	9376516	NM_001135191;NM_003887	Body;Body	chr2:9459243-9459454	N_Shore			TRUE		2:9459034-9459239	Unclassified_Cell_type_specific
Trans	UHRF1	ASPG	cg15904664	CLLE	chr19	0.982143	8.16e-11	15	14q32.33	103639406	NM_001080464	Body	chr14:104569499-104569780	Island				14:103639334-103639533
Trans	UHRF1	CDH4	cg03223949	CLLE	chr19	0.982143	8.16e-11	15	20q13.33	59831310	NM_001794	Body				CDMR
Trans	UHRF1	COL13A1	cg15334916	CLLE	chr19	0.978571	2.65e-10	15	10q21.3	71233782	NM_080798;NM_080809;NM_080800;NM_080811;NM_080810;NM_080799;NM_080813;NM_005203;NM_080815;NM_080807;NM_080801;NM_080808;NM_080814;NM_080802;NM_080812;NM_080805;NM_080806;NM_080804;NM_080803;NM_001130103	Body;Body;Body;Body;Body;Body;Body;Body;Body;Body;Body;Body;Body;Body;Body;Body;Body;Body;Body;Body	chr10:71561302-71562876	S_Shore
Trans	UHRF1	CXCL12	cg25154236	CLLE	chr19	0.978571	2.65e-10	15	10q11.21	44191378	NM_001033886;NM_000609	3'UTR;Body
Trans	UHRF1	DLGAP2	cg07422669	CLLE	chr19	0.978571	2.65e-10	15	8p23.3	1499141	NM_004745	Body	chr8:1509850-1511735	Island
Trans	UHRF1	FOXP4	cg03510041	PAAD	chr19	0.893162	3.69e-10	27	6p21.1	41667188	NM_001012426;NM_001012427;NM_138457	Body;Body;Body	chr6:41561221-41561473	N_Shelf
Trans	UHRF1	KALRN	cg02764852	CLLE	chr19	0.982143	8.16e-11	15	3q21.2	125765456	NM_001024660	Body
Trans	UHRF1	MIR1913;RPS6KA2	cg17871838	CLLE	chr19	0.978571	2.65e-10	15	6q27	166844286	NR_031734;NM_021135;NM_001006932	TSS1500;Body;Body
Trans	UHRF1	SH3PXD2B	cg06030549	CLLE	chr19	0.982143	8.16e-11	15	5q35.1	171699171	NM_001017995	Body	chr5:171766422-171766826	Island				5:171699065-171699424
Trans	UHRF1		cg00687073	CLLE	chr19	0.982143	8.16e-11	15	8p23.3	941959			chr8:956288-957205	N_Shore
Trans	UHRF1		cg01824931	CLLE	chr19	0.978571	2.65e-10	15	7p22.3	1608750			chr7:1643623-1643848	N_Shore				7:1608277-1608769
Trans	UHRF1		cg02487712	CLLE	chr19	0.978571	2.65e-10	15	10q26.3	134583386			chr10:134732601-134733777	Island				10:134582592-134584125
Trans	UHRF1		cg17836247	MATBCL	chr19	0.847928	4.73e-10	33	10p15.3	762969			chr10:772293-772508	S_Shore				10:762254-762985
Trans	UHRF1		cg18512901	CLLE	chr19	0.978571	2.65e-10	15	14q32.33	104107419								14:104107419-104107579
Trans	UHRF1		cg23411397	CLLE	chr19	0.978571	2.65e-10	15	15q22.2	60330529
Trans	UHRF1		cg26393356	CLLE	chr19	0.985714	1.93e-11	15	8q11.21	49628763			chr8:49468683-49468959	N_Shelf
Trans	ZBTB38	AMOTL2	cg01636354	CLLE	chr3	-0.985714	1.93e-11	15	3q22.1	135561337	NM_016201	Body	chr3:134080390-134080596	N_Shore
Trans	ZBTB38	C10orf27	cg16432441	CLLE	chr3	-0.985714	1.93e-11	15	10q22.1	72201012	NM_152710	3'UTR
Trans	ZBTB38	C11orf93	cg14724419	CLLE	chr3	-0.978571	2.65e-10	15	11q23.1	110684200	NM_001136105	Body
Trans	ZBTB38	CACNA2D4	cg23517752	CLLE	chr3	-0.978571	2.65e-10	15	12p13.33	1892206	NM_172364	Body	chr12:2017133-2018161	S_Shelf
Trans	ZBTB38	CHST8	cg07981869	CLLE	chr3	-0.978571	2.65e-10	15	19q13.11	38866505	NM_001127895;NM_001127896;NM_022467	5'UTR;5'UTR;TSS1500	chr19:34175344-34175768	N_Shore		CDMR
Trans	ZBTB38	CRTAC1	cg11414267	CLLE	chr3	-0.978571	2.65e-10	15	10q24.2	99684707	NM_018058	Body			low-CpG:99684707-99684715
Trans	ZBTB38	DYNC1H1	cg26354439	CLLE	chr3	-0.985714	1.93e-11	15	14q32.31	101499997	NM_001376	TSS1500	chr14:102430636-102431898	N_Shore					14:102430196-102432114	Promoter_Associated
Trans	ZBTB38	GRID2IP	cg11405617	CLLE	chr3	-0.985714	1.93e-11	15	7p22.1	6507857	NM_001145118	Body	chr7:6543015-6543598	N_Shore
Trans	ZBTB38	HCG22	cg08651007	CLLE	chr3	-0.978571	2.65e-10	15	6p21.33	31132170	NR_003948	Body
Trans	ZBTB38	LAMC3	cg14091920	CLLE	chr3	-0.985714	1.93e-11	15	9q34.13	132892957	NM_006059	Body	chr9:133901745-133901956	S_Shore				9:132892945-132893750
Trans	ZBTB38	LOC116437	cg01765882	CLLE	chr3	-0.982143	8.16e-11	15	12q24.33	130259987	NR_026670	Body
Trans	ZBTB38	LOC286238	cg03578548	CLLE	chr3	-0.989286	3e-12	15	9q22.1	90457231	NM_001100111	TSS1500					TRUE
Trans	ZBTB38	NTM	cg08214060	CLLE	chr3	-0.989286	3e-12	15	11q25	131612744	NM_001144059;NM_001048209;NM_001144058;NM_016522	Body;Body;Body;Body						11:131612606-131612745
Trans	ZBTB38	OR10V1	cg07018580	CLLE	chr3	-0.978571	2.65e-10	15	11q12.1	59237077	NM_001005324	1stExon
Trans	ZBTB38	PAPPA	cg14206626	CLLE	chr3	-0.978571	2.65e-10	15	9q33.1	117990143	NM_002581	Body						9:117989904-117990160
Trans	ZBTB38	PIGV	cg15110463	LIHC	chr3	-0.990196	3.07e-14	17	1p36.11	26986147	NM_017837	TSS1500	chr1:27114118-27114692	N_Shore	low-CpG:26986131-26986390	RDMR
Trans	ZBTB38	PLBD1	cg17768691	THCA	chr3	-1	6.65e-64	10	12p13.1	14612215	NM_024829	TSS200	chr12:14720248-14721093	Island				12:14611516-14612398
Trans	ZBTB38	RGS6	cg11204152	CLLE	chr3	-0.978571	2.65e-10	15	14q24.2	71708448	NM_004296	Body					TRUE
Trans	ZBTB38	SLC22A23	cg11552025	CLLE	chr3	-0.982143	8.16e-11	15	6p25.2	3328655	NM_021945;NM_015482	Body;Body					TRUE
Trans	ZBTB38	TPO	cg14478255	CLLE	chr3	-0.978571	2.65e-10	15	2p25.3	1404042	NM_175719;NM_000547;NM_175721;NM_175722	Body;Body;Body;Body						2:1404042-1404361
Trans	ZBTB38	XKR6	cg06367527	CLLE	chr3	-0.978571	2.65e-10	15	8p23.1	10819643	NM_173683	Body						8:10819521-10819657
Trans	ZBTB38		cg01703246	CLLE	chr3	-0.982143	8.16e-11	15	8p23.3	2114838			chr8:2129863-2130356	N_Shelf				8:2114747-2114951
Trans	ZBTB38		cg03920764	CLLE	chr3	-0.978571	2.65e-10	15	10p14	7607929								10:7607825-7608230	10:7566872-7568153	Unclassified
Trans	ZBTB38		cg09605021	CLLE	chr3	-0.978571	2.65e-10	15	8p23.3	867555								8:867379-867589
Trans	ZBTB38		cg13048723	CLLE	chr3	-0.978571	2.65e-10	15	13q14.11	43684667							TRUE
Trans	ZBTB38		cg23227355	UCEC	chr3	-1	6.65e-64	10	2p24.1	19926785								2:19926718-19927024	2:20063138-20063612	Unclassified
Trans	ZBTB38		cg26091304	CLLE	chr3	-0.982143	8.16e-11	15	2q14.3	128899867							TRUE
Trans	ZBTB38		cg26094484	CLLE	chr3	-0.982143	8.16e-11	15	10q26.3	133208745			chr10:133318028-133318324	S_Shore				10:133208601-133208914
Trans	ZBTB4	DSN1	cg27555803	UCEC	chr17	1	6.65e-64	10	20q11.23	34835752	NM_001145317;NM_001145315;NM_001145316;NM_024918;NM_001145318	TSS200;TSS200;TSS200;TSS200;TSS200	chr20:35401825-35402457	Island				20:34835283-34836024	20:35401219-35403433	Promoter_Associated
Cis	ALKBH3	ALKBH3	cg03342084	MATBCL	chr11	-0.894126	2.41e-12	33	11p11.2	43858919	NM_139178	TSS200	chr11:43902254-43902528	Island	high-CpG:43858919-43859019			11:43858710-43859141	11:43902004-43903295	Unclassified
Cis	ALKBH3	ALKBH3	cg12046254	MATBCL	chr11	-0.903409	6.21e-13	33	11p11.2	43858891	NM_139178	TSS200	chr11:43902254-43902528	Island				11:43858710-43859141	11:43902004-43903295	Unclassified
Cis	ALKBH3	ALKBH3	cg15593337	MATBCL	chr11	-0.867981	6.11e-11	33	11p11.2	43858852	NM_139178	TSS200	chr11:43902254-43902528	Island				11:43858710-43859141	11:43902004-43903295	Unclassified
Cis	ALKBH3	ALKBH3	cg17838765	MATBCL	chr11	-0.89004	4.21e-12	33	11p11.2	43858886	NM_139178	TSS200	chr11:43902254-43902528	Island				11:43858710-43859141	11:43902004-43903295	Unclassified
Cis	ALKBH3	ALKBH3	cg17956609	MATBCL	chr11	-0.896056	1.84e-12	33	11p11.2	43859034	NM_139178;NM_139178	1stExon;5'UTR	chr11:43902254-43902528	Island				11:43858710-43859141	11:43902004-43903295	Unclassified
Cis	ALKBH3	ALKBH3	cg20009641	MATBCL	chr11	-0.88135	1.29e-11	33	11p11.2	43858866	NM_139178	TSS200	chr11:43902254-43902528	Island				11:43858710-43859141	11:43902004-43903295	Unclassified
Cis	APOBEC3C	APOBEC3C	cg04835613	BREAST	chr22	-0.780691	4.11e-10	44	22q13.1	37740238	NM_014508;NM_014508	1stExon;5'UTR			low-CpG:37740171-37740241				22:39409987-39410651	Unclassified
Cis	APOBEC3C	APOBEC3C	cg04835613	NSCLC	chr22	-0.680345	2.46e-14	96	22q13.1	37740238	NM_014508;NM_014508	1stExon;5'UTR			low-CpG:37740171-37740241				22:39409987-39410651	Unclassified
Cis	APOBEC3C	APOBEC3C	cg06523744	NSCLC	chr22	-0.767051	8.1e-20	96	22q13.1	37740091	NM_014508	TSS200							22:39409987-39410651	Unclassified
Cis	APOBEC3C	APOBEC3C	cg06523744	SCLC	chr22	-0.8574	2.44e-11	36	22q13.1	37740091	NM_014508	TSS200							22:39409987-39410651	Unclassified
Cis	APOBEC3C	APOBEC3C	cg10316474	NSCLC	chr22	-0.767214	7.87e-20	96	22q13.1	37740014	NM_014508	TSS200							22:39409987-39410651	Unclassified
Cis	BCAT1	BCAT1	cg10764357	NSCLC	chr12	-0.682854	1.81e-14	96	12p12.1	24993339	NM_005504;NM_005504	1stExon;5'UTR	chr12:25101607-25102073	Island		DMR		12:24993139-24993542	12:25101345-25102494	Promoter_Associated
Cis	BCAT1	BCAT1	cg13980808	NSCLC	chr12	-0.731239	3.96e-17	95	12p12.1	24992715	NM_005504	Body	chr12:25101607-25102073	N_Shore				12:24992658-24993073	12:25101345-25102494	Promoter_Associated
Cis	BCAT1	BCAT1	cg14878913	NSCLC	chr12	0.656565	5.05e-13	95	12p12.1	24985356	NM_005504	Body					TRUE
Cis	BCAT1	BCAT1	cg16294280	NSCLC	chr12	0.5801	5.86e-10	96	12p12.1	24939406	NM_005504	Body					TRUE
Cis	BCAT1	BCAT1	cg26353192	NSCLC	chr12	0.595849	1.51e-10	96	12p12.1	24951158	NM_005504	Body	chr12:25055599-25056246	S_Shelf
Cis	BCAT1	BCAT1	cg26713008	NSCLC	chr12	0.735147	1.49e-17	96	12p12.1	24965188	NM_005504	Body					TRUE
Cis	BCAT1	DAD1L;BCAT1	cg17367439	NSCLC	chr12	0.622884	1.23e-11	96	12p12.1	24962198	NR_024064;NM_005504	Body;Body
Cis	BCAT1	DAD1L;BCAT1	cg20620180	NSCLC	chr12	0.612561	3.3e-11	96	12p12.1	24963515	NR_024064;NM_005504	TSS1500;Body
Cis	BCAT1	DAD1L;BCAT1	cg23656890	NSCLC	chr12	0.763895	2.19e-19	95	12p12.1	24962952	NR_024064;NM_005504	TSS1500;Body
Cis	CSNK1E	CSNK1E	cg04728789	NSCLC	chr22	-0.602577	8.28e-11	96	22q13.1	37041100	NM_001894;NM_152221	5'UTR;5'UTR	chr22:38712684-38713333	N_Shore		RDMR	TRUE
Cis	MGMT	MGMT	cg00149734	NSCLC	chr10	0.583519	4.4e-10	96	10q26.3	131344294	NM_002412	Body					TRUE
Cis	MGMT	MGMT	cg00579595	COAD/READ	chr10	0.782392	5.77e-10	43	10q26.3	131154565	NM_002412	TSS1500	chr10:131264948-131265710	N_Shore
Cis	MGMT	MGMT	cg00904483	NSCLC	chr10	0.672463	6.25e-14	96	10q26.3	131244863	NM_002412	Body						10:131244772-131244917
Cis	MGMT	MGMT	cg00981003	NSCLC	chr10	0.604693	6.83e-11	96	10q26.3	131340990	NM_002412	Body						10:131340946-131340991
Cis	MGMT	MGMT	cg03292473	NSCLC	chr10	0.630141	6.03e-12	96	10q26.3	131253443	NM_002412	Body						10:131253351-131253462
Cis	MGMT	MGMT	cg03748042	NSCLC	chr10	0.629721	6.29e-12	96	10q26.3	131395779	NM_002412	Body						10:131395734-131395806
Cis	MGMT	MGMT	cg04271445	NSCLC	chr10	0.611218	3.74e-11	96	10q26.3	131340214	NM_002412	Body						10:131340208-131340753
Cis	MGMT	MGMT	cg04425788	NSCLC	chr10	0.658234	3.15e-13	96	10q26.3	131315188	NM_002412	Body						10:131315161-131315276
Cis	MGMT	MGMT	cg04436810	COAD/READ	chr10	0.807762	5.9e-11	43	10q26.3	131255333	NM_002412	Body						10:131255222-131255334
Cis	MGMT	MGMT	cg04436810	NSCLC	chr10	0.665355	1.42e-13	96	10q26.3	131255333	NM_002412	Body						10:131255222-131255334
Cis	MGMT	MGMT	cg04473030	NSCLC	chr10	0.67911	2.85e-14	96	10q26.3	131244772	NM_002412	Body						10:131244772-131244917
Cis	MGMT	MGMT	cg04876500	NSCLC	chr10	0.590111	2.5e-10	96	10q26.3	131257613	NM_002412	Body						10:131257468-131257614
Cis	MGMT	MGMT	cg06070493	NSCLC	chr10	0.625393	9.65e-12	96	10q26.3	131255271	NM_002412	Body						10:131255222-131255334
Cis	MGMT	MGMT	cg06095790	Mel	chr10	0.821242	4.76e-10	37	10q26.3	131350020	NM_002412	Body					TRUE
Cis	MGMT	MGMT	cg06095790	NSCLC	chr10	0.637358	2.91e-12	96	10q26.3	131350020	NM_002412	Body					TRUE
Cis	MGMT	MGMT	cg06216683	NSCLC	chr10	0.602686	8.2e-11	96	10q26.3	131335199	NM_002412	Body						10:131335096-131335586
Cis	MGMT	MGMT	cg06401999	NSCLC	chr10	0.737181	1.1e-17	96	10q26.3	131431576	NM_002412	Body						10:131431336-131431577
Cis	MGMT	MGMT	cg06566239	NSCLC	chr10	0.711313	4.62e-16	96	10q26.3	131251462	NM_002412	Body						10:131251462-131251531
Cis	MGMT	MGMT	cg06874216	COAD/READ	chr10	0.809876	4.8e-11	43	10q26.3	131367651	NM_002412	Body						10:131367589-131367730
Cis	MGMT	MGMT	cg06874216	NSCLC	chr10	0.68417	1.54e-14	96	10q26.3	131367651	NM_002412	Body						10:131367589-131367730
Cis	MGMT	MGMT	cg07367735	NSCLC	chr10	0.703703	1.29e-15	96	10q26.3	131449672	NM_002412	Body						10:131449586-131449775
Cis	MGMT	MGMT	cg07554771	NSCLC	chr10	0.698291	2.61e-15	96	10q26.3	131447147	NM_002412	Body						10:131447093-131447293
Cis	MGMT	MGMT	cg09154334	Mel	chr10	0.842911	1.12e-10	36	10q26.3	131231033	NM_002412	Body						10:131231033-131231120
Cis	MGMT	MGMT	cg09154334	NSCLC	chr10	0.690761	9.48e-15	95	10q26.3	131231033	NM_002412	Body						10:131231033-131231120
Cis	MGMT	MGMT	cg09154334	SCLC	chr10	0.862732	1.33e-11	36	10q26.3	131231033	NM_002412	Body						10:131231033-131231120
Cis	MGMT	MGMT	cg09450835	COAD/READ	chr10	0.835246	3.29e-12	43	10q26.3	131154188	NM_002412	TSS1500	chr10:131264948-131265710	N_Shore
Cis	MGMT	MGMT	cg09757049	NSCLC	chr10	0.639202	2.41e-12	96	10q26.3	131224856	NM_002412	Body						10:131224593-131224857
Cis	MGMT	MGMT	cg09858782	NSCLC	chr10	0.709864	5.63e-16	96	10q26.3	131296573	NM_002412	Body						10:131296573-131296635
Cis	MGMT	MGMT	cg10215460	NSCLC	chr10	0.698996	2.38e-15	96	10q26.3	131246390	NM_002412	Body						10:131246330-131246391
Cis	MGMT	MGMT	cg10333959	NSCLC	chr10	0.665315	1.43e-13	96	10q26.3	131244930	NM_002412	Body
Cis	MGMT	MGMT	cg10502904	NSCLC	chr10	0.59088	2.34e-10	96	10q26.3	131455279	NM_002412	3'UTR						10:131455279-131455326
Cis	MGMT	MGMT	cg10744297	NSCLC	chr10	0.608342	4.89e-11	96	10q26.3	131449586	NM_002412	Body						10:131449586-131449775
Cis	MGMT	MGMT	cg11019008	NSCLC	chr10	0.608871	4.65e-11	96	10q26.3	131315272	NM_002412	Body						10:131315161-131315276
Cis	MGMT	MGMT	cg11309842	NSCLC	chr10	0.581213	5.34e-10	96	10q26.3	131231105	NM_002412	Body						10:131231033-131231120
Cis	MGMT	MGMT	cg11948988	Mel	chr10	0.83445	1.39e-10	37	10q26.3	131393280	NM_002412	Body						10:131392717-131393452
Cis	MGMT	MGMT	cg11948988	NSCLC	chr10	0.656053	4.01e-13	96	10q26.3	131393280	NM_002412	Body						10:131392717-131393452
Cis	MGMT	MGMT	cg12040555	NSCLC	chr10	0.581932	5.03e-10	96	10q26.3	131211820	NM_002412	Body						10:131211736-131211821
Cis	MGMT	MGMT	cg12434587	COAD/READ	chr10	-0.80006	1.22e-10	43	10q26.3	131155199	NM_002412	TSS1500	chr10:131264948-131265710	Island				10:131154946-131155700	10:131264590-131266281	Promoter_Associated
Cis	MGMT	MGMT	cg12981137	NSCLC	chr10	-0.679327	2.78e-14	96	10q26.3	131155565	NM_002412	Body	chr10:131264948-131265710	Island		DMR		10:131154946-131155700	10:131264590-131266281	Promoter_Associated
Cis	MGMT	MGMT	cg13171643	COAD/READ	chr10	0.796587	1.67e-10	43	10q26.3	131214179	NM_002412	Body						10:131214060-131214243
Cis	MGMT	MGMT	cg13171643	Mel	chr10	0.828592	2.43e-10	37	10q26.3	131214179	NM_002412	Body						10:131214060-131214243
Cis	MGMT	MGMT	cg13171643	NSCLC	chr10	0.641332	1.93e-12	96	10q26.3	131214179	NM_002412	Body						10:131214060-131214243
Cis	MGMT	MGMT	cg13405636	NSCLC	chr10	0.68889	8.62e-15	96	10q26.3	131407455	NM_002412	Body						10:131407386-131407456
Cis	MGMT	MGMT	cg14263093	COAD/READ	chr10	0.794322	2.05e-10	43	10q26.3	131255256	NM_002412	Body						10:131255222-131255334
Cis	MGMT	MGMT	cg14263093	NSCLC	chr10	0.605643	6.26e-11	96	10q26.3	131255256	NM_002412	Body						10:131255222-131255334
Cis	MGMT	MGMT	cg14273607	NSCLC	chr10	0.664324	1.59e-13	96	10q26.3	131340522	NM_002412	Body						10:131340208-131340753
Cis	MGMT	MGMT	cg14475381	NSCLC	chr10	0.649607	8.06e-13	96	10q26.3	131291258	NM_002412	Body					TRUE
Cis	MGMT	MGMT	cg14485787	NSCLC	chr10	0.63965	2.3e-12	96	10q26.3	131318295	NM_002412	Body						10:131318256-131318399
Cis	MGMT	MGMT	cg14677612	NSCLC	chr10	0.631728	5.15e-12	96	10q26.3	131153952	NM_002412	TSS1500	chr10:131264948-131265710	N_Shore
Cis	MGMT	MGMT	cg15312358	NSCLC	chr10	0.623128	1.2e-11	96	10q26.3	131369172	NM_002412	Body						10:131368585-131369193
Cis	MGMT	MGMT	cg16648911	NSCLC	chr10	0.679205	2.82e-14	96	10q26.3	131230553	NM_002412	Body						10:131230477-131230612
Cis	MGMT	MGMT	cg16698623	COAD/READ	chr10	0.793416	2.23e-10	43	10q26.3	131302958	NM_002412	Body
Cis	MGMT	MGMT	cg16698623	Mel	chr10	0.854196	1.78e-11	37	10q26.3	131302958	NM_002412	Body
Cis	MGMT	MGMT	cg16698623	NSCLC	chr10	0.669452	8.87e-14	96	10q26.3	131302958	NM_002412	Body
Cis	MGMT	MGMT	cg16942891	NSCLC	chr10	0.589301	2.68e-10	96	10q26.3	131244885	NM_002412	Body						10:131244772-131244917
Cis	MGMT	MGMT	cg17380475	NSCLC	chr10	0.690161	7.35e-15	96	10q26.3	131283236	NM_002412	Body						10:131283200-131283280
Cis	MGMT	MGMT	cg17380475	SCLC	chr10	0.827284	4.96e-10	36	10q26.3	131283236	NM_002412	Body						10:131283200-131283280
Cis	MGMT	MGMT	cg18064754	NSCLC	chr10	0.607488	5.29e-11	96	10q26.3	131257531	NM_002412	Body						10:131257468-131257614
Cis	MGMT	MGMT	cg18128898	NSCLC	chr10	0.662914	1.87e-13	96	10q26.3	131431481	NM_002412	Body						10:131431336-131431577
Cis	MGMT	MGMT	cg18148349	NSCLC	chr10	0.673296	5.67e-14	96	10q26.3	131294684	NM_002412	Body						10:131294612-131294769
Cis	MGMT	MGMT	cg18460575	NSCLC	chr10	0.609712	4.31e-11	96	10q26.3	131318391	NM_002412	Body						10:131318256-131318399
Cis	MGMT	MGMT	cg18502933	NSCLC	chr10	0.69083	6.76e-15	96	10q26.3	131270600	NM_002412	Body						10:131270439-131270653
Cis	MGMT	MGMT	cg18594706	NSCLC	chr10	0.645279	1.28e-12	96	10q26.3	131230611	NM_002412	Body						10:131230477-131230612
Cis	MGMT	MGMT	cg18778347	NSCLC	chr10	0.674891	4.7e-14	96	10q26.3	131395859	NM_002412	Body						10:131395859-131396319
Cis	MGMT	MGMT	cg19680672	NSCLC	chr10	0.717254	2.03e-16	96	10q26.3	131302569	NM_002412	Body
Cis	MGMT	MGMT	cg19806483	Mel	chr10	0.818872	5.88e-10	37	10q26.3	131241065	NM_002412	Body						10:131240867-131241066
Cis	MGMT	MGMT	cg19806483	NSCLC	chr10	0.657501	3.42e-13	96	10q26.3	131241065	NM_002412	Body						10:131240867-131241066
Cis	MGMT	MGMT	cg22939703	NSCLC	chr10	0.614067	2.87e-11	96	10q26.3	131247161	NM_002412	Body						10:131247158-131247247
Cis	MGMT	MGMT	cg23235067	NSCLC	chr10	0.685974	1.24e-14	96	10q26.3	131450090	NM_002412	Body						10:131450007-131450091
Cis	MGMT	MGMT	cg23239690	NSCLC	chr10	0.674593	4.87e-14	96	10q26.3	131395805	NM_002412	Body						10:131395734-131395806
Cis	MGMT	MGMT	cg23365905	NSCLC	chr10	0.650176	7.59e-13	96	10q26.3	131251226	NM_002412	Body						10:131251123-131251227
Cis	MGMT	MGMT	cg23465978	Mel	chr10	0.837506	1.91e-10	36	10q26.3	131220283	NM_002412	Body					TRUE
Cis	MGMT	MGMT	cg24747557	NSCLC	chr10	0.642751	1.67e-12	96	10q26.3	131245142	NM_002412	Body						10:131245142-131245293
Cis	MGMT	MGMT	cg24755725	Mel	chr10	0.821716	4.57e-10	37	10q26.3	131240929	NM_002412	Body						10:131240867-131241066
Cis	MGMT	MGMT	cg24755725	NSCLC	chr10	0.70217	1.57e-15	96	10q26.3	131240929	NM_002412	Body						10:131240867-131241066
Cis	MGMT	MGMT	cg25145165	NSCLC	chr10	0.673562	5.5e-14	96	10q26.3	131450380	NM_002412	Body						10:131450380-131450442
Cis	MGMT	MGMT	cg25394042	COAD/READ	chr10	0.845666	9.58e-13	43	10q26.3	131194823	NM_002412	Body					TRUE
Cis	MGMT	MGMT	cg25394042	NSCLC	chr10	0.695944	3.53e-15	96	10q26.3	131194823	NM_002412	Body					TRUE
Cis	MGMT	MGMT	cg25557018	NSCLC	chr10	0.661354	2.23e-13	96	10q26.3	131315205	NM_002412	Body						10:131315161-131315276
Cis	MGMT	MGMT	cg26102564	NSCLC	chr10	0.662982	1.86e-13	96	10q26.3	131314617	NM_002412	Body						10:131314497-131314932
Cis	MGMT	MGMT	cg26188698	NSCLC	chr10	0.639083	2.44e-12	96	10q26.3	131246932	NM_002412	Body						10:131246929-131246990
Cis	MGMT	MGMT	cg26529877	NSCLC	chr10	0.626397	8.74e-12	96	10q26.3	131393051	NM_002412	Body						10:131392717-131393452
Cis	MGMT	MGMT	cg26976729	COAD/READ	chr10	0.793114	2.29e-10	43	10q26.3	131251492	NM_002412	Body						10:131251462-131251531
Cis	MGMT	MGMT	cg26976729	NSCLC	chr10	0.71229	4.04e-16	96	10q26.3	131251492	NM_002412	Body						10:131251462-131251531
Cis	MGMT	MGMT	cg27000233	NSCLC	chr10	0.647708	9.88e-13	96	10q26.3	131450019	NM_002412	Body						10:131450007-131450091
Cis	MGMT	MGMT	cg27041381	NSCLC	chr10	0.736607	1.2e-17	96	10q26.3	131247193	NM_002412	Body						10:131247158-131247247
Cis	MGMT	MGMT	cg27429313	NSCLC	chr10	0.632257	4.88e-12	96	10q26.3	131404321	NM_002412	Body						10:131404236-131404322
Cis	MGMT	MGMT	cg27483317	NSCLC	chr10	0.582868	4.65e-10	96	10q26.3	131407414	NM_002412	Body						10:131407386-131407456
Cis	PHC2	PHC2	cg06763161	NSCLC	chr1	-0.621826	1.37e-11	96	1p35.1	33586332	NM_004427;NM_198040	5'UTR;Body	chr1:33814783-33815770	N_Shore		RDMR
Cis	PHC2	PHC2	cg07570498	NSCLC	chr1	-0.6543	4.86e-13	96	1p35.1	33585908	NM_004427;NM_198040	5'UTR;Body	chr1:33814783-33815770	N_Shore		RDMR
Cis	PHC2	PHC2	cg09126995	NSCLC	chr1	-0.655657	4.19e-13	96	1p35.1	33586593	NM_004427;NM_198040	5'UTR;Body	chr1:33814783-33815770	N_Shore		RDMR
Cis	ZBTB38	ZBTB38	cg07963147	NSCLC	chr3	-0.710893	4.89e-16	96	3q23	142569510	NM_001080412	5'UTR					TRUE
Spearman r, Spearman correlation coefficient
|r|, the absolute value of the Spearman correlation coefficient
GMD, gene affecting DNA methylation or demethylation, expression of which was included in the correlation analysis
Target gene, the gene for which methylation of a particular probe was analyzed in the correlation
Target probe, the individual CpG probe, methylation of which was analyzed in the correlation
GMD chromosome, chromosome on which the GMD is located
Target gene cytoband, chromosomal region where the target gene is located
Sample size, number of cell lines with available data included in the correlation analysis
Additional information about individual probes according to the Illumina Infinium HumanMethylation450K Beadchip manifest is also provided.
