# Supplementary material for: Association of expression of epigenetic molecular factors with DNA methylation and sensitivity to chemotherapeutic agents in cancer cell lines
Source: Clin Epigenetics. 2021 Mar 6;13:49. doi: 10.1186/s13148-021-01026-4 (PMC7936435; doi:10.1186/s13148-021-01026-4)
Supplement: Supplementary file 9 — Additional file 9: Table S9. Epigenome-wide Spearman correlations of GMD expression with methylation of gene regions satisfying pFDR < 0.05 and |ρ| > 0.5 in 23 individual cancer categories with at least 10 cell lines. [file 13148_2021_1026_MOESM9_ESM.xlsx]

## Sheet: Table S9
Table S9. Epigenome-wide Spearman correlations of GMD expression with methylation of gene regions satisfying pFDR < 0.05 and |r| > 0.5 in 23 indidividual cancer categories with at least 10 cell lines
Type of correlation	GMD	Target gene	Target gene region	Cancer category	Spearman r	pFDR	GMD chromosome	Target gene cytoband	Sample size
Cis	AICDA	AICDA	GENE BODY	OVARIAN	0.795464	0.0172198	chr12	12p13.31	29
Cis	ALKBH3	ALKBH3	TSS200	MATBCL	-0.902741	5.58416e-06	chr11	11p11.2	33
Cis	ALKBH3	ALKBH3	EXON1	MATBCL	-0.899064	9.18486e-06	chr11	11p11.2	33
Cis	ALKBH3	ALKBH3	UTR5	MATBCL	-0.86631	0.000324004	chr11	11p11.2	33
Cis	ALKBH3	ALKBH3	UTR5	NSCLC	-0.510269	0.0117643	chr11	11p11.2	96
Cis	ALKBH3	ALKBH3	UTR5	BREAST	-0.700493	0.0124547	chr11	11p11.2	44
Cis	APOBEC3B	APOBEC3B	TSS200	SCLC	-0.77563	0.00865063	chr22	22q13.1	35
Cis	APOBEC3C	APOBEC3C	TSS200	NSCLC	-0.78242	5.31542e-14	chr22	22q13.1	96
Cis	APOBEC3C	APOBEC3C	EXON1	NSCLC	-0.680345	2.10396e-07	chr22	22q13.1	96
Cis	APOBEC3C	APOBEC3C	UTR5	NSCLC	-0.680345	2.10396e-07	chr22	22q13.1	96
Cis	APOBEC3C	APOBEC3C	TSS200	SCLC	-0.834749	0.000769774	chr22	22q13.1	36
Cis	APOBEC3C	APOBEC3C	EXON1	BREAST	-0.780691	0.00107393	chr22	22q13.1	44
Cis	APOBEC3C	APOBEC3C	UTR5	BREAST	-0.780691	0.00107393	chr22	22q13.1	44
Cis	APOBEC3C	APOBEC3C	EXON1	SCLC	-0.791248	0.00466601	chr22	22q13.1	36
Cis	APOBEC3C	APOBEC3C	UTR5	SCLC	-0.791248	0.00466601	chr22	22q13.1	36
Cis	APOBEC3C	APOBEC3C	TSS200	BREAST	-0.735588	0.00513834	chr22	22q13.1	44
Cis	APOBEC3C	APOBEC3C	TSS200	COAD/READ	-0.674268	0.0251082	chr22	22q13.1	43
Cis	BCAT1	BCAT1	UTR3	NSCLC	0.574617	0.00180548	chr12	12p12.1	95
Cis	BCAT1	BCAT1	EXON1	NSCLC	-0.505005	0.0134892	chr12	12p12.1	96
Cis	BCAT1	BCAT1	UTR5	NSCLC	-0.505005	0.0134892	chr12	12p12.1	96
Cis	BCAT1	BCAT1	EXON1	PAAD	-0.798535	0.0226245	chr12	12p12.1	27
Cis	BCAT1	BCAT1	UTR5	PAAD	-0.798535	0.0226245	chr12	12p12.1	27
Cis	BCAT1	BCAT1	EXON1	OVARIAN	-0.770443	0.0278519	chr12	12p12.1	29
Cis	BCAT1	BCAT1	UTR5	OVARIAN	-0.770443	0.0278519	chr12	12p12.1	29
Cis	BMI1	BMI1	TSS1500	BREAST	-0.645525	0.0364331	chr10	10p12.2	44
Cis	CBX2	CBX2	GENE BODY	NSCLC	-0.547518	0.00426444	chr17	17q25.3	96
Cis	CBX2	CBX2	GENE BODY	SAR	-0.792137	0.0306672	chr17	17q25.3	26
Cis	CDKL5	CDKL5	UTR5	SCLC	0.733076	0.0200761	chrX	Xp22.13	36
Cis	CDKL5	CDKL5	TSS1500	SCLC	0.705792	0.0313135	chrX	Xp22.13	36
Cis	CSNK1E	CSNK1E	UTR5	NSCLC	-0.608302	0.000236429	chr22	22q13.1	96
Cis	DNMT3A	DNMT3A	TSS200	GLIOMA	-0.740283	0.0170133	chr2	2p23.3	36
Cis	DNMT3A	DNMT3A	TSS200	STAD	-0.858442	0.0234457	chr2	2p23.3	21
Cis	IDH2	IDH2	GENE BODY	BREAST	-0.718675	0.00806763	chr15	15q26.1	44
Cis	MGMT	MGMT	GENE BODY	NSCLC	0.695768	3.48292e-08	chr10	10q26.3	96
Cis	MGMT	MGMT	UTR3	NSCLC	0.582922	0.00115022	chr10	10q26.3	96
Cis	MGMT	MGMT	GENE BODY	MEL	0.782598	0.00498776	chr10	10q26.3	37
Cis	MGMT	MGMT	GENE BODY	COAD/READ	0.72531	0.00786976	chr10	10q26.3	43
Cis	MGMT	MGMT	EXON1	MATBCL	-0.779143	0.0107373	chr10	10q26.3	33
Cis	MGMT	MGMT	TSS200	MATBCL	-0.778976	0.0107373	chr10	10q26.3	33
Cis	MGMT	MGMT	UTR5	MATBCL	-0.779143	0.0107373	chr10	10q26.3	33
Cis	MGMT	MGMT	GENE BODY	GLIOMA	0.736165	0.0182566	chr10	10q26.3	36
Cis	MGMT	MGMT	UTR3	SAR	0.811966	0.021466	chr10	10q26.3	26
Cis	MGMT	MGMT	EXON1	SCLC	-0.728013	0.0217421	chr10	10q26.3	36
Cis	MGMT	MGMT	UTR5	SCLC	-0.728013	0.0217421	chr10	10q26.3	36
Cis	MGMT	MGMT	GENE BODY	LAML	0.866667	0.0322057	chr10	10q26.3	19
Cis	PHC2	PHC2	UTR5	NSCLC	-0.605521	0.000296004	chr1	1p35.1	96
Cis	PHC2	PHC2	UTR5	GLIOMA	-0.795624	0.00399518	chr1	1p35.1	36
Cis	PHC2	PHC2	UTR5	EC	-0.813913	0.0306672	chr1	1p35.1	24
Cis	TET1	TET1	TSS200	NSCLC	-0.577116	0.00133329	chr10	10q21.3	96
Cis	TET1	TET1	UTR5	NSCLC	-0.561978	0.00261676	chr10	10q21.3	96
Cis	TET1	TET1	EXON1	NSCLC	-0.535119	0.00654187	chr10	10q21.3	96
Trans	AICDA	AFAP1L1	TSS1500	OVARIAN	-0.760121	0.0332039	chr12	5q32	29
Trans	AICDA	ALG14	GENE BODY	SAR	0.79189	0.0306672	chr12	1p21.3	26
Trans	AICDA	AMMECR1	UTR5	EC	0.801011	0.038116	chr12	Xq23	24
Trans	AICDA	ANKFN1	GENE BODY	SAR	0.767254	0.0473004	chr12	17q22	26
Trans	AICDA	ATP10D	UTR3	STAD	0.820527	0.0491294	chr12	4p12	21
Trans	AICDA	ATP11C	UTR3	STAD	0.847328	0.0306672	chr12	Xq27.1	21
Trans	AICDA	BMP15	TSS200	OVARIAN	0.736974	0.0485978	chr12	Xp11.22	29
Trans	AICDA	C10orf11	GENE BODY	CLLE	-0.92256	0.0278519	chr12	10q22.3	15
Trans	AICDA	C1orf51	EXON1	HNSC	-0.899937	0.0351231	chr12	1q21.2	16
Trans	AICDA	C1orf51	UTR5	HNSC	-0.899937	0.0351231	chr12	1q21.2	16
Trans	AICDA	C2orf18	TSS1500	OVARIAN	-0.759374	0.0332039	chr12	2p23.3	29
Trans	AICDA	C2orf73	EXON1	THCA	-0.984807	0.0161548	chr12	2p16.2	10
Trans	AICDA	C2orf73	UTR5	THCA	-0.984807	0.0161548	chr12	2p16.2	10
Trans	AICDA	C6orf223	GENE BODY	OVARIAN	-0.770326	0.0278519	chr12	6p21.1	29
Trans	AICDA	CCDC85A	TSS1500	SAR	0.790131	0.0320844	chr12	2p16.1	26
Trans	AICDA	CFB	UTR3	EC	0.807412	0.0332067	chr12	6p21.33	24
Trans	AICDA	CHD8	EXON1	SAR	0.780628	0.0378638	chr12	14q11.2	26
Trans	AICDA	CLCN5	UTR5	THCA	-0.984807	0.0161548	chr12	Xp11.23	10
Trans	AICDA	CPA3	EXON1	SAR	0.780276	0.038295	chr12	3q24	26
Trans	AICDA	DHCR24	GENE BODY	OVARIAN	-0.807162	0.0125676	chr12	1p32.3	29
Trans	AICDA	DHDPSL	EXON1	OVARIAN	-0.794717	0.0176798	chr12	10q24.2	29
Trans	AICDA	DHDPSL	UTR5	OVARIAN	-0.794717	0.0176798	chr12	10q24.2	29
Trans	AICDA	DSCAML1	GENE BODY	OVARIAN	0.75589	0.035828	chr12	11q23.3	29
Trans	AICDA	EEF2K	GENE BODY	CLLE	0.902739	0.0448904	chr12	16p12.2	15
Trans	AICDA	FPR2	EXON1	CLLE	-0.902739	0.0448904	chr12	19q13.41	15
Trans	AICDA	GNB3	TSS1500	CLLE	-0.899136	0.048664	chr12	12p13.31	15
Trans	AICDA	GRXCR2	GENE BODY	CLLE	-0.908145	0.0399342	chr12	5q32	15
Trans	AICDA	GSTP1	EXON1	LIHC	-0.88437	0.0369912	chr12	11q13.2	17
Trans	AICDA	GSTP1	UTR5	LIHC	-0.88437	0.0369912	chr12	11q13.2	17
Trans	AICDA	HNRNPA3P1	GENE BODY	SAR	0.786963	0.0332298	chr12	10q11.21	26
Trans	AICDA	HRNR	UTR5	EC	0.793696	0.0437384	chr12	1q21.3	24
Trans	AICDA	HS6ST2	UTR3	STAD	0.825337	0.0450463	chr12	Xq26.2	21
Trans	AICDA	IGFN1	GENE BODY	OVARIAN	0.755641	0.0361134	chr12	1q32.1	29
Trans	AICDA	LOC143188	TSS200	CLLE	-0.906343	0.0411861	chr12	10q25.2	15
Trans	AICDA	LRRK2	GENE BODY	CLLE	-0.900937	0.0473004	chr12	12q12	15
Trans	AICDA	MGC23270	TSS1500	HNSC	-0.886347	0.0473004	chr12	14q32.33	16
Trans	AICDA	MS4A1	TSS200	CLLE	-0.938777	0.0158203	chr12	11q12.2	15
Trans	AICDA	NAV3	GENE BODY	CLLE	-0.918956	0.0306672	chr12	12q21.2	15
Trans	AICDA	NT5C3	TSS200	CLLE	-0.904541	0.0437384	chr12	7p14.3	15
Trans	AICDA	NUDT16P	TSS1500	THCA	-0.96657	0.0492316	chr12	3q22.1	10
Trans	AICDA	OAS2	TSS1500	CLLE	-0.913551	0.0342933	chr12	12q24.13	15
Trans	AICDA	ORAI1	UTR3	SAR	0.776756	0.0399924	chr12	12q24.31	26
Trans	AICDA	OTOP1	GENE BODY	CLLE	-0.900937	0.0473004	chr12	4p16.3	15
Trans	AICDA	PADI3	GENE BODY	OVARIAN	0.741952	0.0448918	chr12	1p36.13	29
Trans	AICDA	PLEKHG1	GENE BODY	MATBCL	0.717512	0.0384513	chr12	6q25.1	33
Trans	AICDA	SIRPB2	TSS1500	OVARIAN	0.747428	0.0408038	chr12	20p13	29
Trans	AICDA	SLC23A1	TSS200	OVARIAN	-0.745934	0.0426156	chr12	5q31.2	29
Trans	AICDA	SLC25A2	TSS1500	MATBCL	0.710821	0.0437154	chr12	5q31.3	33
Trans	AICDA	SNORA70	TSS200	EC	0.790953	0.0456339	chr12	Xq28	24
Trans	AICDA	SNORD114-25	TSS1500	SAR	0.79541	0.0298391	chr12	14q32.31	26
Trans	AICDA	SPRR2C	TSS1500	MATBCL	0.775883	0.0120643	chr12	1q21.3	33
Trans	AICDA	TERF1	GENE BODY	OVARIAN	-0.786504	0.0200761	chr12	8q21.11	29
Trans	AICDA	TGM5	UTR3	CLLE	-0.949588	0.00997018	chr12	15q15.2	15
Trans	AICDA	TIMM17B	TSS1500	EC	0.797353	0.0401073	chr12	Xp11.23	24
Trans	AICDA	TINAGL1	GENE BODY	EC	0.796439	0.0411465	chr12	1p35.2	24
Trans	AICDA	TNMD	GENE BODY	STAD	0.852825	0.0271548	chr12	Xq22.1	21
Trans	AICDA	TPRXL	GENE BODY	CLLE	-0.899136	0.048664	chr12	3p25.1	15
Trans	AICDA	UBTD1	UTR3	CLLE	-0.935173	0.0185545	chr12	10q24.1	15
Trans	AICDA	VCAM1	GENE BODY	CLLE	-0.983824	0.000221438	chr12	1p21.2	15
Trans	AICDA	VNN3	GENE BODY	MATBCL	0.714166	0.0399342	chr12	6q23.2	33
Trans	AICDA	XIRP1	TSS1500	LIHC	-0.911928	0.019562	chr12	3p22.2	17
Trans	ALKBH2	ANKRD24	UTR3	LIHC	0.889706	0.0332039	chr12	19p13.3	17
Trans	ALKBH2	BLVRA	UTR5	OVARIAN	0.736946	0.0486413	chr12	7p13	29
Trans	ALKBH2	BNIP1	EXON1	CLLE	-0.917857	0.0306672	chr12	5q35.1	15
Trans	ALKBH2	C6orf145	GENE BODY	GLIOMA	0.761647	0.0104578	chr12	6p25.2	36
Trans	ALKBH2	C8orf46	UTR3	SAR	0.807863	0.0227334	chr12	8q13.1	26
Trans	ALKBH2	C9orf7	UTR3	BLADDER	0.857585	0.0499686	chr12	9q34.2	18
Trans	ALKBH2	CDC42EP3	UTR5	SAR	0.796239	0.0290151	chr12	2p22.2	26
Trans	ALKBH2	CFDP1	TSS1500	COAD/READ	0.638025	0.0454575	chr12	16q23.1	43
Trans	ALKBH2	CFI	EXON1	OVARIAN	0.782855	0.0223886	chr12	4q25	29
Trans	ALKBH2	CFI	UTR5	OVARIAN	0.782855	0.0223886	chr12	4q25	29
Trans	ALKBH2	CNTD2	TSS1500	SAR	0.781197	0.0372131	chr12	19q13.2	26
Trans	ALKBH2	DEGS1	TSS1500	OVARIAN	0.753695	0.0364331	chr12	1q42.11	29
Trans	ALKBH2	DKK3	GENE BODY	GLIOMA	0.704505	0.0326453	chr12	11p15.3	36
Trans	ALKBH2	EDNRA	TSS200	OVARIAN	-0.752217	0.0377479	chr12	4q31.22	29
Trans	ALKBH2	ELOVL1	GENE BODY	RCC	-0.907143	0.0399342	chr12	1p34.2	15
Trans	ALKBH2	FOXO3	GENE BODY	SAR	0.777778	0.0399342	chr12	6q21	26
Trans	ALKBH2	FZD9	TSS1500	BLADDER	0.872033	0.0364454	chr12	7q11.23	18
Trans	ALKBH2	G6PC3	GENE BODY	SAR	0.800342	0.027374	chr12	17q21.31	26
Trans	ALKBH2	GJD3	UTR5	BLADDER	0.888545	0.0259886	chr12	17q21.2	18
Trans	ALKBH2	GRB7	UTR5	THCA	-0.975758	0.0306672	chr12	17q12	10
Trans	ALKBH2	HNRNPC	TSS1500	UCEC	-0.975758	0.0306672	chr12	14q11.2	10
Trans	ALKBH2	HS3ST1	UTR5	GLIOMA	0.685457	0.044094	chr12	4p15.33	36
Trans	ALKBH2	HSPA13	EXON1	CLLE	-0.932143	0.0200761	chr12	21q11.2	15
Trans	ALKBH2	HSPA13	UTR5	CLLE	-0.932143	0.0200761	chr12	21q11.2	15
Trans	ALKBH2	ITIH5	TSS200	GLIOMA	0.69112	0.0399416	chr12	10p14	36
Trans	ALKBH2	KIAA1324L	GENE BODY	GLIOMA	0.701673	0.0332676	chr12	7q21.12	36
Trans	ALKBH2	LOC100287718	GENE BODY	NSCLC	-0.512249	0.0108261	chr12	6p12.3	96
Trans	ALKBH2	LOC148709	TSS200	SAR	0.785983	0.0342281	chr12	1q32.1	26
Trans	ALKBH2	LOC150568	TSS1500	BREAST	0.706272	0.0107373	chr12	2q12.1	44
Trans	ALKBH2	LOC441046	TSS1500	OVARIAN	0.746305	0.0420822	chr12	4q31.21	29
Trans	ALKBH2	LRRC8B	TSS1500	OVARIAN	-0.77931	0.0233027	chr12	1p22.2	29
Trans	ALKBH2	MIR574	GENE BODY	SAR	0.779145	0.039554	chr12	4p14	26
Trans	ALKBH2	MOCOS	TSS1500	GLIOMA	0.704505	0.0326453	chr12	18q12.2	36
Trans	ALKBH2	MTIF2	GENE BODY	STAD	-0.831169	0.0399342	chr12	2p16.1	21
Trans	ALKBH2	NRSN2	TSS1500	OVARIAN	-0.754187	0.0364331	chr12	20p13	29
Trans	ALKBH2	P2RY11	UTR3	LAML	-0.903509	0.0122273	chr12	19p13.2	19
Trans	ALKBH2	PHLDA1	UTR3	BREAST	0.630585	0.0472809	chr12	12q21.2	44
Trans	ALKBH2	PLEKHA2	GENE BODY	SAR	0.767521	0.0473004	chr12	8p11.22	26
Trans	ALKBH2	PLXNB2	GENE BODY	GLIOMA	0.749807	0.012812	chr12	22q13.33	36
Trans	ALKBH2	PPIL6	GENE BODY	OVARIAN	0.760591	0.0332039	chr12	6q21	29
Trans	ALKBH2	PQLC3	TSS1500	SAR	-0.805812	0.0243313	chr12	2p25.1	26
Trans	ALKBH2	PTPN4	TSS1500	EC	-0.84087	0.0178921	chr12	2q14.2	24
Trans	ALKBH2	RAB32	TSS200	SAR	0.815385	0.0200761	chr12	6q24.3	26
Trans	ALKBH2	RAB32	GENE BODY	SAR	0.796923	0.0283799	chr12	6q24.3	26
Trans	ALKBH2	RASSF6	EXON1	OVARIAN	0.774877	0.0252164	chr12	4q13.3	29
Trans	ALKBH2	RASSF9	EXON1	OVARIAN	0.736946	0.0486413	chr12	12q21.31	29
Trans	ALKBH2	RASSF9	UTR5	OVARIAN	0.736946	0.0486413	chr12	12q21.31	29
Trans	ALKBH2	RBM22	TSS1500	SCLC	-0.71686	0.0265995	chr12	5q33.1	36
Trans	ALKBH2	SLFN12	TSS200	OVARIAN	0.751232	0.0388918	chr12	17q12	29
Trans	ALKBH2	SNAI2	GENE BODY	SAR	0.830427	0.0134105	chr12	8q11.21	26
Trans	ALKBH2	TCEANC	TSS1500	SAR	0.779829	0.038844	chr12	Xp22.2	26
Trans	ALKBH2	THEMIS	GENE BODY	NSCLC	-0.500448	0.0152586	chr12	6q22.33	96
Trans	ALKBH2	TSEN34	GENE BODY	PAAD	0.775946	0.0345233	chr12	19q13.42	27
Trans	ALKBH2	TTC19	UTR3	BREAST	0.642283	0.0383695	chr12	17p12	44
Trans	ALKBH2	UBR4	GENE BODY	GLIOMA	0.681853	0.0473004	chr12	1p36.13	36
Trans	ALKBH2	UNC13D	UTR3	MM	0.93956	0.0333751	chr12	17q25.1	13
Trans	ALKBH3	ADAMTS2	GENE BODY	NB	-0.954545	0.0477899	chr11	5q35.3	11
Trans	ALKBH3	AGBL4	GENE BODY	GLIOMA	-0.748005	0.013635	chr11	1p33	36
Trans	ALKBH3	ALDH3A2	TSS200	PAAD	-0.772894	0.0364331	chr11	17p11.2	27
Trans	ALKBH3	ATMIN	GENE BODY	GLIOMA	0.685972	0.0437384	chr11	16q23.2	36
Trans	ALKBH3	C11orf93	UTR5	LAML	-0.849123	0.0459857	chr11	11q23.1	19
Trans	ALKBH3	C22orf43	UTR3	NB	-0.981818	0.0107373	chr11	22q11.23	11
Trans	ALKBH3	CANX	TSS200	PAAD	-0.787546	0.0281629	chr11	5q35.3	27
Trans	ALKBH3	CDKN1A	UTR5	EC	0.8	0.0393613	chr11	6p21.2	24
Trans	ALKBH3	DMD	TSS1500	NB	-0.963636	0.0332039	chr11	Xp21.2	11
Trans	ALKBH3	FIZ1	TSS200	PAAD	-0.767399	0.0399342	chr11	19q13.42	27
Trans	ALKBH3	FTHL17	TSS1500	NB	-0.963636	0.0332039	chr11	Xp21.2	11
Trans	ALKBH3	HEATR3	TSS1500	GLIOMA	-0.707079	0.0306672	chr11	16q12.1	36
Trans	ALKBH3	KDELR3	EXON1	EC	0.855652	0.0110146	chr11	22q13.1	24
Trans	ALKBH3	KIAA1530	EXON1	GLIOMA	0.696268	0.0365113	chr11	4p16.3	36
Trans	ALKBH3	KLHL34	UTR3	NB	-0.963636	0.0332039	chr11	Xp22.12	11
Trans	ALKBH3	LOC390858	GENE BODY	NB	-0.954545	0.0477899	chr11	18q21.32	11
Trans	ALKBH3	LOH12CR1	UTR5	EC	0.79913	0.0399342	chr11	12p13.2	24
Trans	ALKBH3	LRRC15	UTR5	NB	-0.954545	0.0477899	chr11	3q29	11
Trans	ALKBH3	LYPD6B	EXON1	COAD/READ	0.639535	0.0437773	chr11	2q23.1	43
Trans	ALKBH3	MTCP1	UTR5	EC	0.794783	0.0432554	chr11	Xq28	24
Trans	ALKBH3	POF1B	TSS200	NB	-0.981818	0.0107373	chr11	Xq21.1	11
Trans	ALKBH3	SFRP1	TSS1500	NB	-1	0	chr11	8p11.21	11
Trans	ALKBH3	SHANK1	UTR5	NB	-0.954545	0.0477899	chr11	19q13.33	11
Trans	ALKBH3	SHCBP1	GENE BODY	GLIOMA	0.697555	0.0364331	chr11	16q11.2	36
Trans	ALKBH3	SLC17A6	GENE BODY	LAML	-0.880702	0.0236637	chr11	11p14.3	19
Trans	ALKBH3	SNX15	EXON1	EC	0.809565	0.0330022	chr11	11q13.1	24
Trans	ALKBH3	SPRY4	GENE BODY	NB	-0.954545	0.0477899	chr11	5q31.3	11
Trans	ALKBH3	SVOP	GENE BODY	NB	-0.954545	0.0477899	chr11	12q24.11	11
Trans	ALKBH3	TMEM184A	GENE BODY	NB	-0.954545	0.0477899	chr11	7p22.3	11
Trans	ALKBH3	ZBTB44	GENE BODY	SAR	-0.780513	0.0379694	chr11	11q24.3	26
Trans	ALKBH3	ZP1	TSS200	NB	-0.963636	0.0332039	chr11	11q12.2	11
Trans	APOBEC1	A1CF	EXON1	COAD/READ	-0.678233	0.0223886	chr12	10q11.23	43
Trans	APOBEC1	A1CF	TSS1500	COAD/READ	-0.667928	0.0278519	chr12	10q11.23	43
Trans	APOBEC1	AASS	GENE BODY	COAD/READ	-0.662279	0.0306672	chr12	7q31.32	43
Trans	APOBEC1	ABCA1	GENE BODY	COAD/READ	-0.656401	0.0332039	chr12	9q31.1	43
Trans	APOBEC1	ABHD1	GENE BODY	COAD/READ	-0.700981	0.0140819	chr12	2p23.3	43
Trans	APOBEC1	ABHD6	UTR5	COAD/READ	-0.651439	0.0364331	chr12	3p14.3	43
Trans	APOBEC1	ABLIM1	TSS200	COAD/READ	-0.648768	0.0377782	chr12	10q25.3	43
Trans	APOBEC1	ACCN2	UTR3	COAD/READ	-0.6535	0.034941	chr12	12q13.12	43
Trans	APOBEC1	ACOX2	UTR5	COAD/READ	-0.730904	0.00705192	chr12	3p14.3	43
Trans	APOBEC1	ACOX2	TSS1500	COAD/READ	-0.648844	0.0377185	chr12	3p14.3	43
Trans	APOBEC1	ACSF3	UTR5	COAD/READ	-0.71808	0.00966651	chr12	16q24.3	43
Trans	APOBEC1	ACSF3	GENE BODY	COAD/READ	-0.644646	0.0400394	chr12	16q24.3	43
Trans	APOBEC1	ACSL1	UTR5	COAD/READ	-0.652279	0.0361134	chr12	4q35.1	43
Trans	APOBEC1	ACSL5	TSS200	COAD/READ	-0.722812	0.00864697	chr12	10q25.2	43
Trans	APOBEC1	ACSL5	TSS1500	COAD/READ	-0.669225	0.0275411	chr12	10q25.2	43
Trans	APOBEC1	ACSL5	UTR5	COAD/READ	-0.663729	0.0302555	chr12	10q25.2	43
Trans	APOBEC1	ACVRL1	EXON1	COAD/READ	-0.665332	0.0287513	chr12	12q13.13	43
Trans	APOBEC1	ACY3	GENE BODY	COAD/READ	-0.683424	0.0204943	chr12	11q13.2	43
Trans	APOBEC1	ADH6	TSS200	COAD/READ	-0.647623	0.0390626	chr12	4q23	43
Trans	APOBEC1	ADORA2B	GENE BODY	COAD/READ	-0.696477	0.0154902	chr12	17p12	43
Trans	APOBEC1	AFARP1	GENE BODY	PAAD	-0.806601	0.0200761	chr12	1p13.2	27
Trans	APOBEC1	AGPAT3	TSS200	COAD/READ	-0.700217	0.01454	chr12	21q22.3	43
Trans	APOBEC1	AGXT2	TSS200	COAD/READ	-0.691973	0.0178921	chr12	5p13.2	43
Trans	APOBEC1	AIFM3	TSS1500	COAD/READ	-0.652432	0.0359481	chr12	22q11.21	43
Trans	APOBEC1	AKAP7	TSS200	COAD/READ	-0.680294	0.0223886	chr12	6q23.2	43
Trans	APOBEC1	AKR7L	GENE BODY	COAD/READ	-0.63373	0.0482926	chr12	1p36.13	43
Trans	APOBEC1	ALAD	UTR3	COAD/READ	-0.738232	0.00586406	chr12	9q32	43
Trans	APOBEC1	ALAD	UTR3	PAAD	-0.771736	0.0367934	chr12	9q32	27
Trans	APOBEC1	ALKBH1	GENE BODY	COAD/READ	-0.664874	0.0291577	chr12	14q24.3	43
Trans	APOBEC1	ALKBH7	TSS200	COAD/READ	-0.756858	0.0033024	chr12	19p13.3	43
Trans	APOBEC1	ALOX15B	UTR5	COAD/READ	-0.679073	0.0223886	chr12	17p13.1	43
Trans	APOBEC1	ALOX15B	EXON1	COAD/READ	-0.670447	0.0265783	chr12	17p13.1	43
Trans	APOBEC1	ALOX15B	TSS200	COAD/READ	-0.665027	0.0290564	chr12	17p13.1	43
Trans	APOBEC1	ANK2	GENE BODY	COAD/READ	-0.712812	0.0107373	chr12	4q25	43
Trans	APOBEC1	ANKS4B	TSS200	COAD/READ	-0.728461	0.00777336	chr12	16p12.2	43
Trans	APOBEC1	ANXA13	EXON1	COAD/READ	-0.721515	0.0091439	chr12	8q24.13	43
Trans	APOBEC1	ANXA4	UTR5	COAD/READ	-0.636402	0.0473004	chr12	2p13.3	43
Trans	APOBEC1	AOC3	TSS1500	COAD/READ	-0.641287	0.0437384	chr12	17q21.31	43
Trans	APOBEC1	APOH	GENE BODY	COAD/READ	-0.752201	0.00399518	chr12	17q24.2	43
Trans	APOBEC1	APOH	EXON1	COAD/READ	-0.709072	0.0113299	chr12	17q24.2	43
Trans	APOBEC1	APOL5	UTR3	COAD/READ	-0.640066	0.0437384	chr12	22q12.3	43
Trans	APOBEC1	APP	GENE BODY	COAD/READ	-0.644035	0.0407332	chr12	21q21.3	43
Trans	APOBEC1	ARGFXP2	TSS1500	COAD/READ	-0.6535	0.034941	chr12	17q11.2	43
Trans	APOBEC1	ARHGAP17	GENE BODY	COAD/READ	-0.677012	0.0231232	chr12	16p12.1	43
Trans	APOBEC1	ARHGAP24	TSS1500	COAD/READ	-0.646859	0.0399342	chr12	4q21.23	43
Trans	APOBEC1	ARHGAP27	TSS1500	COAD/READ	-0.798765	0.000516611	chr12	17q21.31	43
Trans	APOBEC1	ARHGAP27	TSS200	COAD/READ	-0.764491	0.00254263	chr12	17q21.31	43
Trans	APOBEC1	ARHGAP27	UTR5	COAD/READ	-0.746094	0.00467894	chr12	17q21.31	43
Trans	APOBEC1	ARHGAP27	UTR5	PAAD	-0.755644	0.0488708	chr12	17q21.31	27
Trans	APOBEC1	ARHGEF1	GENE BODY	COAD/READ	-0.645638	0.0399342	chr12	19q13.2	43
Trans	APOBEC1	ARHGEF10L	TSS200	COAD/READ	-0.740904	0.0052105	chr12	1p36.13	43
Trans	APOBEC1	ARMCX2	UTR3	COAD/READ	-0.694874	0.016444	chr12	Xq22.1	43
Trans	APOBEC1	ARRB2	GENE BODY	COAD/READ	-0.72098	0.00923922	chr12	17p13.2	43
Trans	APOBEC1	ASB14	UTR5	COAD/READ	-0.682202	0.02127	chr12	3p14.3	43
Trans	APOBEC1	ASB14	GENE BODY	COAD/READ	-0.638692	0.0445684	chr12	3p14.3	43
Trans	APOBEC1	ASB17	EXON1	COAD/READ	-0.642127	0.0429887	chr12	1p31.1	43
Trans	APOBEC1	ASB4	TSS200	COAD/READ	-0.634264	0.0477765	chr12	7q21.3	43
Trans	APOBEC1	ASCC2	TSS1500	COAD/READ	-0.670523	0.0265008	chr12	22q12.2	43
Trans	APOBEC1	ATAD3C	TSS1500	COAD/READ	-0.698004	0.0152586	chr12	1p36.33	43
Trans	APOBEC1	ATP13A2	TSS1500	COAD/READ	-0.690752	0.0178921	chr12	1p36.13	43
Trans	APOBEC1	ATP13A4	EXON1	COAD/READ	-0.712736	0.0107373	chr12	3q29	43
Trans	APOBEC1	ATP13A4	UTR5	COAD/READ	-0.708538	0.0115491	chr12	3q29	43
Trans	APOBEC1	ATP1B4	UTR3	COAD/READ	-0.714797	0.0107373	chr12	Xq24	43
Trans	APOBEC1	B3GNT5	UTR5	COAD/READ	-0.652279	0.0361134	chr12	3q27.1	43
Trans	APOBEC1	B4GALNT2	UTR5	COAD/READ	-0.658004	0.0327096	chr12	17q21.32	43
Trans	APOBEC1	B4GALNT2	GENE BODY	COAD/READ	-0.6506	0.0364331	chr12	17q21.32	43
Trans	APOBEC1	BAIAP2L2	EXON1	COAD/READ	-0.745102	0.0048475	chr12	22q13.1	43
Trans	APOBEC1	BAIAP2L2	UTR5	COAD/READ	-0.745102	0.0048475	chr12	22q13.1	43
Trans	APOBEC1	BAIAP2L2	TSS1500	COAD/READ	-0.638768	0.0445054	chr12	22q13.1	43
Trans	APOBEC1	BANF2	UTR5	COAD/READ	-0.696172	0.015658	chr12	20p12.1	43
Trans	APOBEC1	BANK1	UTR3	COAD/READ	-0.638539	0.0447841	chr12	4q24	43
Trans	APOBEC1	BCKDK	TSS1500	COAD/READ	-0.682737	0.0209631	chr12	16p11.2	43
Trans	APOBEC1	BCL2L1	UTR3	COAD/READ	-0.702584	0.0133097	chr12	20q11.21	43
Trans	APOBEC1	BCL2L14	TSS1500	COAD/READ	-0.724186	0.00820796	chr12	12p13.2	43
Trans	APOBEC1	BCL9	UTR5	COAD/READ	-0.74098	0.00520567	chr12	1q21.2	43
Trans	APOBEC1	BDH1	GENE BODY	COAD/READ	-0.677622	0.0226601	chr12	3q29	43
Trans	APOBEC1	BDH1	GENE BODY	PAAD	-0.779111	0.0332039	chr12	3q29	27
Trans	APOBEC1	BEST2	TSS1500	COAD/READ	-0.644035	0.0407332	chr12	19p13.2	43
Trans	APOBEC1	BFSP1	GENE BODY	COAD/READ	-0.725179	0.00786976	chr12	20p12.1	43
Trans	APOBEC1	BHLHA9	TSS200	COAD/READ	-0.665867	0.0283348	chr12	17p13.3	43
Trans	APOBEC1	BIRC3	GENE BODY	COAD/READ	-0.657317	0.0332039	chr12	11q22.2	43
Trans	APOBEC1	BLVRA	GENE BODY	COAD/READ	-0.725331	0.00786976	chr12	7p13	43
Trans	APOBEC1	BNC2	UTR3	COAD/READ	-0.655104	0.0333418	chr12	9p22.2	43
Trans	APOBEC1	BRD7P3	TSS1500	COAD/READ	-0.703652	0.012812	chr12	6q22.31	43
Trans	APOBEC1	BRD7P3	TSS200	COAD/READ	-0.668157	0.0278519	chr12	6q22.31	43
Trans	APOBEC1	BTBD9	UTR3	COAD/READ	-0.743881	0.0051131	chr12	6p21.2	43
Trans	APOBEC1	BTNL8	EXON1	COAD/READ	-0.711362	0.0107373	chr12	5q35.3	43
Trans	APOBEC1	BTNL8	UTR5	COAD/READ	-0.711362	0.0107373	chr12	5q35.3	43
Trans	APOBEC1	C10orf107	GENE BODY	COAD/READ	-0.697393	0.0152586	chr12	10q21.2	43
Trans	APOBEC1	C10orf108	TSS200	COAD/READ	-0.654493	0.0339839	chr12	10p15.3	43
Trans	APOBEC1	C10orf81	UTR5	COAD/READ	-0.698691	0.0152586	chr12	10q25.3	43
Trans	APOBEC1	C12orf74	TSS200	COAD/READ	-0.832658	2.83843e-05	chr12	12q22	43
Trans	APOBEC1	C12orf74	EXON1	COAD/READ	-0.750064	0.00399518	chr12	12q22	43
Trans	APOBEC1	C12orf74	TSS1500	COAD/READ	-0.701897	0.0136102	chr12	12q22	43
Trans	APOBEC1	C13orf18	EXON1	COAD/READ	-0.653271	0.0350365	chr12	13q14.13	43
Trans	APOBEC1	C13orf18	TSS200	COAD/READ	-0.634035	0.0478792	chr12	13q14.13	43
Trans	APOBEC1	C13orf39	EXON1	COAD/READ	-0.645104	0.0399342	chr12	13q33.1	43
Trans	APOBEC1	C14orf105	TSS200	COAD/READ	-0.697851	0.0152586	chr12	14q22.3	43
Trans	APOBEC1	C14orf147	GENE BODY	COAD/READ	-0.661439	0.0306672	chr12	14q13.1	43
Trans	APOBEC1	C14orf38	GENE BODY	COAD/READ	-0.682813	0.0209021	chr12	14q23.1	43
Trans	APOBEC1	C15orf38	TSS1500	COAD/READ	-0.734492	0.00654187	chr12	15q26.1	43
Trans	APOBEC1	C16orf74	UTR3	COAD/READ	-0.704874	0.012812	chr12	16q24.1	43
Trans	APOBEC1	C17orf106	GENE BODY	COAD/READ	-0.720522	0.00940936	chr12	17q25.1	43
Trans	APOBEC1	C17orf73	TSS200	COAD/READ	-0.73411	0.00654187	chr12	17q21.33	43
Trans	APOBEC1	C17orf73	GENE BODY	COAD/READ	-0.728843	0.00766168	chr12	17q21.33	43
Trans	APOBEC1	C17orf73	TSS1500	COAD/READ	-0.678157	0.0223886	chr12	17q21.33	43
Trans	APOBEC1	C17orf81	UTR3	COAD/READ	-0.744797	0.00490126	chr12	17p13.1	43
Trans	APOBEC1	C18orf2	TSS1500	COAD/READ	-0.655638	0.0332039	chr12	18p11.32	43
Trans	APOBEC1	C19orf21	UTR5	COAD/READ	-0.698614	0.0152586	chr12	19p13.3	43
Trans	APOBEC1	C19orf35	GENE BODY	COAD/READ	-0.723728	0.0083627	chr12	19p13.3	43
Trans	APOBEC1	C1orf161	TSS1500	COAD/READ	-0.661287	0.0306672	chr12	1p13.1	43
Trans	APOBEC1	C1orf161	EXON1	COAD/READ	-0.638081	0.0453736	chr12	1p13.1	43
Trans	APOBEC1	C1orf210	UTR5	COAD/READ	-0.707316	0.0121444	chr12	1p34.2	43
Trans	APOBEC1	C1orf226	GENE BODY	COAD/READ	-0.735255	0.00654187	chr12	1q23.3	43
Trans	APOBEC1	C1orf38	GENE BODY	COAD/READ	-0.666325	0.0279431	chr12	1p35.3	43
Trans	APOBEC1	C1orf49	GENE BODY	COAD/READ	-0.707393	0.0121146	chr12	1q25.2	43
Trans	APOBEC1	C1orf91	UTR3	COAD/READ	-0.712125	0.0107373	chr12	1p35.1	43
Trans	APOBEC1	C20orf118	TSS1500	COAD/READ	-0.749377	0.00410931	chr12	20q11.23	43
Trans	APOBEC1	C20orf118	TSS200	COAD/READ	-0.722812	0.00864697	chr12	20q11.23	43
Trans	APOBEC1	C20orf54	TSS1500	COAD/READ	-0.639531	0.0437773	chr12	20p13	43
Trans	APOBEC1	C21orf34	TSS1500	COAD/READ	-0.636173	0.0473004	chr12	21q21.1	43
Trans	APOBEC1	C22orf13	GENE BODY	COAD/READ	-0.653271	0.0350365	chr12	22q11.23	43
Trans	APOBEC1	C3orf31	TSS1500	COAD/READ	-0.697393	0.0152586	chr12	3p25.2	43
Trans	APOBEC1	C3orf32	TSS200	COAD/READ	-0.690065	0.0180958	chr12	3p26.1	43
Trans	APOBEC1	C5orf23	TSS1500	COAD/READ	-0.648539	0.0380172	chr12	5p13.3	43
Trans	APOBEC1	C5orf4	GENE BODY	COAD/READ	-0.689072	0.0187585	chr12	5q33.2	43
Trans	APOBEC1	C5orf42	GENE BODY	COAD/READ	-0.657699	0.0329783	chr12	5p13.2	43
Trans	APOBEC1	C6orf168	GENE BODY	COAD/READ	-0.649302	0.0372131	chr12	6q16.2	43
Trans	APOBEC1	C6orf222	TSS1500	COAD/READ	-0.731667	0.00685719	chr12	6p21.31	43
Trans	APOBEC1	C6orf222	UTR5	COAD/READ	-0.724568	0.0080851	chr12	6p21.31	43
Trans	APOBEC1	C6orf222	TSS200	COAD/READ	-0.686706	0.0200761	chr12	6p21.31	43
Trans	APOBEC1	C6orf223	TSS1500	COAD/READ	-0.667164	0.0278519	chr12	6p21.1	43
Trans	APOBEC1	C6orf223	TSS200	COAD/READ	-0.642432	0.0426334	chr12	6p21.1	43
Trans	APOBEC1	C6orf59	TSS1500	COAD/READ	-0.639073	0.044126	chr12	6q26	43
Trans	APOBEC1	C7orf43	UTR3	COAD/READ	-0.643882	0.0409075	chr12	7q22.1	43
Trans	APOBEC1	C7orf50	TSS1500	COAD/READ	-0.681897	0.0215202	chr12	7p22.3	43
Trans	APOBEC1	CACNB1	GENE BODY	COAD/READ	-0.697011	0.0152586	chr12	17q12	43
Trans	APOBEC1	CACNB3	UTR3	COAD/READ	-0.639379	0.0437773	chr12	12q13.12	43
Trans	APOBEC1	CALCRL	UTR3	COAD/READ	-0.646172	0.0399342	chr12	2q32.1	43
Trans	APOBEC1	CALML4	TSS200	PAAD	-0.831409	0.0107373	chr12	15q23	27
Trans	APOBEC1	CALML4	EXON1	COAD/READ	-0.648233	0.0383695	chr12	15q23	43
Trans	APOBEC1	CALML4	UTR5	COAD/READ	-0.648233	0.0383695	chr12	15q23	43
Trans	APOBEC1	CAMK2N1	TSS1500	COAD/READ	-0.647852	0.0388526	chr12	1p36.12	43
Trans	APOBEC1	CAPN7	TSS1500	COAD/READ	-0.686019	0.0200761	chr12	3p25.1	43
Trans	APOBEC1	CCDC113	GENE BODY	COAD/READ	-0.643424	0.0414085	chr12	16q21	43
Trans	APOBEC1	CCDC148	UTR5	COAD/READ	-0.653806	0.0346703	chr12	2q24.1	43
Trans	APOBEC1	CCDC162	TSS200	COAD/READ	-0.779605	0.0013204	chr12	6q21	43
Trans	APOBEC1	CCDC162	GENE BODY	COAD/READ	-0.639913	0.0437384	chr12	6q21	43
Trans	APOBEC1	CCDC21	UTR3	COAD/READ	-0.708843	0.0114125	chr12	1p36.11	43
Trans	APOBEC1	CCDC28B	GENE BODY	COAD/READ	-0.679989	0.0223886	chr12	1p35.1	43
Trans	APOBEC1	CCDC33	TSS200	COAD/READ	-0.756094	0.00344223	chr12	15q24.1	43
Trans	APOBEC1	CCDC40	UTR3	COAD/READ	-0.643501	0.0413335	chr12	17q25.3	43
Trans	APOBEC1	CCDC42	TSS1500	COAD/READ	-0.68808	0.019415	chr12	17p13.1	43
Trans	APOBEC1	CCDC56	UTR3	COAD/READ	-0.696172	0.015658	chr12	17q21.31	43
Trans	APOBEC1	CCKAR	TSS1500	COAD/READ	-0.652966	0.0353288	chr12	4p15.2	43
Trans	APOBEC1	CCL15	EXON1	COAD/READ	-0.749682	0.0040646	chr12	17q12	43
Trans	APOBEC1	CCL15	UTR5	COAD/READ	-0.749682	0.0040646	chr12	17q12	43
Trans	APOBEC1	CCL20	TSS200	COAD/READ	-0.754477	0.00513834	chr12	2q36.3	41
Trans	APOBEC1	CCL20	EXON1	COAD/READ	-0.677241	0.0229676	chr12	2q36.3	43
Trans	APOBEC1	CCND3	UTR5	COAD/READ	-0.642127	0.0429887	chr12	6p21.1	43
Trans	APOBEC1	CCNI2	EXON1	COAD/READ	-0.678309	0.0223886	chr12	5q31.1	43
Trans	APOBEC1	CD59	UTR3	COAD/READ	-0.695561	0.0160296	chr12	11p13	43
Trans	APOBEC1	CD96	UTR3	COAD/READ	-0.640066	0.0437384	chr12	3q13.13	43
Trans	APOBEC1	CD97	UTR3	COAD/READ	-0.682202	0.02127	chr12	19p13.12	43
Trans	APOBEC1	CDC20B	UTR3	COAD/READ	-0.644875	0.0399342	chr12	5q11.2	43
Trans	APOBEC1	CDC42EP5	UTR5	COAD/READ	-0.675638	0.0240374	chr12	19q13.42	43
Trans	APOBEC1	CDH9	UTR5	COAD/READ	-0.693652	0.0172198	chr12	5p14.1	43
Trans	APOBEC1	CDK19	GENE BODY	COAD/READ	-0.713652	0.0107373	chr12	6q21	43
Trans	APOBEC1	CDKL2	UTR5	COAD/READ	-0.655104	0.0333418	chr12	4q21.1	43
Trans	APOBEC1	CDX1	EXON1	COAD/READ	-0.803803	0.000331522	chr12	5q32	43
Trans	APOBEC1	CDX1	GENE BODY	COAD/READ	-0.738308	0.00586406	chr12	5q32	43
Trans	APOBEC1	CDX1	TSS200	COAD/READ	-0.728385	0.00777336	chr12	5q32	43
Trans	APOBEC1	CDX1	TSS1500	COAD/READ	-0.698691	0.0152586	chr12	5q32	43
Trans	APOBEC1	CDX1	UTR5	COAD/READ	-0.678691	0.0223886	chr12	5q32	43
Trans	APOBEC1	CEACAM1	TSS200	COAD/READ	-0.687622	0.0196916	chr12	19q13.2	43
Trans	APOBEC1	CEACAM1	EXON1	COAD/READ	-0.643806	0.041012	chr12	19q13.2	43
Trans	APOBEC1	CEACAM1	UTR5	COAD/READ	-0.643806	0.041012	chr12	19q13.2	43
Trans	APOBEC1	CENPP	GENE BODY	COAD/READ	-0.654493	0.0339839	chr12	9q22.31	43
Trans	APOBEC1	CEP152	TSS1500	COAD/READ	-0.661745	0.0306672	chr12	15q21.1	43
Trans	APOBEC1	CEP68	TSS1500	COAD/READ	-0.637547	0.0459857	chr12	2p14	43
Trans	APOBEC1	CETP	UTR3	COAD/READ	-0.746813	0.00522447	chr12	16q13	42
Trans	APOBEC1	CGN	UTR5	NSCLC	-0.504013	0.0140603	chr12	1q21.3	96
Trans	APOBEC1	CHMP4C	TSS1500	NSCLC	-0.50286	0.0148385	chr12	8q21.13	96
Trans	APOBEC1	CHMP6	TSS1500	COAD/READ	-0.643424	0.0414085	chr12	17q25.3	43
Trans	APOBEC1	CHST10	TSS1500	COAD/READ	-0.636936	0.0466701	chr12	2q11.2	43
Trans	APOBEC1	CIDEC	UTR5	COAD/READ	-0.739301	0.00559559	chr12	3p25.3	43
Trans	APOBEC1	CIDEC	EXON1	COAD/READ	-0.658844	0.0318298	chr12	3p25.3	43
Trans	APOBEC1	CKM	GENE BODY	COAD/READ	-0.726095	0.00786976	chr12	19q13.32	43
Trans	APOBEC1	CLDN18	TSS1500	COAD/READ	-0.632661	0.049641	chr12	3q22.3	43
Trans	APOBEC1	CLDN4	TSS1500	COAD/READ	-0.646249	0.0399342	chr12	7q11.23	43
Trans	APOBEC1	CLEC12B	UTR3	COAD/READ	-0.699378	0.0150625	chr12	12p13.2	43
Trans	APOBEC1	CLRN3	EXON1	COAD/READ	-0.644327	0.0403836	chr12	10q26.2	43
Trans	APOBEC1	CMAS	GENE BODY	COAD/READ	-0.671515	0.0256975	chr12	12p12.1	43
Trans	APOBEC1	CNFN	GENE BODY	COAD/READ	-0.64892	0.0376261	chr12	19q13.2	43
Trans	APOBEC1	CNST	UTR5	COAD/READ	-0.653042	0.0352409	chr12	1q44	43
Trans	APOBEC1	CNTD1	TSS1500	COAD/READ	-0.688996	0.0188028	chr12	17q21.31	43
Trans	APOBEC1	CNTLN	UTR3	COAD/READ	-0.644264	0.0404588	chr12	9p22.2	43
Trans	APOBEC1	CNTN5	UTR3	COAD/READ	-0.6535	0.034941	chr12	11q22.1	43
Trans	APOBEC1	COL12A1	UTR3	COAD/READ	-0.66121	0.0306672	chr12	6q13	43
Trans	APOBEC1	COL1A2	GENE BODY	COAD/READ	-0.648081	0.0385671	chr12	7q21.3	43
Trans	APOBEC1	COL3A1	GENE BODY	COAD/READ	-0.747087	0.00458661	chr12	2q32.2	43
Trans	APOBEC1	COL3A1	TSS200	COAD/READ	-0.703347	0.0129305	chr12	2q32.2	43
Trans	APOBEC1	COL3A1	EXON1	COAD/READ	-0.687927	0.0195138	chr12	2q32.2	43
Trans	APOBEC1	COL3A1	UTR5	COAD/READ	-0.687927	0.0195138	chr12	2q32.2	43
Trans	APOBEC1	COL5A2	GENE BODY	COAD/READ	-0.661974	0.0306672	chr12	2q32.2	43
Trans	APOBEC1	CRB3	GENE BODY	NSCLC	-0.518297	0.00987531	chr12	19p13.3	96
Trans	APOBEC1	CRKL	UTR3	COAD/READ	-0.656936	0.0332039	chr12	22q11.21	43
Trans	APOBEC1	CSNK1A1L	TSS200	COAD/READ	-0.653042	0.0352409	chr12	13q13.3	43
Trans	APOBEC1	CSNK1D	GENE BODY	PAAD	-0.854206	0.00549058	chr12	17q25.3	27
Trans	APOBEC1	CSPG5	GENE BODY	COAD/READ	-0.664569	0.0294575	chr12	3p21.31	43
Trans	APOBEC1	CTHRC1	TSS1500	COAD/READ	-0.739835	0.00549058	chr12	8q22.3	43
Trans	APOBEC1	CTSS	EXON1	COAD/READ	-0.657394	0.0332039	chr12	1q21.3	43
Trans	APOBEC1	CYP4X1	UTR5	COAD/READ	-0.725179	0.00786976	chr12	1p33	43
Trans	APOBEC1	CYP4X1	EXON1	COAD/READ	-0.670676	0.0264035	chr12	1p33	43
Trans	APOBEC1	CYP4X1	TSS200	COAD/READ	-0.666783	0.0278519	chr12	1p33	43
Trans	APOBEC1	DAPK2	UTR5	COAD/READ	-0.694569	0.0166613	chr12	15q22.31	43
Trans	APOBEC1	DCLK2	GENE BODY	COAD/READ	-0.652126	0.0361795	chr12	4q31.23	43
Trans	APOBEC1	DCN	EXON1	COAD/READ	-0.67579	0.0239076	chr12	12q21.33	43
Trans	APOBEC1	DCN	UTR5	COAD/READ	-0.675485	0.0241735	chr12	12q21.33	43
Trans	APOBEC1	DCN	TSS1500	COAD/READ	-0.670752	0.0263316	chr12	12q21.33	43
Trans	APOBEC1	DDX4	GENE BODY	COAD/READ	-0.657394	0.0332039	chr12	5q11.2	43
Trans	APOBEC1	DGUOK	TSS1500	COAD/READ	-0.698233	0.0152586	chr12	2p13.1	43
Trans	APOBEC1	DIP2B	TSS1500	COAD/READ	-0.650142	0.0364331	chr12	12q13.12	43
Trans	APOBEC1	DIRC1	UTR3	COAD/READ	-0.72953	0.00747997	chr12	2q32.2	43
Trans	APOBEC1	DISP2	TSS1500	COAD/READ	-0.636325	0.0473004	chr12	15q15.1	43
Trans	APOBEC1	DLEU7	TSS1500	COAD/READ	-0.635562	0.0473004	chr12	13q14.3	43
Trans	APOBEC1	DNAH6	TSS1500	COAD/READ	-0.648297	0.0428901	chr12	2p11.2	42
Trans	APOBEC1	DNASE2B	UTR5	COAD/READ	-0.67579	0.0239076	chr12	1p31.1	43
Trans	APOBEC1	DNPEP	TSS1500	COAD/READ	-0.693805	0.0171342	chr12	2q35	43
Trans	APOBEC1	DSTN	GENE BODY	COAD/READ	-0.691515	0.0178921	chr12	20p12.1	43
Trans	APOBEC1	DSTN	UTR5	COAD/READ	-0.685179	0.0200761	chr12	20p12.1	43
Trans	APOBEC1	DUSP16	UTR5	COAD/READ	-0.746171	0.00467894	chr12	12p13.2	43
Trans	APOBEC1	DYNC2H1	GENE BODY	COAD/READ	-0.715179	0.0106854	chr12	11q22.3	43
Trans	APOBEC1	DYRK2	TSS1500	COAD/READ	-0.742125	0.00513834	chr12	12q15	43
Trans	APOBEC1	DZIP1	GENE BODY	COAD/READ	-0.737621	0.00605052	chr12	13q32.1	43
Trans	APOBEC1	DZIP1L	GENE BODY	COAD/READ	-0.723652	0.00838155	chr12	3q22.3	43
Trans	APOBEC1	DZIP1L	UTR3	COAD/READ	-0.677622	0.0226601	chr12	3q22.3	43
Trans	APOBEC1	ECH1	UTR3	COAD/READ	-0.810444	0.000225952	chr12	19q13.2	43
Trans	APOBEC1	ECM1	GENE BODY	COAD/READ	-0.632508	0.0498124	chr12	1q21.3	43
Trans	APOBEC1	EDC3	UTR3	COAD/READ	-0.640829	0.0437384	chr12	15q24.1	43
Trans	APOBEC1	EDN2	EXON1	COAD/READ	-0.686095	0.0200761	chr12	1p34.2	43
Trans	APOBEC1	EDN2	UTR5	COAD/READ	-0.683882	0.020195	chr12	1p34.2	43
Trans	APOBEC1	EFCAB4A	TSS1500	COAD/READ	-0.638157	0.045271	chr12	11p15.5	43
Trans	APOBEC1	EFR3A	TSS1500	COAD/READ	-0.711133	0.0107373	chr12	8q24.22	43
Trans	APOBEC1	EGOT	TSS1500	COAD/READ	-0.667402	0.0333914	chr12	3p26.1	41
Trans	APOBEC1	EHMT1	GENE BODY	COAD/READ	-0.677699	0.0226245	chr12	9q34.3	43
Trans	APOBEC1	EIF4A3	GENE BODY	COAD/READ	-0.685103	0.0200761	chr12	17q25.3	43
Trans	APOBEC1	ELF1	GENE BODY	COAD/READ	-0.672508	0.0251082	chr12	13q14.11	43
Trans	APOBEC1	ENC1	UTR5	STAD	-0.831835	0.0399342	chr12	5q13.3	21
Trans	APOBEC1	ENGASE	TSS1500	COAD/READ	-0.746323	0.00466601	chr12	17q25.3	43
Trans	APOBEC1	ENOSF1	TSS1500	COAD/READ	-0.647317	0.0394085	chr12	18p11.32	43
Trans	APOBEC1	ENPP1	UTR3	COAD/READ	-0.708003	0.0117643	chr12	6q23.2	43
Trans	APOBEC1	ENTPD5	UTR5	COAD/READ	-0.647699	0.0389794	chr12	14q24.3	43
Trans	APOBEC1	EPB41L4B	GENE BODY	COAD/READ	-0.681592	0.0217481	chr12	9q31.3	43
Trans	APOBEC1	EPN1	GENE BODY	COAD/READ	-0.691897	0.0178921	chr12	19q13.42	43
Trans	APOBEC1	EPS8L3	TSS200	COAD/READ	-0.70579	0.0127096	chr12	1p13.3	43
Trans	APOBEC1	EPS8L3	EXON1	COAD/READ	-0.683576	0.0204001	chr12	1p13.3	43
Trans	APOBEC1	EPS8L3	UTR5	COAD/READ	-0.664951	0.0290877	chr12	1p13.3	43
Trans	APOBEC1	ERBB2	UTR5	COAD/READ	-0.67808	0.0223886	chr12	17q12	43
Trans	APOBEC1	ERN1	GENE BODY	COAD/READ	-0.673118	0.0251082	chr12	17q23.3	43
Trans	APOBEC1	EXO1	TSS1500	COAD/READ	-0.736247	0.00636891	chr12	1q43	43
Trans	APOBEC1	EXOC6	EXON1	COAD/READ	-0.679836	0.0223886	chr12	10q23.33	43
Trans	APOBEC1	EXOC6	UTR5	COAD/READ	-0.673195	0.0251082	chr12	10q23.33	43
Trans	APOBEC1	EXOC6	GENE BODY	COAD/READ	-0.655638	0.0332039	chr12	10q23.33	43
Trans	APOBEC1	F10	TSS200	COAD/READ	-0.682202	0.02127	chr12	13q34	43
Trans	APOBEC1	F13B	GENE BODY	COAD/READ	-0.686733	0.0200761	chr12	1q31.3	43
Trans	APOBEC1	FABP1	EXON1	COAD/READ	-0.640905	0.0437384	chr12	2p11.2	43
Trans	APOBEC1	FABP1	UTR5	COAD/READ	-0.640905	0.0437384	chr12	2p11.2	43
Trans	APOBEC1	FABP2	UTR5	COAD/READ	-0.658386	0.0322992	chr12	4q26	43
Trans	APOBEC1	FAHD1	GENE BODY	COAD/READ	-0.721286	0.0092013	chr12	16p13.3	43
Trans	APOBEC1	FAM107A	UTR3	COAD/READ	-0.687317	0.0198502	chr12	3p14.3	43
Trans	APOBEC1	FAM124A	GENE BODY	COAD/READ	-0.633577	0.0485075	chr12	13q14.3	43
Trans	APOBEC1	FAM134B	UTR5	COAD/READ	-0.677546	0.0227181	chr12	5p15.1	43
Trans	APOBEC1	FAM134B	TSS200	COAD/READ	-0.638539	0.0447841	chr12	5p15.1	43
Trans	APOBEC1	FAM189A2	TSS200	COAD/READ	-0.700981	0.0140819	chr12	9q21.11	43
Trans	APOBEC1	FAM190B	UTR5	COAD/READ	-0.673958	0.0251082	chr12	10q23.1	43
Trans	APOBEC1	FAM194A	GENE BODY	COAD/READ	-0.712202	0.0107373	chr12	3q25.1	43
Trans	APOBEC1	FAM71D	GENE BODY	COAD/READ	-0.68205	0.0214113	chr12	14q23.3	43
Trans	APOBEC1	FAM73A	TSS1500	COAD/READ	-0.672431	0.0251082	chr12	1p31.1	43
Trans	APOBEC1	FAM81B	TSS1500	COAD/READ	-0.642814	0.042112	chr12	5q15	43
Trans	APOBEC1	FAM83E	TSS1500	COAD/READ	-0.715942	0.0103783	chr12	19q13.33	43
Trans	APOBEC1	FAM84A	TSS1500	COAD/READ	-0.764644	0.00253025	chr12	2p24.3	43
Trans	APOBEC1	FAM84A	UTR3	COAD/READ	-0.666248	0.028018	chr12	2p24.3	43
Trans	APOBEC1	FASTKD3	GENE BODY	COAD/READ	-0.640905	0.0437384	chr12	5p15.31	43
Trans	APOBEC1	FBLIM1	EXON1	COAD/READ	-0.686553	0.0200761	chr12	1p36.21	43
Trans	APOBEC1	FBLIM1	TSS1500	COAD/READ	-0.637318	0.0462025	chr12	1p36.21	43
Trans	APOBEC1	FBXL22	UTR3	COAD/READ	-0.706629	0.012379	chr12	15q22.31	43
Trans	APOBEC1	FBXL22	TSS200	COAD/READ	-0.640524	0.0437384	chr12	15q22.31	43
Trans	APOBEC1	FCGBP	TSS200	COAD/READ	0.638844	0.0443739	chr12	19q13.2	43
Trans	APOBEC1	FCGRT	UTR5	COAD/READ	-0.67434	0.0250915	chr12	19q13.33	43
Trans	APOBEC1	FCGRT	EXON1	COAD/READ	-0.656401	0.0332039	chr12	19q13.33	43
Trans	APOBEC1	FGA	TSS200	COAD/READ	-0.674416	0.025011	chr12	4q31.3	43
Trans	APOBEC1	FGA	EXON1	COAD/READ	-0.655485	0.0332039	chr12	4q31.3	43
Trans	APOBEC1	FGD6	GENE BODY	COAD/READ	-0.643195	0.041645	chr12	12q22	43
Trans	APOBEC1	FGF16	TSS1500	COAD/READ	-0.637394	0.0461747	chr12	Xq21.1	43
Trans	APOBEC1	FGFR4	UTR5	COAD/READ	-0.655027	0.0333914	chr12	5q35.2	43
Trans	APOBEC1	FIGN	UTR3	COAD/READ	-0.635867	0.0473004	chr12	2q24.3	43
Trans	APOBEC1	FKBP5	TSS1500	COAD/READ	-0.69724	0.0152586	chr12	6p21.31	43
Trans	APOBEC1	FLJ14107	TSS1500	COAD/READ	-0.657623	0.0330118	chr12	8p21.3	43
Trans	APOBEC1	FLJ20184	EXON1	COAD/READ	-0.717087	0.00986467	chr12	4q24	43
Trans	APOBEC1	FLJ20184	UTR5	COAD/READ	-0.717087	0.00986467	chr12	4q24	43
Trans	APOBEC1	FLJ33630	GENE BODY	COAD/READ	-0.638615	0.0446698	chr12	5q23.3	43
Trans	APOBEC1	FLJ40292	GENE BODY	COAD/READ	-0.653806	0.0346703	chr12	9q34.3	43
Trans	APOBEC1	FLJ42393	TSS200	COAD/READ	-0.748079	0.00436516	chr12	3q27.3	43
Trans	APOBEC1	FOSB	UTR3	COAD/READ	-0.694874	0.016444	chr12	19q13.32	43
Trans	APOBEC1	FOXA2	EXON1	COAD/READ	-0.675943	0.0237842	chr12	20p11.21	43
Trans	APOBEC1	FRK	TSS1500	COAD/READ	-0.663187	0.0332039	chr12	6q22.1	42
Trans	APOBEC1	FRMD6	GENE BODY	COAD/READ	-0.651592	0.0364331	chr12	14q22.1	43
Trans	APOBEC1	FRMPD1	TSS1500	COAD/READ	-0.676401	0.0234457	chr12	9p13.2	43
Trans	APOBEC1	FRZB	GENE BODY	COAD/READ	-0.706095	0.0125742	chr12	2q32.1	43
Trans	APOBEC1	FTH1	UTR3	COAD/READ	-0.661745	0.0306672	chr12	11q12.3	43
Trans	APOBEC1	FXYD3	UTR5	COAD/READ	-0.705561	0.0127974	chr12	19q13.12	43
Trans	APOBEC1	FZD5	UTR3	COAD/READ	-0.697164	0.0152586	chr12	2q33.3	43
Trans	APOBEC1	FZD5	GENE BODY	COAD/READ	-0.673271	0.0251082	chr12	2q33.3	43
Trans	APOBEC1	G6PC	TSS200	COAD/READ	-0.679531	0.0223886	chr12	17q21.31	43
Trans	APOBEC1	GADL1	GENE BODY	COAD/READ	-0.6535	0.034941	chr12	3p23	43
Trans	APOBEC1	GALE	TSS1500	COAD/READ	-0.63686	0.046768	chr12	1p36.11	43
Trans	APOBEC1	GCM1	EXON1	COAD/READ	-0.79617	0.00063863	chr12	6p12.1	43
Trans	APOBEC1	GCM1	UTR5	COAD/READ	-0.711591	0.0107373	chr12	6p12.1	43
Trans	APOBEC1	GCM1	TSS200	COAD/READ	-0.702507	0.013346	chr12	6p12.1	43
Trans	APOBEC1	GDF15	EXON1	COAD/READ	-0.673271	0.0251082	chr12	19p13.11	43
Trans	APOBEC1	GDPD2	TSS1500	COAD/READ	-0.648691	0.0378638	chr12	Xq13.1	43
Trans	APOBEC1	GEM	UTR3	PAAD	0.758326	0.0473004	chr12	8q22.1	27
Trans	APOBEC1	GFM1	GENE BODY	PAAD	-0.786486	0.029077	chr12	3q25.32	27
Trans	APOBEC1	GGT5	EXON1	COAD/READ	-0.703042	0.0130566	chr12	22q11.23	43
Trans	APOBEC1	GGT5	UTR5	COAD/READ	-0.703042	0.0130566	chr12	22q11.23	43
Trans	APOBEC1	GLRA2	GENE BODY	COAD/READ	-0.639913	0.0437384	chr12	Xp22.2	43
Trans	APOBEC1	GNG2	UTR3	COAD/READ	-0.667012	0.0278519	chr12	14q22.1	43
Trans	APOBEC1	GNMT	GENE BODY	COAD/READ	-0.664722	0.0292994	chr12	6p21.1	43
Trans	APOBEC1	GOLSYN	UTR5	COAD/READ	-0.66892	0.0278519	chr12	8q23.2	43
Trans	APOBEC1	GOLSYN	TSS1500	COAD/READ	-0.652813	0.0354678	chr12	8q23.2	43
Trans	APOBEC1	GPR115	EXON1	COAD/READ	-0.717545	0.00971386	chr12	6p12.3	43
Trans	APOBEC1	GPR156	TSS200	COAD/READ	-0.642585	0.0424296	chr12	3q13.33	43
Trans	APOBEC1	GPR161	GENE BODY	COAD/READ	-0.643195	0.041645	chr12	1q24.2	43
Trans	APOBEC1	GPR44	UTR3	COAD/READ	-0.705561	0.0127974	chr12	11q12.2	43
Trans	APOBEC1	GPR65	UTR5	PAAD	0.771065	0.0375978	chr12	14q31.3	27
Trans	APOBEC1	GPX2	UTR3	COAD/READ	-0.763499	0.00265281	chr12	14q23.3	43
Trans	APOBEC1	GPX2	EXON1	COAD/READ	-0.695943	0.0158145	chr12	14q23.3	43
Trans	APOBEC1	GPX2	UTR5	COAD/READ	-0.687546	0.0197238	chr12	14q23.3	43
Trans	APOBEC1	GPX2	TSS200	COAD/READ	-0.676096	0.0236899	chr12	14q23.3	43
Trans	APOBEC1	GPX2	GENE BODY	COAD/READ	-0.63457	0.0473653	chr12	14q23.3	43
Trans	APOBEC1	GRAMD3	TSS200	COAD/READ	-0.679607	0.0223886	chr12	5q23.2	43
Trans	APOBEC1	GRAMD3	GENE BODY	COAD/READ	-0.676706	0.0232718	chr12	5q23.2	43
Trans	APOBEC1	GRAMD3	UTR5	COAD/READ	-0.658386	0.0322992	chr12	5q23.2	43
Trans	APOBEC1	GRAMD3	EXON1	COAD/READ	-0.641821	0.0433443	chr12	5q23.2	43
Trans	APOBEC1	GRB7	TSS1500	NSCLC	-0.553599	0.00362523	chr12	17q12	96
Trans	APOBEC1	GRB7	TSS1500	COAD/READ	-0.673882	0.0251082	chr12	17q12	43
Trans	APOBEC1	GSDMB	TSS200	COAD/READ	-0.650752	0.0364331	chr12	17q12	43
Trans	APOBEC1	GSS	GENE BODY	COAD/READ	-0.651897	0.0364331	chr12	20q11.22	43
Trans	APOBEC1	GUCA2A	TSS200	COAD/READ	-0.679989	0.0223886	chr12	1p34.2	43
Trans	APOBEC1	GUCY2C	EXON1	COAD/READ	-0.723194	0.00852919	chr12	12p12.3	43
Trans	APOBEC1	GUCY2C	UTR5	COAD/READ	-0.651439	0.0364331	chr12	12p12.3	43
Trans	APOBEC1	GUCY2C	TSS200	COAD/READ	-0.644493	0.0401925	chr12	12p12.3	43
Trans	APOBEC1	GULP1	GENE BODY	COAD/READ	-0.643882	0.0409075	chr12	2q32.1	43
Trans	APOBEC1	HECTD2	UTR3	COAD/READ	-0.6606	0.0306672	chr12	10q23.32	43
Trans	APOBEC1	HECW2	UTR5	COAD/READ	-0.639302	0.0438867	chr12	2q33.1	43
Trans	APOBEC1	HEG1	GENE BODY	COAD/READ	-0.647241	0.0394834	chr12	3q21.2	43
Trans	APOBEC1	HHIPL2	UTR5	COAD/READ	-0.635104	0.0473004	chr12	1q41	43
Trans	APOBEC1	HKDC1	TSS1500	COAD/READ	-0.670981	0.0261642	chr12	10q22.1	43
Trans	APOBEC1	HKDC1	EXON1	COAD/READ	-0.660065	0.0306815	chr12	10q22.1	43
Trans	APOBEC1	HKDC1	UTR5	COAD/READ	-0.660065	0.0306815	chr12	10q22.1	43
Trans	APOBEC1	HNF1A	TSS200	COAD/READ	-0.634493	0.0474387	chr12	12q24.31	43
Trans	APOBEC1	HNF1B	TSS1500	COAD/READ	-0.680828	0.0222981	chr12	17q12	43
Trans	APOBEC1	HNF4A	TSS200	COAD/READ	-0.676783	0.0232498	chr12	20q13.12	43
Trans	APOBEC1	HOXC5	TSS1500	COAD/READ	-0.63915	0.044094	chr12	12q13.13	43
Trans	APOBEC1	HOXC6	GENE BODY	COAD/READ	-0.742049	0.00513834	chr12	12q13.13	43
Trans	APOBEC1	HRC	GENE BODY	COAD/READ	-0.650065	0.0364331	chr12	19q13.33	43
Trans	APOBEC1	HSD17B2	TSS200	COAD/READ	-0.702202	0.0134892	chr12	16q23.3	43
Trans	APOBEC1	ICAM2	GENE BODY	COAD/READ	-0.638005	0.0454609	chr12	17q23.3	43
Trans	APOBEC1	IFI27	TSS200	COAD/READ	-0.638921	0.0442912	chr12	14q32.12	43
Trans	APOBEC1	IFIT3	TSS1500	COAD/READ	-0.703729	0.012812	chr12	10q23.31	43
Trans	APOBEC1	IFITM1	GENE BODY	COAD/READ	-0.704874	0.012812	chr12	11p15.5	43
Trans	APOBEC1	IFITM1	UTR5	COAD/READ	-0.663806	0.0301837	chr12	11p15.5	43
Trans	APOBEC1	IFITM1	EXON1	COAD/READ	-0.661287	0.0306672	chr12	11p15.5	43
Trans	APOBEC1	IFT88	TSS1500	COAD/READ	-0.647394	0.0393613	chr12	13q12.11	43
Trans	APOBEC1	IGF1	UTR3	COAD/READ	-0.672508	0.0251082	chr12	12q23.2	43
Trans	APOBEC1	IL17C	EXON1	COAD/READ	-0.660752	0.0306672	chr12	16q24.3	43
Trans	APOBEC1	IL17C	UTR5	COAD/READ	-0.660752	0.0306672	chr12	16q24.3	43
Trans	APOBEC1	IL17RE	TSS200	COAD/READ	-0.685485	0.0200761	chr12	3p25.3	43
Trans	APOBEC1	IL17RE	TSS1500	COAD/READ	-0.680218	0.0223886	chr12	3p25.3	43
Trans	APOBEC1	IL1R2	EXON1	COAD/READ	-0.648768	0.0377782	chr12	2q11.2	43
Trans	APOBEC1	IL2	GENE BODY	COAD/READ	-0.667699	0.0278519	chr12	4q27	43
Trans	APOBEC1	IL20RA	GENE BODY	COAD/READ	-0.64144	0.0437384	chr12	6q23.3	43
Trans	APOBEC1	IL22RA1	UTR3	COAD/READ	-0.666096	0.0281629	chr12	1p36.11	43
Trans	APOBEC1	IL2RG	TSS200	COAD/READ	-0.765254	0.00248731	chr12	Xq13.1	43
Trans	APOBEC1	IL32	TSS200	COAD/READ	-0.632966	0.0492316	chr12	16p13.3	43
Trans	APOBEC1	IMP5	TSS200	COAD/READ	-0.701133	0.0139894	chr12	17q21.31	43
Trans	APOBEC1	INPP4B	TSS1500	COAD/READ	-0.63976	0.0437384	chr12	4q31.21	43
Trans	APOBEC1	INPP5K	GENE BODY	COAD/READ	-0.69182	0.0178921	chr12	17p13.3	43
Trans	APOBEC1	ITGA2B	GENE BODY	COAD/READ	-0.66976	0.0270648	chr12	17q21.31	43
Trans	APOBEC1	ITGA4	TSS1500	COAD/READ	-0.655256	0.0332676	chr12	2q31.3	43
Trans	APOBEC1	ITGA6	TSS1500	COAD/READ	-0.679912	0.0223886	chr12	2q31.1	43
Trans	APOBEC1	ITGAE	GENE BODY	COAD/READ	-0.645791	0.0399342	chr12	17p13.2	43
Trans	APOBEC1	ITGB6	TSS200	COAD/READ	-0.73243	0.00670542	chr12	2q24.2	43
Trans	APOBEC1	ITGB6	EXON1	COAD/READ	-0.672126	0.0251282	chr12	2q24.2	43
Trans	APOBEC1	IYD	EXON1	COAD/READ	-0.675943	0.0237842	chr12	6q25.1	43
Trans	APOBEC1	IYD	UTR5	COAD/READ	-0.675943	0.0237842	chr12	6q25.1	43
Trans	APOBEC1	KATNAL1	GENE BODY	COAD/READ	-0.644417	0.0403015	chr12	13q12.3	43
Trans	APOBEC1	KBTBD3	UTR3	COAD/READ	-0.689836	0.0182566	chr12	11q22.3	43
Trans	APOBEC1	KCNAB1	GENE BODY	COAD/READ	-0.636783	0.0468812	chr12	3q25.31	43
Trans	APOBEC1	KCNE1L	UTR3	COAD/READ	-0.694721	0.0165411	chr12	Xq23	43
Trans	APOBEC1	KCNQ5	UTR3	COAD/READ	-0.691897	0.0178921	chr12	6q13	43
Trans	APOBEC1	KCTD7	UTR3	COAD/READ	-0.737545	0.0060676	chr12	7q11.21	43
Trans	APOBEC1	KDM3A	UTR3	COAD/READ	-0.788155	0.00100869	chr12	2p11.2	43
Trans	APOBEC1	KDM6B	TSS1500	COAD/READ	-0.669149	0.0276326	chr12	17p13.1	43
Trans	APOBEC1	KHDC1L	TSS1500	COAD/READ	-0.725713	0.00786976	chr12	6q13	43
Trans	APOBEC1	KHDC1L	TSS200	COAD/READ	-0.675256	0.0243679	chr12	6q13	43
Trans	APOBEC1	KIAA0247	GENE BODY	COAD/READ	-0.677393	0.0228401	chr12	14q24.1	43
Trans	APOBEC1	KIAA0495	UTR3	COAD/READ	-0.646783	0.0399342	chr12	1p36.32	43
Trans	APOBEC1	KIAA1486	UTR3	COAD/READ	-0.766018	0.00245127	chr12	2q36.3	43
Trans	APOBEC1	KLB	EXON1	COAD/READ	-0.750674	0.00399518	chr12	4p14	43
Trans	APOBEC1	KLB	TSS200	COAD/READ	-0.711362	0.0107373	chr12	4p14	43
Trans	APOBEC1	KLC4	EXON1	COAD/READ	-0.679607	0.0223886	chr12	6p21.1	43
Trans	APOBEC1	KLC4	UTR5	COAD/READ	-0.64747	0.039274	chr12	6p21.1	43
Trans	APOBEC1	KLF13	GENE BODY	COAD/READ	-0.635104	0.0473004	chr12	15q13.3	43
Trans	APOBEC1	KLHDC2	GENE BODY	COAD/READ	-0.645638	0.0399342	chr12	14q21.3	43
Trans	APOBEC1	KLK1	GENE BODY	COAD/READ	-0.652432	0.0359481	chr12	19q13.33	43
Trans	APOBEC1	KNCN	EXON1	COAD/READ	-0.636707	0.0470016	chr12	1p33	43
Trans	APOBEC1	KPNA7	EXON1	COAD/READ	-0.692126	0.0178921	chr12	7q22.1	43
Trans	APOBEC1	LAD1	TSS1500	COAD/READ	-0.668615	0.0278519	chr12	1q32.1	43
Trans	APOBEC1	LFNG	GENE BODY	COAD/READ	-0.6735	0.0251082	chr12	7p22.3	43
Trans	APOBEC1	LGALS4	EXON1	COAD/READ	-0.748842	0.00422314	chr12	19q13.2	43
Trans	APOBEC1	LGALS4	TSS1500	COAD/READ	-0.745407	0.00480077	chr12	19q13.2	43
Trans	APOBEC1	LGALS4	UTR5	COAD/READ	-0.681134	0.0220761	chr12	19q13.2	43
Trans	APOBEC1	LGALS4	TSS200	COAD/READ	-0.67037	0.026628	chr12	19q13.2	43
Trans	APOBEC1	LHFP	GENE BODY	COAD/READ	-0.651592	0.0364331	chr12	13q14.11	43
Trans	APOBEC1	LIF	TSS1500	COAD/READ	-0.641363	0.0437384	chr12	22q12.2	43
Trans	APOBEC1	LIPG	TSS1500	COAD/READ	-0.63602	0.0473004	chr12	18q21.1	43
Trans	APOBEC1	LMO7	UTR5	COAD/READ	-0.705637	0.0127735	chr12	13q22.2	43
Trans	APOBEC1	LMO7	GENE BODY	COAD/READ	-0.655562	0.0332039	chr12	13q22.2	43
Trans	APOBEC1	LMOD2	UTR3	COAD/READ	-0.659913	0.030816	chr12	7q31.32	43
Trans	APOBEC1	LOC100129794	TSS1500	COAD/READ	-0.671515	0.0256975	chr12	14q13.3	43
Trans	APOBEC1	LOC100270710	TSS1500	COAD/READ	-0.648768	0.0377782	chr12	10q24.2	43
Trans	APOBEC1	LOC100302640	GENE BODY	COAD/READ	-0.646172	0.0399342	chr12	3q13.12	43
Trans	APOBEC1	LOC145845	GENE BODY	COAD/READ	-0.692126	0.0178921	chr12	15q14	43
Trans	APOBEC1	LOC146336	TSS200	COAD/READ	-0.646478	0.0399342	chr12	16p13.3	43
Trans	APOBEC1	LOC220429	TSS1500	COAD/READ	-0.663042	0.0306672	chr12	13q14.2	43
Trans	APOBEC1	LOC285847	GENE BODY	COAD/READ	-0.641745	0.0434763	chr12	6p21.31	43
Trans	APOBEC1	LOC390595	GENE BODY	COAD/READ	-0.701668	0.013738	chr12	15q22.31	43
Trans	APOBEC1	LOH12CR2	TSS1500	COAD/READ	-0.635333	0.0473004	chr12	12p13.2	43
Trans	APOBEC1	LPPR2	GENE BODY	COAD/READ	-0.655333	0.0332039	chr12	19p13.2	43
Trans	APOBEC1	LRRC28	UTR3	COAD/READ	-0.711973	0.0107373	chr12	15q26.3	43
Trans	APOBEC1	LRRC66	EXON1	COAD/READ	-0.728079	0.00783494	chr12	4q12	43
Trans	APOBEC1	LUZP1	UTR5	COAD/READ	-0.654646	0.033819	chr12	1p36.12	43
Trans	APOBEC1	LXN	TSS1500	PAAD	-0.840126	0.00842396	chr12	3q25.32	27
Trans	APOBEC1	LXN	TSS1500	COAD/READ	-0.656707	0.0332039	chr12	3q25.32	43
Trans	APOBEC1	LYRM7	UTR3	COAD/READ	-0.649877	0.0410334	chr12	5q23.3	42
Trans	APOBEC1	MAGEB3	GENE BODY	COAD/READ	-0.649913	0.0364454	chr12	Xp21.2	43
Trans	APOBEC1	MBLAC1	TSS1500	COAD/READ	-0.637012	0.0465537	chr12	7q22.1	43
Trans	APOBEC1	MCF2L2	GENE BODY	COAD/READ	-0.66808	0.0278519	chr12	3q27.1	43
Trans	APOBEC1	MCHR2	GENE BODY	COAD/READ	-0.638997	0.044194	chr12	6q16.2	43
Trans	APOBEC1	MEP1A	TSS200	COAD/READ	-0.684416	0.0200761	chr12	6p12.3	43
Trans	APOBEC1	MEP1B	TSS200	COAD/READ	-0.650829	0.0364331	chr12	18q12.1	43
Trans	APOBEC1	MET	UTR3	COAD/READ	-0.69182	0.0178921	chr12	7q31.2	43
Trans	APOBEC1	MFSD6L	TSS200	COAD/READ	-0.684798	0.0200761	chr12	17p13.1	43
Trans	APOBEC1	MIR138-1	TSS200	COAD/READ	-0.647699	0.0389794	chr12	3p21.32	43
Trans	APOBEC1	MIR146A	GENE BODY	PAAD	0.765701	0.0413616	chr12	5q34	27
Trans	APOBEC1	MIR192	GENE BODY	COAD/READ	-0.738232	0.00586406	chr12	11q13.1	43
Trans	APOBEC1	MIR192	TSS200	COAD/READ	-0.736705	0.00624595	chr12	11q13.1	43
Trans	APOBEC1	MIR192	TSS1500	COAD/READ	-0.720751	0.00932794	chr12	11q13.1	43
Trans	APOBEC1	MIR194-2	GENE BODY	COAD/READ	-0.737392	0.00607372	chr12	11q13.1	43
Trans	APOBEC1	MIR194-2	TSS1500	COAD/READ	-0.708614	0.0115286	chr12	11q13.1	43
Trans	APOBEC1	MIR194-2	TSS200	COAD/READ	-0.702202	0.0134892	chr12	11q13.1	43
Trans	APOBEC1	MIR2276	TSS200	COAD/READ	-0.726171	0.00786976	chr12	13q12.12	43
Trans	APOBEC1	MIR548F5	GENE BODY	COAD/READ	-0.636707	0.0470016	chr12	13q13.3	43
Trans	APOBEC1	MIR548N	TSS200	COAD/READ	-0.650294	0.0364331	chr12	2q31.2	43
Trans	APOBEC1	MLEC	GENE BODY	COAD/READ	-0.632966	0.0492316	chr12	12q24.31	43
Trans	APOBEC1	MMP13	TSS200	COAD/READ	-0.632356	0.0499957	chr12	11q22.2	43
Trans	APOBEC1	MOGAT3	UTR5	COAD/READ	-0.746629	0.00466601	chr12	7q22.1	43
Trans	APOBEC1	MOGAT3	EXON1	COAD/READ	-0.734186	0.00654187	chr12	7q22.1	43
Trans	APOBEC1	MOGAT3	TSS200	COAD/READ	-0.669454	0.027374	chr12	7q22.1	43
Trans	APOBEC1	MRAS	TSS1500	COAD/READ	-0.655256	0.0332676	chr12	3q22.3	43
Trans	APOBEC1	MRPL2	TSS1500	COAD/READ	-0.657775	0.0329108	chr12	6p21.1	43
Trans	APOBEC1	MRPS28	TSS1500	COAD/READ	-0.689912	0.0182145	chr12	8q21.13	43
Trans	APOBEC1	MSL1	UTR3	COAD/READ	-0.726782	0.00786976	chr12	17q21.1	43
Trans	APOBEC1	MSRB3	UTR3	COAD/READ	-0.691668	0.0178921	chr12	12q14.3	43
Trans	APOBEC1	MT1IP	GENE BODY	COAD/READ	-0.674798	0.0247161	chr12	16q13	43
Trans	APOBEC1	MTMR11	EXON1	COAD/READ	-0.670676	0.0264035	chr12	1q21.2	43
Trans	APOBEC1	MTMR11	UTR5	COAD/READ	-0.663806	0.0301837	chr12	1q21.2	43
Trans	APOBEC1	MTMR11	GENE BODY	COAD/READ	-0.658462	0.032219	chr12	1q21.2	43
Trans	APOBEC1	MUC13	TSS200	COAD/READ	-0.728461	0.00777336	chr12	3q21.2	43
Trans	APOBEC1	MUC13	GENE BODY	COAD/READ	-0.699378	0.0150625	chr12	3q21.2	43
Trans	APOBEC1	MUC13	TSS1500	COAD/READ	-0.666554	0.0278519	chr12	3q21.2	43
Trans	APOBEC1	MUPCDH	TSS1500	COAD/READ	-0.64289	0.0420387	chr12	11p15.5	43
Trans	APOBEC1	MYO18A	UTR5	COAD/READ	-0.687698	0.0196666	chr12	17q11.2	43
Trans	APOBEC1	MYO1A	UTR5	COAD/READ	-0.696553	0.015445	chr12	12q13.3	43
Trans	APOBEC1	MYO1A	TSS200	COAD/READ	-0.679607	0.0223886	chr12	12q13.3	43
Trans	APOBEC1	MYO7B	TSS200	COAD/READ	-0.683195	0.0206694	chr12	2q14.3	43
Trans	APOBEC1	MYST1	UTR3	COAD/READ	-0.686095	0.0200761	chr12	16p11.2	43
Trans	APOBEC1	NAALADL1	TSS200	COAD/READ	-0.654264	0.0342407	chr12	11q13.1	43
Trans	APOBEC1	NCKAP5	TSS200	COAD/READ	-0.777086	0.00149366	chr12	2q21.2	43
Trans	APOBEC1	NCKAP5	EXON1	COAD/READ	-0.633959	0.047966	chr12	2q21.2	43
Trans	APOBEC1	NCOA7	GENE BODY	COAD/READ	-0.638081	0.0453736	chr12	6q22.32	43
Trans	APOBEC1	NDFIP2	TSS1500	COAD/READ	-0.701897	0.0136102	chr12	13q31.1	43
Trans	APOBEC1	NDST1	UTR5	COAD/READ	-0.645562	0.0399342	chr12	5q33.1	43
Trans	APOBEC1	NDST4	GENE BODY	COAD/READ	-0.643195	0.041645	chr12	4q26	43
Trans	APOBEC1	NEURL1B	UTR3	COAD/READ	-0.706171	0.0125676	chr12	5q35.1	43
Trans	APOBEC1	NEUROG2	UTR3	COAD/READ	-0.659989	0.0307491	chr12	4q25	43
Trans	APOBEC1	NFE2L3	GENE BODY	COAD/READ	-0.666859	0.0278519	chr12	7p15.2	43
Trans	APOBEC1	NGEF	TSS200	COAD/READ	-0.718461	0.00966651	chr12	2q37.1	43
Trans	APOBEC1	NGEF	EXON1	COAD/READ	-0.649531	0.0369209	chr12	2q37.1	43
Trans	APOBEC1	NGEF	UTR5	COAD/READ	-0.644035	0.0407332	chr12	2q37.1	43
Trans	APOBEC1	NHP2	TSS1500	COAD/READ	-0.645638	0.0399342	chr12	5q35.3	43
Trans	APOBEC1	NICN1	GENE BODY	COAD/READ	-0.63457	0.0473653	chr12	3p21.31	43
Trans	APOBEC1	NIPAL1	TSS1500	COAD/READ	-0.676477	0.0234264	chr12	4p12	43
Trans	APOBEC1	NLGN1	GENE BODY	COAD/READ	-0.640447	0.0437384	chr12	3q26.31	43
Trans	APOBEC1	NLGN2	GENE BODY	COAD/READ	-0.700752	0.0142071	chr12	17p13.1	43
Trans	APOBEC1	NLK	TSS200	COAD/READ	0.653424	0.034941	chr12	17q11.2	43
Trans	APOBEC1	NMUR1	UTR3	COAD/READ	-0.638615	0.0446698	chr12	2q37.1	43
Trans	APOBEC1	NOD2	TSS1500	COAD/READ	-0.646325	0.0399342	chr12	16q12.1	43
Trans	APOBEC1	NOSTRIN	TSS200	COAD/READ	-0.653806	0.0346703	chr12	2q24.3	43
Trans	APOBEC1	NPR3	UTR3	COAD/READ	-0.695586	0.0206694	chr12	5p13.3	41
Trans	APOBEC1	NPSR1	UTR3	PAAD	0.797214	0.0235142	chr12	7p14.3	27
Trans	APOBEC1	NR0B2	EXON1	COAD/READ	-0.74472	0.00491219	chr12	1p36.11	43
Trans	APOBEC1	NR0B2	UTR5	COAD/READ	-0.7164	0.0102218	chr12	1p36.11	43
Trans	APOBEC1	NR1I2	TSS1500	COAD/READ	-0.731209	0.00700986	chr12	3q13.33	43
Trans	APOBEC1	NR1I2	EXON1	COAD/READ	-0.717164	0.00986045	chr12	3q13.33	43
Trans	APOBEC1	NR1I2	UTR5	COAD/READ	-0.70808	0.0117643	chr12	3q13.33	43
Trans	APOBEC1	NR1I3	EXON1	COAD/READ	-0.709683	0.0110179	chr12	1q23.3	43
Trans	APOBEC1	NRARP	TSS1500	COAD/READ	-0.634722	0.0473004	chr12	9q34.3	43
Trans	APOBEC1	NSMCE1	GENE BODY	COAD/READ	-0.684416	0.0200761	chr12	16p12.1	43
Trans	APOBEC1	NTN4	UTR3	COAD/READ	-0.668615	0.0278519	chr12	12q22	43
Trans	APOBEC1	NUAK2	GENE BODY	COAD/READ	-0.668844	0.0278519	chr12	1q32.1	43
Trans	APOBEC1	OAS1	EXON1	COAD/READ	-0.650294	0.0364331	chr12	12q24.13	43
Trans	APOBEC1	OR9Q2	TSS1500	COAD/READ	0.645027	0.0399342	chr12	11q12.1	43
Trans	APOBEC1	OSBP	GENE BODY	COAD/READ	-0.649226	0.0372989	chr12	11q12.1	43
Trans	APOBEC1	OSBPL6	UTR5	COAD/READ	-0.684721	0.0200761	chr12	2q31.2	43
Trans	APOBEC1	OSBPL6	TSS1500	COAD/READ	-0.67518	0.0244329	chr12	2q31.2	43
Trans	APOBEC1	OSBPL6	GENE BODY	COAD/READ	-0.66121	0.0306672	chr12	2q31.2	43
Trans	APOBEC1	OSTBETA	TSS1500	COAD/READ	-0.64205	0.0431024	chr12	15q22.31	43
Trans	APOBEC1	OTOR	TSS1500	COAD/READ	-0.636936	0.0466701	chr12	20p12.1	43
Trans	APOBEC1	P2RY12	UTR5	COAD/READ	-0.670981	0.0261642	chr12	3q25.1	43
Trans	APOBEC1	PALMD	TSS200	COAD/READ	-0.71869	0.00966651	chr12	1p21.2	43
Trans	APOBEC1	PANK1	TSS1500	COAD/READ	-0.72098	0.00923922	chr12	10q23.31	43
Trans	APOBEC1	PAX8	UTR3	COAD/READ	-0.65289	0.0354222	chr12	2q13	43
Trans	APOBEC1	PCK1	TSS200	COAD/READ	-0.635486	0.0473004	chr12	20q13.31	43
Trans	APOBEC1	PDCD6IP	GENE BODY	COAD/READ	-0.638921	0.0442912	chr12	3p22.3	43
Trans	APOBEC1	PDE7B	GENE BODY	COAD/READ	-0.677775	0.022589	chr12	6q23.3	43
Trans	APOBEC1	PDZD3	GENE BODY	COAD/READ	-0.649607	0.0368234	chr12	11q23.3	43
Trans	APOBEC1	PDZK1	TSS200	COAD/READ	-0.726629	0.00786976	chr12	1q21.1	43
Trans	APOBEC1	PEG10	UTR3	COAD/READ	-0.674111	0.0251082	chr12	7q21.3	43
Trans	APOBEC1	PEG10	GENE BODY	COAD/READ	-0.648081	0.0385671	chr12	7q21.3	43
Trans	APOBEC1	PGBD1	GENE BODY	COAD/READ	-0.713423	0.0107373	chr12	6p22.1	43
Trans	APOBEC1	PGCP	UTR5	COAD/READ	-0.670599	0.0264651	chr12	8q22.1	43
Trans	APOBEC1	PHF19	UTR5	COAD/READ	-0.638921	0.0442912	chr12	9q33.2	43
Trans	APOBEC1	PHGDH	UTR3	COAD/READ	-0.655027	0.0333914	chr12	1p12	43
Trans	APOBEC1	PKDREJ	TSS1500	COAD/READ	-0.696248	0.0156122	chr12	22q13.31	43
Trans	APOBEC1	PKP4	TSS1500	COAD/READ	-0.696324	0.0155739	chr12	2q24.1	43
Trans	APOBEC1	PLA1A	EXON1	COAD/READ	-0.655333	0.0332039	chr12	3q13.33	43
Trans	APOBEC1	PLA2G12B	TSS1500	COAD/READ	-0.706553	0.0123982	chr12	10q22.1	43
Trans	APOBEC1	PLA2G4F	TSS200	COAD/READ	-0.720675	0.00936147	chr12	15q15.1	43
Trans	APOBEC1	PLA2G4F	EXON1	COAD/READ	-0.678538	0.0223886	chr12	15q15.1	43
Trans	APOBEC1	PLA2G4F	UTR5	COAD/READ	-0.678538	0.0223886	chr12	15q15.1	43
Trans	APOBEC1	PLA2G4F	GENE BODY	COAD/READ	-0.66579	0.0283861	chr12	15q15.1	43
Trans	APOBEC1	PLAC1	TSS200	COAD/READ	-0.72182	0.00900306	chr12	Xq26.3	43
Trans	APOBEC1	PLAGL1	TSS1500	COAD/READ	-0.639226	0.0440021	chr12	6q24.2	43
Trans	APOBEC1	PLAUR	GENE BODY	COAD/READ	-0.6935	0.0173087	chr12	19q13.31	43
Trans	APOBEC1	PLB1	EXON1	COAD/READ	-0.734721	0.00654187	chr12	2p23.2	43
Trans	APOBEC1	PLB1	UTR5	COAD/READ	-0.734721	0.00654187	chr12	2p23.2	43
Trans	APOBEC1	PLEKHG1	TSS1500	COAD/READ	-0.698309	0.0152586	chr12	6q25.1	43
Trans	APOBEC1	PLEKHG6	TSS1500	COAD/READ	-0.701591	0.0137506	chr12	12p13.31	43
Trans	APOBEC1	PLEKHG6	TSS200	COAD/READ	-0.672889	0.0251082	chr12	12p13.31	43
Trans	APOBEC1	PLEKHM3	GENE BODY	COAD/READ	-0.675867	0.023829	chr12	2q33.3	43
Trans	APOBEC1	PLS1	GENE BODY	COAD/READ	-0.701694	0.0137246	chr12	3q23	43
Trans	APOBEC1	PLS1	TSS1500	COAD/READ	-0.678309	0.0223886	chr12	3q23	43
Trans	APOBEC1	PNLIPRP2	TSS200	COAD/READ	-0.750445	0.00399518	chr12	10q25.3	43
Trans	APOBEC1	POLA1	UTR3	COAD/READ	-0.644951	0.0399342	chr12	Xp22.11	43
Trans	APOBEC1	PPARA	TSS1500	COAD/READ	-0.704874	0.012812	chr12	22q13.31	43
Trans	APOBEC1	PPFIA2	GENE BODY	COAD/READ	-0.642508	0.0425383	chr12	12q21.31	43
Trans	APOBEC1	PPP1R14D	TSS1500	COAD/READ	-0.723728	0.0083627	chr12	15q15.1	43
Trans	APOBEC1	PPP1R14D	EXON1	COAD/READ	-0.678462	0.0223886	chr12	15q15.1	43
Trans	APOBEC1	PPP1R1B	UTR5	COAD/READ	-0.717393	0.00976149	chr12	17q12	43
Trans	APOBEC1	PPP1R1B	TSS1500	COAD/READ	-0.706706	0.0123594	chr12	17q12	43
Trans	APOBEC1	PPP1R1B	GENE BODY	COAD/READ	-0.691362	0.0178921	chr12	17q12	43
Trans	APOBEC1	PPP1R1B	TSS200	COAD/READ	-0.665561	0.0285869	chr12	17q12	43
Trans	APOBEC1	PRDX5	GENE BODY	COAD/READ	-0.683653	0.0203841	chr12	11q13.1	43
Trans	APOBEC1	PRDX5	UTR3	COAD/READ	-0.638463	0.0448904	chr12	11q13.1	43
Trans	APOBEC1	PRKAB1	UTR3	COAD/READ	-0.646096	0.0399342	chr12	12q24.23	43
Trans	APOBEC1	PRKAB1	GENE BODY	COAD/READ	-0.642966	0.0419631	chr12	12q24.23	43
Trans	APOBEC1	PRKCZ	TSS1500	COAD/READ	-0.667546	0.0278519	chr12	1p36.33	43
Trans	APOBEC1	PRLR	EXON1	COAD/READ	-0.642814	0.042112	chr12	5p13.2	43
Trans	APOBEC1	PRPH2	TSS1500	COAD/READ	-0.639684	0.0437384	chr12	6p21.1	43
Trans	APOBEC1	PRR15L	UTR5	COAD/READ	-0.713423	0.0107373	chr12	17q21.32	43
Trans	APOBEC1	PRR15L	UTR3	COAD/READ	-0.643272	0.0415728	chr12	17q21.32	43
Trans	APOBEC1	PTCRA	GENE BODY	COAD/READ	-0.659378	0.0312988	chr12	6p21.1	43
Trans	APOBEC1	PTPRH	EXON1	COAD/READ	-0.700446	0.0143728	chr12	19q13.42	43
Trans	APOBEC1	PTPRH	UTR5	COAD/READ	-0.700446	0.0143728	chr12	19q13.42	43
Trans	APOBEC1	PYGB	TSS1500	COAD/READ	-0.635104	0.0473004	chr12	20p11.21	43
Trans	APOBEC1	R3HCC1	TSS1500	COAD/READ	-0.640142	0.0437384	chr12	8p21.3	43
Trans	APOBEC1	RAB11FIP1	GENE BODY	COAD/READ	-0.652737	0.0355809	chr12	8p11.23	43
Trans	APOBEC1	RAB11FIP3	TSS200	COAD/READ	-0.727774	0.00786976	chr12	16p13.3	43
Trans	APOBEC1	RAB11FIP3	UTR5	COAD/READ	-0.650905	0.0364331	chr12	16p13.3	43
Trans	APOBEC1	RAB11FIP3	EXON1	COAD/READ	-0.647699	0.0389794	chr12	16p13.3	43
Trans	APOBEC1	RAB11FIP3	GENE BODY	COAD/READ	-0.643882	0.0409075	chr12	16p13.3	43
Trans	APOBEC1	RAB43	GENE BODY	COAD/READ	-0.74556	0.00476483	chr12	3q21.3	43
Trans	APOBEC1	RAB9P1	TSS200	COAD/READ	-0.673042	0.0251082	chr12	5q21.2	43
Trans	APOBEC1	RAB9P1	TSS1500	COAD/READ	-0.669683	0.0271548	chr12	5q21.2	43
Trans	APOBEC1	RABAC1	UTR3	COAD/READ	-0.650676	0.0364331	chr12	19q13.2	43
Trans	APOBEC1	RABGAP1L	GENE BODY	COAD/READ	-0.653882	0.0345956	chr12	1q25.1	43
Trans	APOBEC1	RANBP1	UTR3	COAD/READ	-0.691362	0.0178921	chr12	22q11.21	43
Trans	APOBEC1	RAPGEF5	TSS1500	COAD/READ	-0.680523	0.0223886	chr12	7p15.3	43
Trans	APOBEC1	RBCK1	GENE BODY	COAD/READ	-0.669912	0.0269251	chr12	20p13	43
Trans	APOBEC1	RBM19	TSS1500	COAD/READ	-0.647775	0.0389224	chr12	12q24.13	43
Trans	APOBEC1	RBMS3	GENE BODY	COAD/READ	-0.656249	0.0332039	chr12	3p24.1	43
Trans	APOBEC1	RBP4	UTR3	COAD/READ	-0.676401	0.0234457	chr12	10q23.33	43
Trans	APOBEC1	RDH5	TSS1500	COAD/READ	-0.657088	0.0332039	chr12	12q13.2	43
Trans	APOBEC1	REST	TSS1500	COAD/READ	-0.704645	0.012812	chr12	4q12	43
Trans	APOBEC1	RFX6	TSS1500	COAD/READ	-0.682508	0.0210848	chr12	6q22.1	43
Trans	APOBEC1	RGS21	TSS1500	COAD/READ	-0.68205	0.0214113	chr12	1q31.2	43
Trans	APOBEC1	RGS4	TSS1500	COAD/READ	-0.63518	0.0473004	chr12	1q23.3	43
Trans	APOBEC1	RGS5	TSS1500	COAD/READ	-0.67266	0.0251082	chr12	1q23.3	43
Trans	APOBEC1	RGS5	UTR3	COAD/READ	-0.63373	0.0482926	chr12	1q23.3	43
Trans	APOBEC1	RHOT1	GENE BODY	COAD/READ	-0.74182	0.00513834	chr12	17q11.2	43
Trans	APOBEC1	RILP	TSS200	COAD/READ	-0.658615	0.0320925	chr12	17p13.3	43
Trans	APOBEC1	RIMS3	GENE BODY	COAD/READ	-0.751819	0.00399518	chr12	1p34.2	43
Trans	APOBEC1	RIPK3	EXON1	COAD/READ	-0.732354	0.00671466	chr12	14q12	43
Trans	APOBEC1	RIPK3	UTR5	COAD/READ	-0.732354	0.00671466	chr12	14q12	43
Trans	APOBEC1	RIPK3	TSS200	COAD/READ	-0.644166	0.045355	chr12	14q12	42
Trans	APOBEC1	RNF186	UTR5	COAD/READ	-0.696553	0.015445	chr12	1p36.13	43
Trans	APOBEC1	RNF2	TSS1500	COAD/READ	-0.738537	0.00582295	chr12	1q25.3	43
Trans	APOBEC1	RNF41	UTR3	COAD/READ	-0.691362	0.0178921	chr12	12q13.3	43
Trans	APOBEC1	RPL13AP17	TSS1500	COAD/READ	-0.698156	0.0152586	chr12	7q21.11	43
Trans	APOBEC1	RXFP4	EXON1	COAD/READ	-0.746858	0.00462968	chr12	1q22	43
Trans	APOBEC1	SACS	UTR3	COAD/READ	-0.651821	0.0364331	chr12	13q12.12	43
Trans	APOBEC1	SAP130	GENE BODY	COAD/READ	-0.648768	0.0377782	chr12	2q14.3	43
Trans	APOBEC1	SBNO2	TSS200	COAD/READ	-0.668844	0.0278519	chr12	19p13.3	43
Trans	APOBEC1	SCIN	EXON1	COAD/READ	-0.764873	0.0025207	chr12	7p21.3	43
Trans	APOBEC1	SCN1B	UTR3	COAD/READ	-0.636478	0.0472935	chr12	19q13.12	43
Trans	APOBEC1	SEC14L2	GENE BODY	COAD/READ	-0.708614	0.0115286	chr12	22q12.2	43
Trans	APOBEC1	SEC16B	TSS1500	COAD/READ	-0.726018	0.00786976	chr12	1q25.2	43
Trans	APOBEC1	SEC16B	TSS200	COAD/READ	-0.653271	0.0350365	chr12	1q25.2	43
Trans	APOBEC1	SEC22B	GENE BODY	COAD/READ	-0.635028	0.0473004	chr12	1q21.1	43
Trans	APOBEC1	SEL1L	TSS1500	COAD/READ	-0.7364	0.00634834	chr12	14q31.1	43
Trans	APOBEC1	SEL1L3	TSS1500	COAD/READ	-0.762506	0.0027277	chr12	4p15.2	43
Trans	APOBEC1	SELE	UTR3	COAD/READ	-0.633501	0.0485644	chr12	1q24.2	43
Trans	APOBEC1	SEMA3D	GENE BODY	COAD/READ	-0.663958	0.03006	chr12	7q21.11	43
Trans	APOBEC1	SEMA4F	UTR3	COAD/READ	-0.65289	0.0354222	chr12	2p13.1	43
Trans	APOBEC1	SEMA4G	TSS1500	COAD/READ	-0.661821	0.0306672	chr12	10q24.31	43
Trans	APOBEC1	SEMA6C	GENE BODY	COAD/READ	-0.63289	0.0493296	chr12	1q21.3	43
Trans	APOBEC1	SERHL	GENE BODY	COAD/READ	-0.640295	0.0437384	chr12	22q13.2	43
Trans	APOBEC1	SERPINB2	TSS1500	COAD/READ	-0.668615	0.0278519	chr12	18q21.33	43
Trans	APOBEC1	SERPINE3	TSS1500	COAD/READ	-0.677546	0.0227181	chr12	13q14.3	43
Trans	APOBEC1	SERPINE3	GENE BODY	COAD/READ	-0.657546	0.0330934	chr12	13q14.3	43
Trans	APOBEC1	SGK2	TSS1500	COAD/READ	-0.708385	0.0116377	chr12	20q13.12	43
Trans	APOBEC1	SH3BP1	TSS1500	COAD/READ	-0.731438	0.00694201	chr12	22q13.1	43
Trans	APOBEC1	SHOX2	UTR3	COAD/READ	-0.702126	0.0134988	chr12	3q25.32	43
Trans	APOBEC1	SHOX2	GENE BODY	COAD/READ	-0.632661	0.049641	chr12	3q25.32	43
Trans	APOBEC1	SLC16A3	EXON1	COAD/READ	-0.670981	0.0261642	chr12	17q25.3	43
Trans	APOBEC1	SLC16A3	TSS200	COAD/READ	-0.662279	0.0306672	chr12	17q25.3	43
Trans	APOBEC1	SLC22A11	TSS200	COAD/READ	-0.697546	0.0152586	chr12	11q13.1	43
Trans	APOBEC1	SLC22A18	UTR3	COAD/READ	-0.756094	0.00344223	chr12	11p15.4	43
Trans	APOBEC1	SLC22A18	GENE BODY	COAD/READ	-0.683195	0.0206694	chr12	11p15.4	43
Trans	APOBEC1	SLC22A18AS	TSS1500	COAD/READ	-0.721896	0.00898022	chr12	11p15.4	43
Trans	APOBEC1	SLC22A18AS	EXON1	COAD/READ	-0.655256	0.0332676	chr12	11p15.4	43
Trans	APOBEC1	SLC23A3	TSS200	COAD/READ	-0.692431	0.0178921	chr12	2q35	43
Trans	APOBEC1	SLC25A34	UTR5	COAD/READ	-0.787926	0.00101015	chr12	1p36.21	43
Trans	APOBEC1	SLC25A34	TSS200	COAD/READ	-0.785941	0.00109814	chr12	1p36.21	43
Trans	APOBEC1	SLC25A34	EXON1	COAD/READ	-0.782735	0.00131154	chr12	1p36.21	43
Trans	APOBEC1	SLC26A10	TSS1500	COAD/READ	-0.665332	0.0287513	chr12	12q13.3	43
Trans	APOBEC1	SLC2A5	EXON1	COAD/READ	-0.721209	0.00920736	chr12	1p36.23	43
Trans	APOBEC1	SLC2A5	UTR5	COAD/READ	-0.721209	0.00920736	chr12	1p36.23	43
Trans	APOBEC1	SLC37A4	UTR3	COAD/READ	-0.658004	0.0327096	chr12	11q23.3	43
Trans	APOBEC1	SLC37A4	UTR5	COAD/READ	-0.642737	0.0422318	chr12	11q23.3	43
Trans	APOBEC1	SLC37A4	EXON1	COAD/READ	-0.639073	0.044126	chr12	11q23.3	43
Trans	APOBEC1	SLC39A5	UTR5	COAD/READ	-0.673653	0.0251082	chr12	12q13.3	43
Trans	APOBEC1	SLC39A5	EXON1	COAD/READ	-0.664569	0.0294575	chr12	12q13.3	43
Trans	APOBEC1	SLC39A5	TSS1500	COAD/READ	-0.634417	0.0475421	chr12	12q13.3	43
Trans	APOBEC1	SLC3A1	EXON1	COAD/READ	-0.732812	0.00662345	chr12	2p21	43
Trans	APOBEC1	SLC41A1	GENE BODY	COAD/READ	-0.714263	0.0107373	chr12	1q32.1	43
Trans	APOBEC1	SLC4A10	UTR3	COAD/READ	-0.636783	0.0468812	chr12	2q24.2	43
Trans	APOBEC1	SLC4A3	GENE BODY	COAD/READ	-0.664035	0.0299888	chr12	2q35	43
Trans	APOBEC1	SLC5A1	EXON1	COAD/READ	-0.74014	0.00540205	chr12	22q12.3	43
Trans	APOBEC1	SLC5A1	UTR5	COAD/READ	-0.732583	0.00667488	chr12	22q12.3	43
Trans	APOBEC1	SLC5A1	TSS200	COAD/READ	-0.677546	0.0227181	chr12	22q12.3	43
Trans	APOBEC1	SLC7A2	GENE BODY	COAD/READ	-0.636325	0.0473004	chr12	8p22	43
Trans	APOBEC1	SLC9A11	GENE BODY	COAD/READ	-0.708919	0.0113887	chr12	1q25.1	43
Trans	APOBEC1	SLCO2B1	TSS1500	COAD/READ	-0.639684	0.0437384	chr12	11q13.4	43
Trans	APOBEC1	SMYD3	TSS1500	COAD/READ	-0.636631	0.0471193	chr12	1q44	43
Trans	APOBEC1	SNHG11	GENE BODY	COAD/READ	-0.659302	0.0313485	chr12	20q11.23	43
Trans	APOBEC1	SNORA60	TSS1500	COAD/READ	-0.664264	0.0298005	chr12	20q11.23	43
Trans	APOBEC1	SNRPA	GENE BODY	COAD/READ	-0.672431	0.0251082	chr12	19q13.2	43
Trans	APOBEC1	SOCS5	TSS1500	COAD/READ	-0.713041	0.0107373	chr12	2p21	43
Trans	APOBEC1	SPATA13	UTR5	COAD/READ	-0.636249	0.0473004	chr12	13q12.12	43
Trans	APOBEC1	SPTBN1	GENE BODY	COAD/READ	-0.651592	0.0364331	chr12	2p16.2	43
Trans	APOBEC1	SQRDL	UTR5	COAD/READ	-0.653653	0.0348595	chr12	15q21.1	43
Trans	APOBEC1	SRPK1	TSS1500	COAD/READ	-0.665867	0.0283348	chr12	6p21.31	43
Trans	APOBEC1	SSBP2	GENE BODY	COAD/READ	-0.643043	0.0418653	chr12	5q14.1	43
Trans	APOBEC1	SSBP3	GENE BODY	COAD/READ	-0.68495	0.0200761	chr12	1p32.3	43
Trans	APOBEC1	ST3GAL4	TSS200	COAD/READ	0.670676	0.0264035	chr12	11q24.2	43
Trans	APOBEC1	ST3GAL4	EXON1	COAD/READ	0.657623	0.0330118	chr12	11q24.2	43
Trans	APOBEC1	SULT2B1	TSS200	COAD/READ	-0.645485	0.0399342	chr12	19q13.33	43
Trans	APOBEC1	SUSD5	TSS200	COAD/READ	-0.63373	0.0482926	chr12	3p22.3	43
Trans	APOBEC1	SUV420H1	UTR3	COAD/READ	-0.671821	0.0254442	chr12	11q13.2	43
Trans	APOBEC1	SYNE1	GENE BODY	COAD/READ	-0.750598	0.00399518	chr12	6q25.2	43
Trans	APOBEC1	SYNE1	UTR3	COAD/READ	-0.655562	0.0332039	chr12	6q25.2	43
Trans	APOBEC1	SYTL3	GENE BODY	COAD/READ	-0.632356	0.0499957	chr12	6q25.3	43
Trans	APOBEC1	TANC1	GENE BODY	COAD/READ	-0.665256	0.0288132	chr12	2q24.2	43
Trans	APOBEC1	TBXA2R	UTR3	COAD/READ	-0.64518	0.0399342	chr12	19p13.3	43
Trans	APOBEC1	TCEA2	UTR3	COAD/READ	-0.635867	0.0473004	chr12	20q13.33	43
Trans	APOBEC1	TCEA3	GENE BODY	COAD/READ	-0.698385	0.0152586	chr12	1p36.12	43
Trans	APOBEC1	TEF	GENE BODY	COAD/READ	-0.663806	0.0301837	chr12	22q13.2	43
Trans	APOBEC1	TEX9	UTR3	COAD/READ	-0.651134	0.0364331	chr12	15q21.3	43
Trans	APOBEC1	TGM4	TSS200	COAD/READ	-0.664951	0.0290877	chr12	3p21.31	43
Trans	APOBEC1	TICAM1	UTR5	COAD/READ	-0.638234	0.0451881	chr12	19p13.3	43
Trans	APOBEC1	TIMP4	TSS200	COAD/READ	-0.697393	0.0152586	chr12	3p25.2	43
Trans	APOBEC1	TIMP4	EXON1	COAD/READ	-0.692965	0.0176129	chr12	3p25.2	43
Trans	APOBEC1	TIMP4	UTR5	COAD/READ	-0.668538	0.0278519	chr12	3p25.2	43
Trans	APOBEC1	TIMP4	TSS1500	COAD/READ	-0.664874	0.0291577	chr12	3p25.2	43
Trans	APOBEC1	TINAG	TSS1500	COAD/READ	-0.778155	0.00142109	chr12	6p12.1	43
Trans	APOBEC1	TINAG	EXON1	COAD/READ	-0.758919	0.00296903	chr12	6p12.1	43
Trans	APOBEC1	TINAG	UTR5	COAD/READ	-0.758919	0.00296903	chr12	6p12.1	43
Trans	APOBEC1	TM2D3	UTR3	COAD/READ	-0.692813	0.0176898	chr12	15q26.3	43
Trans	APOBEC1	TM4SF4	TSS200	COAD/READ	-0.76014	0.00293468	chr12	3q25.1	43
Trans	APOBEC1	TM4SF5	EXON1	COAD/READ	-0.721133	0.00922247	chr12	17p13.2	43
Trans	APOBEC1	TM4SF5	UTR5	COAD/READ	-0.698843	0.0152586	chr12	17p13.2	43
Trans	APOBEC1	TMED6	EXON1	COAD/READ	-0.716095	0.0103326	chr12	16q22.1	43
Trans	APOBEC1	TMED6	TSS200	COAD/READ	-0.678004	0.0224224	chr12	16q22.1	43
Trans	APOBEC1	TMEM105	TSS200	COAD/READ	-0.71098	0.0107373	chr12	17q25.3	43
Trans	APOBEC1	TMEM105	EXON1	COAD/READ	-0.67747	0.0227818	chr12	17q25.3	43
Trans	APOBEC1	TMEM139	TSS1500	COAD/READ	-0.732049	0.00677696	chr12	7q34	43
Trans	APOBEC1	TMEM154	EXON1	COAD/READ	-0.650676	0.0364331	chr12	4q31.3	43
Trans	APOBEC1	TMEM154	UTR5	COAD/READ	-0.650676	0.0364331	chr12	4q31.3	43
Trans	APOBEC1	TMEM63A	UTR5	COAD/READ	-0.746094	0.00467894	chr12	1q42.12	43
Trans	APOBEC1	TMEM72	TSS200	COAD/READ	-0.728308	0.00778225	chr12	10q11.21	43
Trans	APOBEC1	TMPRSS11B	TSS200	COAD/READ	-0.651363	0.0364331	chr12	4q13.2	43
Trans	APOBEC1	TNF	TSS200	COAD/READ	-0.641516	0.0437154	chr12	6p21.33	43
Trans	APOBEC1	TNFSF10	EXON1	COAD/READ	-0.767697	0.00221041	chr12	3q26.31	43
Trans	APOBEC1	TNFSF10	UTR5	COAD/READ	-0.726324	0.00786976	chr12	3q26.31	43
Trans	APOBEC1	TNFSF10	TSS200	COAD/READ	-0.694874	0.016444	chr12	3q26.31	43
Trans	APOBEC1	TNFSF12	UTR3	COAD/READ	-0.662432	0.0306672	chr12	17p13.1	43
Trans	APOBEC1	TNFSF13	TSS1500	COAD/READ	-0.706248	0.0125563	chr12	17p13.1	43
Trans	APOBEC1	TNFSF13	TSS200	COAD/READ	-0.652279	0.0361134	chr12	17p13.1	43
Trans	APOBEC1	TNNI1	UTR3	COAD/READ	-0.767697	0.00221041	chr12	1q32.1	43
Trans	APOBEC1	TNNT2	UTR5	COAD/READ	-0.670828	0.0262599	chr12	1q32.1	43
Trans	APOBEC1	TP53BP1	UTR5	COAD/READ	-0.659531	0.0311729	chr12	15q15.3	43
Trans	APOBEC1	TP53BP1	TSS1500	COAD/READ	-0.656401	0.0332039	chr12	15q15.3	43
Trans	APOBEC1	TP53TG5	UTR3	COAD/READ	-0.68808	0.019415	chr12	20q13.12	43
Trans	APOBEC1	TRAF5	GENE BODY	COAD/READ	-0.745713	0.00472947	chr12	1q32.2	43
Trans	APOBEC1	TRAF5	UTR5	COAD/READ	-0.652279	0.0361134	chr12	1q32.2	43
Trans	APOBEC1	TRAM1L1	TSS1500	COAD/READ	-0.667546	0.0278519	chr12	4q26	43
Trans	APOBEC1	TREH	TSS200	COAD/READ	-0.698843	0.0152586	chr12	11q23.3	43
Trans	APOBEC1	TRIM26	UTR5	COAD/READ	-0.645027	0.0399342	chr12	6p22.1	43
Trans	APOBEC1	TRIM31	TSS1500	COAD/READ	-0.686935	0.0200761	chr12	6p22.1	43
Trans	APOBEC1	TRIM31	UTR5	COAD/READ	-0.675561	0.0240941	chr12	6p22.1	43
Trans	APOBEC1	TRIM7	TSS200	COAD/READ	-0.682508	0.0210848	chr12	5q35.3	43
Trans	APOBEC1	TSHR	GENE BODY	COAD/READ	-0.641669	0.043553	chr12	14q31.1	43
Trans	APOBEC1	TSPAN10	UTR3	COAD/READ	-0.639989	0.0437384	chr12	17q25.3	43
Trans	APOBEC1	TSPAN15	TSS1500	PAAD	-0.79185	0.0264569	chr12	10q22.1	27
Trans	APOBEC1	TSPAN4	GENE BODY	COAD/READ	-0.693729	0.0171637	chr12	11p15.5	43
Trans	APOBEC1	TTLL1	UTR5	COAD/READ	-0.657623	0.0330118	chr12	22q13.2	43
Trans	APOBEC1	TTLL1	GENE BODY	COAD/READ	-0.647394	0.0393613	chr12	22q13.2	43
Trans	APOBEC1	TTLL9	EXON1	COAD/READ	-0.639302	0.0438867	chr12	20q11.21	43
Trans	APOBEC1	TTLL9	UTR5	COAD/READ	-0.639302	0.0438867	chr12	20q11.21	43
Trans	APOBEC1	UCK2	GENE BODY	COAD/READ	-0.692355	0.0178921	chr12	1q24.1	43
Trans	APOBEC1	UGGT1	UTR3	COAD/READ	-0.730369	0.00724599	chr12	2q14.3	43
Trans	APOBEC1	UGGT1	GENE BODY	COAD/READ	-0.676783	0.0232498	chr12	2q14.3	43
Trans	APOBEC1	UNC5C	UTR3	COAD/READ	-0.719835	0.00966651	chr12	4q22.3	43
Trans	APOBEC1	UPK3A	TSS1500	COAD/READ	-0.642508	0.0425383	chr12	22q13.31	43
Trans	APOBEC1	UQCC	UTR3	COAD/READ	-0.637165	0.0463475	chr12	20q11.22	43
Trans	APOBEC1	VIL1	UTR5	COAD/READ	-0.765789	0.00245127	chr12	2q35	43
Trans	APOBEC1	VIL1	TSS200	COAD/READ	-0.657699	0.0329783	chr12	2q35	43
Trans	APOBEC1	VIL1	TSS1500	COAD/READ	-0.651897	0.0364331	chr12	2q35	43
Trans	APOBEC1	VPS13B	UTR3	COAD/READ	-0.678996	0.0223886	chr12	8q22.2	43
Trans	APOBEC1	VWA2	UTR5	COAD/READ	-0.682431	0.0211443	chr12	10q25.3	43
Trans	APOBEC1	VWCE	GENE BODY	COAD/READ	-0.651974	0.0363717	chr12	11q12.2	43
Trans	APOBEC1	WBSCR26	TSS200	COAD/READ	-0.648768	0.0377782	chr12	7q11.23	43
Trans	APOBEC1	WDR36	TSS1500	COAD/READ	-0.65518	0.0333412	chr12	5q22.1	43
Trans	APOBEC1	WDR54	TSS1500	COAD/READ	-0.632585	0.0497414	chr12	2p13.1	43
Trans	APOBEC1	WDR91	UTR3	COAD/READ	-0.653577	0.0348917	chr12	7q33	43
Trans	APOBEC1	WNT5B	UTR5	COAD/READ	-0.685027	0.0200761	chr12	12p13.33	43
Trans	APOBEC1	WNT5B	TSS200	COAD/READ	-0.673729	0.0251082	chr12	12p13.33	43
Trans	APOBEC1	WNT5B	EXON1	COAD/READ	-0.640753	0.0437384	chr12	12p13.33	43
Trans	APOBEC1	WNT5B	UTR3	COAD/READ	-0.635867	0.0473004	chr12	12p13.33	43
Trans	APOBEC1	WWTR1	UTR3	COAD/READ	-0.633119	0.0490414	chr12	3q25.1	43
Trans	APOBEC1	XDH	TSS200	COAD/READ	-0.648233	0.0383695	chr12	2p23.1	43
Trans	APOBEC1	XRN1	GENE BODY	COAD/READ	-0.699301	0.0151042	chr12	3q23	43
Trans	APOBEC1	YBX1	GENE BODY	COAD/READ	-0.664111	0.0299323	chr12	1p34.2	43
Trans	APOBEC1	YIPF5	TSS1500	COAD/READ	-0.654111	0.0343805	chr12	5q31.3	43
Trans	APOBEC1	ZCCHC24	GENE BODY	COAD/READ	-0.678004	0.0224224	chr12	10q22.3	43
Trans	APOBEC1	ZHX2	UTR3	COAD/READ	-0.696782	0.0153101	chr12	8q24.13	43
Trans	APOBEC1	ZIC1	UTR3	COAD/READ	-0.683958	0.0201582	chr12	3q24	43
Trans	APOBEC1	ZKSCAN2	GENE BODY	COAD/READ	-0.638157	0.045271	chr12	16p12.1	43
Trans	APOBEC1	ZNF280B	TSS200	COAD/READ	-0.677393	0.0228401	chr12	22q11.22	43
Trans	APOBEC1	ZNF3	GENE BODY	COAD/READ	-0.696019	0.0157771	chr12	7q22.1	43
Trans	APOBEC1	ZNF358	GENE BODY	COAD/READ	-0.64434	0.0403836	chr12	19p13.2	43
Trans	APOBEC1	ZNF395	UTR5	COAD/READ	-0.664264	0.0298005	chr12	8p21.1	43
Trans	APOBEC1	ZNF546	GENE BODY	COAD/READ	-0.635257	0.0473004	chr12	19q13.2	43
Trans	APOBEC1	ZPLD1	GENE BODY	COAD/READ	-0.667164	0.0278519	chr12	3q12.3	43
Trans	APOBEC1	ZSCAN23	GENE BODY	COAD/READ	-0.660905	0.0306672	chr12	6p22.1	43
Trans	APOBEC2	AGTRAP	TSS1500	LIHC	0.872549	0.0475162	chr6	1p36.22	17
Trans	APOBEC2	ALKBH2	EXON1	BLADDER	-0.86866	0.0399342	chr6	12q24.11	18
Trans	APOBEC2	ALKBH2	UTR5	BLADDER	-0.86866	0.0399342	chr6	12q24.11	18
Trans	APOBEC2	ARSB	TSS200	COAD/READ	0.646481	0.0399342	chr6	5q14.1	43
Trans	APOBEC2	C17orf72	EXON1	COAD/READ	0.64482	0.0399342	chr6	17q23.3	43
Trans	APOBEC2	C4orf48	TSS1500	COAD/READ	0.661583	0.0306672	chr6	4p16.3	43
Trans	APOBEC2	CADM2	EXON1	LAML	0.85614	0.0399342	chr6	3p12.1	19
Trans	APOBEC2	CADM2	UTR5	LAML	0.85614	0.0399342	chr6	3p12.1	19
Trans	APOBEC2	CAMK2A	TSS1500	GLIOMA	-0.69633	0.0364454	chr6	5q32	36
Trans	APOBEC2	CAPN5	TSS200	BREAST	0.659925	0.0283348	chr6	11q13.5	44
Trans	APOBEC2	CCDC85B	UTR3	COAD/READ	0.636666	0.0470701	chr6	11q13.1	43
Trans	APOBEC2	FAM26E	EXON1	THCA	-0.987879	0.0107373	chr6	6q22.1	10
Trans	APOBEC2	FAM5C	EXON1	COAD/READ	0.661583	0.0306672	chr6	1q31.1	43
Trans	APOBEC2	FNDC3A	TSS1500	RCC	-0.946429	0.0107373	chr6	13q14.2	15
Trans	APOBEC2	GPR162	UTR5	THCA	-0.975758	0.0306672	chr6	12p13.31	10
Trans	APOBEC2	HSF2BP	UTR5	MM	0.928571	0.0473004	chr6	21q22.3	13
Trans	APOBEC2	IER5	UTR3	COAD/READ	0.634098	0.0477899	chr6	1q25.3	43
Trans	APOBEC2	IFI16	TSS1500	MATBCL	-0.75	0.0222307	chr6	1q23.1	33
Trans	APOBEC2	KPNA4	GENE BODY	EC	0.808437	0.0332039	chr6	3q25.33	24
Trans	APOBEC2	LOC441046	GENE BODY	LAML	0.896491	0.0152586	chr6	4q31.21	19
Trans	APOBEC2	LRRC50	EXON1	RCC	0.921429	0.0278519	chr6	16q23.3	15
Trans	APOBEC2	MX2	TSS200	COAD/READ	0.633494	0.0485644	chr6	21q22.3	43
Trans	APOBEC2	NRM	UTR3	NB	-0.954545	0.0477899	chr6	6p21.33	11
Trans	APOBEC2	NUMBL	TSS1500	SCLC	-0.699871	0.034941	chr6	19q13.2	36
Trans	APOBEC2	OSBPL9	GENE BODY	MM	0.934066	0.0399342	chr6	1p32.3	13
Trans	APOBEC2	OSBPL9	UTR5	MM	0.934066	0.0399342	chr6	1p32.3	13
Trans	APOBEC2	PCDH20	EXON1	COAD/READ	0.635911	0.0473004	chr6	13q21.2	43
Trans	APOBEC2	PSORS1C2	UTR3	NB	-0.972727	0.0223862	chr6	6p21.33	11
Trans	APOBEC2	PTGER1	TSS200	THCA	-1	7.88523e-57	chr6	19p13.12	10
Trans	APOBEC2	SLC26A4	UTR3	NB	-0.954545	0.0477899	chr6	7q22.3	11
Trans	APOBEC2	TMEM223	TSS1500	LIHC	0.872549	0.0475162	chr6	11q12.3	17
Trans	APOBEC2	TRAF2	UTR5	EC	0.815395	0.0300547	chr6	9q34.3	24
Trans	APOBEC2	TRIM31	TSS200	GLIOMA	-0.695171	0.0377842	chr6	6p22.1	36
Trans	APOBEC2	TSC2	UTR5	THCA	-0.975758	0.0306672	chr6	16p13.3	10
Trans	APOBEC2	ZBTB1	UTR5	EC	0.791042	0.0455374	chr6	14q23.3	24
Trans	APOBEC2	ZC3H4	TSS1500	NB	-0.954545	0.0477899	chr6	19q13.32	11
Trans	APOBEC2	ZNF324B	UTR3	STAD	-0.822078	0.0473004	chr6	19q13.43	21
Trans	APOBEC3A	ADAMTS4	EXON1	SAR	0.820171	0.0178921	chr22	1q23.3	26
Trans	APOBEC3A	AGPAT3	TSS1500	UCEC	-0.975758	0.0306672	chr22	21q22.3	10
Trans	APOBEC3A	ALG2	TSS200	CLLE	-0.917857	0.0306672	chr22	9q22.33	15
Trans	APOBEC3A	ANKRD45	TSS1500	GLIOMA	-0.743048	0.0152975	chr22	1q25.1	36
Trans	APOBEC3A	APOBEC3B	TSS200	SCLC	-0.714286	0.0306672	chr22	22q13.1	35
Trans	APOBEC3A	ASCL1	EXON1	SAR	0.771624	0.0437773	chr22	12q23.2	26
Trans	APOBEC3A	B3GALT2	TSS1500	SAR	0.816068	0.0200761	chr22	1q31.2	26
Trans	APOBEC3A	BCAS2	TSS1500	UCEC	-0.975758	0.0306672	chr22	1p13.2	10
Trans	APOBEC3A	BEAN	GENE BODY	SCLC	0.682883	0.0471484	chr22	16q21	36
Trans	APOBEC3A	BLOC1S1	TSS1500	SAR	0.792821	0.0306672	chr22	12q13.2	26
Trans	APOBEC3A	BRMS1L	EXON1	CLLE	-0.9	0.0473004	chr22	14q13.2	15
Trans	APOBEC3A	BRMS1L	UTR5	CLLE	-0.9	0.0473004	chr22	14q13.2	15
Trans	APOBEC3A	BUD31	UTR3	COAD/READ	0.637586	0.0459527	chr22	7q22.1	43
Trans	APOBEC3A	C12orf42	UTR5	SCLC	0.714286	0.0278519	chr22	12q23.3	36
Trans	APOBEC3A	C19orf6	UTR3	COAD/READ	0.694841	0.016467	chr22	19p13.3	43
Trans	APOBEC3A	C19orf69	GENE BODY	SCLC	0.684685	0.045034	chr22	19q13.2	36
Trans	APOBEC3A	C1orf104	TSS200	CLLE	-0.9	0.0473004	chr22	1q22	15
Trans	APOBEC3A	C22orf13	UTR3	SCLC	0.715573	0.0276546	chr22	22q11.23	36
Trans	APOBEC3A	C6orf136	UTR3	UCEC	-0.975758	0.0306672	chr22	6p21.33	10
Trans	APOBEC3A	CARS	UTR5	SAR	0.792821	0.0306672	chr22	11p15.4	26
Trans	APOBEC3A	CC2D2A	TSS200	SAR	-0.764786	0.0498914	chr22	4p15.32	26
Trans	APOBEC3A	CDK5R1	UTR3	SCLC	0.690862	0.0401925	chr22	17q11.2	36
Trans	APOBEC3A	CEP68	UTR5	SCLC	0.733591	0.0198795	chr22	2p14	36
Trans	APOBEC3A	EFCAB10	TSS200	STAD	0.825974	0.044126	chr22	7q22.3	21
Trans	APOBEC3A	EHD2	TSS200	GLIOMA	-0.717817	0.0258327	chr22	19q13.33	36
Trans	APOBEC3A	ELMOD3	TSS1500	UCEC	-0.975758	0.0306672	chr22	2p11.2	10
Trans	APOBEC3A	FAM194A	EXON1	GLIOMA	0.744336	0.0152586	chr22	3q25.1	36
Trans	APOBEC3A	FFAR3	TSS1500	SAR	0.796239	0.0290151	chr22	19q13.12	26
Trans	APOBEC3A	FGF3	EXON1	SAR	0.771624	0.0437773	chr22	11q13.3	26
Trans	APOBEC3A	FGF3	UTR5	SAR	0.768889	0.0471193	chr22	11q13.3	26
Trans	APOBEC3A	FTO	UTR3	LIHC	-0.87961	0.0415008	chr22	16q12.2	17
Trans	APOBEC3A	GADD45GIP1	GENE BODY	COAD/READ	0.644006	0.0407841	chr22	19p13.2	43
Trans	APOBEC3A	GAPVD1	TSS200	CLLE	-0.914286	0.0332039	chr22	9q33.3	15
Trans	APOBEC3A	GATA5	TSS1500	SCLC	0.682883	0.0471484	chr22	20q13.33	36
Trans	APOBEC3A	GIPC1	UTR5	UCEC	-0.987879	0.0107373	chr22	19p13.12	10
Trans	APOBEC3A	GLTPD1	UTR5	MATBCL	0.70545	0.0473004	chr22	1p36.33	33
Trans	APOBEC3A	GTF2B	TSS1500	SAR	-0.814701	0.0200761	chr22	1p22.2	26
Trans	APOBEC3A	GTF2F2	GENE BODY	SCLC	0.693436	0.039741	chr22	13q14.12	36
Trans	APOBEC3A	HEBP2	GENE BODY	SAR	-0.803077	0.0251082	chr22	6q23.3	26
Trans	APOBEC3A	HNMT	TSS1500	UCEC	-0.987879	0.0107373	chr22	2q22.1	10
Trans	APOBEC3A	HSBP1	GENE BODY	UCEC	-0.975758	0.0306672	chr22	16q23.3	10
Trans	APOBEC3A	HSH2D	GENE BODY	SCLC	0.698842	0.0359565	chr22	19p13.12	36
Trans	APOBEC3A	HSPB11	UTR5	ALL	-0.961006	0.0239935	chr22	1p32.3	12
Trans	APOBEC3A	HYAL2	TSS200	CLLE	-0.907143	0.0399342	chr22	3p21.31	15
Trans	APOBEC3A	INTS6	GENE BODY	UCEC	-0.975758	0.0306672	chr22	13q14.3	10
Trans	APOBEC3A	KCNK10	TSS200	STAD	0.846753	0.0306672	chr22	14q31.3	21
Trans	APOBEC3A	KCNK10	EXON1	STAD	0.823377	0.0473004	chr22	14q31.3	21
Trans	APOBEC3A	KCNK10	UTR5	STAD	0.823377	0.0473004	chr22	14q31.3	21
Trans	APOBEC3A	KCNK9	UTR5	SAR	0.814701	0.0200761	chr22	8q24.3	26
Trans	APOBEC3A	KCNK9	EXON1	SAR	0.772991	0.0437384	chr22	8q24.3	26
Trans	APOBEC3A	KRBA1	EXON1	STAD	0.862338	0.0220814	chr22	7q36.1	21
Trans	APOBEC3A	LILRA2	TSS1500	SAR	0.769573	0.0462025	chr22	19q13.42	26
Trans	APOBEC3A	LIN28	EXON1	CLLE	-0.907143	0.0399342	chr22	1p36.11	15
Trans	APOBEC3A	LIN28	UTR5	CLLE	-0.907143	0.0399342	chr22	1p36.11	15
Trans	APOBEC3A	LOC100302401	TSS200	UCEC	-0.975758	0.0306672	chr22	1q25.2	10
Trans	APOBEC3A	LOC285768	TSS1500	GLIOMA	0.682544	0.0473004	chr22	6p25.3	36
Trans	APOBEC3A	LOC402778	TSS200	SCLC	0.687259	0.0437384	chr22	11p15.5	36
Trans	APOBEC3A	LOC729156	TSS200	CLLE	-0.903571	0.0437384	chr22	7q11.21	15
Trans	APOBEC3A	LRFN2	EXON1	SAR	0.783248	0.0364331	chr22	6p21.1	26
Trans	APOBEC3A	LYNX1	EXON1	STAD	0.845455	0.0306672	chr22	8q24.3	21
Trans	APOBEC3A	LYNX1	UTR5	STAD	0.822078	0.0473004	chr22	8q24.3	21
Trans	APOBEC3A	MAGEL2	TSS200	SCLC	0.704762	0.0323682	chr22	15q11.2	36
Trans	APOBEC3A	MCCC1	UTR5	CLLE	-0.9	0.0473004	chr22	3q27.1	15
Trans	APOBEC3A	MFAP4	TSS1500	SCLC	0.724582	0.0223886	chr22	17p11.2	36
Trans	APOBEC3A	MFAP4	TSS200	SCLC	0.680824	0.0473908	chr22	17p11.2	36
Trans	APOBEC3A	MIR23B	TSS1500	COAD/READ	0.645215	0.0399342	chr22	9q22.32	43
Trans	APOBEC3A	MIR624	TSS1500	UCEC	-0.987879	0.0107373	chr22	14q12	10
Trans	APOBEC3A	MIR96	GENE BODY	SCLC	0.704247	0.0328949	chr22	7q32.2	36
Trans	APOBEC3A	MKNK2	UTR3	COAD/READ	0.66712	0.0278519	chr22	19p13.3	43
Trans	APOBEC3A	MMEL1	UTR3	COAD/READ	0.665609	0.0285568	chr22	1p36.32	43
Trans	APOBEC3A	MYOD1	TSS200	STAD	0.868831	0.0187585	chr22	11p15.1	21
Trans	APOBEC3A	NBL1	UTR3	SCLC	0.682368	0.0473004	chr22	1p36.13	36
Trans	APOBEC3A	NEK10	TSS200	GLIOMA	0.679197	0.0492749	chr22	3p24.1	36
Trans	APOBEC3A	NEU1	GENE BODY	UCEC	-0.975758	0.0306672	chr22	6p21.33	10
Trans	APOBEC3A	NEUROD2	EXON1	SCLC	0.683398	0.0464444	chr22	17q12	36
Trans	APOBEC3A	NRSN2	GENE BODY	SCLC	0.688288	0.0432317	chr22	20p13	36
Trans	APOBEC3A	NTN3	TSS1500	SCLC	0.680051	0.0482076	chr22	16p13.3	36
Trans	APOBEC3A	NUPL1	EXON1	CLLE	-0.921429	0.0278519	chr22	13q12.13	15
Trans	APOBEC3A	NUPL1	UTR5	CLLE	-0.921429	0.0278519	chr22	13q12.13	15
Trans	APOBEC3A	NXT1	TSS200	CLLE	-0.939286	0.0152586	chr22	20p11.21	15
Trans	APOBEC3A	PAX1	EXON1	SAR	0.850256	0.00790558	chr22	20p11.22	26
Trans	APOBEC3A	PAX1	UTR5	SAR	0.849573	0.00817623	chr22	20p11.22	26
Trans	APOBEC3A	PAX1	TSS200	SAR	0.810598	0.0223886	chr22	20p11.22	26
Trans	APOBEC3A	PCOLCE2	GENE BODY	SCLC	0.708623	0.0306672	chr22	3q23	36
Trans	APOBEC3A	PLEKHA6	TSS200	SCLC	0.745431	0.0151277	chr22	1q32.1	36
Trans	APOBEC3A	PLEKHA6	GENE BODY	UCEC	-0.975758	0.0306672	chr22	1q32.1	10
Trans	APOBEC3A	PLEKHA6	EXON1	SCLC	0.69112	0.0399416	chr22	1q32.1	36
Trans	APOBEC3A	POLL	GENE BODY	MATBCL	0.703444	0.0477899	chr22	10q24.32	33
Trans	APOBEC3A	POLR2D	GENE BODY	COAD/READ	0.634565	0.0473728	chr22	2q14.3	43
Trans	APOBEC3A	PRKCB	UTR5	SAR	0.764786	0.0498914	chr22	16p12.2	26
Trans	APOBEC3A	PURG	UTR3	GLIOMA	-0.680999	0.0473004	chr22	8p12	36
Trans	APOBEC3A	RETSAT	GENE BODY	UCEC	-0.975758	0.0306672	chr22	2p11.2	10
Trans	APOBEC3A	RND1	UTR3	SCLC	0.685714	0.0437773	chr22	12q13.12	36
Trans	APOBEC3A	RUSC1	EXON1	CLLE	-0.9	0.0473004	chr22	1q22	15
Trans	APOBEC3A	SFRP5	UTR5	STAD	0.849351	0.0285568	chr22	10q24.2	21
Trans	APOBEC3A	SHF	GENE BODY	SCLC	0.751094	0.012812	chr22	15q21.1	36
Trans	APOBEC3A	SLC16A4	UTR5	SCLC	0.709653	0.0306672	chr22	1p13.3	36
Trans	APOBEC3A	SLC35A3	EXON1	COAD/READ	0.680641	0.0223862	chr22	1p21.2	43
Trans	APOBEC3A	SMAD2	UTR5	SCLC	0.688031	0.0435422	chr22	18q21.1	36
Trans	APOBEC3A	SMARCA4	UTR5	UCEC	-0.975758	0.0306672	chr22	19p13.2	10
Trans	APOBEC3A	SP9	GENE BODY	GLIOMA	0.697219	0.0364331	chr22	2q31.1	36
Trans	APOBEC3A	SPON2	TSS1500	GLIOMA	-0.719619	0.0251082	chr22	4p16.3	36
Trans	APOBEC3A	STAT3	TSS200	CLLE	-0.910714	0.0364331	chr22	17q21.2	15
Trans	APOBEC3A	TCF12	UTR3	SCLC	0.734174	0.0223886	chr22	15q21.3	35
Trans	APOBEC3A	TEX15	EXON1	GLIOMA	-0.732235	0.0200761	chr22	8p12	36
Trans	APOBEC3A	TFAP2C	TSS1500	GLIOMA	0.697992	0.0364331	chr22	20q13.31	36
Trans	APOBEC3A	TRMT1	GENE BODY	UCEC	-0.987879	0.0107373	chr22	19p13.2	10
Trans	APOBEC3A	TTC31	EXON1	CLLE	-0.914286	0.0332039	chr22	2p13.1	15
Trans	APOBEC3A	TUBGCP6	TSS1500	COAD/READ	0.65647	0.0332039	chr22	22q13.33	43
Trans	APOBEC3A	TXNDC9	TSS200	CLLE	-0.914286	0.0332039	chr22	2q11.2	15
Trans	APOBEC3A	UNC13D	UTR3	SCLC	0.698584	0.0361795	chr22	17q25.1	36
Trans	APOBEC3A	UTF1	TSS200	SAR	0.791453	0.0307225	chr22	10q26.3	26
Trans	APOBEC3A	VARS	TSS1500	COAD/READ	0.638341	0.0450463	chr22	6p21.33	43
Trans	APOBEC3A	WDR35	UTR3	MATBCL	-0.708793	0.0437773	chr22	2p24.1	33
Trans	APOBEC3A	ZCCHC6	EXON1	SAR	0.770256	0.0454575	chr22	9q21.33	26
Trans	APOBEC3A	ZCCHC6	UTR5	SAR	0.770256	0.0454575	chr22	9q21.33	26
Trans	APOBEC3A	ZNF236	TSS1500	COAD/READ	0.637964	0.0455374	chr22	18q23	43
Trans	APOBEC3A	ZNF584	TSS1500	MEL	-0.767425	0.00766168	chr22	19q13.43	37
Trans	APOBEC3A	ZNF665	GENE BODY	MATBCL	-0.721498	0.0361795	chr22	19q13.42	33
Trans	APOBEC3B	ACAT1	UTR3	COAD/READ	0.677741	0.0226184	chr22	11q22.3	43
Trans	APOBEC3B	ADAMTS4	EXON1	SAR	0.790085	0.0320949	chr22	1q23.3	26
Trans	APOBEC3B	ARHGEF11	UTR3	LIHC	-0.872549	0.0475162	chr22	1q23.1	17
Trans	APOBEC3B	ATL3	UTR3	SCLC	0.724582	0.0223886	chr22	11q13.1	36
Trans	APOBEC3B	ATP6V0C	TSS200	UCEC	-0.984807	0.0161548	chr22	16p13.3	10
Trans	APOBEC3B	B3GALT2	TSS1500	SAR	0.768205	0.0473004	chr22	1q31.2	26
Trans	APOBEC3B	BAIAP3	GENE BODY	SCLC	0.692407	0.0399342	chr22	16p13.3	36
Trans	APOBEC3B	BEAN	GENE BODY	SCLC	0.734878	0.0191098	chr22	16q21	36
Trans	APOBEC3B	BLOC1S1	TSS1500	SAR	0.77094	0.0445414	chr22	12q13.2	26
Trans	APOBEC3B	BST2	EXON1	ALL	-0.944056	0.0437773	chr22	19p13.11	12
Trans	APOBEC3B	C19orf35	TSS1500	SCLC	0.684427	0.0453347	chr22	19p13.3	36
Trans	APOBEC3B	C1orf104	TSS200	CLLE	-0.928571	0.0223886	chr22	1q22	15
Trans	APOBEC3B	C22orf13	UTR3	SCLC	0.692664	0.0399342	chr22	22q11.23	36
Trans	APOBEC3B	CA5A	TSS1500	RCC	0.903571	0.0437384	chr22	16q24.2	15
Trans	APOBEC3B	CARS	UTR5	SAR	0.798974	0.0278519	chr22	11p15.4	26
Trans	APOBEC3B	CASKIN1	EXON1	LIHC	0.889706	0.0332039	chr22	16p13.3	17
Trans	APOBEC3B	CASP2	UTR3	UCEC	-0.987879	0.0107373	chr22	7q34	10
Trans	APOBEC3B	CCDC59	GENE BODY	SAR	0.798974	0.0278519	chr22	12q21.31	26
Trans	APOBEC3B	CDC42EP5	TSS1500	SCLC	0.679022	0.049488	chr22	19q13.42	36
Trans	APOBEC3B	CHEK2	UTR5	HNSC	0.891176	0.0437384	chr22	22q12.1	16
Trans	APOBEC3B	CNN2	TSS200	EC	-0.789565	0.0473004	chr22	19p13.3	24
Trans	APOBEC3B	CXCR7	EXON1	NB	-0.972727	0.0223862	chr22	2q37.3	11
Trans	APOBEC3B	CYP2B7P1	TSS200	SCLC	0.695238	0.037723	chr22	19q13.2	36
Trans	APOBEC3B	DNAJC6	EXON1	SCLC	0.684427	0.0453347	chr22	1p31.3	36
Trans	APOBEC3B	DNAJC6	UTR5	SCLC	0.684427	0.0453347	chr22	1p31.3	36
Trans	APOBEC3B	DTX3	TSS1500	STAD	0.827273	0.0437384	chr22	12q13.3	21
Trans	APOBEC3B	EEF1DP3	TSS200	LIHC	0.909314	0.0201466	chr22	13q13.1	17
Trans	APOBEC3B	EFCAB10	TSS200	STAD	0.824675	0.045931	chr22	7q22.3	21
Trans	APOBEC3B	EFCAB6	TSS1500	THCA	0.975758	0.0306672	chr22	22q13.31	10
Trans	APOBEC3B	FBXO6	UTR5	STAD	0.887013	0.0107373	chr22	1p36.22	21
Trans	APOBEC3B	FLJ10661	GENE BODY	CLLE	-0.914286	0.0332039	chr22	8p23.1	15
Trans	APOBEC3B	FOXRED1	TSS200	CLLE	-0.903571	0.0437384	chr22	11q24.2	15
Trans	APOBEC3B	GATA5	TSS1500	SCLC	0.716345	0.0269251	chr22	20q13.33	36
Trans	APOBEC3B	GTF2B	TSS1500	SAR	-0.77094	0.0445414	chr22	1p22.2	26
Trans	APOBEC3B	HEBP2	GENE BODY	SAR	-0.794872	0.0303395	chr22	6q23.3	26
Trans	APOBEC3B	HSCB	TSS1500	HNSC	0.885294	0.048664	chr22	22q12.1	16
Trans	APOBEC3B	HSH2D	GENE BODY	SCLC	0.680051	0.0482076	chr22	19p13.12	36
Trans	APOBEC3B	ITK	GENE BODY	SCLC	-0.686486	0.0437384	chr22	5q33.3	36
Trans	APOBEC3B	ITPRIPL2	TSS1500	SAR	-0.809915	0.0223886	chr22	16p12.3	26
Trans	APOBEC3B	ITSN1	GENE BODY	NB	-0.963636	0.0332039	chr22	21q22.11	11
Trans	APOBEC3B	KCNK9	UTR5	SAR	0.768205	0.0473004	chr22	8q24.3	26
Trans	APOBEC3B	KCNS1	UTR3	LAML	-0.849123	0.0459857	chr22	20q13.12	19
Trans	APOBEC3B	KCTD20	TSS1500	SCLC	-0.681596	0.0473004	chr22	6p21.31	36
Trans	APOBEC3B	KIAA0284	GENE BODY	SCLC	0.686744	0.0437384	chr22	14q32.33	36
Trans	APOBEC3B	LOC643008	TSS1500	UCEC	-0.987879	0.0107373	chr22	17q25.1	10
Trans	APOBEC3B	LRFN2	EXON1	SAR	0.77094	0.0445414	chr22	6p21.1	26
Trans	APOBEC3B	LRRC50	TSS200	UCEC	-0.987879	0.0107373	chr22	16q23.3	10
Trans	APOBEC3B	MFAP4	TSS200	SCLC	0.73565	0.0186383	chr22	17p11.2	36
Trans	APOBEC3B	MFAP4	TSS1500	SCLC	0.706564	0.0306672	chr22	17p11.2	36
Trans	APOBEC3B	MIR23B	TSS1500	COAD/READ	0.639535	0.0437773	chr22	9q22.32	43
Trans	APOBEC3B	MYOD1	TSS200	STAD	0.820779	0.0487112	chr22	11p15.1	21
Trans	APOBEC3B	PARL	UTR3	SCLC	0.713771	0.0278519	chr22	3q27.1	36
Trans	APOBEC3B	PAX1	UTR5	SAR	0.822222	0.0174395	chr22	20p11.22	26
Trans	APOBEC3B	PAX1	EXON1	SAR	0.815385	0.0200761	chr22	20p11.22	26
Trans	APOBEC3B	PAX1	TSS200	SAR	0.781197	0.0372131	chr22	20p11.22	26
Trans	APOBEC3B	PLD5	TSS1500	SCLC	0.78713	0.00513834	chr22	1q43	36
Trans	APOBEC3B	PLEKHA6	TSS200	SCLC	0.734106	0.0196396	chr22	1q32.1	36
Trans	APOBEC3B	PLEKHA6	EXON1	SCLC	0.704505	0.0326453	chr22	1q32.1	36
Trans	APOBEC3B	PRKAB2	UTR5	CLLE	-0.914286	0.0332039	chr22	1q21.1	15
Trans	APOBEC3B	PRKCB	UTR5	SAR	0.792821	0.0306672	chr22	16p12.2	26
Trans	APOBEC3B	PSMB10	TSS200	SCLC	-0.725097	0.0223886	chr22	16q22.1	36
Trans	APOBEC3B	PTPRR	TSS1500	UCEC	-0.975758	0.0306672	chr22	12q15	10
Trans	APOBEC3B	RAB13	EXON1	SCLC	-0.715315	0.0278519	chr22	1q21.3	36
Trans	APOBEC3B	RAB13	UTR5	SCLC	-0.715315	0.0278519	chr22	1q21.3	36
Trans	APOBEC3B	RABAC1	UTR3	LIHC	-0.897059	0.0278519	chr22	19q13.2	17
Trans	APOBEC3B	RNF115	TSS1500	MEL	-0.697487	0.0324478	chr22	1q21.1	37
Trans	APOBEC3B	RNF212	TSS200	LIHC	-0.877451	0.0437384	chr22	4p16.3	17
Trans	APOBEC3B	RUSC1	EXON1	CLLE	-0.928571	0.0223886	chr22	1q22	15
Trans	APOBEC3B	SEPSECS	EXON1	CLLE	-0.921429	0.0278519	chr22	4p15.2	15
Trans	APOBEC3B	SFRP5	EXON1	STAD	0.837662	0.0361795	chr22	10q24.2	21
Trans	APOBEC3B	SFRP5	UTR5	STAD	0.82987	0.0414428	chr22	10q24.2	21
Trans	APOBEC3B	SHF	GENE BODY	SCLC	0.711712	0.0288132	chr22	15q21.1	36
Trans	APOBEC3B	TEX15	EXON1	GLIOMA	-0.691377	0.0399342	chr22	8p12	36
Trans	APOBEC3B	TIAM2	GENE BODY	UCEC	-0.975758	0.0306672	chr22	6q25.2	10
Trans	APOBEC3B	TMEM115	TSS200	CLLE	-0.953571	0.00786976	chr22	3p21.31	15
Trans	APOBEC3B	TPPP3	TSS200	BREAST	0.65821	0.0298693	chr22	16q22.1	44
Trans	APOBEC3B	TROAP	EXON1	CLLE	-0.907143	0.0399342	chr22	12q13.12	15
Trans	APOBEC3B	TXNDC11	EXON1	LIHC	0.897059	0.0278519	chr22	16p13.13	17
Trans	APOBEC3B	UBE2I	TSS1500	CLLE	-0.925	0.0251082	chr22	16p13.3	15
Trans	APOBEC3B	UTF1	TSS200	SAR	0.780513	0.0379694	chr22	10q26.3	26
Trans	APOBEC3B	VWA5B2	EXON1	STAD	0.825974	0.044126	chr22	3q27.1	21
Trans	APOBEC3B	WHAMM	UTR5	CLLE	-0.907143	0.0399342	chr22	15q25.2	15
Trans	APOBEC3B	ZNF444	TSS200	CLLE	-0.903571	0.0437384	chr22	19q13.43	15
Trans	APOBEC3B	ZNF644	TSS1500	NSCLC	-0.53577	0.00640101	chr22	1p22.2	96
Trans	APOBEC3B	ZNF665	GENE BODY	MATBCL	-0.721257	0.0364331	chr22	19q13.42	33
Trans	APOBEC3B	ZNF704	TSS1500	UCEC	-0.975758	0.0306672	chr22	8q21.13	10
Trans	APOBEC3C	ABCC3	UTR3	COAD/READ	0.63289	0.0493296	chr22	17q21.33	43
Trans	APOBEC3C	ACO2	GENE BODY	BREAST	0.648767	0.0337461	chr22	22q13.2	44
Trans	APOBEC3C	ACOX1	GENE BODY	NSCLC	0.510241	0.0117643	chr22	17q25.1	96
Trans	APOBEC3C	ALDH3B1	UTR3	BREAST	-0.642706	0.037935	chr22	11q13.2	44
Trans	APOBEC3C	ALPP	TSS200	BREAST	-0.648344	0.0342281	chr22	2q37.1	44
Trans	APOBEC3C	ANO1	EXON1	MATBCL	-0.711564	0.0428783	chr22	11q13.3	33
Trans	APOBEC3C	AP3M2	GENE BODY	BREAST	-0.661734	0.0278519	chr22	8p11.21	44
Trans	APOBEC3C	AP3S2	TSS200	BREAST	0.65976	0.0284326	chr22	15q26.1	44
Trans	APOBEC3C	APOBEC3D	TSS1500	COAD/READ	0.664301	0.0297596	chr22	22q13.1	43
Trans	APOBEC3C	AXL	UTR3	NSCLC	0.521541	0.00939908	chr22	19q13.2	96
Trans	APOBEC3C	B3GNT3	UTR5	BREAST	-0.653559	0.0311736	chr22	19p13.11	44
Trans	APOBEC3C	BANF2	GENE BODY	THCA	0.975758	0.0306672	chr22	20p12.1	10
Trans	APOBEC3C	BEND3	EXON1	BREAST	0.724877	0.00708226	chr22	6q21	44
Trans	APOBEC3C	BIK	GENE BODY	BREAST	-0.763495	0.00206727	chr22	22q13.2	44
Trans	APOBEC3C	BSG	UTR3	BREAST	-0.628894	0.0473004	chr22	19p13.3	44
Trans	APOBEC3C	BTN2A2	TSS1500	NSCLC	0.540301	0.00520567	chr22	6p22.2	96
Trans	APOBEC3C	C11orf45	UTR3	NSCLC	0.553513	0.00363168	chr22	11q24.3	96
Trans	APOBEC3C	C13orf38	TSS1500	OVARIAN	0.740887	0.046177	chr22	13q13.3	29
Trans	APOBEC3C	C16orf5	UTR3	COAD/READ	0.685593	0.0200761	chr22	16p13.3	43
Trans	APOBEC3C	C19orf12	TSS200	OVARIAN	-0.78867	0.0200761	chr22	19q12	29
Trans	APOBEC3C	C19orf12	TSS200	SAR	-0.808547	0.0223886	chr22	19q12	26
Trans	APOBEC3C	C19orf12	TSS1500	SAR	-0.779145	0.039554	chr22	19q12	26
Trans	APOBEC3C	C19orf26	GENE BODY	COAD/READ	0.640743	0.0437384	chr22	19p13.3	43
Trans	APOBEC3C	C19orf61	UTR5	SCLC	-0.681081	0.0473004	chr22	19q13.31	36
Trans	APOBEC3C	C2	UTR3	BREAST	-0.652713	0.0320231	chr22	6p21.33	44
Trans	APOBEC3C	C3orf27	UTR3	SAR	-0.806496	0.0237149	chr22	3q21.3	26
Trans	APOBEC3C	C3orf57	GENE BODY	SAR	-0.813333	0.0204849	chr22	3q26.1	26
Trans	APOBEC3C	C4BPA	TSS200	COAD/READ	0.644971	0.0399342	chr22	1q32.2	43
Trans	APOBEC3C	C4orf26	EXON1	BREAST	-0.678083	0.0201186	chr22	4q21.1	44
Trans	APOBEC3C	C4orf26	UTR5	BREAST	-0.669767	0.023944	chr22	4q21.1	44
Trans	APOBEC3C	C7orf42	GENE BODY	BREAST	-0.657787	0.0302403	chr22	7q11.21	44
Trans	APOBEC3C	C8orf31	GENE BODY	BREAST	0.631149	0.0464774	chr22	8q24.3	44
Trans	APOBEC3C	C8orf76	GENE BODY	NSCLC	0.51659	0.010706	chr22	8q24.13	96
Trans	APOBEC3C	C9orf30	UTR5	BREAST	-0.641438	0.0393613	chr22	9q31.1	44
Trans	APOBEC3C	CA6	TSS200	COAD/READ	0.688463	0.0191521	chr22	1p36.23	43
Trans	APOBEC3C	CAB39L	GENE BODY	BREAST	-0.628612	0.0474093	chr22	13q14.2	44
Trans	APOBEC3C	CAPN2	EXON1	BREAST	-0.673855	0.0223886	chr22	1q41	44
Trans	APOBEC3C	CAPN2	TSS200	BREAST	-0.657787	0.0302403	chr22	1q41	44
Trans	APOBEC3C	CAPSL	GENE BODY	BREAST	-0.635659	0.0436536	chr22	5p13.2	44
Trans	APOBEC3C	CARS	UTR3	BREAST	0.676251	0.0212614	chr22	11p15.4	44
Trans	APOBEC3C	CCDC121	GENE BODY	BREAST	-0.676956	0.0208481	chr22	2p23.3	44
Trans	APOBEC3C	CCDC121	UTR5	BREAST	-0.6716	0.0227142	chr22	2p23.3	44
Trans	APOBEC3C	CCDC21	GENE BODY	BREAST	-0.680197	0.0200761	chr22	1p36.11	44
Trans	APOBEC3C	CCDC51	GENE BODY	SCLC	-0.751094	0.012812	chr22	3p21.31	36
Trans	APOBEC3C	CD79B	UTR5	NSCLC	0.501411	0.0152586	chr22	17q23.3	96
Trans	APOBEC3C	CENPM	TSS200	COAD/READ	0.640743	0.0437384	chr22	22q13.2	43
Trans	APOBEC3C	CFB	TSS1500	BREAST	-0.652713	0.0320231	chr22	6p21.33	44
Trans	APOBEC3C	CFB	EXON1	CLLE	-0.914286	0.0332039	chr22	6p21.33	15
Trans	APOBEC3C	CFB	UTR5	CLLE	-0.914286	0.0332039	chr22	6p21.33	15
Trans	APOBEC3C	CHD3	EXON1	BREAST	0.6358	0.0434915	chr22	17p13.1	44
Trans	APOBEC3C	CHD4	UTR3	COAD/READ	0.666566	0.0278519	chr22	12p13.31	43
Trans	APOBEC3C	CLPTM1	GENE BODY	MM	-0.93956	0.0333751	chr22	19q13.32	13
Trans	APOBEC3C	COL7A1	UTR3	BREAST	-0.684567	0.0178921	chr22	3p21.31	44
Trans	APOBEC3C	COL7A1	TSS1500	BREAST	-0.678647	0.0200761	chr22	3p21.31	44
Trans	APOBEC3C	CORO1C	UTR5	BREAST	-0.628048	0.047966	chr22	12q24.11	44
Trans	APOBEC3C	CPA4	EXON1	BREAST	-0.63284	0.0445134	chr22	7q32.2	44
Trans	APOBEC3C	CPA4	UTR5	BREAST	-0.63284	0.0445134	chr22	7q32.2	44
Trans	APOBEC3C	CPA5	GENE BODY	BREAST	-0.693869	0.0147669	chr22	7q32.2	44
Trans	APOBEC3C	CPNE8	GENE BODY	BREAST	-0.633545	0.0437773	chr22	12q12	44
Trans	APOBEC3C	CTNND2	EXON1	BREAST	0.660324	0.0279728	chr22	5p15.2	44
Trans	APOBEC3C	CTNND2	UTR5	BREAST	0.660324	0.0279728	chr22	5p15.2	44
Trans	APOBEC3C	CTNS	UTR3	BREAST	-0.638337	0.0404588	chr22	17p13.2	44
Trans	APOBEC3C	CYFIP1	TSS1500	BREAST	-0.651304	0.0332039	chr22	15q11.2	44
Trans	APOBEC3C	DARS2	GENE BODY	GLIOMA	-0.711197	0.0292865	chr22	1q25.1	36
Trans	APOBEC3C	DDX24	GENE BODY	BREAST	-0.650458	0.0332039	chr22	14q32.12	44
Trans	APOBEC3C	DYNLRB2	UTR3	BREAST	-0.632417	0.0450463	chr22	16q23.2	44
Trans	APOBEC3C	EBF2	TSS200	MATBCL	-0.716243	0.0399342	chr22	8p21.2	33
Trans	APOBEC3C	EDA2R	UTR3	BREAST	-0.661452	0.0278519	chr22	Xq12	44
Trans	APOBEC3C	EDA2R	EXON1	BREAST	-0.65666	0.0306672	chr22	Xq12	44
Trans	APOBEC3C	ENDOG	EXON1	STAD	0.85974	0.0224574	chr22	9q34.11	21
Trans	APOBEC3C	ENTPD2	TSS1500	BREAST	0.637632	0.0412503	chr22	9q34.3	44
Trans	APOBEC3C	EPHA2	GENE BODY	BREAST	-0.636927	0.0420613	chr22	1p36.13	44
Trans	APOBEC3C	FAH	UTR3	NSCLC	0.502618	0.0150255	chr22	15q25.1	96
Trans	APOBEC3C	FAM113A	GENE BODY	NSCLC	0.511205	0.0113097	chr22	20p13	96
Trans	APOBEC3C	FAM134B	TSS1500	COAD/READ	0.633192	0.0489556	chr22	5p15.1	43
Trans	APOBEC3C	FAM149A	TSS1500	STAD	0.844156	0.0311375	chr22	4q35.1	21
Trans	APOBEC3C	FAM183B	TSS200	SCLC	-0.716602	0.0267434	chr22	7p14.1	36
Trans	APOBEC3C	FAM45A	TSS1500	SAR	-0.766154	0.0481702	chr22	10q26.11	26
Trans	APOBEC3C	FBXL21	TSS1500	MATBCL	-0.721257	0.0364331	chr22	5q31.1	33
Trans	APOBEC3C	FGFR3	UTR3	COAD/READ	0.642857	0.0420613	chr22	4p16.3	43
Trans	APOBEC3C	FOSL1	GENE BODY	BREAST	-0.730374	0.00636259	chr22	11q13.1	44
Trans	APOBEC3C	FSCN1	TSS1500	BREAST	-0.681607	0.0197113	chr22	7p22.1	44
Trans	APOBEC3C	FSCN1	TSS1500	COAD/READ	-0.640894	0.0437384	chr22	7p22.1	43
Trans	APOBEC3C	FUK	GENE BODY	BREAST	-0.745032	0.00399518	chr22	16q22.1	44
Trans	APOBEC3C	GALNTL1	TSS1500	STAD	0.853247	0.0267383	chr22	14q24.1	21
Trans	APOBEC3C	GFI1	TSS1500	BREAST	-0.637914	0.0409695	chr22	1p22.1	44
Trans	APOBEC3C	GFI1	UTR5	BREAST	-0.62833	0.0477899	chr22	1p22.1	44
Trans	APOBEC3C	GJB3	TSS200	BREAST	-0.743199	0.00416614	chr22	1p34.3	44
Trans	APOBEC3C	GJB3	TSS1500	BREAST	-0.659338	0.0287723	chr22	1p34.3	44
Trans	APOBEC3C	GLUD2	EXON1	BREAST	-0.632699	0.0446737	chr22	Xq24	44
Trans	APOBEC3C	GPN1	TSS1500	BREAST	-0.665962	0.0253322	chr22	2p23.3	44
Trans	APOBEC3C	GPR171	UTR5	CLLE	-0.910714	0.0364331	chr22	3q25.1	15
Trans	APOBEC3C	GPT	UTR5	COAD/READ	0.645575	0.0399342	chr22	8q24.3	43
Trans	APOBEC3C	GSTZ1	UTR5	BREAST	0.654405	0.0306672	chr22	14q24.3	44
Trans	APOBEC3C	GTF3C4	TSS1500	BREAST	0.657787	0.0302403	chr22	9q34.13	44
Trans	APOBEC3C	HAAO	EXON1	BREAST	-0.644538	0.0364331	chr22	2p21	44
Trans	APOBEC3C	HFE2	TSS1500	THCA	0.975758	0.0306672	chr22	1q21.1	10
Trans	APOBEC3C	HGFAC	TSS200	COAD/READ	0.6344	0.0475532	chr22	4p16.3	43
Trans	APOBEC3C	HMCN1	GENE BODY	SAR	-0.770256	0.0454575	chr22	1q25.3	26
Trans	APOBEC3C	HMGA1	GENE BODY	BREAST	-0.676956	0.0208481	chr22	6p21.31	44
Trans	APOBEC3C	HSD17B2	TSS200	BREAST	-0.700634	0.012379	chr22	16q23.3	44
Trans	APOBEC3C	IFNG	GENE BODY	HNSC	0.902941	0.0332039	chr22	12q15	16
Trans	APOBEC3C	IL4R	UTR5	BREAST	-0.64186	0.0388954	chr22	16p12.1	44
Trans	APOBEC3C	IMMT	GENE BODY	BREAST	0.66413	0.0267906	chr22	2p11.2	44
Trans	APOBEC3C	IRF2	GENE BODY	BREAST	-0.631431	0.0462025	chr22	4q35.1	44
Trans	APOBEC3C	IRX3	GENE BODY	BREAST	0.653418	0.0312988	chr22	16q12.2	44
Trans	APOBEC3C	KCNH8	EXON1	BREAST	-0.660606	0.0278519	chr22	3p24.3	44
Trans	APOBEC3C	KCNH8	UTR5	BREAST	-0.660606	0.0278519	chr22	3p24.3	44
Trans	APOBEC3C	KLRD1	TSS200	BREAST	-0.647357	0.0350208	chr22	12p13.2	44
Trans	APOBEC3C	KRTAP2-4	TSS1500	BREAST	-0.633545	0.0437773	chr22	17q21.2	44
Trans	APOBEC3C	LARGE	UTR3	BREAST	-0.627343	0.0488708	chr22	22q12.3	44
Trans	APOBEC3C	LARP1	TSS200	BREAST	0.630867	0.0468859	chr22	5q33.2	44
Trans	APOBEC3C	LASS6	TSS1500	BREAST	0.63129	0.0462857	chr22	2q24.3	44
Trans	APOBEC3C	LMF1	TSS1500	COAD/READ	0.652522	0.035848	chr22	16p13.3	43
Trans	APOBEC3C	LOC100306951	TSS1500	BREAST	0.670895	0.0232213	chr22	17p13.3	44
Trans	APOBEC3C	LOC145837	TSS200	NSCLC	0.505195	0.0134105	chr22	15q23	96
Trans	APOBEC3C	LOC150568	TSS1500	BREAST	-0.697111	0.0130391	chr22	2q12.1	44
Trans	APOBEC3C	LOC150568	GENE BODY	BREAST	-0.689782	0.0159175	chr22	2q12.1	44
Trans	APOBEC3C	LOC255025	TSS1500	BREAST	-0.631853	0.0457966	chr22	3q11.2	44
Trans	APOBEC3C	LOC554202	GENE BODY	BREAST	-0.658699	0.0357511	chr22	9p21.3	42
Trans	APOBEC3C	LY6K	TSS1500	BREAST	-0.671741	0.0226245	chr22	8q24.3	44
Trans	APOBEC3C	MAP3K6	GENE BODY	CLLE	-0.921429	0.0278519	chr22	1p36.11	15
Trans	APOBEC3C	MAP7D1	TSS1500	OVARIAN	-0.758128	0.0336326	chr22	1p34.3	29
Trans	APOBEC3C	MDGA2	UTR5	BREAST	-0.626498	0.0499493	chr22	14q21.3	44
Trans	APOBEC3C	MED1	UTR3	BREAST	-0.653982	0.0308021	chr22	17q12	44
Trans	APOBEC3C	MIR30A	TSS1500	BREAST	-0.634109	0.0437384	chr22	6q13	44
Trans	APOBEC3C	MT2A	TSS1500	SCLC	-0.720463	0.0251082	chr22	16q12.2	36
Trans	APOBEC3C	MTMR11	TSS1500	SAR	-0.792821	0.0306672	chr22	1q21.2	26
Trans	APOBEC3C	MTMR11	UTR5	SAR	-0.77094	0.0445414	chr22	1q21.2	26
Trans	APOBEC3C	MTMR11	EXON1	SAR	-0.764786	0.0498914	chr22	1q21.2	26
Trans	APOBEC3C	MYH16	GENE BODY	BREAST	-0.638196	0.0406372	chr22	7q22.1	44
Trans	APOBEC3C	NBPF10	GENE BODY	NSCLC	0.633505	2.83843e-05	chr22	1q21.1	96
Trans	APOBEC3C	NEAT1	GENE BODY	SCLC	-0.782239	0.00618082	chr22	11q13.1	36
Trans	APOBEC3C	NMNAT3	GENE BODY	THCA	0.975758	0.0306672	chr22	3q23	10
Trans	APOBEC3C	NSMCE1	UTR5	BREAST	0.66864	0.0248787	chr22	16p12.1	44
Trans	APOBEC3C	NUMA1	TSS1500	BREAST	0.638196	0.0406372	chr22	11q13.4	44
Trans	APOBEC3C	OTUD7B	TSS1500	BREAST	0.733474	0.00557589	chr22	1q21.2	44
Trans	APOBEC3C	PALLD	TSS1500	BREAST	-0.645948	0.0364331	chr22	4q32.3	44
Trans	APOBEC3C	PAM	TSS200	COAD/READ	-0.633343	0.0487112	chr22	5q21.1	43
Trans	APOBEC3C	PARP3	GENE BODY	OVARIAN	-0.75468	0.0364331	chr22	3p21.2	29
Trans	APOBEC3C	PDCD1LG2	TSS1500	BREAST	-0.652008	0.0327405	chr22	9p24.1	44
Trans	APOBEC3C	PDCD1LG2	TSS200	BREAST	-0.626498	0.0499493	chr22	9p24.1	44
Trans	APOBEC3C	PDLIM2	UTR3	BREAST	-0.721071	0.00786976	chr22	8p21.3	44
Trans	APOBEC3C	PDLIM4	UTR3	BREAST	0.642847	0.0377733	chr22	5q31.1	44
Trans	APOBEC3C	PLAT	TSS200	BREAST	-0.726286	0.00672608	chr22	8p11.21	44
Trans	APOBEC3C	PLAUR	UTR3	NSCLC	0.535676	0.00643076	chr22	19q13.31	96
Trans	APOBEC3C	PLAUR	TSS200	BREAST	-0.631853	0.0457966	chr22	19q13.31	44
Trans	APOBEC3C	PLD4	EXON1	NSCLC	0.513022	0.0107373	chr22	14q32.33	96
Trans	APOBEC3C	PLIN1	TSS1500	COAD/READ	0.639384	0.0437773	chr22	15q26.1	43
Trans	APOBEC3C	PLOD1	TSS1500	SAR	-0.817436	0.019513	chr22	1p36.22	26
Trans	APOBEC3C	PMP2	GENE BODY	SAR	-0.794872	0.0303395	chr22	8q21.13	26
Trans	APOBEC3C	PNKP	UTR3	COAD/READ	0.643461	0.0413548	chr22	19q13.33	43
Trans	APOBEC3C	POLK	GENE BODY	BREAST	-0.657646	0.0303523	chr22	5q13.3	44
Trans	APOBEC3C	PPARG	EXON1	BREAST	-0.652572	0.0321439	chr22	3p25.2	44
Trans	APOBEC3C	PPARG	TSS200	BREAST	-0.643129	0.0374233	chr22	3p25.2	44
Trans	APOBEC3C	PRCD	EXON1	NSCLC	0.533005	0.00654187	chr22	17q25.1	96
Trans	APOBEC3C	PSMB8	GENE BODY	BREAST	-0.634109	0.0437384	chr22	6p21.32	44
Trans	APOBEC3C	PSMG2	TSS1500	BREAST	0.628894	0.0473004	chr22	18p11.21	44
Trans	APOBEC3C	RAP1GAP2	UTR3	BREAST	-0.673573	0.0223886	chr22	17p13.3	44
Trans	APOBEC3C	RHOC	UTR5	SCLC	-0.706306	0.0308769	chr22	1p13.2	36
Trans	APOBEC3C	RIN1	GENE BODY	OVARIAN	-0.744335	0.0437384	chr22	11q13.2	29
Trans	APOBEC3C	RPSAP9	TSS200	THCA	0.987879	0.0107373	chr22	9q21.13	10
Trans	APOBEC3C	RRBP1	GENE BODY	COAD/READ	0.646028	0.0399342	chr22	20p12.1	43
Trans	APOBEC3C	S1PR4	TSS1500	BREAST	-0.663989	0.0269251	chr22	19p13.3	44
Trans	APOBEC3C	SAMD7	EXON1	THCA	0.975758	0.0306672	chr22	3q26.2	10
Trans	APOBEC3C	SGCA	UTR3	COAD/READ	0.662489	0.0306672	chr22	17q21.33	43
Trans	APOBEC3C	SLC10A7	UTR3	BREAST	-0.631431	0.0462025	chr22	4q31.22	44
Trans	APOBEC3C	SLC16A4	GENE BODY	EC	0.791304	0.0451881	chr22	1p13.3	24
Trans	APOBEC3C	SLC17A3	TSS1500	THCA	0.975758	0.0306672	chr22	6p22.2	10
Trans	APOBEC3C	SLC25A45	GENE BODY	THCA	1	7.88523e-57	chr22	11q13.1	10
Trans	APOBEC3C	SLC7A14	GENE BODY	THCA	0.975758	0.0306672	chr22	3q26.2	10
Trans	APOBEC3C	SLCO4A1	TSS1500	UCEC	-1	7.88523e-57	chr22	20q13.33	10
Trans	APOBEC3C	SLITRK4	UTR3	BREAST	-0.666526	0.0251082	chr22	Xq27.3	44
Trans	APOBEC3C	SNORA71B	TSS1500	BREAST	-0.641438	0.0393613	chr22	20q11.23	44
Trans	APOBEC3C	SNUPN	TSS1500	OVARIAN	-0.745813	0.0427498	chr22	15q24.2	29
Trans	APOBEC3C	SOX15	UTR3	BREAST	-0.67611	0.0213915	chr22	17p13.1	44
Trans	APOBEC3C	SOX15	TSS1500	BREAST	-0.657364	0.0306652	chr22	17p13.1	44
Trans	APOBEC3C	SP100	TSS200	BREAST	-0.730374	0.00636259	chr22	2q37.1	44
Trans	APOBEC3C	SP100	EXON1	BREAST	-0.63876	0.0399924	chr22	2q37.1	44
Trans	APOBEC3C	SP100	UTR5	BREAST	-0.63876	0.0399924	chr22	2q37.1	44
Trans	APOBEC3C	SPINK5	TSS200	BREAST	-0.646089	0.0362841	chr22	5q32	44
Trans	APOBEC3C	SRPX2	EXON1	BREAST	-0.651586	0.0330934	chr22	Xq22.1	44
Trans	APOBEC3C	SRPX2	UTR5	BREAST	-0.651586	0.0330934	chr22	Xq22.1	44
Trans	APOBEC3C	STARD5	UTR3	BREAST	-0.633968	0.0437384	chr22	15q25.1	44
Trans	APOBEC3C	STMN1	GENE BODY	BREAST	-0.652854	0.0318439	chr22	1p36.11	44
Trans	APOBEC3C	SUFU	UTR3	BREAST	-0.655673	0.0306672	chr22	10q24.32	44
Trans	APOBEC3C	TK2	TSS200	OVARIAN	-0.755665	0.0360888	chr22	16q21	29
Trans	APOBEC3C	TMEM173	TSS200	SCLC	-0.719176	0.0251082	chr22	5q31.2	36
Trans	APOBEC3C	TMEM81	TSS200	NSCLC	0.518747	0.00971386	chr22	1q32.1	96
Trans	APOBEC3C	TMEM97	GENE BODY	BREAST	0.635377	0.0437384	chr22	17q11.2	44
Trans	APOBEC3C	TNS4	GENE BODY	BREAST	-0.630303	0.0473004	chr22	17q21.2	44
Trans	APOBEC3C	TRIOBP	UTR3	BREAST	-0.631853	0.0457966	chr22	22q13.1	44
Trans	APOBEC3C	TUFT1	UTR3	NSCLC	0.516563	0.0107138	chr22	1q21.3	96
Trans	APOBEC3C	TYROBP	UTR3	NSCLC	0.50529	0.0133681	chr22	19q13.12	96
Trans	APOBEC3C	UBE2M	TSS1500	OVARIAN	-0.742365	0.0443291	chr22	19q13.43	29
Trans	APOBEC3C	VGLL4	EXON1	LIHC	-0.879902	0.0410721	chr22	3p25.3	17
Trans	APOBEC3C	VPS28	UTR3	BREAST	-0.649753	0.0332039	chr22	8q24.3	44
Trans	APOBEC3C	VWC2L	GENE BODY	BREAST	-0.628189	0.0477899	chr22	2q34	44
Trans	APOBEC3C	WHAMM	GENE BODY	NSCLC	-0.514067	0.0107373	chr22	15q25.2	96
Trans	APOBEC3C	XKR5	TSS200	MATBCL	-0.713235	0.0408779	chr22	8p23.1	33
Trans	APOBEC3C	ZBTB7A	GENE BODY	BREAST	-0.651586	0.0330934	chr22	19p13.3	44
Trans	APOBEC3C	ZC3H3	UTR3	COAD/READ	0.642857	0.0420613	chr22	8q24.3	43
Trans	APOBEC3C	ZNF133	GENE BODY	BREAST	-0.691473	0.0152586	chr22	20p11.23	44
Trans	APOBEC3C	ZNF175	UTR3	NSCLC	0.503188	0.0146122	chr22	19q13.41	96
Trans	APOBEC3C	ZNF395	UTR3	BREAST	-0.635095	0.0437384	chr22	8p21.1	44
Trans	APOBEC3C	ZNF502	TSS200	BREAST	-0.663848	0.0269955	chr22	3p21.31	44
Trans	APOBEC3C	ZNF611	UTR5	BREAST	-0.632981	0.0443291	chr22	19q13.41	44
Trans	APOBEC3C	ZNHIT2	UTR3	NSCLC	0.549403	0.00399518	chr22	11q13.1	96
Trans	APOBEC3C	ZSWIM1	UTR3	BREAST	-0.629739	0.0473004	chr22	20q13.12	44
Trans	APOBEC3D	ACAT1	UTR3	COAD/READ	0.681063	0.0221	chr22	11q22.3	43
Trans	APOBEC3D	ACOT13	UTR5	ALL	-0.944056	0.0437773	chr22	6p22.3	12
Trans	APOBEC3D	APOBEC3B	TSS200	SCLC	-0.717927	0.0299489	chr22	22q13.1	35
Trans	APOBEC3D	ARHGDIB	EXON1	SCLC	-0.696525	0.0364331	chr22	12p12.3	36
Trans	APOBEC3D	ATL3	GENE BODY	SCLC	-0.695753	0.0371608	chr22	11q13.1	36
Trans	APOBEC3D	ATL3	UTR3	SCLC	0.691892	0.0399342	chr22	11q13.1	36
Trans	APOBEC3D	ATP11A	TSS1500	CLLE	0.914286	0.0332039	chr22	13q34	15
Trans	APOBEC3D	ATP6V0C	TSS200	UCEC	-0.984807	0.0161548	chr22	16p13.3	10
Trans	APOBEC3D	C10orf84	EXON1	UCEC	-0.975758	0.0306672	chr22	10q26.11	10
Trans	APOBEC3D	C13orf38	TSS1500	OVARIAN	0.761576	0.0323489	chr22	13q13.3	29
Trans	APOBEC3D	C15orf61	TSS1500	SCLC	-0.682111	0.0473004	chr22	15q23	36
Trans	APOBEC3D	C19orf6	UTR3	COAD/READ	0.644216	0.0404822	chr22	19p13.3	43
Trans	APOBEC3D	CASP2	UTR3	UCEC	-0.975758	0.0306672	chr22	7q34	10
Trans	APOBEC3D	CFLP1	GENE BODY	ALL	-0.944056	0.0437773	chr22	10q23.31	12
Trans	APOBEC3D	CYP2U1	GENE BODY	NB	0.954545	0.0477899	chr22	4q25	11
Trans	APOBEC3D	DNASE1L2	UTR5	CLLE	-0.907143	0.0399342	chr22	16p13.3	15
Trans	APOBEC3D	ERAP1	TSS1500	SCLC	-0.711197	0.0292865	chr22	5q15	36
Trans	APOBEC3D	FBXO17	TSS200	NSCLC	0.504531	0.0137506	chr22	19q13.2	96
Trans	APOBEC3D	FOXN2	TSS1500	SCLC	-0.711197	0.0292865	chr22	2p16.3	36
Trans	APOBEC3D	GADD45GIP1	GENE BODY	COAD/READ	0.669133	0.0276444	chr22	19p13.2	43
Trans	APOBEC3D	GANAB	GENE BODY	COAD/READ	0.636968	0.0466157	chr22	11q12.3	43
Trans	APOBEC3D	GK2	EXON1	SCLC	-0.727671	0.0219935	chr22	4q21.21	36
Trans	APOBEC3D	GK2	UTR5	SCLC	-0.712741	0.0279728	chr22	4q21.21	36
Trans	APOBEC3D	GK2	TSS200	SCLC	-0.710167	0.0302664	chr22	4q21.21	36
Trans	APOBEC3D	GK2	UTR3	SCLC	-0.685199	0.0443291	chr22	4q21.21	36
Trans	APOBEC3D	HIST1H2BL	EXON1	SCLC	-0.731017	0.0200761	chr22	6p22.1	36
Trans	APOBEC3D	KIAA0564	GENE BODY	OVARIAN	0.763547	0.0306672	chr22	13q14.11	29
Trans	APOBEC3D	KLF11	GENE BODY	SCLC	-0.688803	0.042622	chr22	2p25.1	36
Trans	APOBEC3D	KLF6	GENE BODY	NSCLC	-0.529612	0.00750204	chr22	10p15.1	96
Trans	APOBEC3D	LDHA	TSS1500	SCLC	-0.684427	0.0453347	chr22	11p15.1	36
Trans	APOBEC3D	MFAP4	TSS1500	SCLC	0.776577	0.00702004	chr22	17p11.2	36
Trans	APOBEC3D	MFAP4	TSS200	SCLC	0.775804	0.0072595	chr22	17p11.2	36
Trans	APOBEC3D	MIR135A1	GENE BODY	COAD/READ	0.6865	0.0200761	chr22	3p21.1	43
Trans	APOBEC3D	MKNK2	UTR3	COAD/READ	0.642102	0.0430167	chr22	19p13.3	43
Trans	APOBEC3D	MSH5	UTR5	SCLC	-0.704247	0.0328949	chr22	6p21.33	36
Trans	APOBEC3D	MT2A	TSS1500	SCLC	-0.691377	0.0399342	chr22	16q12.2	36
Trans	APOBEC3D	NDRG1	UTR3	COAD/READ	0.650408	0.0364331	chr22	8q24.22	43
Trans	APOBEC3D	OASL	TSS1500	LAML	0.85614	0.0399342	chr22	12q24.31	19
Trans	APOBEC3D	PLD5	TSS1500	SCLC	0.700901	0.0339935	chr22	1q43	36
Trans	APOBEC3D	PLEKHA6	TSS200	SCLC	0.684942	0.0446698	chr22	1q32.1	36
Trans	APOBEC3D	PLSCR1	GENE BODY	NB	-0.954545	0.0477899	chr22	3q24	11
Trans	APOBEC3D	PMVK	GENE BODY	SCLC	-0.711969	0.0286245	chr22	1q21.3	36
Trans	APOBEC3D	PSMB10	TSS200	SCLC	-0.756757	0.0107373	chr22	16q22.1	36
Trans	APOBEC3D	RAB13	EXON1	SCLC	-0.7426	0.0155583	chr22	1q21.3	36
Trans	APOBEC3D	RAB13	UTR5	SCLC	-0.7426	0.0155583	chr22	1q21.3	36
Trans	APOBEC3D	RAD9B	GENE BODY	SCLC	-0.697297	0.0364331	chr22	12q24.11	36
Trans	APOBEC3D	SCRN1	GENE BODY	NSCLC	-0.57013	0.00201676	chr22	7p14.3	96
Trans	APOBEC3D	SCRN1	TSS200	NSCLC	-0.525014	0.00813517	chr22	7p14.3	96
Trans	APOBEC3D	SCRN1	TSS1500	NSCLC	-0.524173	0.00842396	chr22	7p14.3	96
Trans	APOBEC3D	SCRN1	UTR5	NSCLC	-0.521229	0.00954659	chr22	7p14.3	96
Trans	APOBEC3D	SIGMAR1	TSS1500	OVARIAN	-0.753695	0.0364331	chr22	9p13.3	29
Trans	APOBEC3D	SIRT7	GENE BODY	LAML	0.854386	0.0410721	chr22	17q25.3	19
Trans	APOBEC3D	SNX29	UTR3	UCEC	-0.975758	0.0306672	chr22	16p13.12	10
Trans	APOBEC3D	SNX3	TSS1500	SAR	-0.768205	0.0473004	chr22	6q21	26
Trans	APOBEC3D	STEAP3	UTR3	CLLE	-0.921429	0.0278519	chr22	2q14.2	15
Trans	APOBEC3D	SUSD3	TSS200	CLLE	-0.928571	0.0223886	chr22	9q22.31	15
Trans	APOBEC3D	THSD7B	UTR3	SCLC	-0.698842	0.0359565	chr22	2q22.1	36
Trans	APOBEC3D	TMEM26	UTR3	CLLE	-0.925	0.0251082	chr22	10q21.2	15
Trans	APOBEC3D	VARS	TSS1500	COAD/READ	0.65373	0.0347696	chr22	6p21.33	43
Trans	APOBEC3D	WDR67	EXON1	ALL	-0.944056	0.0437773	chr22	8q24.13	12
Trans	APOBEC3D	WDTC1	GENE BODY	SCLC	0.706306	0.0308769	chr22	1p36.11	36
Trans	APOBEC3D	ZER1	UTR3	SCLC	0.755727	0.0110157	chr22	9q34.11	36
Trans	APOBEC3D	ZNF238	TSS1500	SCLC	0.71583	0.0273929	chr22	1q44	36
Trans	APOBEC3F	ADAMTS19	EXON1	SAR	0.774359	0.04289	chr22	5q23.3	26
Trans	APOBEC3F	AIRE	TSS1500	EC	0.787826	0.04731	chr22	21q22.3	24
Trans	APOBEC3F	ALOXE3	GENE BODY	NSCLC	0.507746	0.012812	chr22	17p13.1	96
Trans	APOBEC3F	AP2A2	UTR3	COAD/READ	0.639988	0.0437384	chr22	11p15.5	43
Trans	APOBEC3F	APOC4	EXON1	EC	0.817391	0.0281315	chr22	19q13.32	24
Trans	APOBEC3F	APOC4	UTR5	EC	0.817391	0.0281315	chr22	19q13.32	24
Trans	APOBEC3F	ARHGAP9	TSS200	GLIOMA	0.681596	0.0473004	chr22	12q13.3	36
Trans	APOBEC3F	ATP2B3	TSS200	NSCLC	0.526384	0.00786976	chr22	Xq28	96
Trans	APOBEC3F	ATP2B3	EXON1	NSCLC	0.515545	0.0107373	chr22	Xq28	96
Trans	APOBEC3F	ATP2B3	UTR5	NSCLC	0.515545	0.0107373	chr22	Xq28	96
Trans	APOBEC3F	AVPR2	EXON1	NSCLC	0.567105	0.00206727	chr22	Xq28	96
Trans	APOBEC3F	AVPR2	UTR5	NSCLC	0.567105	0.00206727	chr22	Xq28	96
Trans	APOBEC3F	AVPR2	GENE BODY	NSCLC	0.563931	0.00245127	chr22	Xq28	96
Trans	APOBEC3F	BAI1	TSS200	NSCLC	0.545293	0.00466601	chr22	8q24.3	96
Trans	APOBEC3F	BAI1	GENE BODY	NSCLC	0.512073	0.0108811	chr22	8q24.3	96
Trans	APOBEC3F	BAI1	TSS1500	NSCLC	0.500488	0.0152586	chr22	8q24.3	96
Trans	APOBEC3F	C16orf82	TSS200	NSCLC	0.508804	0.012477	chr22	16p12.1	96
Trans	APOBEC3F	C20orf123	TSS1500	NSCLC	0.537683	0.00587322	chr22	20q13.12	96
Trans	APOBEC3F	CACNA1I	EXON1	COAD/READ	0.663848	0.0301541	chr22	22q13.1	43
Trans	APOBEC3F	CBLB	UTR3	MATBCL	-0.774733	0.0125392	chr22	3q13.11	33
Trans	APOBEC3F	CCDC114	GENE BODY	NSCLC	0.520347	0.00966651	chr22	19q13.33	96
Trans	APOBEC3F	CCR10	GENE BODY	BREAST	-0.633827	0.0437384	chr22	17q21.2	44
Trans	APOBEC3F	CD22	UTR3	COAD/READ	0.673664	0.0251082	chr22	19q13.12	43
Trans	APOBEC3F	CD22	UTR5	COAD/READ	0.637119	0.0464223	chr22	19q13.12	43
Trans	APOBEC3F	CD300LB	GENE BODY	EC	0.787826	0.04731	chr22	17q25.1	24
Trans	APOBEC3F	CHORDC1	TSS1500	LAML	-0.85614	0.0399342	chr22	11q14.3	19
Trans	APOBEC3F	COL6A1	GENE BODY	COAD/READ	0.634854	0.0473004	chr22	21q22.3	43
Trans	APOBEC3F	DPEP1	GENE BODY	NSCLC	0.507366	0.012812	chr22	16q24.3	96
Trans	APOBEC3F	EPB49	EXON1	GLIOMA	0.700901	0.0339935	chr22	8p21.3	36
Trans	APOBEC3F	FBXO11	UTR3	MATBCL	0.717246	0.0388199	chr22	2p16.3	33
Trans	APOBEC3F	FBXO17	TSS200	NSCLC	0.54414	0.0048475	chr22	19q13.2	96
Trans	APOBEC3F	FCN2	GENE BODY	NSCLC	0.509875	0.01199	chr22	9q34.3	96
Trans	APOBEC3F	FCN2	TSS200	EC	0.811304	0.0311736	chr22	9q34.3	24
Trans	APOBEC3F	FGF4	TSS1500	COAD/READ	0.658864	0.0318109	chr22	11q13.3	43
Trans	APOBEC3F	FLJ42875	GENE BODY	COAD/READ	0.641498	0.0437154	chr22	1p36.32	43
Trans	APOBEC3F	GAB4	TSS200	SCLC	0.694981	0.0379694	chr22	22q11.1	36
Trans	APOBEC3F	IGFL1	TSS1500	COAD/READ	0.641951	0.0432317	chr22	19q13.32	43
Trans	APOBEC3F	IL21R	TSS1500	NSCLC	0.501641	0.0152586	chr22	16p12.1	96
Trans	APOBEC3F	IL6R	GENE BODY	COAD/READ	0.636968	0.0466157	chr22	1q21.3	43
Trans	APOBEC3F	ITPRIPL2	TSS1500	COAD/READ	-0.645726	0.0399342	chr22	16p12.3	43
Trans	APOBEC3F	KCNH8	EXON1	BREAST	-0.655109	0.0306672	chr22	3p24.3	44
Trans	APOBEC3F	KCNH8	UTR5	BREAST	-0.655109	0.0306672	chr22	3p24.3	44
Trans	APOBEC3F	LCN10	GENE BODY	NSCLC	0.511354	0.0112295	chr22	9q34.3	96
Trans	APOBEC3F	LIM2	TSS1500	NSCLC	0.556986	0.00299186	chr22	19q13.41	96
Trans	APOBEC3F	LOC100127888	GENE BODY	STAD	0.868831	0.0187585	chr22	20q13.33	21
Trans	APOBEC3F	LOC284805	TSS200	EC	0.80087	0.038295	chr22	20q11.21	24
Trans	APOBEC3F	LOC732275	TSS200	COAD/READ	0.678345	0.0223886	chr22	16q24.1	43
Trans	APOBEC3F	LRRC61	UTR5	GLIOMA	0.702188	0.0332039	chr22	7q36.1	36
Trans	APOBEC3F	LUZP6	GENE BODY	LIHC	0.875	0.0460331	chr22	7q33	17
Trans	APOBEC3F	MTPN	UTR3	LIHC	0.875	0.0460331	chr22	7q33	17
Trans	APOBEC3F	MX1	GENE BODY	EC	0.815652	0.0298115	chr22	21q22.3	24
Trans	APOBEC3F	MYL2	TSS200	NSCLC	0.513416	0.0107373	chr22	12q24.11	96
Trans	APOBEC3F	NAP1L1	GENE BODY	COAD/READ	0.671247	0.0259582	chr22	12q21.2	43
Trans	APOBEC3F	NCRNA00051	GENE BODY	EC	0.791304	0.0451881	chr22	8q24.3	24
Trans	APOBEC3F	NEURL2	EXON1	LIHC	0.875	0.0460331	chr22	20q13.12	17
Trans	APOBEC3F	NUDT5	UTR3	COAD/READ	0.65222	0.036153	chr22	10p13	43
Trans	APOBEC3F	OPN3	TSS1500	NSCLC	0.508505	0.0125742	chr22	1q43	96
Trans	APOBEC3F	OR2AE1	TSS1500	COAD/READ	0.661432	0.0306672	chr22	7q22.1	43
Trans	APOBEC3F	PARP10	TSS200	BREAST	-0.669908	0.0238181	chr22	8q24.3	44
Trans	APOBEC3F	PDIK1L	GENE BODY	NB	-0.954545	0.0477899	chr22	1p36.11	11
Trans	APOBEC3F	PIM1	TSS1500	COAD/READ	-0.677892	0.0224832	chr22	6p21.2	43
Trans	APOBEC3F	PINK1	TSS1500	EC	0.837391	0.0191423	chr22	1p36.12	24
Trans	APOBEC3F	PLEKHN1	GENE BODY	COAD/READ	0.683932	0.0201582	chr22	1p36.33	43
Trans	APOBEC3F	RABGAP1L	UTR5	MATBCL	0.72861	0.0313823	chr22	1q25.1	33
Trans	APOBEC3F	RASAL3	TSS200	EC	0.788696	0.0473004	chr22	19p13.12	24
Trans	APOBEC3F	RPTN	TSS1500	COAD/READ	0.666717	0.0278519	chr22	1q21.3	43
Trans	APOBEC3F	S100A9	GENE BODY	NSCLC	0.500136	0.0154161	chr22	1q21.3	96
Trans	APOBEC3F	SCARA3	GENE BODY	COAD/READ	0.632437	0.0498914	chr22	8p21.1	43
Trans	APOBEC3F	SERPINE1	EXON1	OVARIAN	0.738916	0.0473004	chr22	7q22.1	29
Trans	APOBEC3F	SERPINE1	UTR5	OVARIAN	0.738916	0.0473004	chr22	7q22.1	29
Trans	APOBEC3F	SHANK1	EXON1	NSCLC	0.517675	0.0102625	chr22	19q13.33	96
Trans	APOBEC3F	SIGLEC12	EXON1	NSCLC	0.50095	0.0152586	chr22	19q13.41	96
Trans	APOBEC3F	SIGLEC8	UTR3	NSCLC	0.508953	0.012379	chr22	19q13.41	96
Trans	APOBEC3F	SLC16A4	GENE BODY	MATBCL	0.70488	0.0473004	chr22	1p13.3	33
Trans	APOBEC3F	SLC20A2	UTR3	MATBCL	-0.710896	0.0436536	chr22	8p11.21	33
Trans	APOBEC3F	SLC2A1	GENE BODY	GLIOMA	-0.681853	0.0473004	chr22	1p34.2	36
Trans	APOBEC3F	SLPI	GENE BODY	NSCLC	0.500502	0.0152586	chr22	20q13.12	96
Trans	APOBEC3F	SOX18	GENE BODY	COAD/READ	0.635005	0.0473004	chr22	20q13.33	43
Trans	APOBEC3F	SPIN2B	TSS200	MM	0.945055	0.0286499	chr22	Xp11.21	13
Trans	APOBEC3F	TGM6	TSS200	COAD/READ	0.642706	0.0422318	chr22	20p13	43
Trans	APOBEC3F	TMEM159	GENE BODY	SAR	0.767521	0.0473004	chr22	16p12.3	26
Trans	APOBEC3F	TNFSF14	UTR3	COAD/READ	0.633947	0.047966	chr22	19p13.3	43
Trans	APOBEC3F	TSNARE1	UTR3	NSCLC	0.519303	0.00966651	chr22	8q24.3	96
Trans	APOBEC3F	TUBB3	UTR3	COAD/READ	0.66113	0.0306672	chr22	16q24.3	43
Trans	APOBEC3F	XIRP1	GENE BODY	EC	0.788696	0.0473004	chr22	3p22.2	24
Trans	APOBEC3F	ZC3H7A	GENE BODY	COAD/READ	0.647236	0.0394834	chr22	16p13.13	43
Trans	APOBEC3F	ZEB1	UTR3	ALL	0.951049	0.034941	chr22	10p11.22	12
Trans	APOBEC3F	ZNF536	EXON1	NSCLC	0.507311	0.012812	chr22	19q12	96
Trans	APOBEC3F	ZNF808	UTR5	ALL	-0.944056	0.0437773	chr22	19q13.41	12
Trans	APOBEC3G	A4GNT	TSS1500	CLLE	-0.914286	0.0332039	chr22	3q22.3	15
Trans	APOBEC3G	ABCA4	GENE BODY	OVARIAN	0.786207	0.0202052	chr22	1p22.1	29
Trans	APOBEC3G	APOBEC3D	EXON1	NSCLC	-0.537005	0.00607372	chr22	22q13.1	96
Trans	APOBEC3G	APOBEC3D	UTR5	NSCLC	-0.537005	0.00607372	chr22	22q13.1	96
Trans	APOBEC3G	APOBEC3D	EXON1	SCLC	-0.71686	0.0265995	chr22	22q13.1	36
Trans	APOBEC3G	APOBEC3D	UTR5	SCLC	-0.71686	0.0265995	chr22	22q13.1	36
Trans	APOBEC3G	AVPR2	EXON1	NSCLC	0.508098	0.0127735	chr22	Xq28	96
Trans	APOBEC3G	AVPR2	UTR5	NSCLC	0.508098	0.0127735	chr22	Xq28	96
Trans	APOBEC3G	BECN1	GENE BODY	NB	-0.954545	0.0477899	chr22	17q21.31	11
Trans	APOBEC3G	BIK	GENE BODY	BREAST	-0.640028	0.0399342	chr22	22q13.2	44
Trans	APOBEC3G	BMP7	GENE BODY	OVARIAN	0.762562	0.0313135	chr22	20q13.31	29
Trans	APOBEC3G	C11orf2	UTR3	NSCLC	0.50837	0.0126374	chr22	11q13.1	96
Trans	APOBEC3G	C14orf182	GENE BODY	OVARIAN	-0.752709	0.0372109	chr22	14q21.3	29
Trans	APOBEC3G	C1orf43	UTR3	LIHC	0.875	0.0460331	chr22	1q21.3	17
Trans	APOBEC3G	CCR2	TSS200	EC	0.845217	0.0152586	chr22	3p21.31	24
Trans	APOBEC3G	CD276	UTR5	NSCLC	-0.538945	0.00556666	chr22	15q24.1	96
Trans	APOBEC3G	CMTM3	GENE BODY	SCLC	-0.72973	0.0205653	chr22	16q21	36
Trans	APOBEC3G	DBNDD2	TSS1500	SCLC	-0.70296	0.0332039	chr22	20q13.12	36
Trans	APOBEC3G	DLGAP3	UTR3	RCC	-0.907143	0.0399342	chr22	1p34.3	15
Trans	APOBEC3G	EIF4EBP3	EXON1	CLLE	0.917857	0.0306672	chr22	5q31.3	15
Trans	APOBEC3G	EIF4EBP3	UTR5	CLLE	0.917857	0.0306672	chr22	5q31.3	15
Trans	APOBEC3G	EPB49	EXON1	GLIOMA	0.692921	0.0399342	chr22	8p21.3	36
Trans	APOBEC3G	GIMAP2	GENE BODY	GLIOMA	0.722523	0.0236899	chr22	7q36.1	36
Trans	APOBEC3G	GLUD2	EXON1	BREAST	-0.659056	0.0290564	chr22	Xq24	44
Trans	APOBEC3G	HR	UTR3	GLIOMA	0.705019	0.0320949	chr22	8p21.3	36
Trans	APOBEC3G	LEFTY2	UTR3	COAD/READ	0.651465	0.0364331	chr22	1q42.12	43
Trans	APOBEC3G	LOC400696	TSS1500	THCA	0.975758	0.0306672	chr22	19q13.2	10
Trans	APOBEC3G	LTA	UTR3	MATBCL	0.721925	0.035781	chr22	6p21.33	33
Trans	APOBEC3G	MAK16	TSS1500	BREAST	-0.630021	0.0473004	chr22	8p12	44
Trans	APOBEC3G	MCAM	UTR3	BREAST	0.628048	0.047966	chr22	11q23.3	44
Trans	APOBEC3G	MTHFD2	TSS1500	SCLC	-0.697297	0.0364331	chr22	2p13.1	36
Trans	APOBEC3G	MURC	GENE BODY	NB	-0.981818	0.0107373	chr22	9q31.1	11
Trans	APOBEC3G	MX1	TSS200	UCEC	-0.987879	0.0107373	chr22	21q22.3	10
Trans	APOBEC3G	OPN3	TSS1500	NSCLC	0.507244	0.012812	chr22	1q43	96
Trans	APOBEC3G	PIGO	GENE BODY	CLLE	0.910714	0.0364331	chr22	9p13.3	15
Trans	APOBEC3G	PLEKHG7	GENE BODY	NSCLC	-0.507935	0.012812	chr22	12q22	96
Trans	APOBEC3G	RBM43	TSS1500	SCLC	-0.69009	0.0410721	chr22	2q23.3	36
Trans	APOBEC3G	RNF138P1	GENE BODY	NSCLC	-0.501506	0.0152586	chr22	5q11.2	96
Trans	APOBEC3G	SLC22A7	GENE BODY	UCEC	-0.975758	0.0306672	chr22	6p21.1	10
Trans	APOBEC3G	SLC25A22	UTR5	NSCLC	-0.548359	0.00408971	chr22	11p15.5	96
Trans	APOBEC3G	SLC25A22	TSS200	NSCLC	-0.533085	0.00654187	chr22	11p15.5	96
Trans	APOBEC3G	SLC25A22	TSS1500	NSCLC	-0.521134	0.00958651	chr22	11p15.5	96
Trans	APOBEC3G	SLC25A22	EXON1	NSCLC	-0.511028	0.0113887	chr22	11p15.5	96
Trans	APOBEC3G	SRPX2	TSS1500	UCEC	-0.987879	0.0107373	chr22	Xq22.1	10
Trans	APOBEC3G	STEAP3	UTR3	CLLE	-0.910714	0.0364331	chr22	2q14.2	15
Trans	APOBEC3G	SUSD3	TSS200	CLLE	-0.910714	0.0364331	chr22	9q22.31	15
Trans	APOBEC3G	TMEM63B	GENE BODY	NB	-0.981818	0.0107373	chr22	6p21.1	11
Trans	APOBEC3G	TRA2A	TSS1500	NB	-0.972727	0.0223862	chr22	7p15.3	11
Trans	APOBEC3G	UBE2L6	UTR5	NSCLC	-0.556877	0.00300176	chr22	11q12.1	96
Trans	APOBEC3G	VRK3	UTR3	NB	-0.954545	0.0477899	chr22	19q13.33	11
Trans	APOBEC3G	YSK4	TSS1500	NB	-0.954545	0.0477899	chr22	2q21.3	11
Trans	APOBEC3G	ZNF185	UTR3	UCEC	-0.987879	0.0107373	chr22	Xq28	10
Trans	APOBEC3G	ZNF787	TSS200	UCEC	-0.975758	0.0306672	chr22	19q13.43	10
Trans	APOBEC3H	AASDHPPT	UTR5	STAD	-0.84664	0.0306672	chr22	11q22.3	21
Trans	APOBEC3H	ABCC3	TSS1500	SCLC	0.681254	0.0473004	chr22	17q21.33	36
Trans	APOBEC3H	ABCC8	TSS200	SCLC	0.686642	0.0437384	chr22	11p15.1	36
Trans	APOBEC3H	BAP1	TSS1500	UCEC	0.975758	0.0306672	chr22	3p21.1	10
Trans	APOBEC3H	BLK	GENE BODY	SCLC	0.70939	0.0306672	chr22	8p23.1	36
Trans	APOBEC3H	BTBD3	TSS1500	SCLC	0.727948	0.0217745	chr22	20p12.2	36
Trans	APOBEC3H	C4orf12	TSS1500	HNSC	0.888235	0.0462044	chr22	4q21.23	16
Trans	APOBEC3H	C5orf20	EXON1	EC	0.788696	0.0473004	chr22	5q31.1	24
Trans	APOBEC3H	C5orf20	UTR3	EC	0.788696	0.0473004	chr22	5q31.1	24
Trans	APOBEC3H	CCDC3	TSS1500	SCLC	0.716873	0.0265995	chr22	10p13	36
Trans	APOBEC3H	CCDC33	TSS1500	EC	0.793913	0.0437384	chr22	15q24.1	24
Trans	APOBEC3H	CEBPB	TSS200	ALL	-0.958042	0.0278519	chr22	20q13.13	12
Trans	APOBEC3H	CLGN	UTR5	NSCLC	0.505761	0.0130809	chr22	4q31.1	96
Trans	APOBEC3H	EDN3	EXON1	SCLC	0.716574	0.026766	chr22	20q13.32	36
Trans	APOBEC3H	EDN3	UTR5	SCLC	0.716574	0.026766	chr22	20q13.32	36
Trans	APOBEC3H	FGF19	TSS1500	SCLC	0.678859	0.0497365	chr22	11q13.3	36
Trans	APOBEC3H	GLP1R	TSS1500	SCLC	0.689335	0.0419631	chr22	6p21.2	36
Trans	APOBEC3H	GRID1	TSS1500	SCLC	0.692329	0.0399342	chr22	10q23.2	36
Trans	APOBEC3H	IQCC	UTR3	MATBCL	0.753265	0.0200761	chr22	1p35.1	33
Trans	APOBEC3H	LOC100131496	TSS200	HNSC	0.885294	0.048664	chr22	20q13.12	16
Trans	APOBEC3H	MAPK8	GENE BODY	RCC	0.928571	0.0223886	chr22	10q11.22	15
Trans	APOBEC3H	MFSD4	TSS1500	SCLC	0.707594	0.0306672	chr22	1q32.1	36
Trans	APOBEC3H	PFAS	TSS1500	BLADDER	-0.857895	0.0494979	chr22	17p13.1	18
Trans	APOBEC3H	PHF7	EXON1	UCEC	0.975758	0.0306672	chr22	3p21.1	10
Trans	APOBEC3H	RAB37	TSS1500	SCLC	0.694125	0.0389672	chr22	17q25.1	36
Trans	APOBEC3H	RNASE1	UTR5	EC	0.793043	0.0437384	chr22	14q11.2	24
Trans	APOBEC3H	RNASE1	EXON1	EC	0.787826	0.04731	chr22	14q11.2	24
Trans	APOBEC3H	SLC5A3	UTR5	MEL	-0.689124	0.0364454	chr22	21q22.11	37
Trans	APOBEC3H	SP7	UTR3	MEL	0.705848	0.0278519	chr22	12q13.13	37
Trans	APOBEC3H	TMEM40	TSS200	BLADDER	-0.872418	0.0364331	chr22	3p25.2	18
Trans	APOBEC3H	TMPRSS3	GENE BODY	EC	0.828696	0.0223886	chr22	21q22.3	24
Trans	APOBEC3H	TP73	GENE BODY	MM	0.934066	0.0399342	chr22	1p36.32	13
Trans	APOBEC3H	ZNF260	UTR5	COAD/READ	0.680819	0.0222999	chr22	19q13.12	43
Trans	APOBEC4	AMPD1	GENE BODY	CLLE	-0.918956	0.0306672	chr1	1p13.2	15
Trans	APOBEC4	ARC	UTR5	HNSC	0.892218	0.0424606	chr1	8q24.3	16
Trans	APOBEC4	ATF6	UTR3	CLLE	-0.902739	0.0448904	chr1	1q23.3	15
Trans	APOBEC4	CABP7	TSS200	HNSC	0.909496	0.0278519	chr1	22q12.2	16
Trans	APOBEC4	CYP4B1	TSS200	CLLE	-0.931569	0.0206925	chr1	1p33	15
Trans	APOBEC4	DIO2	TSS200	SCLC	0.701095	0.0338088	chr1	14q31.1	36
Trans	APOBEC4	FAM55B	TSS200	CLLE	-0.902739	0.0448904	chr1	11q23.3	15
Trans	APOBEC4	LRRC24	GENE BODY	SCLC	-0.696587	0.0364331	chr1	8q24.3	36
Trans	APOBEC4	MC4R	TSS1500	NB	0.954545	0.0477899	chr1	18q21.32	11
Trans	APOBEC4	MKRN2	UTR3	EC	0.809128	0.0332039	chr1	3p25.2	24
Trans	APOBEC4	MLXIPL	TSS200	HNSC	0.904784	0.0307366	chr1	7q11.23	16
Trans	APOBEC4	OCEL1	GENE BODY	BLADDER	-0.887099	0.0275089	chr1	19p13.11	18
Trans	APOBEC4	PCDH12	TSS1500	UCEC	0.969223	0.0437384	chr1	5q31.3	10
Trans	APOBEC4	PLCB2	UTR3	UCEC	0.969223	0.0437384	chr1	15q15.1	10
Trans	APOBEC4	SORCS3	UTR5	CLLE	-0.915352	0.0332039	chr1	10q25.1	15
Trans	BCAT1	ACADS	GENE BODY	UCEC	0.975758	0.0306672	chr12	12q24.31	10
Trans	BCAT1	ACO2	GENE BODY	BREAST	0.666244	0.0251082	chr12	22q13.2	44
Trans	BCAT1	ACOX1	GENE BODY	BREAST	0.644397	0.0364331	chr12	17q25.1	44
Trans	BCAT1	ACP1	GENE BODY	BREAST	0.644961	0.0364331	chr12	2p25.3	44
Trans	BCAT1	ADCY6	UTR5	BREAST	0.640733	0.0399342	chr12	12q13.12	44
Trans	BCAT1	AFF2	UTR5	SAR	-0.785299	0.0348917	chr12	Xq28	26
Trans	BCAT1	AGAP3	TSS1500	BREAST	0.627061	0.0492316	chr12	7q36.1	44
Trans	BCAT1	AKR1A1	GENE BODY	BREAST	0.643552	0.036966	chr12	1p34.1	44
Trans	BCAT1	AMPD3	GENE BODY	RCC	-0.921429	0.0278519	chr12	11p15.4	15
Trans	BCAT1	AMPD3	EXON1	RCC	-0.914286	0.0332039	chr12	11p15.4	15
Trans	BCAT1	AMPH	EXON1	STAD	-0.820779	0.0487112	chr12	7p14.1	21
Trans	BCAT1	AMPH	UTR5	STAD	-0.820779	0.0487112	chr12	7p14.1	21
Trans	BCAT1	APOBEC3C	EXON1	BREAST	-0.636786	0.0422318	chr12	22q13.1	44
Trans	BCAT1	APOBEC3C	UTR5	BREAST	-0.636786	0.0422318	chr12	22q13.1	44
Trans	BCAT1	ARFIP2	GENE BODY	BREAST	0.675969	0.0214783	chr12	11p15.4	44
Trans	BCAT1	ARID2	GENE BODY	BREAST	0.632417	0.0450463	chr12	12q12	44
Trans	BCAT1	ARV1	TSS1500	BREAST	0.643129	0.0374233	chr12	1q42.2	44
Trans	BCAT1	AVPR1A	UTR5	UCEC	-0.975758	0.0306672	chr12	12q14.2	10
Trans	BCAT1	BAG2	GENE BODY	BREAST	-0.665962	0.0253322	chr12	6p11.2	44
Trans	BCAT1	BCLAF1	UTR5	BREAST	0.644538	0.0364331	chr12	6q23.3	44
Trans	BCAT1	BEGAIN	UTR5	UCEC	-0.987879	0.0107373	chr12	14q32.2	10
Trans	BCAT1	BIK	GENE BODY	BREAST	-0.651727	0.0329787	chr12	22q13.2	44
Trans	BCAT1	C10orf131	TSS1500	MATBCL	0.761698	0.0176798	chr12	10q24.1	33
Trans	BCAT1	C10orf137	GENE BODY	BREAST	0.647639	0.0348917	chr12	10q26.13	44
Trans	BCAT1	C19orf46	GENE BODY	BREAST	0.643129	0.0374233	chr12	19q13.12	44
Trans	BCAT1	C19orf46	TSS200	BREAST	0.627625	0.0485596	chr12	19q13.12	44
Trans	BCAT1	C1orf182	TSS1500	BREAST	0.730233	0.00639415	chr12	1q22	44
Trans	BCAT1	C2CD2	UTR3	PAAD	-0.764957	0.0422318	chr12	21q22.3	27
Trans	BCAT1	C5orf33	GENE BODY	BREAST	0.62988	0.0473004	chr12	5p13.2	44
Trans	BCAT1	C7orf20	GENE BODY	BREAST	0.70303	0.011371	chr12	7p22.3	44
Trans	BCAT1	CAMTA2	UTR5	BREAST	0.642847	0.0377733	chr12	17p13.2	44
Trans	BCAT1	CANT1	UTR5	BREAST	0.687385	0.0173959	chr12	17q25.3	44
Trans	BCAT1	CAPN2	TSS200	BREAST	-0.670049	0.0237151	chr12	1q41	44
Trans	BCAT1	CAPN2	EXON1	BREAST	-0.636082	0.0431731	chr12	1q41	44
Trans	BCAT1	CARS	UTR3	BREAST	0.658351	0.0297596	chr12	11p15.4	44
Trans	BCAT1	CBLN3	TSS1500	ALL	-0.951049	0.034941	chr12	14q12	12
Trans	BCAT1	CCDC57	UTR3	BREAST	0.670754	0.023259	chr12	17q25.3	44
Trans	BCAT1	CCT3	GENE BODY	BREAST	0.702044	0.0117643	chr12	1q22	44
Trans	BCAT1	CDCA7L	TSS1500	BREAST	0.64031	0.0399342	chr12	7p15.3	44
Trans	BCAT1	CDH1	TSS200	BREAST	0.648813	0.0422318	chr12	16q22.1	42
Trans	BCAT1	CDS1	UTR3	BREAST	0.654686	0.0306672	chr12	4q21.23	44
Trans	BCAT1	CHL1	TSS1500	UCEC	-0.975758	0.0306672	chr12	3p26.3	10
Trans	BCAT1	CHRM5	EXON1	BREAST	0.627202	0.0490608	chr12	15q14	44
Trans	BCAT1	CISD3	GENE BODY	BREAST	0.731783	0.00604619	chr12	17q12	44
Trans	BCAT1	CLIP4	TSS200	BREAST	-0.656096	0.0306672	chr12	2p23.2	44
Trans	BCAT1	COL6A2	TSS1500	BREAST	-0.651163	0.0332039	chr12	21q22.3	44
Trans	BCAT1	CPXM2	UTR3	BREAST	-0.715997	0.0089632	chr12	10q26.13	44
Trans	BCAT1	CREB3L4	GENE BODY	BREAST	0.699366	0.012812	chr12	1q21.3	44
Trans	BCAT1	DAD1L	TSS1500	NSCLC	0.727442	4.84269e-10	chr12	12p12.1	96
Trans	BCAT1	DAD1L	GENE BODY	NSCLC	0.622884	7.31052e-05	chr12	12p12.1	96
Trans	BCAT1	DAD1L	TSS200	NSCLC	0.535092	0.00654187	chr12	12p12.1	96
Trans	BCAT1	DAD1L	TSS1500	SCLC	0.763449	0.00971232	chr12	12p12.1	36
Trans	BCAT1	DAD1L	TSS1500	OVARIAN	0.769951	0.0278519	chr12	12p12.1	29
Trans	BCAT1	DFNA5	EXON1	BREAST	-0.628471	0.0475978	chr12	7p15.3	44
Trans	BCAT1	DOCK11	EXON1	SAR	-0.774359	0.04289	chr12	Xq24	26
Trans	BCAT1	DOCK11	UTR5	SAR	-0.774359	0.04289	chr12	Xq24	26
Trans	BCAT1	DOCK5	EXON1	OVARIAN	0.750739	0.0394085	chr12	8p21.2	29
Trans	BCAT1	DOCK5	UTR5	OVARIAN	0.750739	0.0394085	chr12	8p21.2	29
Trans	BCAT1	ECHDC1	TSS200	BREAST	-0.63284	0.0445134	chr12	6q22.33	44
Trans	BCAT1	EGR2	UTR5	UCEC	-0.975758	0.0306672	chr12	10q21.3	10
Trans	BCAT1	EIF2B5	UTR3	BREAST	0.734461	0.00533037	chr12	3q27.1	44
Trans	BCAT1	EIF4E	GENE BODY	BREAST	0.717266	0.00852833	chr12	4q23	44
Trans	BCAT1	ENTPD4	UTR5	BREAST	0.652854	0.0318439	chr12	8p21.2	44
Trans	BCAT1	EPC1	GENE BODY	BREAST	0.659619	0.0285641	chr12	10p11.22	44
Trans	BCAT1	FAM108C1	GENE BODY	BREAST	0.644116	0.0364331	chr12	15q25.1	44
Trans	BCAT1	FAM110B	TSS200	UCEC	-0.987879	0.0107373	chr12	8q12.1	10
Trans	BCAT1	FAM176A	UTR5	BREAST	-0.685553	0.0178921	chr12	2p12	44
Trans	BCAT1	FBN1	UTR5	BREAST	-0.636646	0.0424422	chr12	15q21.1	44
Trans	BCAT1	FBXL7	EXON1	STAD	-0.84026	0.0333418	chr12	5p15.1	21
Trans	BCAT1	FBXL7	UTR5	STAD	-0.84026	0.0333418	chr12	5p15.1	21
Trans	BCAT1	FFAR2	UTR3	BREAST	-0.62692	0.0494616	chr12	19q13.12	44
Trans	BCAT1	FGD5	TSS1500	BREAST	-0.681325	0.019852	chr12	3p25.1	44
Trans	BCAT1	FST	EXON1	BREAST	-0.678365	0.0200761	chr12	5q11.2	44
Trans	BCAT1	FXC1	TSS1500	BREAST	0.640451	0.0399342	chr12	11p15.4	44
Trans	BCAT1	GABRB2	UTR5	UCEC	-0.987879	0.0107373	chr12	5q34	10
Trans	BCAT1	GMFB	GENE BODY	LAML	0.845614	0.0485644	chr12	14q22.2	19
Trans	BCAT1	GNB1	UTR5	BREAST	0.657223	0.0306672	chr12	1p36.33	44
Trans	BCAT1	GRIK4	TSS200	BREAST	-0.63876	0.0399924	chr12	11q23.3	44
Trans	BCAT1	GRIK4	TSS1500	BREAST	-0.632981	0.0443291	chr12	11q23.3	44
Trans	BCAT1	GTF2E2	GENE BODY	BREAST	0.638337	0.0404588	chr12	8p12	44
Trans	BCAT1	GTF2H5	UTR3	BREAST	0.627202	0.0490608	chr12	6q25.3	44
Trans	BCAT1	HAAO	TSS1500	BREAST	-0.654968	0.0306672	chr12	2p21	44
Trans	BCAT1	HAAO	TSS200	BREAST	-0.652008	0.0327405	chr12	2p21	44
Trans	BCAT1	HAAO	EXON1	BREAST	-0.633686	0.0437537	chr12	2p21	44
Trans	BCAT1	HAPLN3	TSS200	BREAST	-0.627625	0.0485596	chr12	15q26.1	44
Trans	BCAT1	HSD17B2	GENE BODY	BREAST	-0.656801	0.0306672	chr12	16q23.3	44
Trans	BCAT1	HTR4	TSS200	UCEC	-0.975758	0.0306672	chr12	5q32	10
Trans	BCAT1	ILVBL	GENE BODY	BREAST	0.639323	0.0399342	chr12	19p13.12	44
Trans	BCAT1	IMMT	GENE BODY	BREAST	0.631149	0.0464774	chr12	2p11.2	44
Trans	BCAT1	ITGA7	EXON1	BREAST	-0.645384	0.0364331	chr12	12q13.2	44
Trans	BCAT1	ITGB2	TSS1500	RCC	-0.925	0.0251082	chr12	21q22.3	15
Trans	BCAT1	ITGB7	TSS1500	MM	0.93956	0.0333751	chr12	12q13.13	13
Trans	BCAT1	KCNG1	TSS1500	PAAD	-0.770452	0.038295	chr12	20q13.13	27
Trans	BCAT1	KIRREL	EXON1	BREAST	-0.744468	0.00399518	chr12	1q23.1	44
Trans	BCAT1	KIRREL	UTR5	BREAST	-0.744468	0.00399518	chr12	1q23.1	44
Trans	BCAT1	KIRREL	UTR3	BREAST	0.64482	0.0364331	chr12	1q23.1	44
Trans	BCAT1	KLHL8	UTR5	ALL	-0.944056	0.0437773	chr12	4q22.1	12
Trans	BCAT1	KPRP	TSS1500	MATBCL	0.701872	0.0496724	chr12	1q21.3	33
Trans	BCAT1	LARGE	UTR3	BREAST	-0.67019	0.0236519	chr12	22q12.3	44
Trans	BCAT1	LEMD2	UTR3	BREAST	-0.636364	0.0428267	chr12	6p21.31	44
Trans	BCAT1	LEPREL1	EXON1	BREAST	-0.648908	0.0335857	chr12	3q28	44
Trans	BCAT1	LIX1L	EXON1	BREAST	-0.658915	0.0291577	chr12	1q21.1	44
Trans	BCAT1	LOC158376	TSS1500	BREAST	-0.683862	0.0182566	chr12	9p13.3	44
Trans	BCAT1	LOC401097	EXON1	PAAD	-0.78083	0.0316106	chr12	3q25.33	27
Trans	BCAT1	LOC728606	TSS1500	BREAST	-0.673291	0.0223886	chr12	18q11.2	44
Trans	BCAT1	LOXL2	UTR5	BREAST	-0.645948	0.0364331	chr12	8p21.3	44
Trans	BCAT1	LPHN2	TSS200	BREAST	-0.667512	0.0251082	chr12	1p31.1	44
Trans	BCAT1	LRRC25	GENE BODY	BREAST	-0.62833	0.0477899	chr12	19p13.11	44
Trans	BCAT1	LTBP1	UTR5	RCC	-0.910714	0.0364331	chr12	2p22.3	15
Trans	BCAT1	LY6G6D	GENE BODY	BREAST	0.627343	0.0488708	chr12	6p21.33	44
Trans	BCAT1	MAFA	EXON1	UCEC	-0.975758	0.0306672	chr12	8q24.3	10
Trans	BCAT1	MAP6D1	TSS200	UCEC	-0.987879	0.0107373	chr12	3q27.1	10
Trans	BCAT1	MEF2C	TSS200	CLLE	0.925	0.0251082	chr12	5q14.3	15
Trans	BCAT1	MIR1275	TSS200	BREAST	-0.70148	0.0120815	chr12	6p21.31	44
Trans	BCAT1	MIR184	GENE BODY	BREAST	-0.70444	0.0107663	chr12	15q25.1	44
Trans	BCAT1	MIR184	TSS1500	BREAST	-0.637068	0.0419362	chr12	15q25.1	44
Trans	BCAT1	MIR199B	TSS1500	MATBCL	0.712567	0.041613	chr12	9q34.11	33
Trans	BCAT1	MIR200C	TSS200	BREAST	0.629316	0.0473004	chr12	12p13.31	44
Trans	BCAT1	MIR2276	GENE BODY	BREAST	0.681325	0.019852	chr12	13q12.12	44
Trans	BCAT1	MIR2276	TSS200	BREAST	0.635518	0.0437384	chr12	13q12.12	44
Trans	BCAT1	MKX	UTR5	PAAD	-0.763126	0.0437384	chr12	10p12.1	27
Trans	BCAT1	MLEC	GENE BODY	BREAST	0.663707	0.0271646	chr12	12q24.31	44
Trans	BCAT1	MLL2	EXON1	BREAST	0.667794	0.0251082	chr12	12q13.12	44
Trans	BCAT1	MOXD1	EXON1	BREAST	-0.662156	0.0278519	chr12	6q23.2	44
Trans	BCAT1	MTERFD2	GENE BODY	BREAST	0.643129	0.0374233	chr12	2q37.3	44
Trans	BCAT1	NAP1L4	UTR5	BREAST	0.632135	0.0454413	chr12	11p15.4	44
Trans	BCAT1	NDUFA7	UTR3	BREAST	0.649612	0.0332039	chr12	19p13.2	44
Trans	BCAT1	NID1	TSS200	EC	-0.786957	0.0483253	chr12	1q42.3	24
Trans	BCAT1	OR6V1	EXON1	BREAST	-0.653559	0.0311736	chr12	7q34	44
Trans	BCAT1	OR6V1	TSS1500	BREAST	-0.639042	0.0399342	chr12	7q34	44
Trans	BCAT1	PBRM1	GENE BODY	RCC	-0.9	0.0473004	chr12	3p21.1	15
Trans	BCAT1	PGRMC1	EXON1	SAR	-0.77094	0.0445414	chr12	Xq24	26
Trans	BCAT1	PIP4K2B	UTR3	BREAST	0.642847	0.0377733	chr12	17q12	44
Trans	BCAT1	PITPNA	TSS1500	RCC	-0.907143	0.0399342	chr12	17p13.3	15
Trans	BCAT1	PLAC1	TSS200	BREAST	0.670895	0.0232213	chr12	Xq26.3	44
Trans	BCAT1	PMM2	EXON1	THCA	-0.975758	0.0306672	chr12	16p13.2	10
Trans	BCAT1	PPP1CC	GENE BODY	BREAST	0.652008	0.0327405	chr12	12q24.11	44
Trans	BCAT1	PRMT6	UTR3	BREAST	0.669345	0.0243313	chr12	1p13.3	44
Trans	BCAT1	PRPF39	GENE BODY	BREAST	0.639746	0.0399342	chr12	14q21.2	44
Trans	BCAT1	PRRT3	TSS200	BREAST	0.654827	0.0306672	chr12	3p25.3	44
Trans	BCAT1	PSG8	GENE BODY	BREAST	-0.648626	0.0338725	chr12	19q13.2	44
Trans	BCAT1	PTPN1	UTR3	BREAST	0.647216	0.0351073	chr12	20q13.13	44
Trans	BCAT1	PTPN23	GENE BODY	BREAST	0.631712	0.045931	chr12	3p21.31	44
Trans	BCAT1	RAB3A	GENE BODY	MATBCL	0.717914	0.0379819	chr12	19p13.11	33
Trans	BCAT1	RASGRF2	TSS200	BREAST	-0.641297	0.0394834	chr12	5q14.1	44
Trans	BCAT1	RNF141	UTR5	BREAST	0.672868	0.0223886	chr12	11p15.4	44
Trans	BCAT1	RNF2	UTR3	BREAST	0.656378	0.0306672	chr12	1q25.3	44
Trans	BCAT1	RPSA	GENE BODY	BREAST	0.657928	0.0301095	chr12	3p22.1	44
Trans	BCAT1	RTN4	UTR3	BREAST	0.6895	0.01607	chr12	2p16.1	44
Trans	BCAT1	S100A2	TSS1500	BREAST	-0.691332	0.0152586	chr12	1q21.3	44
Trans	BCAT1	SELENBP1	TSS200	BREAST	0.660183	0.0281315	chr12	1q21.3	44
Trans	BCAT1	SERAC1	TSS200	BLADDER	-0.863777	0.0437384	chr12	6q25.3	18
Trans	BCAT1	SFRS16	GENE BODY	BREAST	0.645666	0.0364331	chr12	19q13.32	44
Trans	BCAT1	SH2D5	TSS1500	BREAST	-0.627907	0.0481845	chr12	1p36.12	44
Trans	BCAT1	SH3BP4	UTR5	BREAST	0.627625	0.0485596	chr12	2q37.2	44
Trans	BCAT1	SLC39A1	TSS1500	BREAST	0.653418	0.0312988	chr12	1q21.3	44
Trans	BCAT1	SLC9A3R1	GENE BODY	BREAST	0.631853	0.0457966	chr12	17q25.1	44
Trans	BCAT1	SNED1	UTR3	BREAST	0.64482	0.0364331	chr12	2q37.3	44
Trans	BCAT1	SNORA6	GENE BODY	BREAST	0.68203	0.0194647	chr12	3p22.1	44
Trans	BCAT1	SNORD127	TSS1500	BREAST	0.639746	0.0399342	chr12	14q21.2	44
Trans	BCAT1	SPAG4L	EXON1	BREAST	-0.661593	0.0278519	chr12	20q11.21	44
Trans	BCAT1	SPAG4L	UTR5	BREAST	-0.661593	0.0278519	chr12	20q11.21	44
Trans	BCAT1	SPEN	UTR3	BREAST	0.638901	0.0399342	chr12	1p36.13	44
Trans	BCAT1	ST8SIA4	TSS1500	CLLE	0.935714	0.0178921	chr12	5q21.1	15
Trans	BCAT1	STC1	TSS1500	PAAD	0.761905	0.0437537	chr12	8p21.2	27
Trans	BCAT1	SYVN1	GENE BODY	BREAST	0.661734	0.0278519	chr12	11q13.1	44
Trans	BCAT1	TAGLN	TSS200	BREAST	-0.711064	0.00987531	chr12	11q23.3	44
Trans	BCAT1	TAGLN	TSS1500	BREAST	-0.694856	0.0141599	chr12	11q23.3	44
Trans	BCAT1	TAGLN	EXON1	BREAST	-0.651868	0.0328949	chr12	11q23.3	44
Trans	BCAT1	TAGLN	UTR5	BREAST	-0.651868	0.0328949	chr12	11q23.3	44
Trans	BCAT1	TBC1D7	GENE BODY	BREAST	0.634813	0.0437384	chr12	6p24.1	44
Trans	BCAT1	TDRG1	TSS1500	BREAST	-0.720085	0.00786976	chr12	6p21.2	44
Trans	BCAT1	TDRG1	GENE BODY	BREAST	-0.651445	0.0332039	chr12	6p21.2	44
Trans	BCAT1	THRSP	TSS200	BREAST	0.678506	0.0200761	chr12	11q14.1	44
Trans	BCAT1	TJAP1	EXON1	BREAST	0.693446	0.0150404	chr12	6p21.1	44
Trans	BCAT1	TM4SF19	UTR5	RCC	-0.9	0.0473004	chr12	3q29	15
Trans	BCAT1	TMBIM1	TSS1500	BREAST	-0.639605	0.0399342	chr12	2q35	44
Trans	BCAT1	TMCC1	TSS200	BREAST	0.636927	0.0420613	chr12	3q22.1	44
Trans	BCAT1	TMEM129	GENE BODY	BREAST	0.636927	0.0420613	chr12	4p16.3	44
Trans	BCAT1	TMEM177	TSS1500	BREAST	0.647216	0.0351073	chr12	2q14.2	44
Trans	BCAT1	TMEM22	EXON1	BREAST	-0.687949	0.0170327	chr12	3q22.3	44
Trans	BCAT1	TMEM22	TSS200	BREAST	-0.664834	0.0262757	chr12	3q22.3	44
Trans	BCAT1	TMEM22	UTR5	BREAST	-0.635377	0.0437384	chr12	3q22.3	44
Trans	BCAT1	TMEM63C	TSS200	BREAST	0.631572	0.0460331	chr12	14q24.3	44
Trans	BCAT1	TMEM99	GENE BODY	THCA	0.975758	0.0306672	chr12	17q21.2	10
Trans	BCAT1	TNFRSF10D	GENE BODY	BREAST	-0.63284	0.0445134	chr12	8p21.3	44
Trans	BCAT1	TNS4	GENE BODY	BREAST	-0.654405	0.0306672	chr12	17q21.2	44
Trans	BCAT1	TOB1	EXON1	BREAST	0.630162	0.0473004	chr12	17q21.33	44
Trans	BCAT1	TOP2B	UTR3	BREAST	0.64778	0.0347696	chr12	3p24.2	44
Trans	BCAT1	TSC22D3	TSS200	SAR	-0.788718	0.0332039	chr12	Xq22.3	26
Trans	BCAT1	TSTD1	UTR3	BREAST	0.67019	0.0236519	chr12	1q23.3	44
Trans	BCAT1	TTBK1	EXON1	PAAD	-0.786935	0.0286499	chr12	6p21.1	27
Trans	BCAT1	TTBK1	TSS200	PAAD	-0.762515	0.0437384	chr12	6p21.1	27
Trans	BCAT1	TTC13	GENE BODY	BREAST	0.68513	0.0178921	chr12	1q42.2	44
Trans	BCAT1	UCHL5	GENE BODY	BREAST	0.633404	0.0438769	chr12	1q31.2	44
Trans	BCAT1	VEGFB	UTR3	BREAST	0.660747	0.0278519	chr12	11q13.1	44
Trans	BCAT1	VIM	EXON1	BREAST	-0.764905	0.00206727	chr12	10p13	44
Trans	BCAT1	VIM	UTR5	BREAST	-0.737703	0.00513834	chr12	10p13	44
Trans	BCAT1	VPS13D	UTR5	BREAST	0.651868	0.0328949	chr12	1p36.22	44
Trans	BCAT1	VPS16	TSS1500	BREAST	0.633686	0.0437537	chr12	20p13	44
Trans	BCAT1	VRK1	GENE BODY	BREAST	0.648344	0.0342281	chr12	14q32.2	44
Trans	BCAT1	WWP1	UTR5	BREAST	0.710078	0.0103394	chr12	8q21.3	44
Trans	BCAT1	YY1AP1	GENE BODY	BREAST	0.651727	0.0329787	chr12	1q22	44
Trans	BCAT1	ZBTB40	UTR5	BREAST	0.679352	0.0200761	chr12	1p36.12	44
Trans	BCAT1	ZG16B	UTR3	BREAST	-0.645102	0.0364331	chr12	16p13.3	44
Trans	BCAT1	ZNF362	TSS1500	OVARIAN	0.750739	0.0394085	chr12	1p35.1	29
Trans	BCAT1	ZNF395	UTR3	BREAST	-0.641579	0.039212	chr12	8p21.1	44
Trans	BMI1	ABCB11	TSS200	BLADDER	-0.865841	0.0428267	chr10	2q31.1	18
Trans	BMI1	ACAP3	GENE BODY	THCA	0.975758	0.0306672	chr10	1p36.33	10
Trans	BMI1	ACOT11	TSS1500	GLIOMA	-0.689575	0.0416326	chr10	1p32.3	36
Trans	BMI1	ACTR2	TSS1500	BREAST	-0.675687	0.0217102	chr10	2p14	44
Trans	BMI1	ADRB1	UTR5	NSCLC	0.528663	0.00777336	chr10	10q25.3	96
Trans	BMI1	ALOX5AP	EXON1	CLLE	0.907143	0.0399342	chr10	13q12.3	15
Trans	BMI1	APLF	TSS1500	BREAST	-0.645525	0.0364331	chr10	2p13.3	44
Trans	BMI1	B3GNT5	TSS1500	LIHC	0.877451	0.0437384	chr10	3q27.1	17
Trans	BMI1	C10orf118	TSS200	BLADDER	0.876161	0.0333418	chr10	10q25.3	18
Trans	BMI1	C19orf21	UTR3	BLADDER	-0.861713	0.0462025	chr10	19p13.3	18
Trans	BMI1	C3orf18	TSS1500	CLLE	0.914286	0.0332039	chr10	3p21.2	15
Trans	BMI1	C6orf105	EXON1	BLADDER	-0.909185	0.0146325	chr10	6p24.1	18
Trans	BMI1	CCDC28B	UTR3	CLLE	0.907143	0.0399342	chr10	1p35.1	15
Trans	BMI1	CCDC51	GENE BODY	COAD/READ	0.681365	0.0219116	chr10	3p21.31	43
Trans	BMI1	CEACAM6	UTR3	BLADDER	-0.882353	0.0306672	chr10	19q13.2	18
Trans	BMI1	CEBPA	UTR3	MM	0.928571	0.0473004	chr10	19q13.11	13
Trans	BMI1	CLNK	EXON1	BLADDER	-0.898865	0.0200761	chr10	4p16.1	18
Trans	BMI1	COBLL1	TSS1500	BLADDER	0.872033	0.0364454	chr10	2q24.3	18
Trans	BMI1	COMMD3	UTR3	BREAST	-0.678506	0.0200761	chr10	10p12.2	44
Trans	BMI1	DARC	TSS1500	STAD	0.838961	0.0348785	chr10	1q23.2	21
Trans	BMI1	DSG1	UTR3	BLADDER	-0.907121	0.0152586	chr10	18q12.1	18
Trans	BMI1	DSG1	TSS1500	BLADDER	-0.869969	0.0393613	chr10	18q12.1	18
Trans	BMI1	DUS3L	TSS200	BREAST	-0.633686	0.0437537	chr10	19p13.3	44
Trans	BMI1	EIF4A1	EXON1	BREAST	-0.629175	0.0473004	chr10	17p13.1	44
Trans	BMI1	ELOVL3	GENE BODY	MATBCL	-0.70254	0.0488013	chr10	10q24.32	33
Trans	BMI1	FAM184B	TSS200	EC	0.835652	0.0200761	chr10	4p15.32	24
Trans	BMI1	FAM184B	UTR5	EC	0.793913	0.0437384	chr10	4p15.32	24
Trans	BMI1	FAM195B	TSS1500	CLLE	0.907143	0.0399342	chr10	17q25.3	15
Trans	BMI1	FAM46C	TSS200	CLLE	0.9	0.0473004	chr10	1p12	15
Trans	BMI1	FBXO48	UTR5	BREAST	-0.645525	0.0364331	chr10	2p13.3	44
Trans	BMI1	FLJ31306	GENE BODY	BREAST	-0.643834	0.0366096	chr10	14q23.1	44
Trans	BMI1	GLT8D1	TSS200	BREAST	-0.701057	0.0122273	chr10	3p21.1	44
Trans	BMI1	GNMT	EXON1	EC	0.796522	0.0410721	chr10	6p21.1	24
Trans	BMI1	GPR85	EXON1	CLLE	0.9	0.0473004	chr10	7q31.1	15
Trans	BMI1	GSTA3	GENE BODY	BREAST	0.638055	0.0407964	chr10	6p12.2	44
Trans	BMI1	HEMK1	TSS1500	CLLE	0.914286	0.0332039	chr10	3p21.2	15
Trans	BMI1	HEPACAM	UTR3	EC	0.807826	0.0332039	chr10	11q24.2	24
Trans	BMI1	HNRNPA1L2	TSS1500	CLLE	0.907143	0.0399342	chr10	13q14.3	15
Trans	BMI1	HNRNPH1	GENE BODY	CLLE	0.914286	0.0332039	chr10	5q35.3	15
Trans	BMI1	HOOK1	UTR3	BLADDER	-0.917441	0.0107373	chr10	1p32.1	18
Trans	BMI1	HOXB2	TSS200	OVARIAN	-0.803448	0.0134892	chr10	17q21.32	29
Trans	BMI1	HOXB2	TSS1500	OVARIAN	-0.801478	0.0146325	chr10	17q21.32	29
Trans	BMI1	HSCB	UTR5	BREAST	-0.645384	0.0364331	chr10	22q12.1	44
Trans	BMI1	IL1F10	TSS1500	BLADDER	-0.872033	0.0364454	chr10	2q13	18
Trans	BMI1	IL1F8	TSS1500	BLADDER	-0.872033	0.0364454	chr10	2q13	18
Trans	BMI1	INCENP	EXON1	BREAST	-0.64172	0.0390219	chr10	11q12.3	44
Trans	BMI1	KCNN4	TSS200	BREAST	0.638196	0.0406372	chr10	19q13.31	44
Trans	BMI1	KRT1	TSS1500	BLADDER	-0.861713	0.0462025	chr10	12q13.13	18
Trans	BMI1	KRT2	TSS200	BLADDER	-0.876161	0.0333418	chr10	12q13.13	18
Trans	BMI1	KRT71	UTR3	BLADDER	-0.867905	0.0399342	chr10	12q13.13	18
Trans	BMI1	KRT74	TSS1500	BLADDER	-0.878225	0.0329439	chr10	12q13.13	18
Trans	BMI1	KRT76	TSS1500	BLADDER	-0.874097	0.035851	chr10	12q13.13	18
Trans	BMI1	KRT78	TSS1500	BLADDER	-0.878225	0.0329439	chr10	12q13.13	18
Trans	BMI1	KRT82	TSS1500	BLADDER	-0.919505	0.0104578	chr10	12q13.13	18
Trans	BMI1	KRT84	TSS1500	BLADDER	-0.867905	0.0399342	chr10	12q13.13	18
Trans	BMI1	LAMB3	EXON1	BLADDER	0.859649	0.0473004	chr10	1q32.2	18
Trans	BMI1	LMOD3	UTR5	BLADDER	-0.857585	0.0499686	chr10	3p14.1	18
Trans	BMI1	LNX1	TSS1500	CLLE	0.910714	0.0364331	chr10	4q12	15
Trans	BMI1	LOC100127888	TSS200	LAML	0.873684	0.0278519	chr10	20q13.33	19
Trans	BMI1	LOC100130557	TSS1500	MATBCL	0.712233	0.0420142	chr10	1p34.2	33
Trans	BMI1	LOC646982	TSS1500	BLADDER	-0.876161	0.0333418	chr10	13q14.11	18
Trans	BMI1	MIR140	GENE BODY	MATBCL	-0.721591	0.036153	chr10	16q22.1	33
Trans	BMI1	MIR944	TSS1500	BLADDER	-0.876161	0.0333418	chr10	3q28	18
Trans	BMI1	MRPL38	TSS1500	CLLE	0.914286	0.0332039	chr10	17q25.1	15
Trans	BMI1	NBEAL1	UTR5	BREAST	-0.630726	0.0471193	chr10	2q33.2	44
Trans	BMI1	NCEH1	EXON1	BREAST	-0.641297	0.0394834	chr10	3q26.31	44
Trans	BMI1	OR7E91P	TSS1500	BLADDER	-0.874097	0.035851	chr10	2p13.3	18
Trans	BMI1	PC	EXON1	BREAST	-0.645525	0.0364331	chr10	11q13.2	44
Trans	BMI1	PCBP1	TSS1500	UCEC	-0.975758	0.0306672	chr10	2p13.3	10
Trans	BMI1	PDE6H	TSS1500	BLADDER	-0.884417	0.0284297	chr10	12p12.3	18
Trans	BMI1	PLEK	EXON1	CLLE	0.914286	0.0332039	chr10	2p14	15
Trans	BMI1	PLEK	UTR5	CLLE	0.914286	0.0332039	chr10	2p14	15
Trans	BMI1	POLR3H	TSS1500	CLLE	0.921429	0.0278519	chr10	22q13.2	15
Trans	BMI1	POU5F1B	TSS200	BLADDER	-0.923633	0.00883995	chr10	8q24.21	18
Trans	BMI1	POU5F1B	UTR5	BLADDER	-0.898865	0.0200761	chr10	8q24.21	18
Trans	BMI1	PPM1K	TSS1500	CLLE	0.907143	0.0399342	chr10	4q22.1	15
Trans	BMI1	PPP2R1A	TSS200	BREAST	-0.634813	0.0437384	chr10	19q13.41	44
Trans	BMI1	RAB10	TSS1500	BREAST	-0.658633	0.0294323	chr10	2p23.3	44
Trans	BMI1	RAD23A	TSS1500	LAML	0.882456	0.0223886	chr10	19p13.2	19
Trans	BMI1	RHCG	UTR3	THCA	0.975758	0.0306672	chr10	15q26.1	10
Trans	BMI1	RIOK3	TSS1500	MATBCL	0.721591	0.036153	chr10	18q11.2	33
Trans	BMI1	RNMTL1	EXON1	BREAST	-0.630444	0.0473004	chr10	17p13.3	44
Trans	BMI1	RSAD1	TSS1500	THCA	0.987879	0.0107373	chr10	17q21.33	10
Trans	BMI1	SELE	TSS1500	BLADDER	-0.857585	0.0499686	chr10	1q24.2	18
Trans	BMI1	SERPINB12	TSS1500	BLADDER	-0.872033	0.0364454	chr10	18q21.33	18
Trans	BMI1	SKINTL	TSS1500	NB	-0.954545	0.0477899	chr10	1p33	11
Trans	BMI1	SLITRK4	TSS200	CLLE	0.903571	0.0437384	chr10	Xq27.3	15
Trans	BMI1	SLITRK4	EXON1	CLLE	0.9	0.0473004	chr10	Xq27.3	15
Trans	BMI1	SNHG7	TSS1500	MATBCL	-0.715241	0.0399342	chr10	9q34.3	33
Trans	BMI1	SNX3	TSS200	BREAST	-0.675264	0.0219967	chr10	6q21	44
Trans	BMI1	SPAM1	TSS1500	BLADDER	-0.874097	0.035851	chr10	7q31.32	18
Trans	BMI1	SRP68	EXON1	BREAST	-0.635377	0.0437384	chr10	17q25.1	44
Trans	BMI1	TCF3	UTR5	BREAST	-0.631572	0.0460331	chr10	19p13.3	44
Trans	BMI1	TDRD6	TSS1500	MATBCL	-0.709225	0.0437384	chr10	6p12.3	33
Trans	BMI1	TMEM87A	TSS200	BREAST	-0.642847	0.0377733	chr10	15q15.1	44
Trans	BMI1	TMX4	TSS1500	BLADDER	0.861713	0.0462025	chr10	20p12.3	18
Trans	BMI1	TNIP1	TSS200	CLLE	0.910714	0.0364331	chr10	5q33.1	15
Trans	BMI1	TP63	UTR3	BLADDER	-0.886481	0.0278519	chr10	3q28	18
Trans	BMI1	TYMS	TSS1500	MATBCL	-0.715241	0.0399342	chr10	18p11.32	33
[truncated: 12,621 more rows]
