# Supplementary material for: Association of expression of epigenetic molecular factors with DNA methylation and sensitivity to chemotherapeutic agents in cancer cell lines
Source: Clin Epigenetics. 2021 Mar 6;13:49. doi: 10.1186/s13148-021-01026-4 (PMC7936435; doi:10.1186/s13148-021-01026-4)
Supplement: Supplementary file 10 — Additional file 10: Table S10. Numbers of cis- and trans-correlations of GMD expression with methylation of individual probes in the 23 individual cancer categories with at least 10 cell lines, satisfying p < 6.039 × 10–10 and |ρ| > 0.5. [file 13148_2021_1026_MOESM10_ESM.xlsx]

## Sheet: Table S10
Table S10. Numbers of cis- and trans-correlations of GMD expression with methylation of individual probes in the 23 indidividual cancer categories with at least 10 cell lines, satisfying p < 6.039 ´ 10-10 and |r| > 0.5
Cancer category	GMD	Positive trans-correlations	Negative trans-correlations	Positive cis-correlations	Negative cis-correlations
ALL	DNMT3A	1	0	0	0
ALL	KDM2B	1	0	0	0
ALL	SUMO1	1	0	0	0
BREAST	EHMT1	6	0	0	0
BREAST	SMUG1	2	5	0	0
BREAST	TDG	1	2	0	0
BREAST	CBX2	1	0	0	0
BREAST	APOBEC3C	0	4	0	1
CLLE	UHRF1	15	0	0	0
CLLE	SUV39H2	5	0	0	0
CLLE	EHMT2	4	0	0	0
CLLE	CBX2	2	0	0	0
CLLE	CSNK1E	1	0	0	0
CLLE	DNMT3A	1	0	0	0
CLLE	PHC2	1	0	0	0
CLLE	ZBTB38	0	25	0	0
COAD/READ	MGMT	1	0	9	1
COAD/READ	SIRT1	1	0	0	0
COAD/READ	APOBEC1	0	34	0	0
COAD/READ	MBD1	0	1	0	0
GLIOMA	TET1	1	0	0	0
GLIOMA	TET3	1	0	0	0
LIHC	CBX4	1	0	0	0
LIHC	ZBTB38	0	1	0	0
MATBCL	UHRF1	1	0	0	0
MATBCL	ALKBH3	0	0	0	6
MEL	MGMT	2	0	8	0
NSCLC	MGMT	25	0	67	1
NSCLC	DNMT3A	12	0	0	0
NSCLC	CBX2	8	2	0	0
NSCLC	DNMT3B	3	0	0	0
NSCLC	PHC2	2	9	0	3
NSCLC	APOBEC3C	2	0	0	3
NSCLC	APOBEC3G	2	0	0	0
NSCLC	BCAT1	1	0	7	2
NSCLC	APOBEC3F	1	0	0	0
NSCLC	CBX1	1	0	0	0
NSCLC	TDG	1	0	0	0
NSCLC	SETDB1	0	7	0	0
NSCLC	MBD1	0	4	0	0
NSCLC	IDH1	0	1	0	0
NSCLC	RBPJ	0	1	0	0
NSCLC	TET2	0	1	0	0
NSCLC	CSNK1E	0	0	0	1
NSCLC	ZBTB38	0	0	0	1
OVARIAN	CBX2	0	1	0	0
PAAD	UHRF1	1	0	0	0
RCC	EZH2	0	1	0	0
SAR	DNMT3A	1	0	0	0
SAR	IDH2	1	0	0	0
SCLC	DNMT1	2	0	0	0
SCLC	MGMT	0	1	2	0
SCLC	SUV39H2	0	1	0	0
SCLC	APOBEC3C	0	0	0	1
STAD	HELLS	1	0	0	0
STAD	TET1	1	0	0	0
STAD	CBX1	0	1	0	0
THCA	CBX2	6	0	0	0
THCA	TET3	4	0	0	0
THCA	APOBEC3C	2	0	0	0
THCA	CSNK1D	1	0	0	0
THCA	DNMT3A	1	0	0	0
THCA	DNMT3B	1	0	0	0
THCA	HELLS	1	0	0	0
THCA	KDM2B	1	0	0	0
THCA	SUMO1	1	0	0	0
THCA	APOBEC2	0	1	0	0
THCA	APOBEC3D	0	1	0	0
THCA	GADD45A	0	1	0	0
THCA	KAT5	0	1	0	0
THCA	MBD2	0	1	0	0
THCA	TET1	0	1	0	0
THCA	ZBTB38	0	1	0	0
UCEC	ALKBH2	2	0	0	0
UCEC	EED	2	0	0	0
UCEC	SETDB1	2	0	0	0
UCEC	CSNK1E	1	0	0	0
UCEC	DMAP1	1	0	0	0
UCEC	RNF2	1	0	0	0
UCEC	ZBTB4	1	0	0	0
UCEC	BCAT1	0	2	0	0
UCEC	CBX2	0	1	0	0
UCEC	DNMT1	0	1	0	0
UCEC	KAT5	0	1	0	0
UCEC	TET2	0	1	0	0
UCEC	ZBTB38	0	1	0	0
