# Supplementary material for: Association of expression of epigenetic molecular factors with DNA methylation and sensitivity to chemotherapeutic agents in cancer cell lines
Source: Clin Epigenetics. 2021 Mar 6;13:49. doi: 10.1186/s13148-021-01026-4 (PMC7936435; doi:10.1186/s13148-021-01026-4)
Supplement: Supplementary file 11 — Additional file 11: Table S11. Numbers of cis- and trans-correlations of GMD expression with methylation of gene regions in the 23 individual cancer categories with at least 10 cell lines, satisfying pFDR < 0.05 and |ρ| > 0.5. [file 13148_2021_1026_MOESM11_ESM.xlsx]

## Sheet: Table S11
Table S11. Numbers of cis- and trans-correlations of GMD expression with methylation of gene regions in the 23 indidividual cancer categories with at least 10 cell lines, satisfying pFDR < 0.05 and |r| > 0.5
Cancer category	GMD	Positive trans-correlations	Negative trans-correlations	Positive cis-correlations	Negative cis-correlations
ALL	CBX2	16	0	0	0
ALL	ZSCAN4	14	0	0	0
ALL	KDM2B	10	0	0	0
ALL	DNMT3B	9	24	0	0
ALL	EHMT2	8	0	0	0
ALL	PCNA	7	0	0	0
ALL	UHRF1	7	0	0	0
ALL	RBL2	6	0	0	0
ALL	CBX1	5	0	0	0
ALL	EED	4	0	0	0
ALL	MBD3	4	0	0	0
ALL	DNMT3A	3	1	0	0
ALL	TDG	3	0	0	0
ALL	CSNK1D	2	0	0	0
ALL	KMT2A	2	0	0	0
ALL	SETDB1	2	0	0	0
ALL	SUZ12	2	0	0	0
ALL	MECP2	1	2	0	0
ALL	APOBEC3F	1	1	0	0
ALL	ZFP57	1	1	0	0
ALL	DNMT1	1	0	0	0
ALL	HDAC1	1	0	0	0
ALL	MGMT	1	0	0	0
ALL	TET2	1	0	0	0
ALL	ZBTB4	0	6	0	0
ALL	TET1	0	4	0	0
ALL	ZBTB33	0	4	0	0
ALL	APOBEC3D	0	3	0	0
ALL	CDKL5	0	3	0	0
ALL	BCAT1	0	2	0	0
ALL	MBD4	0	2	0	0
ALL	USP7	0	2	0	0
ALL	APOBEC3A	0	1	0	0
ALL	APOBEC3B	0	1	0	0
ALL	APOBEC3H	0	1	0	0
ALL	CSNK1E	0	1	0	0
ALL	EZH2	0	1	0	0
ALL	KAT5	0	1	0	0
ALL	UHRF2	0	1	0	0
BLADDER	HELLS	8	0	0	0
BLADDER	SIRT1	6	0	0	0
BLADDER	SUV39H2	5	0	0	0
BLADDER	BMI1	4	29	0	0
BLADDER	EHMT2	4	0	0	0
BLADDER	HDAC1	3	1	0	0
BLADDER	ALKBH2	3	0	0	0
BLADDER	RB1	3	0	0	0
BLADDER	TET1	3	0	0	0
BLADDER	TDG	2	21	0	0
BLADDER	ZSCAN4	2	8	0	0
BLADDER	EHMT1	2	1	0	0
BLADDER	IDH1	2	1	0	0
BLADDER	CDKL5	2	0	0	0
BLADDER	MBD2	2	0	0	0
BLADDER	SUZ12	2	0	0	0
BLADDER	MECP2	1	6	0	0
BLADDER	CSNK1D	1	3	0	0
BLADDER	EZH2	1	3	0	0
BLADDER	KMT2A	1	1	0	0
BLADDER	PCNA	1	1	0	0
BLADDER	CBX1	1	0	0	0
BLADDER	CBX2	1	0	0	0
BLADDER	EED	1	0	0	0
BLADDER	MBD3	1	0	0	0
BLADDER	MGMT	1	0	0	0
BLADDER	PHC2	1	0	0	0
BLADDER	RNF2	1	0	0	0
BLADDER	SUMO1	1	0	0	0
BLADDER	SUV39H1	1	0	0	0
BLADDER	TRIM28	1	0	0	0
BLADDER	UNG	1	0	0	0
BLADDER	KDM2B	0	4	0	0
BLADDER	APOBEC2	0	2	0	0
BLADDER	APOBEC3H	0	2	0	0
BLADDER	DMAP1	0	2	0	0
BLADDER	TET2	0	2	0	0
BLADDER	TET3	0	2	0	0
BLADDER	ZFP57	0	2	0	0
BLADDER	APOBEC4	0	1	0	0
BLADDER	BCAT1	0	1	0	0
BLADDER	CBX4	0	1	0	0
BLADDER	DNMT3B	0	1	0	0
BLADDER	MBD1	0	1	0	0
BLADDER	SETDB1	0	1	0	0
BLADDER	UHRF2	0	1	0	0
BLADDER	ZBTB38	0	1	0	0
BREAST	EHMT1	268	39	0	0
BREAST	BCAT1	89	63	0	0
BREAST	GADD45A	61	29	0	0
BREAST	TDG	50	195	0	0
BREAST	DNMT3A	43	0	0	0
BREAST	SMUG1	34	273	0	0
BREAST	APOBEC3C	22	97	0	3
BREAST	EHMT2	22	0	0	0
BREAST	SETDB1	18	10	0	0
BREAST	KMT2A	17	0	0	0
BREAST	TET3	13	5	0	0
BREAST	CBX2	11	17	0	0
BREAST	DNMT3B	10	0	0	0
BREAST	USP7	6	68	0	0
BREAST	UNG	5	3	0	0
BREAST	DNMT1	5	0	0	0
BREAST	IDH1	4	1	0	0
BREAST	UHRF2	4	1	0	0
BREAST	ALKBH2	3	0	0	0
BREAST	RB1	3	0	0	0
BREAST	UHRF1	3	0	0	0
BREAST	CBX4	2	49	0	0
BREAST	BMI1	2	20	0	1
BREAST	MBD4	2	0	0	0
BREAST	RBL2	2	0	0	0
BREAST	APOBEC3G	1	3	0	0
BREAST	APOBEC2	1	0	0	0
BREAST	APOBEC3B	1	0	0	0
BREAST	DMAP1	1	0	0	0
BREAST	MBD1	1	0	0	0
BREAST	PHC2	1	0	0	0
BREAST	RNF2	1	0	0	0
BREAST	TET1	1	0	0	0
BREAST	TET2	1	0	0	0
BREAST	ZBTB33	1	0	0	0
BREAST	IDH2	0	5	0	1
BREAST	APOBEC3F	0	4	0	0
BREAST	ZSCAN4	0	4	0	0
BREAST	EED	0	1	0	0
BREAST	KDM2B	0	1	0	0
BREAST	ZBTB38	0	1	0	0
BREAST	ZBTB4	0	1	0	0
BREAST	ZFP57	0	1	0	0
BREAST	ALKBH3	0	0	0	1
CLLE	UHRF1	1320	2	0	0
CLLE	CBX2	687	0	0	0
CLLE	PHC2	651	0	0	0
CLLE	CSNK1E	536	0	0	0
CLLE	EHMT2	392	0	0	0
CLLE	SUV39H2	293	1	0	0
CLLE	IDH2	165	0	0	0
CLLE	DNMT1	154	0	0	0
CLLE	DNMT3B	120	0	0	0
CLLE	EZH2	106	0	0	0
CLLE	TRIM28	56	0	0	0
CLLE	PCNA	48	0	0	0
CLLE	SETDB1	26	0	0	0
CLLE	UHRF2	21	0	0	0
CLLE	DNMT3A	19	2	0	0
CLLE	BMI1	19	0	0	0
CLLE	MBD3	16	0	0	0
CLLE	SUV39H1	14	2	0	0
CLLE	TDG	8	1	0	0
CLLE	EHMT1	7	0	0	0
CLLE	MECP2	6	0	0	0
CLLE	MGMT	6	0	0	0
CLLE	ZBTB33	4	1	0	0
CLLE	HELLS	4	0	0	0
CLLE	UNG	4	0	0	0
CLLE	APOBEC3G	3	3	0	0
CLLE	BCAT1	2	0	0	0
CLLE	KMT2A	2	0	0	0
CLLE	RNF2	2	0	0	0
CLLE	SUMO1	2	0	0	0
CLLE	USP7	2	0	0	0
CLLE	AICDA	1	15	0	0
CLLE	APOBEC3D	1	4	0	0
CLLE	CBX4	1	0	0	0
CLLE	HDAC1	1	0	0	0
CLLE	RBPJ	1	0	0	0
CLLE	ZBTB4	1	0	0	0
CLLE	ZBTB38	0	869	0	0
CLLE	EED	0	47	0	0
CLLE	CDKL5	0	33	0	0
CLLE	MBD2	0	32	0	0
CLLE	APOBEC3A	0	17	0	0
CLLE	APOBEC3B	0	11	0	0
CLLE	SMUG1	0	6	0	0
CLLE	TET2	0	6	0	0
CLLE	APOBEC4	0	5	0	0
CLLE	APOBEC3C	0	4	0	0
CLLE	ALKBH2	0	3	0	0
CLLE	IDH1	0	1	0	0
CLLE	MBD4	0	1	0	0
COAD/READ	SIRT1	359	0	0	0
COAD/READ	SUZ12	126	1	0	0
COAD/READ	UHRF1	111	0	0	0
COAD/READ	HELLS	79	2	0	0
COAD/READ	SUV39H2	75	0	0	0
COAD/READ	DNMT3B	36	0	0	0
COAD/READ	TET1	32	0	0	0
COAD/READ	CBX2	22	1	0	0
COAD/READ	APOBEC3F	21	2	0	0
COAD/READ	GADD45A	21	0	0	0
COAD/READ	APOBEC3C	18	2	0	1
COAD/READ	RNF2	15	1	0	0
COAD/READ	APOBEC3A	11	0	0	0
COAD/READ	CBX1	11	0	0	0
COAD/READ	KDM2B	10	0	0	0
COAD/READ	SUMO1	10	0	0	0
COAD/READ	DNMT1	9	0	0	0
COAD/READ	APOBEC2	8	0	0	0
COAD/READ	APOBEC3D	8	0	0	0
COAD/READ	RBPJ	8	0	0	0
COAD/READ	TET2	6	1	0	0
COAD/READ	APOBEC1	5	766	0	0
COAD/READ	EED	4	0	0	0
COAD/READ	IDH1	3	5	0	0
COAD/READ	ZBTB38	3	2	0	0
COAD/READ	UHRF2	3	0	0	0
COAD/READ	APOBEC3B	2	0	0	0
COAD/READ	EHMT2	2	0	0	0
COAD/READ	MBD3	2	0	0	0
COAD/READ	SUV39H1	2	0	0	0
COAD/READ	HDAC1	1	3	0	0
COAD/READ	MECP2	1	1	0	0
COAD/READ	ALKBH2	1	0	0	0
COAD/READ	ALKBH3	1	0	0	0
COAD/READ	APOBEC3G	1	0	0	0
COAD/READ	APOBEC3H	1	0	0	0
COAD/READ	BMI1	1	0	0	0
COAD/READ	CDKL5	1	0	0	0
COAD/READ	DMAP1	1	0	0	0
COAD/READ	DNMT3A	1	0	0	0
COAD/READ	PCNA	1	0	0	0
COAD/READ	TRIM28	1	0	0	0
COAD/READ	ZBTB33	1	0	0	0
COAD/READ	IDH2	0	37	0	0
COAD/READ	MBD2	0	8	0	0
COAD/READ	CSNK1E	0	4	0	0
COAD/READ	MBD1	0	2	0	0
COAD/READ	MGMT	0	1	1	0
COAD/READ	CBX4	0	1	0	0
EC	MBD3	32	1	0	0
EC	MECP2	24	0	0	0
EC	APOBEC3F	11	0	0	0
EC	ZBTB4	8	0	0	0
EC	AICDA	6	0	0	0
EC	APOBEC3H	6	0	0	0
EC	IDH1	6	0	0	0
EC	ALKBH3	5	0	0	0
EC	DNMT3A	5	0	0	0
EC	EED	5	0	0	0
EC	IDH2	5	0	0	0
EC	BMI1	4	0	0	0
EC	CDKL5	4	0	0	0
EC	ZBTB33	4	0	0	0
EC	GADD45A	3	1	0	0
EC	APOBEC2	3	0	0	0
EC	CBX1	3	0	0	0
EC	RB1	2	3	0	0
EC	SIRT1	2	0	0	0
EC	TET1	2	0	0	0
EC	ZFP57	1	7	0	0
EC	MGMT	1	3	0	0
EC	TRIM28	1	2	0	0
EC	APOBEC3C	1	0	0	0
EC	APOBEC3G	1	0	0	0
EC	APOBEC4	1	0	0	0
EC	CBX2	1	0	0	0
EC	DMAP1	1	0	0	0
EC	DNMT3B	1	0	0	0
EC	DNMT3L	1	0	0	0
EC	DPPA3	1	0	0	0
EC	KMT2A	1	0	0	0
EC	RBL2	1	0	0	0
EC	MBD2	0	7	0	0
EC	PHC2	0	3	0	1
EC	EZH2	0	3	0	0
EC	MBD1	0	2	0	0
EC	UHRF1	0	2	0	0
EC	ALKBH2	0	1	0	0
EC	APOBEC3B	0	1	0	0
EC	BCAT1	0	1	0	0
EC	CBX4	0	1	0	0
EC	PCNA	0	1	0	0
EC	RNF2	0	1	0	0
EC	TDG	0	1	0	0
EC	TET2	0	1	0	0
GLIOMA	TET3	113	0	0	0
GLIOMA	TET1	40	0	0	0
GLIOMA	SUMO1	16	0	0	0
GLIOMA	ALKBH2	8	0	0	0
GLIOMA	DNMT3A	6	52	0	1
GLIOMA	APOBEC3A	5	5	0	0
GLIOMA	TRIM28	5	0	0	0
GLIOMA	CBX2	4	3	0	0
GLIOMA	UHRF1	4	0	0	0
GLIOMA	MBD2	3	3	0	0
GLIOMA	ALKBH3	3	2	0	0
GLIOMA	APOBEC3F	3	1	0	0
GLIOMA	SETDB1	3	1	0	0
GLIOMA	APOBEC3G	3	0	0	0
GLIOMA	DNMT3L	3	0	0	0
GLIOMA	GADD45A	3	0	0	0
GLIOMA	MECP2	3	0	0	0
GLIOMA	TET2	3	0	0	0
GLIOMA	EHMT1	2	0	0	0
GLIOMA	KMT2A	2	0	0	0
GLIOMA	UNG	2	0	0	0
GLIOMA	EED	1	1	0	0
GLIOMA	SUV39H2	1	1	0	0
GLIOMA	IDH2	1	0	0	0
GLIOMA	MBD1	1	0	0	0
GLIOMA	SIRT1	1	0	0	0
GLIOMA	ZBTB38	1	0	0	0
GLIOMA	DMAP1	0	54	0	0
GLIOMA	PHC2	0	10	0	1
GLIOMA	HDAC1	0	7	0	0
GLIOMA	CBX4	0	6	0	0
GLIOMA	EZH2	0	6	0	0
GLIOMA	SUZ12	0	5	0	0
GLIOMA	RB1	0	4	0	0
GLIOMA	SMUG1	0	4	0	0
GLIOMA	MGMT	0	3	1	0
GLIOMA	CSNK1E	0	3	0	0
GLIOMA	RNF2	0	3	0	0
GLIOMA	APOBEC2	0	2	0	0
GLIOMA	EHMT2	0	2	0	0
GLIOMA	APOBEC3B	0	1	0	0
GLIOMA	APOBEC3C	0	1	0	0
GLIOMA	BMI1	0	1	0	0
GLIOMA	IDH1	0	1	0	0
GLIOMA	RBL2	0	1	0	0
HNSC	IDH1	24	0	0	0
HNSC	PCNA	9	0	0	0
HNSC	CBX2	8	2	0	0
HNSC	SUZ12	8	0	0	0
HNSC	MBD3	6	0	0	0
HNSC	IDH2	4	1	0	0
HNSC	ZBTB33	4	1	0	0
HNSC	SUMO1	4	0	0	0
HNSC	SUV39H2	4	0	0	0
HNSC	APOBEC4	3	0	0	0
HNSC	UHRF2	3	0	0	0
HNSC	APOBEC3B	2	0	0	0
HNSC	APOBEC3H	2	0	0	0
HNSC	EHMT1	2	0	0	0
HNSC	RB1	2	0	0	0
HNSC	ZFP57	1	63	0	0
HNSC	APOBEC3C	1	0	0	0
HNSC	DNMT1	1	0	0	0
HNSC	EZH2	1	0	0	0
HNSC	MBD1	0	6	0	0
HNSC	AICDA	0	3	0	0
HNSC	DNMT3B	0	2	0	0
HNSC	TRIM28	0	2	0	0
HNSC	CBX4	0	1	0	0
HNSC	CSNK1D	0	1	0	0
HNSC	DNMT3L	0	1	0	0
LAML	CBX2	55	0	0	0
LAML	MGMT	23	1	1	0
LAML	SUV39H2	7	1	0	0
LAML	MECP2	7	0	0	0
LAML	SUMO1	6	0	0	0
LAML	TRIM28	3	1	0	0
LAML	APOBEC2	3	0	0	0
LAML	EHMT1	3	0	0	0
LAML	SETDB1	2	1	0	0
LAML	APOBEC3D	2	0	0	0
LAML	BMI1	2	0	0	0
LAML	DNMT3B	2	0	0	0
LAML	IDH1	1	7	0	0
LAML	CBX4	1	1	0	0
LAML	KDM2B	1	1	0	0
LAML	BCAT1	1	0	0	0
LAML	DNMT1	1	0	0	0
LAML	EED	1	0	0	0
LAML	EHMT2	1	0	0	0
LAML	KMT2A	1	0	0	0
LAML	MBD1	1	0	0	0
LAML	PCNA	1	0	0	0
LAML	RB1	1	0	0	0
LAML	UNG	1	0	0	0
LAML	ZBTB4	0	5	0	0
LAML	ALKBH3	0	2	0	0
LAML	ZBTB33	0	2	0	0
LAML	ZBTB38	0	2	0	0
LAML	ALKBH2	0	1	0	0
LAML	APOBEC3B	0	1	0	0
LAML	APOBEC3F	0	1	0	0
LAML	CDKL5	0	1	0	0
LAML	CSNK1E	0	1	0	0
LAML	SIRT1	0	1	0	0
LAML	UHRF2	0	1	0	0
LIHC	DNMT3A	25	0	0	0
LIHC	UNG	18	0	0	0
LIHC	CDKL5	16	0	0	0
LIHC	CBX2	8	1	0	0
LIHC	CBX1	8	0	0	0
LIHC	TET1	8	0	0	0
LIHC	MBD3	6	0	0	0
LIHC	SUZ12	6	0	0	0
LIHC	CBX4	5	0	0	0
LIHC	EZH2	5	0	0	0
LIHC	DNMT3B	4	0	0	0
LIHC	EHMT1	4	0	0	0
LIHC	APOBEC3B	3	3	0	0
LIHC	APOBEC3F	3	0	0	0
LIHC	RNF2	3	0	0	0
LIHC	SIRT1	3	0	0	0
LIHC	TRIM28	3	0	0	0
LIHC	APOBEC2	2	0	0	0
LIHC	CSNK1E	2	0	0	0
LIHC	DNMT1	2	0	0	0
LIHC	TET2	2	0	0	0
LIHC	TET3	2	0	0	0
LIHC	UHRF2	2	0	0	0
LIHC	UHRF1	1	1	0	0
LIHC	USP7	1	1	0	0
LIHC	ALKBH2	1	0	0	0
LIHC	APOBEC3G	1	0	0	0
LIHC	BMI1	1	0	0	0
LIHC	DNMT3L	1	0	0	0
LIHC	KAT5	1	0	0	0
LIHC	KMT2A	1	0	0	0
LIHC	MECP2	1	0	0	0
LIHC	PCNA	1	0	0	0
LIHC	RB1	1	0	0	0
LIHC	SUV39H1	1	0	0	0
LIHC	DMAP1	0	9	0	0
LIHC	AICDA	0	3	0	0
LIHC	MBD2	0	2	0	0
LIHC	MGMT	0	2	0	0
LIHC	SETDB1	0	2	0	0
LIHC	TDG	0	2	0	0
LIHC	APOBEC3A	0	1	0	0
LIHC	APOBEC3C	0	1	0	0
LIHC	IDH1	0	1	0	0
LIHC	ZBTB38	0	1	0	0
MATBCL	UHRF1	94	1	0	0
MATBCL	HELLS	51	0	0	0
MATBCL	DNMT3L	30	0	0	0
MATBCL	UHRF2	20	0	0	0
MATBCL	EHMT1	15	0	0	0
MATBCL	DNMT1	11	3	0	0
MATBCL	DNMT3B	10	0	0	0
MATBCL	MBD3	7	0	0	0
MATBCL	CBX2	6	0	0	0
MATBCL	RB1	6	0	0	0
MATBCL	AICDA	4	0	0	0
MATBCL	BCAT1	4	0	0	0
MATBCL	SUV39H2	4	0	0	0
MATBCL	DNMT3A	3	10	0	0
MATBCL	HDAC1	3	8	0	0
MATBCL	APOBEC3F	3	2	0	0
MATBCL	SUZ12	3	0	0	0
MATBCL	KDM2B	2	58	0	0
MATBCL	BMI1	2	6	0	0
MATBCL	ZBTB38	2	4	0	0
MATBCL	APOBEC3A	2	2	0	0
MATBCL	SIRT1	2	0	0	0
MATBCL	TDG	2	0	0	0
MATBCL	TET3	2	0	0	0
MATBCL	APOBEC3G	1	0	0	0
MATBCL	APOBEC3H	1	0	0	0
MATBCL	EED	1	0	0	0
MATBCL	EZH2	1	0	0	0
MATBCL	RBL2	1	0	0	0
MATBCL	RBPJ	1	0	0	0
MATBCL	USP7	1	0	0	0
MATBCL	IDH2	0	5	0	0
MATBCL	APOBEC3C	0	4	0	0
MATBCL	CSNK1D	0	2	0	0
MATBCL	MGMT	0	1	0	3
MATBCL	APOBEC2	0	1	0	0
MATBCL	APOBEC3B	0	1	0	0
MATBCL	MBD1	0	1	0	0
MATBCL	SETDB1	0	1	0	0
MATBCL	SMUG1	0	1	0	0
MATBCL	TET1	0	1	0	0
MATBCL	TET2	0	1	0	0
MATBCL	ZBTB33	0	1	0	0
MATBCL	ALKBH3	0	0	0	3
MEL	CBX4	6	11	0	0
MEL	CSNK1E	6	0	0	0
MEL	KMT2A	6	0	0	0
MEL	GADD45A	5	0	0	0
MEL	RBL2	4	0	0	0
MEL	KAT5	3	0	0	0
MEL	IDH1	2	6	0	0
MEL	CBX1	2	0	0	0
MEL	EED	2	0	0	0
MEL	UHRF2	2	0	0	0
MEL	APOBEC3H	1	1	0	0
MEL	CDKL5	1	0	0	0
MEL	PCNA	1	0	0	0
MEL	ZBTB4	1	0	0	0
MEL	MBD4	0	13	0	0
MEL	RNF2	0	6	0	0
MEL	ZBTB38	0	3	0	0
MEL	ZFP57	0	3	0	0
MEL	SUV39H2	0	2	0	0
MEL	TET2	0	2	0	0
MEL	APOBEC3A	0	1	0	0
MEL	APOBEC3B	0	1	0	0
MEL	DNMT3A	0	1	0	0
MEL	MECP2	0	1	0	0
MEL	RBPJ	0	1	0	0
MEL	SETDB1	0	1	0	0
MEL	SMUG1	0	1	0	0
MEL	SUV39H1	0	1	0	0
MEL	TET1	0	1	0	0
MEL	TRIM28	0	1	0	0
MEL	UHRF1	0	1	0	0
MEL	ZBTB33	0	1	0	0
MEL	ZSCAN4	0	1	0	0
MEL	MGMT	0	0	1	0
MM	SIRT1	8	0	0	0
MM	SUMO1	6	0	0	0
MM	SETDB1	5	0	0	0
MM	MGMT	4	0	0	0
MM	APOBEC2	3	0	0	0
MM	TDG	3	0	0	0
MM	TET1	3	0	0	0
MM	ZBTB33	2	2	0	0
MM	CSNK1E	2	0	0	0
MM	TET3	2	0	0	0
MM	USP7	2	0	0	0
MM	EHMT2	1	11	0	0
MM	KMT2A	1	1	0	0
MM	RB1	1	1	0	0
MM	ALKBH2	1	0	0	0
MM	APOBEC3F	1	0	0	0
MM	APOBEC3H	1	0	0	0
MM	BCAT1	1	0	0	0
MM	BMI1	1	0	0	0
MM	CBX1	1	0	0	0
MM	DNMT3B	1	0	0	0
MM	EZH2	1	0	0	0
MM	HELLS	1	0	0	0
MM	IDH2	1	0	0	0
MM	MBD3	1	0	0	0
MM	MBD4	1	0	0	0
MM	TRIM28	1	0	0	0
MM	ZBTB4	1	0	0	0
MM	CBX2	0	7	0	0
MM	EED	0	4	0	0
MM	GADD45A	0	4	0	0
MM	APOBEC3C	0	1	0	0
MM	HDAC1	0	1	0	0
MM	KDM2B	0	1	0	0
MM	MBD2	0	1	0	0
MM	PCNA	0	1	0	0
MM	SUZ12	0	1	0	0
NB	RNF2	12	0	0	0
NB	RBPJ	11	0	0	0
NB	CBX2	3	0	0	0
NB	ZBTB33	3	0	0	0
NB	ZBTB4	3	0	0	0
NB	EZH2	2	3	0	0
NB	EED	2	2	0	0
NB	EHMT2	2	0	0	0
NB	MBD2	2	0	0	0
NB	TET1	2	0	0	0
NB	HDAC1	1	12	0	0
NB	CDKL5	1	5	0	0
NB	APOBEC3D	1	1	0	0
NB	IDH2	1	1	0	0
NB	ZBTB38	1	1	0	0
NB	APOBEC4	1	0	0	0
NB	DNMT3B	1	0	0	0
NB	GADD45A	1	0	0	0
NB	KDM2B	1	0	0	0
NB	KMT2A	1	0	0	0
NB	RB1	1	0	0	0
NB	SETDB1	1	0	0	0
NB	ALKBH3	0	14	0	0
NB	PHC2	0	13	0	0
NB	APOBEC3G	0	6	0	0
NB	MBD4	0	5	0	0
NB	APOBEC2	0	4	0	0
NB	TDG	0	3	0	0
NB	APOBEC3B	0	2	0	0
NB	TRIM28	0	2	0	0
NB	APOBEC3F	0	1	0	0
NB	BMI1	0	1	0	0
NB	MBD1	0	1	0	0
NB	MECP2	0	1	0	0
NB	PCNA	0	1	0	0
NB	RBL2	0	1	0	0
NB	SUV39H1	0	1	0	0
NB	SUV39H2	0	1	0	0
NB	TET3	0	1	0	0
NSCLC	DNMT3A	41	0	0	0
NSCLC	CBX1	31	0	0	0
NSCLC	APOBEC3F	28	0	0	0
NSCLC	TET3	21	2	0	0
NSCLC	APOBEC3C	18	1	0	3
NSCLC	SIRT1	14	4	0	0
NSCLC	CBX2	12	21	0	1
NSCLC	PHC2	10	21	0	1
NSCLC	TDG	7	2	0	0
NSCLC	DNMT3B	7	0	0	0
NSCLC	RBPJ	6	0	0	0
NSCLC	APOBEC3G	4	10	0	0
NSCLC	SETDB1	3	13	0	0
NSCLC	TET2	3	2	0	0
NSCLC	BCAT1	3	0	1	2
NSCLC	DNMT1	3	0	0	0
NSCLC	UHRF1	3	0	0	0
NSCLC	CBX4	2	1	0	0
NSCLC	MGMT	2	0	2	0
NSCLC	IDH2	2	0	0	0
NSCLC	APOBEC3D	1	5	0	0
NSCLC	ZBTB38	1	3	0	0
NSCLC	APOBEC3H	1	0	0	0
NSCLC	BMI1	1	0	0	0
NSCLC	EED	1	0	0	0
NSCLC	UHRF2	1	0	0	0
NSCLC	MBD1	0	20	0	0
NSCLC	IDH1	0	5	0	0
NSCLC	APOBEC1	0	4	0	0
NSCLC	ALKBH2	0	2	0	0
NSCLC	USP7	0	2	0	0
NSCLC	APOBEC3B	0	1	0	0
NSCLC	GADD45A	0	1	0	0
NSCLC	HDAC1	0	1	0	0
NSCLC	SUMO1	0	1	0	0
NSCLC	ZBTB33	0	1	0	0
NSCLC	TET1	0	0	0	3
NSCLC	ALKBH3	0	0	0	1
NSCLC	CSNK1E	0	0	0	1
OVARIAN	UHRF1	12	3	0	0
OVARIAN	ALKBH2	10	3	0	0
OVARIAN	CBX2	7	6	0	0
OVARIAN	AICDA	5	8	1	0
OVARIAN	BCAT1	4	0	0	2
OVARIAN	SUV39H1	3	5	0	0
OVARIAN	UNG	3	0	0	0
OVARIAN	SETDB1	2	4	0	0
OVARIAN	TET1	2	3	0	0
OVARIAN	DNMT3B	2	2	0	0
OVARIAN	APOBEC3D	2	1	0	0
OVARIAN	APOBEC3G	2	1	0	0
OVARIAN	APOBEC3F	2	0	0	0
OVARIAN	DNMT3A	2	0	0	0
OVARIAN	MBD4	2	0	0	0
OVARIAN	APOBEC3C	1	7	0	0
OVARIAN	CSNK1E	1	3	0	0
OVARIAN	TRIM28	1	2	0	0
OVARIAN	DMAP1	1	1	0	0
OVARIAN	GADD45A	1	0	0	0
OVARIAN	RNF2	1	0	0	0
OVARIAN	SUV39H2	1	0	0	0
OVARIAN	SUZ12	1	0	0	0
OVARIAN	UHRF2	1	0	0	0
OVARIAN	ZFP57	1	0	0	0
OVARIAN	CSNK1D	0	41	0	0
OVARIAN	KDM2B	0	3	0	0
OVARIAN	SMUG1	0	3	0	0
OVARIAN	BMI1	0	2	0	0
OVARIAN	IDH1	0	2	0	0
OVARIAN	KAT5	0	2	0	0
OVARIAN	PHC2	0	2	0	0
OVARIAN	DNMT1	0	1	0	0
OVARIAN	EED	0	1	0	0
OVARIAN	EHMT1	0	1	0	0
OVARIAN	SUMO1	0	1	0	0
PAAD	EZH2	69	0	0	0
PAAD	SUV39H1	20	0	0	0
PAAD	CBX1	18	0	0	0
PAAD	DNMT1	16	0	0	0
PAAD	UHRF1	13	0	0	0
PAAD	SUMO1	11	0	0	0
PAAD	TET1	11	0	0	0
PAAD	ZBTB38	11	0	0	0
PAAD	CBX2	6	0	0	0
PAAD	APOBEC1	4	9	0	0
PAAD	DNMT3B	4	0	0	0
PAAD	MBD3	3	1	0	0
PAAD	HELLS	3	0	0	0
PAAD	TRIM28	3	0	0	0
PAAD	UNG	2	1	0	0
PAAD	CSNK1D	2	0	0	0
PAAD	DNMT3A	2	0	0	0
PAAD	EHMT1	2	0	0	0
PAAD	EHMT2	2	0	0	0
PAAD	BCAT1	1	6	0	2
PAAD	SIRT1	1	2	0	0
PAAD	ALKBH2	1	0	0	0
PAAD	CDKL5	1	0	0	0
PAAD	EED	1	0	0	0
PAAD	KMT2A	1	0	0	0
PAAD	MBD4	1	0	0	0
PAAD	SMUG1	1	0	0	0
PAAD	TDG	1	0	0	0
PAAD	TET3	1	0	0	0
PAAD	GADD45A	0	15	0	0
PAAD	CSNK1E	0	4	0	0
PAAD	ALKBH3	0	3	0	0
PAAD	IDH1	0	3	0	0
PAAD	KDM2B	0	3	0	0
PAAD	ZBTB4	0	3	0	0
PAAD	HDAC1	0	2	0	0
PAAD	ZFP57	0	2	0	0
PAAD	ZSCAN4	0	2	0	0
PAAD	MBD1	0	1	0	0
PAAD	MBD2	0	1	0	0
PAAD	MGMT	0	1	0	0
RCC	GADD45A	7	1	0	0
RCC	TET1	4	1	0	0
RCC	SUZ12	4	0	0	0
RCC	CBX1	3	0	0	0
RCC	CDKL5	2	21	0	0
RCC	KAT5	2	3	0	0
RCC	ZFP57	2	3	0	0
RCC	RNF2	2	0	0	0
RCC	ZBTB33	2	0	0	0
RCC	USP7	1	6	0	0
RCC	HELLS	1	2	0	0
RCC	APOBEC2	1	1	0	0
RCC	DNMT3L	1	1	0	0
RCC	TET2	1	1	0	0
RCC	APOBEC3B	1	0	0	0
RCC	APOBEC3H	1	0	0	0
RCC	IDH1	1	0	0	0
RCC	BCAT1	0	7	0	0
RCC	MECP2	0	7	0	0
RCC	UHRF1	0	3	0	0
RCC	ALKBH2	0	1	0	0
RCC	APOBEC3G	0	1	0	0
RCC	CBX2	0	1	0	0
RCC	EED	0	1	0	0
RCC	IDH2	0	1	0	0
RCC	PCNA	0	1	0	0
RCC	RBPJ	0	1	0	0
RCC	SIRT1	0	1	0	0
RCC	SUV39H2	0	1	0	0
SAR	IDH2	139	5	0	0
SAR	DNMT3A	72	14	0	0
SAR	MGMT	35	1	1	0
SAR	CBX2	21	7	0	1
SAR	APOBEC3A	19	3	0	0
SAR	KDM2B	16	2	0	0
SAR	SETDB1	14	1	0	0
SAR	DNMT3B	13	1	0	0
SAR	APOBEC3B	12	3	0	0
SAR	ALKBH2	12	1	0	0
SAR	EHMT1	11	0	0	0
SAR	AICDA	8	0	0	0
SAR	TET1	7	9	0	0
SAR	ZBTB38	4	25	0	0
SAR	SIRT1	3	3	0	0
SAR	PHC2	3	0	0	0
SAR	HELLS	2	9	0	0
SAR	TET3	2	2	0	0
SAR	APOBEC3F	2	0	0	0
SAR	GADD45A	2	0	0	0
SAR	RBPJ	2	0	0	0
SAR	RNF2	2	0	0	0
SAR	CDKL5	1	6	0	0
SAR	CSNK1E	1	2	0	0
SAR	MBD2	1	1	0	0
SAR	UHRF2	1	0	0	0
SAR	UNG	1	0	0	0
SAR	MECP2	0	30	0	0
SAR	EHMT2	0	12	0	0
SAR	APOBEC3C	0	11	0	0
SAR	EZH2	0	6	0	0
SAR	ZBTB4	0	6	0	0
SAR	BCAT1	0	5	0	0
SAR	KMT2A	0	4	0	0
SAR	CBX4	0	3	0	0
SAR	SUV39H1	0	3	0	0
SAR	ZFP57	0	2	0	0
SAR	ALKBH3	0	1	0	0
SAR	APOBEC3D	0	1	0	0
SAR	IDH1	0	1	0	0
SAR	ZBTB33	0	1	0	0
SCLC	DNMT1	261	1	0	0
SCLC	MBD3	35	3	0	0
SCLC	APOBEC3A	27	1	0	0
SCLC	CDKL5	24	1	2	0
SCLC	APOBEC3B	19	5	0	1
SCLC	UHRF1	18	0	0	0
SCLC	UHRF2	17	3	0	0
SCLC	CBX2	16	1	0	0
SCLC	RBPJ	14	53	0	0
SCLC	MGMT	14	9	0	2
SCLC	APOBEC3H	12	0	0	0
SCLC	UNG	11	0	0	0
SCLC	APOBEC3D	8	21	0	0
SCLC	KMT2A	7	1	0	0
SCLC	EZH2	5	2	0	0
SCLC	ZBTB4	5	0	0	0
SCLC	MBD1	4	30	0	0
SCLC	MECP2	4	3	0	0
SCLC	TET2	4	1	0	0
SCLC	DNMT3B	3	1	0	0
SCLC	CSNK1E	3	0	0	0
SCLC	DNMT3A	3	0	0	0
SCLC	TET3	3	0	0	0
SCLC	EHMT2	2	0	0	0
SCLC	APOBEC4	1	1	0	0
SCLC	EHMT1	1	1	0	0
SCLC	HDAC1	1	1	0	0
SCLC	HELLS	1	1	0	0
SCLC	IDH2	1	1	0	0
SCLC	MBD4	1	1	0	0
SCLC	APOBEC3F	1	0	0	0
SCLC	BCAT1	1	0	0	0
SCLC	DMAP1	1	0	0	0
SCLC	EED	1	0	0	0
SCLC	KDM2B	1	0	0	0
SCLC	MBD2	1	0	0	0
SCLC	PHC2	1	0	0	0
SCLC	TDG	0	16	0	0
SCLC	RNF2	0	13	0	0
SCLC	APOBEC3C	0	7	0	3
SCLC	APOBEC3G	0	6	0	0
SCLC	SIRT1	0	6	0	0
SCLC	SUV39H2	0	6	0	0
SCLC	IDH1	0	5	0	0
SCLC	TRIM28	0	5	0	0
SCLC	TET1	0	3	0	0
SCLC	USP7	0	3	0	0
SCLC	RB1	0	2	0	0
SCLC	ZBTB33	0	2	0	0
SCLC	ALKBH2	0	1	0	0
SCLC	APOBEC2	0	1	0	0
SCLC	CBX4	0	1	0	0
SCLC	PCNA	0	1	0	0
SCLC	RBL2	0	1	0	0
SCLC	SMUG1	0	1	0	0
STAD	TET1	239	0	0	0
STAD	CBX1	135	1	0	0
STAD	DNMT3B	40	0	0	0
STAD	DMAP1	28	0	0	0
STAD	APOBEC3A	9	0	0	0
STAD	DNMT3A	8	0	0	1
STAD	APOBEC3B	7	0	0	0
STAD	AICDA	4	0	0	0
STAD	DNMT1	4	0	0	0
STAD	APOBEC3C	3	0	0	0
STAD	CBX4	3	0	0	0
STAD	HELLS	3	0	0	0
STAD	UHRF1	3	0	0	0
STAD	CBX2	2	0	0	0
STAD	EHMT1	2	0	0	0
STAD	SUMO1	2	0	0	0
STAD	SUV39H2	2	0	0	0
STAD	TET3	2	0	0	0
STAD	ZSCAN4	1	1	0	0
STAD	APOBEC3F	1	0	0	0
STAD	BMI1	1	0	0	0
STAD	EED	1	0	0	0
STAD	GADD45A	1	0	0	0
STAD	KDM2B	1	0	0	0
STAD	UHRF2	1	0	0	0
STAD	BCAT1	0	4	0	0
STAD	IDH1	0	3	0	0
STAD	IDH2	0	3	0	0
STAD	RNF2	0	2	0	0
STAD	SETDB1	0	2	0	0
STAD	TDG	0	2	0	0
STAD	ALKBH2	0	1	0	0
STAD	APOBEC1	0	1	0	0
STAD	APOBEC2	0	1	0	0
STAD	APOBEC3H	0	1	0	0
STAD	CSNK1E	0	1	0	0
STAD	EHMT2	0	1	0	0
STAD	EZH2	0	1	0	0
STAD	MBD2	0	1	0	0
STAD	RB1	0	1	0	0
STAD	SIRT1	0	1	0	0
THCA	CBX2	32	0	0	0
THCA	TET3	26	1	0	0
THCA	APOBEC3C	8	0	0	0
THCA	HELLS	8	0	0	0
THCA	SIRT1	6	1	0	0
THCA	DNMT3A	5	2	0	0
THCA	DNMT3B	5	2	0	0
THCA	EHMT1	4	1	0	0
THCA	BMI1	3	0	0	0
THCA	CSNK1D	2	0	0	0
THCA	KDM2B	2	0	0	0
THCA	KMT2A	2	0	0	0
THCA	SUMO1	2	0	0	0
THCA	BCAT1	1	1	0	0
THCA	CBX4	1	1	0	0
THCA	RNF2	1	1	0	0
THCA	USP7	1	1	0	0
THCA	ZBTB38	1	1	0	0
THCA	APOBEC3B	1	0	0	0
THCA	APOBEC3G	1	0	0	0
THCA	DNMT1	1	0	0	0
THCA	DNMT3L	1	0	0	0
THCA	HDAC1	1	0	0	0
THCA	IDH1	1	0	0	0
THCA	MGMT	1	0	0	0
THCA	RBL2	1	0	0	0
THCA	SUV39H1	1	0	0	0
THCA	UHRF1	1	0	0	0
THCA	UHRF2	1	0	0	0
THCA	GADD45A	0	11	0	0
THCA	MBD1	0	6	0	0
THCA	AICDA	0	4	0	0
THCA	APOBEC2	0	4	0	0
THCA	CDKL5	0	4	0	0
THCA	KAT5	0	4	0	0
THCA	EHMT2	0	3	0	0
THCA	TET2	0	3	0	0
THCA	ZBTB33	0	3	0	0
THCA	ZFP57	0	3	0	0
THCA	MECP2	0	2	0	0
THCA	SUZ12	0	2	0	0
THCA	ALKBH2	0	1	0	0
THCA	DMAP1	0	1	0	0
THCA	EED	0	1	0	0
THCA	SUV39H2	0	1	0	0
THCA	TDG	0	1	0	0
UCEC	ZBTB4	6	0	0	0
UCEC	CSNK1E	5	0	0	0
UCEC	TET3	5	0	0	0
UCEC	CSNK1D	4	0	0	0
UCEC	DNMT3B	4	0	0	0
UCEC	SETDB1	4	0	0	0
UCEC	RNF2	3	0	0	0
UCEC	ZFP57	3	0	0	0
UCEC	IDH2	2	1	0	0
UCEC	APOBEC3H	2	0	0	0
UCEC	APOBEC4	2	0	0	0
UCEC	CBX2	2	0	0	0
UCEC	DMAP1	2	0	0	0
UCEC	ZSCAN4	2	0	0	0
UCEC	BCAT1	1	9	0	0
UCEC	SIRT1	1	3	0	0
UCEC	MBD2	1	1	0	0
UCEC	EED	1	0	0	0
UCEC	EHMT1	1	0	0	0
UCEC	MBD3	1	0	0	0
UCEC	SUMO1	1	0	0	0
UCEC	UHRF2	1	0	0	0
UCEC	USP7	1	0	0	0
UCEC	APOBEC3A	0	15	0	0
UCEC	APOBEC3B	0	7	0	0
UCEC	DNMT1	0	6	0	0
UCEC	TRIM28	0	6	0	0
UCEC	APOBEC3G	0	5	0	0
UCEC	SUV39H1	0	5	0	0
UCEC	APOBEC3D	0	4	0	0
UCEC	SUZ12	0	3	0	0
UCEC	TET2	0	3	0	0
UCEC	EZH2	0	2	0	0
UCEC	PCNA	0	2	0	0
UCEC	RB1	0	2	0	0
UCEC	UNG	0	2	0	0
UCEC	ZBTB38	0	2	0	0
UCEC	ALKBH2	0	1	0	0
UCEC	APOBEC3C	0	1	0	0
UCEC	BMI1	0	1	0	0
UCEC	CBX1	0	1	0	0
UCEC	DNMT3A	0	1	0	0
UCEC	IDH1	0	1	0	0
UCEC	KAT5	0	1	0	0
UCEC	KMT2A	0	1	0	0
UCEC	MECP2	0	1	0	0
UCEC	MGMT	0	1	0	0
UCEC	TET1	0	1	0	0
UCEC	UHRF1	0	1	0	0
