# Supplementary material for: Association of expression of epigenetic molecular factors with DNA methylation and sensitivity to chemotherapeutic agents in cancer cell lines
Source: Clin Epigenetics. 2021 Mar 6;13:49. doi: 10.1186/s13148-021-01026-4 (PMC7936435; doi:10.1186/s13148-021-01026-4)
Supplement: Supplementary file 12 — Additional file 12: Table S12. Significant correlations of methylation of target probes with drug response in the pancancer dataset satisfying pFDR < 0.05 and a relaxed threshold of |ρ| > 0.4. [file 13148_2021_1026_MOESM12_ESM.xlsx]

## Sheet: Table S12
Table S12. Significant correlations of methylation of target probes with drug response in the pancancer dataset satisfying pFDR < 0.05 and a relaxed threshold of |r| > 0.4
Target gene	Probe	GMD with associated expression	Agent	Drug response data source	Spearman r	pFDR	Sample size	Chromosome	CytoBand	Coordinate	Gene Accesion	UCSC RefGene Group	UCSC CpG Islands Name	Relation to UCSC CpG Island	Phantom	DMR	Enhancer	HMM Island	Regulatory Feature Name	Regulatory Feature Group	DHS
ABCC1	cg02010829	KDM2B	BMS-345541	GDSC	-0.401554	1.55475e-21	590	16	16p13.11	15998105	NM_019862;NM_019898;NM_019899;NM_004996;NM_019900	Body;Body;Body;Body;Body					TRUE				TRUE
ABCC1	cg02010829	KDM2B	Panobinostat	CCLE	-0.411909	6.51268e-15	369	16	16p13.11	15998105	NM_019862;NM_019898;NM_019899;NM_004996;NM_019900	Body;Body;Body;Body;Body					TRUE				TRUE
ABCC1	cg02010829	KDM2B	Vorinostat	GDSC	-0.411261	1.99376e-20	527	16	16p13.11	15998105	NM_019862;NM_019898;NM_019899;NM_004996;NM_019900	Body;Body;Body;Body;Body					TRUE				TRUE
ABCC1	cg02010829	KDM2B	WZ3105	GDSC	-0.430601	1.42645e-24	590	16	16p13.11	15998105	NM_019862;NM_019898;NM_019899;NM_004996;NM_019900	Body;Body;Body;Body;Body					TRUE				TRUE
ABCC1	cg02010829	KDM2B	XMD13-2	GDSC	-0.401618	1.52889e-21	590	16	16p13.11	15998105	NM_019862;NM_019898;NM_019899;NM_004996;NM_019900	Body;Body;Body;Body;Body					TRUE				TRUE
ABCC3	cg25928474	TET3;TDG;SETDB1;ZBTB38;KDM2B;CBX2	Panobinostat	CCLE	-0.418858	2.06498e-15	369	17	17q21.33	46071300	NM_001144070;NM_003786	Body;Body	chr17:48712050-48712705	S_Shelf							TRUE
ABL1	cg13670057	TET3	Panobinostat	CCLE	-0.425115	7.24865e-16	369	9	9q34.12	132711766	NM_005157;NM_007313	Body;Body					TRUE
ABL2	cg03471346	TET3;TDG;CBX2;SETDB1	Dasatinib	GDSC	0.420873	6.53107e-10	223	1	1q25.2	177378700	NM_001168238;NM_005158;NM_001136001;NM_001136000;NM_001168237;NM_001168239;NM_001100108;NM_001168236;NM_007314	Body;1stExon;Body;1stExon;Body;1stExon;1stExon;Body;Body									TRUE
ABTB2	cg02697979	KDM2B	Quizartinib	GDSC	-0.415619	5.8125e-23	589	11	11p13	34221937	NM_145804	Body					TRUE				TRUE
ABTB2	cg02697979	KDM2B	TL-2-105	GDSC	-0.4056	5.99052e-22	590	11	11p13	34221937	NM_145804	Body					TRUE				TRUE
ABTB2	cg02697979	KDM2B	WZ3105	GDSC	-0.404311	8.10592e-22	590	11	11p13	34221937	NM_145804	Body					TRUE				TRUE
AGPAT9	cg07775417	KDM2B	Imatinib	GDSC	-0.411718	8.44179e-10	231	4	4q21.23	84688587	NM_032717	Body					TRUE				TRUE
AHNAK2	cg23385208	KDM2B;CBX2;SETDB1	Panobinostat	CCLE	-0.406428	1.5855e-14	369	14	14q32.33	104510958	NM_138420	Body					TRUE				TRUE
AHNAK2	cg23385208	KDM2B;CBX2;SETDB1	TL-2-105	GDSC	-0.403676	9.5081e-22	590	14	14q32.33	104510958	NM_138420	Body					TRUE				TRUE
ALDH3B1	cg20157095	KDM2B	Panobinostat	CCLE	-0.443264	3.06352e-17	369	11	11q13.2	67537213	NM_001030010;NM_000694;NM_001161473	5'UTR;5'UTR;5'UTR					TRUE				TRUE
ALDH3B1	cg27145347	TET3;CBX2;SETDB1;PHC2	Panobinostat	CCLE	-0.430679	2.80251e-16	369	11	11q13.2	67552235	NM_001161473;NM_000694;NM_001030010	3'UTR;3'UTR;3'UTR	chr11:67797802-67798413	N_Shelf			TRUE				TRUE
ALDH3B1	cg20157095	KDM2B	Vorinostat	GDSC	-0.430497	2.64564e-22	527	11	11q13.2	67537213	NM_001030010;NM_000694;NM_001161473	5'UTR;5'UTR;5'UTR					TRUE				TRUE
ANKH	cg03315407	APOBEC3G;APOBEC3C	AZ628	GDSC	0.423642	4.44613e-10	224	5	5p15.2	14863180	NM_054027	Body					TRUE		5:14809748-14810240	Unclassified	TRUE
ANKH	cg03315407	APOBEC3G;APOBEC3C	Sunitinib	GDSC	0.458518	7.92772e-12	225	5	5p15.2	14863180	NM_054027	Body					TRUE		5:14809748-14810240	Unclassified	TRUE
ANKH	cg03315407	APOBEC3G;APOBEC3C	Z-LLNle-CHO	GDSC	0.408433	1.99198e-09	225	5	5p15.2	14863180	NM_054027	Body					TRUE		5:14809748-14810240	Unclassified	TRUE
ANKRD1	cg01262952	KDM2B	Quizartinib	GDSC	-0.40825	3.33946e-22	589	10	10q23.31	92670894	NM_014391;NM_014391	1stExon;5'UTR					TRUE				TRUE
ANKRD1	cg01262952	KDM2B	TL-2-105	GDSC	-0.405334	6.38405e-22	590	10	10q23.31	92670894	NM_014391;NM_014391	1stExon;5'UTR					TRUE				TRUE
ANKRD13A	cg13509421	KDM2B	BX-912	GDSC	-0.448479	1.92467e-26	590	12	12q24.11	108961204	NM_033121	3'UTR					TRUE				TRUE
ANKRD13A	cg13509421	KDM2B	Daporinad	GDSC	-0.421382	6.99716e-23	569	12	12q24.11	108961204	NM_033121	3'UTR					TRUE				TRUE
ANKRD13A	cg13509421	KDM2B	GSK1070916	GDSC	-0.414344	2.13644e-22	576	12	12q24.11	108961204	NM_033121	3'UTR					TRUE				TRUE
ANKRD13A	cg13509421	KDM2B	GSK429286A	GDSC	-0.431829	1.07129e-24	590	12	12q24.11	108961204	NM_033121	3'UTR					TRUE				TRUE
ANKRD13A	cg13509421	KDM2B	STF-62247	GDSC	-0.404183	1.0526e-21	587	12	12q24.11	108961204	NM_033121	3'UTR					TRUE				TRUE
ANKRD13A	cg13509421	KDM2B	T0901317	GDSC	-0.419909	2.7138e-23	586	12	12q24.11	108961204	NM_033121	3'UTR					TRUE				TRUE
ANKRD13A	cg13509421	KDM2B	Vorinostat	GDSC	-0.432645	1.59033e-22	527	12	12q24.11	108961204	NM_033121	3'UTR					TRUE				TRUE
ANKRD13A	cg13509421	KDM2B	VX-702	GDSC	-0.409513	4.05752e-20	523	12	12q24.11	108961204	NM_033121	3'UTR					TRUE				TRUE
ANKRD13A	cg13509421	KDM2B	XMD14-99	GDSC	-0.415887	5.07865e-23	590	12	12q24.11	108961204	NM_033121	3'UTR					TRUE				TRUE
ANO6	cg12686055	TET3;KDM2B;SETDB1	Amuvatinib	GDSC	-0.403818	1.13421e-21	587	12	12q12	43914529	NM_001142679;NM_001142680;NM_001025356	Body;Body;Body					TRUE
ANO6	cg12686055	TET3;KDM2B;SETDB1	Panobinostat	CCLE	-0.429947	3.4865e-16	368	12	12q12	43914529	NM_001142679;NM_001142680;NM_001025356	Body;Body;Body					TRUE
ANO6	cg10892950	TET3;KDM2B;CBX2;SETDB1	Panobinostat	CCLE	-0.404601	2.30152e-14	368	12	12q12	43913205	NM_001142679;NM_001142680;NM_001025356	Body;Body;Body					TRUE				TRUE
ANO6	cg10892950	TET3;KDM2B;CBX2;SETDB1	Quizartinib	GDSC	-0.403329	1.2736e-21	587	12	12q12	43913205	NM_001142679;NM_001142680;NM_001025356	Body;Body;Body					TRUE				TRUE
ANO6	cg12686055	TET3;KDM2B;SETDB1	Tanespimycin	GDSC	0.416414	7.04645e-21	526	12	12q12	43914529	NM_001142679;NM_001142680;NM_001025356	Body;Body;Body					TRUE
ANO6	cg10892950	TET3;KDM2B;CBX2;SETDB1	TL-2-105	GDSC	-0.400201	2.45778e-21	588	12	12q12	43913205	NM_001142679;NM_001142680;NM_001025356	Body;Body;Body					TRUE				TRUE
ANO6	cg10892950	TET3;KDM2B;CBX2;SETDB1	Vorinostat	GDSC	-0.414903	1.06862e-20	525	12	12q12	43913205	NM_001142679;NM_001142680;NM_001025356	Body;Body;Body					TRUE				TRUE
ANXA2	cg22365276	KDM2B	GSK429286A	GDSC	-0.415478	5.59533e-23	590	15	15q22.2	58475914	NM_001136015;NM_004039;NM_001002858;NM_001002857	5'UTR;5'UTR;Body;5'UTR	chr15:60689749-60690430	N_Shore		RDMR	TRUE
ANXA2	cg13313836	KDM2B	I-BET-762	GDSC	-0.414725	9.69883e-23	585	15	15q22.2	58474576	NM_001136015;NM_004039;NM_001002858;NM_001002857	5'UTR;5'UTR;Body;5'UTR	chr15:60689749-60690430	N_Shelf		CDMR
ANXA2	cg22365276	KDM2B	I-BET-762	GDSC	-0.403227	1.29829e-21	587	15	15q22.2	58475914	NM_001136015;NM_004039;NM_001002858;NM_001002857	5'UTR;5'UTR;Body;5'UTR	chr15:60689749-60690430	N_Shore		RDMR	TRUE
ANXA2	cg13313836	KDM2B	Panobinostat	CCLE	-0.420023	2.02345e-15	367	15	15q22.2	58474576	NM_001136015;NM_004039;NM_001002858;NM_001002857	5'UTR;5'UTR;Body;5'UTR	chr15:60689749-60690430	N_Shelf		CDMR
ANXA2	cg22365276	KDM2B	Quizartinib	GDSC	-0.418177	3.25462e-23	589	15	15q22.2	58475914	NM_001136015;NM_004039;NM_001002858;NM_001002857	5'UTR;5'UTR;Body;5'UTR	chr15:60689749-60690430	N_Shore		RDMR	TRUE
ANXA2	cg22365276	KDM2B	TL-2-105	GDSC	-0.458273	1.45452e-27	590	15	15q22.2	58475914	NM_001136015;NM_004039;NM_001002858;NM_001002857	5'UTR;5'UTR;Body;5'UTR	chr15:60689749-60690430	N_Shore		RDMR	TRUE
ANXA2	cg13313836	KDM2B	TL-2-105	GDSC	-0.422039	1.39187e-23	588	15	15q22.2	58474576	NM_001136015;NM_004039;NM_001002858;NM_001002857	5'UTR;5'UTR;Body;5'UTR	chr15:60689749-60690430	N_Shelf		CDMR
ANXA2	cg13313836	KDM2B	Vorinostat	GDSC	-0.405747	7.79384e-20	525	15	15q22.2	58474576	NM_001136015;NM_004039;NM_001002858;NM_001002857	5'UTR;5'UTR;Body;5'UTR	chr15:60689749-60690430	N_Shelf		CDMR
APBB1	cg25869889	CBX1	Sunitinib	GDSC	0.408987	1.88268e-09	225	11	11p15.4	6393040	NM_001164;NM_145689	5'UTR;5'UTR	chr11:6439863-6440732	N_Shelf					11:6436392-6436596	Promoter_Associated_Cell_type_specific
APOBEC3D	cg16066354	APOBEC3G;APOBEC3C	Sunitinib	GDSC	0.459148	7.35318e-12	225	22	22q13.1	37747397	NM_152426;NM_152426	1stExon;5'UTR					TRUE
APOBEC3D	cg16066354	APOBEC3G;APOBEC3C	XMD8-85	GDSC	0.416855	1.1882e-09	221	22	22q13.1	37747397	NM_152426;NM_152426	1stExon;5'UTR					TRUE
APOBEC3D	cg16066354	APOBEC3G;APOBEC3C	Z-LLNle-CHO	GDSC	0.433889	1.3352e-10	225	22	22q13.1	37747397	NM_152426;NM_152426	1stExon;5'UTR					TRUE
APOL6	cg21205978	APOBEC3G	CGP-60474	GDSC	0.434625	1.22931e-10	225	22	22q12.3	34374097	NM_030641	TSS1500							22:36044011-36045175	Promoter_Associated	TRUE
APOL6	cg09432376	APOBEC3G	CGP-60474	GDSC	0.410943	1.53724e-09	225	22	22q12.3	34374172	NM_030641	TSS200							22:36044011-36045175	Promoter_Associated
APOL6	cg21205978	APOBEC3G	Sunitinib	GDSC	0.449851	2.19804e-11	225	22	22q12.3	34374097	NM_030641	TSS1500							22:36044011-36045175	Promoter_Associated	TRUE
APOL6	cg21205978	APOBEC3G	XMD8-85	GDSC	0.434361	1.86916e-10	221	22	22q12.3	34374097	NM_030641	TSS1500							22:36044011-36045175	Promoter_Associated	TRUE
APOL6	cg09432376	APOBEC3G	XMD8-85	GDSC	0.415589	1.35284e-09	221	22	22q12.3	34374172	NM_030641	TSS200							22:36044011-36045175	Promoter_Associated
APOL6	cg21205978	APOBEC3G	Z-LLNle-CHO	GDSC	0.499814	4.31353e-14	225	22	22q12.3	34374097	NM_030641	TSS1500							22:36044011-36045175	Promoter_Associated	TRUE
APOL6	cg09432376	APOBEC3G	Z-LLNle-CHO	GDSC	0.474173	1.17802e-12	225	22	22q12.3	34374172	NM_030641	TSS200							22:36044011-36045175	Promoter_Associated
AQP11	cg03676624	TET3;SETDB1	TL-2-105	GDSC	-0.402335	1.39277e-21	589	11	11q14.1	76991334	NM_173039	Body					TRUE				TRUE
AQP11	cg03676624	TET3;SETDB1	Vorinostat	GDSC	-0.413753	1.26778e-20	526	11	11q14.1	76991334	NM_173039	Body					TRUE				TRUE
ARHGEF2	cg13921921	KDM2B;EHMT2;CBX2;SETDB1	Panobinostat	CCLE	-0.428862	3.83614e-16	369	1	1q22	154198387	NM_004723;NM_001162383;NM_001162384	Body;Body;Body					TRUE	1:154198084-154198623	1:155931464-155932558	Gene_Associated	TRUE
ARID1B	cg19343518	APOBEC3C	Sunitinib	GDSC	-0.413005	1.24188e-09	225	6	6q25.3	157550371	NM_017519;NM_175863;NM_020732	Body;Body;Body					TRUE
ASPSCR1	cg08091666	KDM2B;SETDB1	Amuvatinib	GDSC	-0.403699	1.02122e-21	589	17	17q25.3	77555058	NM_024083	Body	chr17:79961577-79961857	Island				17:77554730-77555513			TRUE
ASPSCR1	cg08091666	KDM2B;SETDB1	Panobinostat	CCLE	-0.424857	7.56588e-16	369	17	17q25.3	77555058	NM_024083	Body	chr17:79961577-79961857	Island				17:77554730-77555513			TRUE
ASPSCR1	cg05277504	KDM2B;SETDB1	Panobinostat	CCLE	-0.412143	6.2667e-15	369	17	17q25.3	77554903	NM_024083	Body	chr17:79961577-79961857	Island				17:77554730-77555513			TRUE
ASPSCR1	cg08091666	KDM2B;SETDB1	Quizartinib	GDSC	-0.409837	2.27626e-22	589	17	17q25.3	77555058	NM_024083	Body	chr17:79961577-79961857	Island				17:77554730-77555513			TRUE
ASPSCR1	cg08091666	KDM2B;SETDB1	TL-2-105	GDSC	-0.428241	2.63484e-24	590	17	17q25.3	77555058	NM_024083	Body	chr17:79961577-79961857	Island				17:77554730-77555513			TRUE
ASPSCR1	cg05277504	KDM2B;SETDB1	TL-2-105	GDSC	-0.428026	2.77775e-24	590	17	17q25.3	77554903	NM_024083	Body	chr17:79961577-79961857	Island				17:77554730-77555513			TRUE
ASPSCR1	cg08091666	KDM2B;SETDB1	Trametinib	GDSC	0.404658	5.24083e-21	564	17	17q25.3	77555058	NM_024083	Body	chr17:79961577-79961857	Island				17:77554730-77555513			TRUE
ASPSCR1	cg05277504	KDM2B;SETDB1	Trametinib	GDSC	0.400466	1.34936e-20	564	17	17q25.3	77554903	NM_024083	Body	chr17:79961577-79961857	Island				17:77554730-77555513			TRUE
ASPSCR1	cg08091666	KDM2B;SETDB1	Vorinostat	GDSC	-0.401875	1.55847e-19	527	17	17q25.3	77555058	NM_024083	Body	chr17:79961577-79961857	Island				17:77554730-77555513			TRUE
ATP6V0A1	cg15269394	TET3;TDG;SETDB1;ZBTB38;KDM2B;CBX2	Panobinostat	CCLE	-0.43833	7.29965e-17	369	17	17q21.31	37925609	NM_005177;NM_001130021;NM_001130020	Body;Body;Body					TRUE		17:40671924-40673373	Unclassified_Cell_type_specific	TRUE
ATP6V0A1	cg15269394	TET3;TDG;SETDB1;ZBTB38;KDM2B;CBX2	Vorinostat	GDSC	-0.46939	3.20458e-26	527	17	17q21.31	37925609	NM_005177;NM_001130021;NM_001130020	Body;Body;Body					TRUE		17:40671924-40673373	Unclassified_Cell_type_specific	TRUE
ATXN2	cg07932199	KDM2B;SETDB1	Quizartinib	GDSC	-0.406216	5.55599e-22	589	12	12q24.12	110492417	NM_002973	Body					TRUE				TRUE
ATXN2	cg07932199	KDM2B;SETDB1	Vorinostat	GDSC	-0.418871	3.76696e-21	527	12	12q24.12	110492417	NM_002973	Body					TRUE				TRUE
BAG3	cg17076667	KDM2B	Amuvatinib	GDSC	-0.404802	7.8348e-22	589	10	10q26.11	121408040	NM_004281	Body					TRUE				TRUE
BAG3	cg17076667	KDM2B	Panobinostat	CCLE	-0.432417	2.06776e-16	369	10	10q26.11	121408040	NM_004281	Body					TRUE				TRUE
BAG3	cg17076667	KDM2B	Tanespimycin	GDSC	0.405816	6.62919e-20	527	10	10q26.11	121408040	NM_004281	Body					TRUE				TRUE
BAG3	cg17076667	KDM2B	Vorinostat	GDSC	-0.405559	7.00723e-20	527	10	10q26.11	121408040	NM_004281	Body					TRUE				TRUE
BAIAP2L1	cg07830472	KDM2B	BX-912	GDSC	-0.422444	1.07855e-23	590	7	7q21.3	97821852	NM_018842	Body					TRUE				TRUE
BAIAP2L1	cg07830472	KDM2B	GSK429286A	GDSC	-0.405252	6.52437e-22	590	7	7q21.3	97821852	NM_018842	Body					TRUE				TRUE
BAIAP2L1	cg07830472	KDM2B	NPK76-II-72-1	GDSC	-0.404436	7.33666e-22	591	7	7q21.3	97821852	NM_018842	Body					TRUE				TRUE
BAIAP2L1	cg07830472	KDM2B	Vorinostat	GDSC	-0.423682	1.2736e-21	527	7	7q21.3	97821852	NM_018842	Body					TRUE				TRUE
BAIAP2L1	cg07830472	KDM2B	VX-702	GDSC	-0.400646	2.72559e-19	523	7	7q21.3	97821852	NM_018842	Body					TRUE				TRUE
BCAR1	cg16519668	ZBTB38;TET3;KDM2B;CBX2;SETDB1	BMS-345541	GDSC	-0.402171	1.33687e-21	590	16	16q23.1	73837067	NM_001170718;NM_001170719;NM_001170715;NM_001170720;NM_014567;NM_001170714;NM_001170716;NM_001170717	Body;Body;Body;Body;Body;Body;Body;Body					TRUE
BCAR1	cg16519668	ZBTB38;TET3;KDM2B;CBX2;SETDB1	Panobinostat	CCLE	-0.422063	1.205e-15	369	16	16q23.1	73837067	NM_001170718;NM_001170719;NM_001170715;NM_001170720;NM_014567;NM_001170714;NM_001170716;NM_001170717	Body;Body;Body;Body;Body;Body;Body;Body					TRUE
BCAR1	cg16519668	ZBTB38;TET3;KDM2B;CBX2;SETDB1	TAK-715	GDSC	-0.404655	7.52724e-22	590	16	16q23.1	73837067	NM_001170718;NM_001170719;NM_001170715;NM_001170720;NM_014567;NM_001170714;NM_001170716;NM_001170717	Body;Body;Body;Body;Body;Body;Body;Body					TRUE
BCAR1	cg16519668	ZBTB38;TET3;KDM2B;CBX2;SETDB1	TL-2-105	GDSC	-0.404891	7.10849e-22	590	16	16q23.1	73837067	NM_001170718;NM_001170719;NM_001170715;NM_001170720;NM_014567;NM_001170714;NM_001170716;NM_001170717	Body;Body;Body;Body;Body;Body;Body;Body					TRUE
BCAR1	cg16519668	ZBTB38;TET3;KDM2B;CBX2;SETDB1	Vorinostat	GDSC	-0.450053	2.91903e-24	527	16	16q23.1	73837067	NM_001170718;NM_001170719;NM_001170715;NM_001170720;NM_014567;NM_001170714;NM_001170716;NM_001170717	Body;Body;Body;Body;Body;Body;Body;Body					TRUE
BCAR1	cg16519668	ZBTB38;TET3;KDM2B;CBX2;SETDB1	WZ3105	GDSC	-0.404895	7.10849e-22	590	16	16q23.1	73837067	NM_001170718;NM_001170719;NM_001170715;NM_001170720;NM_014567;NM_001170714;NM_001170716;NM_001170717	Body;Body;Body;Body;Body;Body;Body;Body					TRUE
BCKDHB	cg03354616	KDM2B	BX-912	GDSC	-0.400523	1.97512e-21	590	6	6q14.1	80894970	NM_183050;NM_000056	Body;Body					TRUE				TRUE
BCKDHB	cg03354616	KDM2B	Methotrexate	GDSC	-0.406645	6.45682e-20	525	6	6q14.1	80894970	NM_183050;NM_000056	Body;Body					TRUE				TRUE
BCKDHB	cg03354616	KDM2B	Navitoclax	GDSC	-0.41021	2.52539e-20	527	6	6q14.1	80894970	NM_183050;NM_000056	Body;Body					TRUE				TRUE
BCKDHB	cg03354616	KDM2B	NPK76-II-72-1	GDSC	-0.449158	1.58555e-26	591	6	6q14.1	80894970	NM_183050;NM_000056	Body;Body					TRUE				TRUE
BCKDHB	cg03354616	KDM2B	T0901317	GDSC	-0.40177	1.97623e-21	586	6	6q14.1	80894970	NM_183050;NM_000056	Body;Body					TRUE				TRUE
BCKDHB	cg03354616	KDM2B	TL-2-105	GDSC	-0.404989	6.96035e-22	590	6	6q14.1	80894970	NM_183050;NM_000056	Body;Body					TRUE				TRUE
BCKDHB	cg03354616	KDM2B	Vorinostat	GDSC	-0.436529	6.60559e-23	527	6	6q14.1	80894970	NM_183050;NM_000056	Body;Body					TRUE				TRUE
BCL9L	cg20337103	KDM2B;SETDB1	BMS-345541	GDSC	-0.412585	1.09757e-22	590	11	11q23.3	118286988	NM_182557	TSS200	chr11:118781060-118781732	S_Shore				11:118286271-118286989			TRUE
BCL9L	cg02493211	KDM2B	BMS-345541	GDSC	-0.409779	2.148e-22	590	11	11q23.3	118286843	NM_182557	TSS200	chr11:118781060-118781732	Island			TRUE	11:118286271-118286989	11:118781076-118781706	Unclassified_Cell_type_specific	TRUE
BCL9L	cg11874426	KDM2B;EHMT2;SETDB1	BX-912	GDSC	-0.434736	5.36978e-25	590	11	11q23.3	118286941	NM_182557	TSS200	chr11:118781060-118781732	Island			TRUE	11:118286271-118286989			TRUE
BCL9L	cg08805054	KDM2B;EHMT2;SETDB1	BX-912	GDSC	-0.43365	6.819e-25	590	11	11q23.3	118286938	NM_182557	TSS200	chr11:118781060-118781732	Island			TRUE	11:118286271-118286989			TRUE
BCL9L	cg20337103	KDM2B;SETDB1	BX-912	GDSC	-0.418795	2.58778e-23	590	11	11q23.3	118286988	NM_182557	TSS200	chr11:118781060-118781732	S_Shore				11:118286271-118286989			TRUE
BCL9L	cg02341556	KDM2B	BX-912	GDSC	-0.401469	1.5777e-21	590	11	11q23.3	118287188	NM_182557	TSS1500	chr11:118781060-118781732	S_Shore							TRUE
BCL9L	cg02493211	KDM2B	Daporinad	GDSC	-0.401259	7.77858e-21	569	11	11q23.3	118286843	NM_182557	TSS200	chr11:118781060-118781732	Island			TRUE	11:118286271-118286989	11:118781076-118781706	Unclassified_Cell_type_specific	TRUE
BCL9L	cg08805054	KDM2B;EHMT2;SETDB1	GSK1070916	GDSC	-0.438469	6.75134e-25	576	11	11q23.3	118286938	NM_182557	TSS200	chr11:118781060-118781732	Island			TRUE	11:118286271-118286989			TRUE
BCL9L	cg11874426	KDM2B;EHMT2;SETDB1	GSK1070916	GDSC	-0.428588	7.43297e-24	576	11	11q23.3	118286941	NM_182557	TSS200	chr11:118781060-118781732	Island			TRUE	11:118286271-118286989			TRUE
BCL9L	cg20337103	KDM2B;SETDB1	GSK1070916	GDSC	-0.418453	8.06993e-23	576	11	11q23.3	118286988	NM_182557	TSS200	chr11:118781060-118781732	S_Shore				11:118286271-118286989			TRUE
BCL9L	cg20337103	KDM2B;SETDB1	I-BET-762	GDSC	-0.400387	2.52975e-21	587	11	11q23.3	118286988	NM_182557	TSS200	chr11:118781060-118781732	S_Shore				11:118286271-118286989			TRUE
BCL9L	cg02341556	KDM2B	KIN001-260	GDSC	-0.412457	1.05849e-22	591	11	11q23.3	118287188	NM_182557	TSS1500	chr11:118781060-118781732	S_Shore							TRUE
BCL9L	cg02493211	KDM2B	NPK76-II-72-1	GDSC	-0.433342	6.819e-25	591	11	11q23.3	118286843	NM_182557	TSS200	chr11:118781060-118781732	Island			TRUE	11:118286271-118286989	11:118781076-118781706	Unclassified_Cell_type_specific	TRUE
BCL9L	cg11874426	KDM2B;EHMT2;SETDB1	NPK76-II-72-1	GDSC	-0.428369	2.35329e-24	591	11	11q23.3	118286941	NM_182557	TSS200	chr11:118781060-118781732	Island			TRUE	11:118286271-118286989			TRUE
BCL9L	cg20337103	KDM2B;SETDB1	NPK76-II-72-1	GDSC	-0.427139	3.06773e-24	591	11	11q23.3	118286988	NM_182557	TSS200	chr11:118781060-118781732	S_Shore				11:118286271-118286989			TRUE
BCL9L	cg08805054	KDM2B;EHMT2;SETDB1	NPK76-II-72-1	GDSC	-0.42639	3.65531e-24	591	11	11q23.3	118286938	NM_182557	TSS200	chr11:118781060-118781732	Island			TRUE	11:118286271-118286989			TRUE
BCL9L	cg02341556	KDM2B	NPK76-II-72-1	GDSC	-0.422072	1.08896e-23	591	11	11q23.3	118287188	NM_182557	TSS1500	chr11:118781060-118781732	S_Shore							TRUE
BCL9L	cg15350899	KDM2B;SETDB1	NPK76-II-72-1	GDSC	-0.406098	4.93842e-22	591	11	11q23.3	118286973	NM_182557	TSS200	chr11:118781060-118781732	S_Shore				11:118286271-118286989			TRUE
BCL9L	cg15350899	KDM2B;SETDB1	Panobinostat	CCLE	-0.41051	8.18474e-15	369	11	11q23.3	118286973	NM_182557	TSS200	chr11:118781060-118781732	S_Shore				11:118286271-118286989			TRUE
BCL9L	cg11874426	KDM2B;EHMT2;SETDB1	Panobinostat	CCLE	-0.40316	2.67659e-14	369	11	11q23.3	118286941	NM_182557	TSS200	chr11:118781060-118781732	Island			TRUE	11:118286271-118286989			TRUE
BCL9L	cg17260706	KDM2B	Quizartinib	GDSC	-0.424752	6.59396e-24	589	11	11q23.3	118288089	NM_182557	TSS1500	chr11:118781060-118781732	S_Shore			TRUE				TRUE
BCL9L	cg08805054	KDM2B;EHMT2;SETDB1	Quizartinib	GDSC	-0.418403	3.08793e-23	589	11	11q23.3	118286938	NM_182557	TSS200	chr11:118781060-118781732	Island			TRUE	11:118286271-118286989			TRUE
BCL9L	cg15350899	KDM2B;SETDB1	Quizartinib	GDSC	-0.417293	3.91257e-23	589	11	11q23.3	118286973	NM_182557	TSS200	chr11:118781060-118781732	S_Shore				11:118286271-118286989			TRUE
BCL9L	cg20337103	KDM2B;SETDB1	Quizartinib	GDSC	-0.41624	5.06406e-23	589	11	11q23.3	118286988	NM_182557	TSS200	chr11:118781060-118781732	S_Shore				11:118286271-118286989			TRUE
BCL9L	cg11874426	KDM2B;EHMT2;SETDB1	Quizartinib	GDSC	-0.410195	2.11563e-22	589	11	11q23.3	118286941	NM_182557	TSS200	chr11:118781060-118781732	Island			TRUE	11:118286271-118286989			TRUE
BCL9L	cg11874426	KDM2B;EHMT2;SETDB1	Tanespimycin	GDSC	0.402793	1.27741e-19	527	11	11q23.3	118286941	NM_182557	TSS200	chr11:118781060-118781732	Island			TRUE	11:118286271-118286989			TRUE
BCL9L	cg08805054	KDM2B;EHMT2;SETDB1	Tanespimycin	GDSC	0.402412	1.39259e-19	527	11	11q23.3	118286938	NM_182557	TSS200	chr11:118781060-118781732	Island			TRUE	11:118286271-118286989			TRUE
BCL9L	cg02493211	KDM2B	THZ-2-102-1	GDSC	-0.402726	2.12583e-21	582	11	11q23.3	118286843	NM_182557	TSS200	chr11:118781060-118781732	Island			TRUE	11:118286271-118286989	11:118781076-118781706	Unclassified_Cell_type_specific	TRUE
BCL9L	cg08805054	KDM2B;EHMT2;SETDB1	TL-2-105	GDSC	-0.434024	6.37505e-25	590	11	11q23.3	118286938	NM_182557	TSS200	chr11:118781060-118781732	Island			TRUE	11:118286271-118286989			TRUE
BCL9L	cg20337103	KDM2B;SETDB1	TL-2-105	GDSC	-0.432306	9.56103e-25	590	11	11q23.3	118286988	NM_182557	TSS200	chr11:118781060-118781732	S_Shore				11:118286271-118286989			TRUE
BCL9L	cg11874426	KDM2B;EHMT2;SETDB1	TL-2-105	GDSC	-0.424669	6.1865e-24	590	11	11q23.3	118286941	NM_182557	TSS200	chr11:118781060-118781732	Island			TRUE	11:118286271-118286989			TRUE
BCL9L	cg02493211	KDM2B	TL-2-105	GDSC	-0.415226	5.92016e-23	590	11	11q23.3	118286843	NM_182557	TSS200	chr11:118781060-118781732	Island			TRUE	11:118286271-118286989	11:118781076-118781706	Unclassified_Cell_type_specific	TRUE
BCL9L	cg15350899	KDM2B;SETDB1	TL-2-105	GDSC	-0.408608	2.86238e-22	590	11	11q23.3	118286973	NM_182557	TSS200	chr11:118781060-118781732	S_Shore				11:118286271-118286989			TRUE
BCL9L	cg02493211	KDM2B	Tubastatin A	GDSC	-0.409628	2.8264e-22	587	11	11q23.3	118286843	NM_182557	TSS200	chr11:118781060-118781732	Island			TRUE	11:118286271-118286989	11:118781076-118781706	Unclassified_Cell_type_specific	TRUE
BCL9L	cg20337103	KDM2B;SETDB1	Tubastatin A	GDSC	-0.406786	5.63734e-22	587	11	11q23.3	118286988	NM_182557	TSS200	chr11:118781060-118781732	S_Shore				11:118286271-118286989			TRUE
BCL9L	cg02493211	KDM2B	Vorinostat	GDSC	-0.428213	4.5699e-22	527	11	11q23.3	118286843	NM_182557	TSS200	chr11:118781060-118781732	Island			TRUE	11:118286271-118286989	11:118781076-118781706	Unclassified_Cell_type_specific	TRUE
BCL9L	cg11874426	KDM2B;EHMT2;SETDB1	Vorinostat	GDSC	-0.425326	8.80271e-22	527	11	11q23.3	118286941	NM_182557	TSS200	chr11:118781060-118781732	Island			TRUE	11:118286271-118286989			TRUE
BCL9L	cg15350899	KDM2B;SETDB1	Vorinostat	GDSC	-0.422796	1.55893e-21	527	11	11q23.3	118286973	NM_182557	TSS200	chr11:118781060-118781732	S_Shore				11:118286271-118286989			TRUE
BCL9L	cg08805054	KDM2B;EHMT2;SETDB1	Vorinostat	GDSC	-0.421021	2.31709e-21	527	11	11q23.3	118286938	NM_182557	TSS200	chr11:118781060-118781732	Island			TRUE	11:118286271-118286989			TRUE
BCL9L	cg20337103	KDM2B;SETDB1	Vorinostat	GDSC	-0.420174	2.81285e-21	527	11	11q23.3	118286988	NM_182557	TSS200	chr11:118781060-118781732	S_Shore				11:118286271-118286989			TRUE
BCL9L	cg20029201	KDM2B	Vorinostat	GDSC	-0.412851	1.42652e-20	527	11	11q23.3	118287023	NM_182557	TSS1500	chr11:118781060-118781732	S_Shore							TRUE
BCL9L	cg17260706	KDM2B	Vorinostat	GDSC	-0.407173	4.97022e-20	527	11	11q23.3	118288089	NM_182557	TSS1500	chr11:118781060-118781732	S_Shore			TRUE				TRUE
BCL9L	cg03780927	KDM2B	Vorinostat	GDSC	-0.406698	5.50611e-20	527	11	11q23.3	118286360	NM_182557;NM_182557	1stExon;5'UTR	chr11:118781060-118781732	Island			TRUE	11:118286271-118286989	11:118781076-118781706	Unclassified_Cell_type_specific	TRUE
BCL9L	cg08805054	KDM2B;EHMT2;SETDB1	VX-702	GDSC	-0.405148	1.04148e-19	523	11	11q23.3	118286938	NM_182557	TSS200	chr11:118781060-118781732	Island			TRUE	11:118286271-118286989			TRUE
BCL9L	cg02493211	KDM2B	VX-702	GDSC	-0.404061	1.31817e-19	523	11	11q23.3	118286843	NM_182557	TSS200	chr11:118781060-118781732	Island			TRUE	11:118286271-118286989	11:118781076-118781706	Unclassified_Cell_type_specific	TRUE
BCL9L	cg03780927	KDM2B	VX-702	GDSC	-0.402319	1.91565e-19	523	11	11q23.3	118286360	NM_182557;NM_182557	1stExon;5'UTR	chr11:118781060-118781732	Island			TRUE	11:118286271-118286989	11:118781076-118781706	Unclassified_Cell_type_specific	TRUE
BCL9L	cg11874426	KDM2B;EHMT2;SETDB1	VX-702	GDSC	-0.40145	2.30514e-19	523	11	11q23.3	118286941	NM_182557	TSS200	chr11:118781060-118781732	Island			TRUE	11:118286271-118286989			TRUE
BCL9L	cg20337103	KDM2B;SETDB1	VX-702	GDSC	-0.401133	2.46055e-19	523	11	11q23.3	118286988	NM_182557	TSS200	chr11:118781060-118781732	S_Shore				11:118286271-118286989			TRUE
BCL9L	cg20337103	KDM2B;SETDB1	WZ3105	GDSC	-0.416389	4.48742e-23	590	11	11q23.3	118286988	NM_182557	TSS200	chr11:118781060-118781732	S_Shore				11:118286271-118286989			TRUE
BCL9L	cg20337103	KDM2B;SETDB1	XMD13-2	GDSC	-0.426046	4.38967e-24	590	11	11q23.3	118286988	NM_182557	TSS200	chr11:118781060-118781732	S_Shore				11:118286271-118286989			TRUE
BCL9L	cg11874426	KDM2B;EHMT2;SETDB1	XMD13-2	GDSC	-0.422766	9.87181e-24	590	11	11q23.3	118286941	NM_182557	TSS200	chr11:118781060-118781732	Island			TRUE	11:118286271-118286989			TRUE
BCL9L	cg08805054	KDM2B;EHMT2;SETDB1	XMD13-2	GDSC	-0.419894	2.02198e-23	590	11	11q23.3	118286938	NM_182557	TSS200	chr11:118781060-118781732	Island			TRUE	11:118286271-118286989			TRUE
BCL9L	cg02341556	KDM2B	XMD13-2	GDSC	-0.408096	3.22023e-22	590	11	11q23.3	118287188	NM_182557	TSS1500	chr11:118781060-118781732	S_Shore							TRUE
BCL9L	cg02493211	KDM2B	XMD13-2	GDSC	-0.404133	8.45698e-22	590	11	11q23.3	118286843	NM_182557	TSS200	chr11:118781060-118781732	Island			TRUE	11:118286271-118286989	11:118781076-118781706	Unclassified_Cell_type_specific	TRUE
BCL9L	cg15350899	KDM2B;SETDB1	XMD13-2	GDSC	-0.403758	9.30499e-22	590	11	11q23.3	118286973	NM_182557	TSS200	chr11:118781060-118781732	S_Shore				11:118286271-118286989			TRUE
BIVM	cg24062389	TET3;TDG;CBX2;SETDB1	Panobinostat	CCLE	-0.421884	1.24044e-15	369	13	13q33.1	102276448	NM_001159596;NM_017693	Body;Body					TRUE				TRUE
BRE	cg16185457	ZBTB38;TET3;SETDB1	Panobinostat	CCLE	-0.403945	2.35777e-14	369	2	2p23.2	28054228	NM_199192;NM_199193;NM_199191;NM_004899;NM_199194	Body;Body;Body;Body;Body					TRUE
BRI3	cg01877450	CBX2	Tanespimycin	GDSC	0.41181	1.77316e-20	527	7	7q21.3	97753738	NM_015379;NM_001159491	Body;Body					TRUE				TRUE
BRI3	cg01877450	CBX2	Trametinib	GDSC	0.412844	7.936e-22	564	7	7q21.3	97753738	NM_015379;NM_001159491	Body;Body					TRUE				TRUE
BST2	cg20092122	APOBEC3G;APOBEC3C	Sunitinib	GDSC	0.516194	4.55401e-15	225	19	19p13.11	17378221	NM_004335	TSS1500					TRUE		19:17517125-17517426	Promoter_Associated	TRUE
BST2	cg20092122	APOBEC3G;APOBEC3C	Z-LLNle-CHO	GDSC	0.47609	9.27218e-13	225	19	19p13.11	17378221	NM_004335	TSS1500					TRUE		19:17517125-17517426	Promoter_Associated	TRUE
BTBD7	cg01715680	KDM2B	BX-912	GDSC	-0.437038	3.31041e-25	589	14	14q32.12	92795130	NM_001002860	Body					TRUE
BTBD7	cg01715680	KDM2B	GSK429286A	GDSC	-0.421287	1.56236e-23	589	14	14q32.12	92795130	NM_001002860	Body					TRUE
BTBD7	cg01715680	KDM2B	KIN001-260	GDSC	-0.408349	3.02932e-22	590	14	14q32.12	92795130	NM_001002860	Body					TRUE
BTBD7	cg01715680	KDM2B	STF-62247	GDSC	-0.410823	2.26827e-22	586	14	14q32.12	92795130	NM_001002860	Body					TRUE
BTBD7	cg01715680	KDM2B	TL-2-105	GDSC	-0.402296	1.40386e-21	589	14	14q32.12	92795130	NM_001002860	Body					TRUE
C13orf29	cg22131172	KDM2B;CBX2;SETDB1	Vorinostat	GDSC	-0.406072	6.27687e-20	527	13	13q34	110320866	NR_027701	TSS1500
C16orf73	cg27153327	KDM2B	Crizotinib	GDSC	-0.401627	2.62375e-09	230	16	16p13.3	1860816	NM_152764;NM_001163560	5'UTR;5'UTR	chr16:1921897-1922426	N_Shore							TRUE
C16orf73	cg27153327	KDM2B	Panobinostat	CCLE	-0.416193	3.21965e-15	369	16	16p13.3	1860816	NM_152764;NM_001163560	5'UTR;5'UTR	chr16:1921897-1922426	N_Shore							TRUE
C16orf73	cg27153327	KDM2B	Quizartinib	GDSC	-0.407033	4.58629e-22	589	16	16p13.3	1860816	NM_152764;NM_001163560	5'UTR;5'UTR	chr16:1921897-1922426	N_Shore							TRUE
C16orf73	cg27153327	KDM2B	TL-2-105	GDSC	-0.412294	1.16466e-22	590	16	16p13.3	1860816	NM_152764;NM_001163560	5'UTR;5'UTR	chr16:1921897-1922426	N_Shore							TRUE
C16orf73	cg27153327	KDM2B	Vorinostat	GDSC	-0.403131	1.18764e-19	527	16	16p13.3	1860816	NM_152764;NM_001163560	5'UTR;5'UTR	chr16:1921897-1922426	N_Shore							TRUE
C17orf49	cg20878275	APOBEC3G	Sunitinib	GDSC	0.425191	3.4366e-10	225	17	17p13.1	6859564	NM_001142799;NM_001142798;NM_174893	Body;Body;Body	chr17:6917569-6918539	S_Shore		RDMR		17:6859422-6859729	17:6917127-6919208	Promoter_Associated
C1orf9	cg06963192	CBX2;SETDB1	Refametinib	GDSC	0.453303	3.09832e-27	595	1	1q24.3	170824561	NM_016227;NM_014283	Body;Body					TRUE
C1orf9	cg06963192	CBX2;SETDB1	Selumetinib	GDSC	0.440722	6.49428e-26	599	1	1q24.3	170824561	NM_016227;NM_014283	Body;Body					TRUE
C1orf9	cg06963192	CBX2;SETDB1	Trametinib	GDSC	0.486032	7.34948e-30	563	1	1q24.3	170824561	NM_016227;NM_014283	Body;Body					TRUE
C2CD2	cg09428349	APOBEC3G	Z-LLNle-CHO	GDSC	0.434979	1.18303e-10	225	21	21q22.3	42219927	NM_015500;NM_199050	Body;TSS200					TRUE		21:43345843-43347306	Unclassified	TRUE
C3orf67	cg04246167	TET3;CBX2;SETDB1	Refametinib	GDSC	0.411455	8.53964e-23	597	3	3p14.2	58959505	NM_198463	5'UTR					TRUE		3:58984426-58984571	Unclassified_Cell_type_specific	TRUE
C3orf67	cg04246167	TET3;CBX2;SETDB1	Trametinib	GDSC	0.403078	7.50102e-21	564	3	3p14.2	58959505	NM_198463	5'UTR					TRUE		3:58984426-58984571	Unclassified_Cell_type_specific	TRUE
C5orf56	cg03653573	APOBEC3G	Sunitinib	GDSC	0.408153	2.04988e-09	225	5	5q31.1	131790225	NM_001013717	Body			low-CpG:131790207-131790302				5:131762276-131763401	Promoter_Associated	TRUE
C6orf132	cg02382532	KDM2B;DNMT1;EZH2	TL-2-105	GDSC	-0.42232	1.10916e-23	590	6	6p21.1	42218845	NM_001164446	TSS200	chr6:42109904-42110361	S_Shore					6:42109893-42110884	Unclassified_Cell_type_specific	TRUE
C6orf132	cg02382532	KDM2B;DNMT1;EZH2	Vorinostat	GDSC	-0.422801	1.55893e-21	527	6	6p21.1	42218845	NM_001164446	TSS200	chr6:42109904-42110361	S_Shore					6:42109893-42110884	Unclassified_Cell_type_specific	TRUE
C6orf132	cg02382532	KDM2B;DNMT1;EZH2	VX-702	GDSC	-0.423035	2.04886e-21	523	6	6p21.1	42218845	NM_001164446	TSS200	chr6:42109904-42110361	S_Shore					6:42109893-42110884	Unclassified_Cell_type_specific	TRUE
C7orf42	cg18921475	KDM2B;EHMT2;CBX2;SETDB1	Quizartinib	GDSC	-0.407548	3.99085e-22	589	7	7q11.21	66055253	NM_017994	Body					TRUE				TRUE
C7orf42	cg18921475	KDM2B;EHMT2;CBX2;SETDB1	TL-2-105	GDSC	-0.417704	3.34702e-23	590	7	7q11.21	66055253	NM_017994	Body					TRUE				TRUE
C7orf42	cg18921475	KDM2B;EHMT2;CBX2;SETDB1	Vorinostat	GDSC	-0.439077	3.7682e-23	527	7	7q11.21	66055253	NM_017994	Body					TRUE				TRUE
C9orf30	cg14475840	TET3;KDM2B;CBX2;SETDB1	Panobinostat	CCLE	-0.413958	4.67244e-15	369	9	9q31.1	102231638	NM_080655	5'UTR	chr9:103189776-103190020	S_Shore							TRUE
C9orf30	cg14475840	TET3;KDM2B;CBX2;SETDB1	Refametinib	GDSC	0.413798	4.91335e-23	597	9	9q31.1	102231638	NM_080655	5'UTR	chr9:103189776-103190020	S_Shore							TRUE
C9orf30	cg14475840	TET3;KDM2B;CBX2;SETDB1	Tanespimycin	GDSC	0.409144	3.21e-20	527	9	9q31.1	102231638	NM_080655	5'UTR	chr9:103189776-103190020	S_Shore							TRUE
C9orf30	cg14475840	TET3;KDM2B;CBX2;SETDB1	TL-2-105	GDSC	-0.400329	2.06339e-21	590	9	9q31.1	102231638	NM_080655	5'UTR	chr9:103189776-103190020	S_Shore							TRUE
C9orf30	cg14475840	TET3;KDM2B;CBX2;SETDB1	Trametinib	GDSC	0.44287	6.41993e-25	564	9	9q31.1	102231638	NM_080655	5'UTR	chr9:103189776-103190020	S_Shore							TRUE
C9orf30	cg14475840	TET3;KDM2B;CBX2;SETDB1	Vorinostat	GDSC	-0.423878	1.21677e-21	527	9	9q31.1	102231638	NM_080655	5'UTR	chr9:103189776-103190020	S_Shore							TRUE
CAB39	cg13313294	KDM2B	GSK429286A	GDSC	-0.400203	2.12615e-21	590	2	2q37.1	231354268	NM_001130850;NM_016289;NM_001130849	Body;Body;Body					TRUE
CAB39L	cg19238349	EHMT2;TET3;SETDB1;ZBTB38;KDM2B;CBX2	Panobinostat	CCLE	-0.409908	1.15702e-14	366	13	13q14.2	48786181	NM_001079670;NM_030925	Body;Body					TRUE		13:49887772-49888660	Unclassified_Cell_type_specific	TRUE
CAB39L	cg19238349	EHMT2;TET3;SETDB1;ZBTB38;KDM2B;CBX2	Quizartinib	GDSC	-0.402523	1.77968e-21	585	13	13q14.2	48786181	NM_001079670;NM_030925	Body;Body					TRUE		13:49887772-49888660	Unclassified_Cell_type_specific	TRUE
CAB39L	cg19238349	EHMT2;TET3;SETDB1;ZBTB38;KDM2B;CBX2	Tanespimycin	GDSC	0.403415	1.51561e-19	523	13	13q14.2	48786181	NM_001079670;NM_030925	Body;Body					TRUE		13:49887772-49888660	Unclassified_Cell_type_specific	TRUE
CAB39L	cg19238349	EHMT2;TET3;SETDB1;ZBTB38;KDM2B;CBX2	TL-2-105	GDSC	-0.403546	1.29829e-21	586	13	13q14.2	48786181	NM_001079670;NM_030925	Body;Body					TRUE		13:49887772-49888660	Unclassified_Cell_type_specific	TRUE
CAB39L	cg19238349	EHMT2;TET3;SETDB1;ZBTB38;KDM2B;CBX2	Trametinib	GDSC	0.411166	1.57965e-21	560	13	13q14.2	48786181	NM_001079670;NM_030925	Body;Body					TRUE		13:49887772-49888660	Unclassified_Cell_type_specific	TRUE
CAB39L	cg19238349	EHMT2;TET3;SETDB1;ZBTB38;KDM2B;CBX2	Vorinostat	GDSC	-0.405546	9.55092e-20	523	13	13q14.2	48786181	NM_001079670;NM_030925	Body;Body					TRUE		13:49887772-49888660	Unclassified_Cell_type_specific	TRUE
CAMK2D	cg26177041	TET3;TDG;CBX2;SETDB1	Refametinib	GDSC	0.443885	3.24365e-26	597	4	4q26	114609081	NM_172129;NM_172128;NM_172114;NM_172115;NM_001221;NM_172127	Body;Body;Body;Body;Body;Body					TRUE				TRUE
CAMK2D	cg26177041	TET3;TDG;CBX2;SETDB1	Selumetinib	GDSC	0.401992	6.28592e-22	601	4	4q26	114609081	NM_172129;NM_172128;NM_172114;NM_172115;NM_001221;NM_172127	Body;Body;Body;Body;Body;Body					TRUE				TRUE
CAMK2D	cg26177041	TET3;TDG;CBX2;SETDB1	Trametinib	GDSC	0.464382	3.09832e-27	564	4	4q26	114609081	NM_172129;NM_172128;NM_172114;NM_172115;NM_001221;NM_172127	Body;Body;Body;Body;Body;Body					TRUE				TRUE
CAMTA1	cg08923594	KDM2B;SETDB1	Panobinostat	CCLE	-0.422086	1.30871e-15	368	1	1p36.23	7384763	NM_015215	Body					TRUE				TRUE
CAMTA1	cg08923594	KDM2B;SETDB1	Quizartinib	GDSC	-0.431946	1.22821e-24	588	1	1p36.23	7384763	NM_015215	Body					TRUE				TRUE
CAMTA1	cg08923594	KDM2B;SETDB1	TL-2-105	GDSC	-0.442796	7.78501e-26	589	1	1p36.23	7384763	NM_015215	Body					TRUE				TRUE
CAPN2	cg15033552	IDH2;TET3;KDM2B;CBX2;SETDB1	Panobinostat	CCLE	-0.404824	2.05069e-14	369	1	1q41	221955764	NM_001146068	TSS200					TRUE				TRUE
CAPN2	cg02923485	KDM2B;SETDB1	Quizartinib	GDSC	-0.41578	5.60922e-23	589	1	1q41	222026232	NM_001748;NM_001146068	Body;Body					TRUE				TRUE
CAPN2	cg15033552	IDH2;TET3;KDM2B;CBX2;SETDB1	Quizartinib	GDSC	-0.406455	5.24409e-22	589	1	1q41	221955764	NM_001146068	TSS200					TRUE				TRUE
CAPN2	cg00792251	IDH2;TET3;SETDB1;ZBTB38;KDM2B;CBX2	Tanespimycin	GDSC	0.400122	2.27196e-19	527	1	1q41	221955528	NM_001146068	TSS1500									TRUE
CAPN2	cg15033552	IDH2;TET3;KDM2B;CBX2;SETDB1	Vorinostat	GDSC	-0.416916	5.83524e-21	527	1	1q41	221955764	NM_001146068	TSS200					TRUE				TRUE
CAPRIN2	cg14189116	TET3;KDM2B;CBX2;SETDB1	Panobinostat	CCLE	-0.403753	2.43232e-14	369	12	12p11.21	30770242	NM_001002259;NM_023925;NM_032156	Body;Body;Body					TRUE				TRUE
CCDC23	cg26617272	SETDB1	Panobinostat	CCLE	-0.419937	1.72098e-15	369	1	1p34.2	43052313	NM_199342	Body	chr1:43282574-43283090	N_Shelf
CCDC84	cg10090591	KDM2B	Quizartinib	GDSC	-0.406792	5.22282e-22	588	11	11q23.3	118375132	NM_198489	Body	chr11:118868641-118869204	S_Shore		CDMR
CCDC84	cg10090591	KDM2B	Vorinostat	GDSC	-0.407298	5.21802e-20	526	11	11q23.3	118375132	NM_198489	Body	chr11:118868641-118869204	S_Shore		CDMR
CCND3	cg02524834	KDM2B	Panobinostat	CCLE	-0.443605	2.88688e-17	369	6	6p21.1	42042743	NM_001136017;NM_001136126	5'UTR;5'UTR					TRUE				TRUE
CCNY	cg00869330	KDM2B	TL-2-105	GDSC	-0.401459	1.57819e-21	590	10	10p11.21	35661150	NM_181698	5'UTR	chr10:35625049-35626540	N_Shelf							TRUE
CD44	cg04171808	ZBTB38;TET3;TDG;SETDB1	Panobinostat	CCLE	-0.409686	9.33992e-15	369	11	11p13	35145013	NM_001001389;NM_001001392;NM_000610;NM_001001390;NM_001001391	Body;Body;Body;Body;Body					TRUE		11:35188353-35188798	Unclassified	TRUE
CDCP1	cg09220326	TET3;CBX2;SETDB1	Refametinib	GDSC	0.419634	1.21712e-23	597	3	3p21.31	45150425	NM_022842;NM_178181	Body;Body					TRUE				TRUE
CDCP1	cg09220326	TET3;CBX2;SETDB1	Trametinib	GDSC	0.445723	3.2741e-25	564	3	3p21.31	45150425	NM_022842;NM_178181	Body;Body					TRUE				TRUE
CHST13	cg18664965	TET3;KDM2B;SETDB1	Vorinostat	GDSC	-0.407866	4.26317e-20	527	3	3q21.3	127742046	NM_152889	Body	chr3:126260488-126261356	N_Shore			TRUE				TRUE
CIT	cg00685314	SETDB1	Refametinib	GDSC	0.435678	2.3676e-25	597	12	12q24.23	118792072	NM_007174	Body					TRUE				TRUE
CIT	cg00685314	SETDB1	Trametinib	GDSC	0.445877	3.20219e-25	564	12	12q24.23	118792072	NM_007174	Body					TRUE				TRUE
CLASP1	cg18544888	EZH2;SETDB1	Panobinostat	CCLE	-0.401959	3.24607e-14	369	2	2q14.2	121976429	NM_001142273;NM_015282;NM_001142274	Body;Body;Body					TRUE
CMAH	cg00579036	APOBEC3G	Sunitinib	GDSC	0.453521	1.43288e-11	225	6	6p22.2	25246530	NR_002174;NR_027626	TSS1500;Body	chr6:25139920-25140246	N_Shore			TRUE		6:25137919-25139570	Promoter_Associated	TRUE
CMAH	cg00579036	APOBEC3G	Z-LLNle-CHO	GDSC	0.440388	6.46963e-11	225	6	6p22.2	25246530	NR_002174;NR_027626	TSS1500;Body	chr6:25139920-25140246	N_Shore			TRUE		6:25137919-25139570	Promoter_Associated	TRUE
CMIP	cg05740262	KDM2B	Quizartinib	GDSC	-0.420265	2.01073e-23	589	16	16q23.2	80084861	NM_198390	Body					TRUE	16:80084844-80085006			TRUE
COG3	cg06172950	TDG;SETDB1	Refametinib	GDSC	0.42533	2.99252e-24	597	13	13q14.12	44973085	NM_031431	Body					TRUE
COG3	cg06172950	TDG;SETDB1	Trametinib	GDSC	0.419135	1.7333e-22	564	13	13q14.12	44973085	NM_031431	Body					TRUE
COL16A1	cg03537386	CBX2;SETDB1	Refametinib	GDSC	0.446819	1.62896e-26	597	1	1p35.2	31928254	NM_001856	Body					TRUE				TRUE
COL16A1	cg03537386	CBX2;SETDB1	Trametinib	GDSC	0.452296	6.916e-26	564	1	1p35.2	31928254	NM_001856	Body					TRUE				TRUE
COL7A1	cg18656024	KDM2B;SETDB1	Vorinostat	GDSC	-0.40293	1.23867e-19	527	3	3p21.31	48608148	NM_000094	TSS1500	chr3:48631882-48632901	S_Shore			TRUE		3:48632459-48633150	Unclassified_Cell_type_specific
CORO1C	cg09182455	TET3;SETDB1	Panobinostat	CCLE	-0.417378	2.64697e-15	369	12	12q24.11	107641123	NM_014325	5'UTR					TRUE
CPNE7	cg10225951	TET3;KDM2B;CBX2;SETDB1	Panobinostat	CCLE	-0.415248	4.11015e-15	368	16	16q24.3	88175283	NM_014427;NM_153636	Body;Body	chr16:89646178-89647790	Island				16:88173306-88175452			TRUE
CPNE7	cg10225951	TET3;KDM2B;CBX2;SETDB1	Vorinostat	GDSC	-0.41756	5.50148e-21	526	16	16q24.3	88175283	NM_014427;NM_153636	Body;Body	chr16:89646178-89647790	Island				16:88173306-88175452			TRUE
CTTN	cg24395117	TET3;KDM2B;TDG	Tanespimycin	GDSC	0.417664	4.9484e-21	527	11	11q13.3	69923541	NM_005231;NM_138565	5'UTR;5'UTR	chr11:70244288-70245001	S_Shore				11:69921878-69923605
CXorf38	cg06231618	APOBEC3G	XMD8-85	GDSC	0.401655	5.49904e-09	221	X	Xp11.4	40389003	NM_144970	Body	chrX:40506176-40506982	N_Shelf					X:40503965-40504708	Unclassified_Cell_type_specific
CXorf38	cg06231618	APOBEC3G	Z-LLNle-CHO	GDSC	0.404573	2.95029e-09	225	X	Xp11.4	40389003	NM_144970	Body	chrX:40506176-40506982	N_Shelf					X:40503965-40504708	Unclassified_Cell_type_specific
CYFIP1	cg23217940	KDM2B;CBX2;SETDB1	Tanespimycin	GDSC	0.423269	1.40386e-21	527	15	15q11.2	20506258	NM_014608;NM_001033028	Body;TSS1500									TRUE
CYFIP1	cg23217940	KDM2B;CBX2;SETDB1	Trametinib	GDSC	0.404665	5.23643e-21	564	15	15q11.2	20506258	NM_014608;NM_001033028	Body;TSS1500									TRUE
CYFIP2	cg10606923	KDM2B	TL-2-105	GDSC	-0.409756	2.14821e-22	590	5	5q33.3	156750188	NM_001037333;NM_014376;NM_001037332	Body;Body;Body					TRUE				TRUE
CYR61	cg13206932	KDM2B	Panobinostat	CCLE	-0.490434	4.39957e-21	369	1	1p22.3	85820499	NM_001554	Body	chr1:86046362-86047240	S_Shore				1:85820248-85820547
CYR61	cg18027683	KDM2B	Panobinostat	CCLE	-0.465338	5.50079e-19	369	1	1p22.3	85820248	NM_001554	Body	chr1:86046362-86047240	S_Shore				1:85820248-85820547
CYR61	cg11750851	KDM2B	Panobinostat	CCLE	-0.449565	1.00402e-17	369	1	1p22.3	85820021	NM_001554	Body	chr1:86046362-86047240	S_Shore
CYR61	cg11750851	KDM2B	TL-2-105	GDSC	-0.417843	3.25462e-23	590	1	1p22.3	85820021	NM_001554	Body	chr1:86046362-86047240	S_Shore
CYR61	cg11750851	KDM2B	Vorinostat	GDSC	-0.490729	1.41281e-28	527	1	1p22.3	85820021	NM_001554	Body	chr1:86046362-86047240	S_Shore
CYR61	cg18027683	KDM2B	Vorinostat	GDSC	-0.43532	8.77984e-23	527	1	1p22.3	85820248	NM_001554	Body	chr1:86046362-86047240	S_Shore				1:85820248-85820547
CYR61	cg13206932	KDM2B	Vorinostat	GDSC	-0.423675	1.27417e-21	527	1	1p22.3	85820499	NM_001554	Body	chr1:86046362-86047240	S_Shore				1:85820248-85820547
DAPK3	cg08224888	TET3;KDM2B;SETDB1	NPK76-II-72-1	GDSC	-0.406122	4.92306e-22	591	19	19p13.3	3920522	NM_001348	Body	chr19:3970536-3970746	N_Shore		RDMR			19:3969503-3970177	Promoter_Associated_Cell_type_specific	TRUE
DAPK3	cg08224888	TET3;KDM2B;SETDB1	Panobinostat	CCLE	-0.452265	6.11013e-18	369	19	19p13.3	3920522	NM_001348	Body	chr19:3970536-3970746	N_Shore		RDMR			19:3969503-3970177	Promoter_Associated_Cell_type_specific	TRUE
DAPK3	cg03752885	TET3;KDM2B;SETDB1	Panobinostat	CCLE	-0.427383	4.9255e-16	369	19	19p13.3	3920736	NM_001348;NM_001348	1stExon;5'UTR	chr19:3970536-3970746	N_Shore		RDMR			19:3969503-3970177	Promoter_Associated_Cell_type_specific	TRUE
DAPK3	cg26585416	TET3;SETDB1	Panobinostat	CCLE	-0.425562	6.69728e-16	369	19	19p13.3	3920745	NM_001348;NM_001348	1stExon;5'UTR	chr19:3970536-3970746	N_Shore		RDMR			19:3969503-3970177	Promoter_Associated_Cell_type_specific	TRUE
DAPK3	cg08224888	TET3;KDM2B;SETDB1	Vorinostat	GDSC	-0.453268	1.36961e-24	527	19	19p13.3	3920522	NM_001348	Body	chr19:3970536-3970746	N_Shore		RDMR			19:3969503-3970177	Promoter_Associated_Cell_type_specific	TRUE
DAPK3	cg26585416	TET3;SETDB1	Vorinostat	GDSC	-0.417649	4.96217e-21	527	19	19p13.3	3920745	NM_001348;NM_001348	1stExon;5'UTR	chr19:3970536-3970746	N_Shore		RDMR			19:3969503-3970177	Promoter_Associated_Cell_type_specific	TRUE
DAPK3	cg03752885	TET3;KDM2B;SETDB1	Vorinostat	GDSC	-0.412073	1.67896e-20	527	19	19p13.3	3920736	NM_001348;NM_001348	1stExon;5'UTR	chr19:3970536-3970746	N_Shore		RDMR			19:3969503-3970177	Promoter_Associated_Cell_type_specific	TRUE
DCP2	cg10837404	KDM2B;CBX2;SETDB1	Refametinib	GDSC	0.406298	2.94277e-22	597	5	5q22.2	112384188	NM_152624	3'UTR							5:112356259-112356429	Unclassified_Cell_type_specific
DCP2	cg10837404	KDM2B;CBX2;SETDB1	Trametinib	GDSC	0.428151	2.24534e-23	564	5	5q22.2	112384188	NM_152624	3'UTR							5:112356259-112356429	Unclassified_Cell_type_specific
DDA1	cg17799563	KDM2B	I-BET-762	GDSC	-0.404481	9.86224e-22	587	19	19p13.11	17283775	NM_024050	Body	chr19:17420717-17420939	S_Shore			TRUE				TRUE
DDA1	cg17799563	KDM2B	Panobinostat	CCLE	-0.407925	1.24378e-14	369	19	19p13.11	17283775	NM_024050	Body	chr19:17420717-17420939	S_Shore			TRUE				TRUE
DDA1	cg17799563	KDM2B	T0901317	GDSC	-0.404792	9.86317e-22	586	19	19p13.11	17283775	NM_024050	Body	chr19:17420717-17420939	S_Shore			TRUE				TRUE
DDA1	cg17799563	KDM2B	TL-2-105	GDSC	-0.429094	2.14275e-24	590	19	19p13.11	17283775	NM_024050	Body	chr19:17420717-17420939	S_Shore			TRUE				TRUE
DDA1	cg15734198	KDM2B	TL-2-105	GDSC	-0.423781	7.57667e-24	590	19	19p13.11	17284023	NM_024050	Body	chr19:17420717-17420939	S_Shelf							TRUE
DDA1	cg17799563	KDM2B	Vorinostat	GDSC	-0.424748	1.01647e-21	527	19	19p13.11	17283775	NM_024050	Body	chr19:17420717-17420939	S_Shore			TRUE				TRUE
DDA1	cg15734198	KDM2B	Vorinostat	GDSC	-0.407939	4.19883e-20	527	19	19p13.11	17284023	NM_024050	Body	chr19:17420717-17420939	S_Shelf							TRUE
DDA1	cg17799563	KDM2B	XMD13-2	GDSC	-0.404616	7.58432e-22	590	19	19p13.11	17283775	NM_024050	Body	chr19:17420717-17420939	S_Shore			TRUE				TRUE
DDA1	cg15734198	KDM2B	XMD13-2	GDSC	-0.402933	1.12426e-21	590	19	19p13.11	17284023	NM_024050	Body	chr19:17420717-17420939	S_Shelf							TRUE
DENND3	cg10113526	KDM2B	Panobinostat	CCLE	-0.412135	6.27535e-15	369	8	8q24.3	142232919	NM_014957	Body					TRUE	8:142232782-142232990			TRUE
DGCR2	cg02771464	DNMT1	BX-912	GDSC	-0.400577	1.95075e-21	590	22	22q11.21	17488494	NM_005137	Body	chr22:19109068-19110329	N_Shore
DGCR2	cg02771464	DNMT1	Daporinad	GDSC	-0.403801	4.39957e-21	569	22	22q11.21	17488494	NM_005137	Body	chr22:19109068-19110329	N_Shore
DGCR2	cg02771464	DNMT1	GSK429286A	GDSC	-0.402884	1.1332e-21	590	22	22q11.21	17488494	NM_005137	Body	chr22:19109068-19110329	N_Shore
DGCR2	cg02771464	DNMT1	KIN001-260	GDSC	-0.411771	1.22136e-22	591	22	22q11.21	17488494	NM_005137	Body	chr22:19109068-19110329	N_Shore
DISC1;TSNAX-DISC1	cg22367981	KDM2B	Panobinostat	CCLE	-0.42561	7.94795e-16	367	1	1q42.2	230030671	NM_001012959;NM_018662;NM_001164539;NM_001012957;NM_001164541;NM_001164540;NM_001164542;NR_028393;NM_001164538;NM_001164537;NM_001164546;NM_001164547	Body;Body;Body;Body;Body;Body;Body;Body;Body;Body;Body;Body					TRUE
DISC1;TSNAX-DISC1	cg22367981	KDM2B	Vorinostat	GDSC	-0.419082	4.2606e-21	525	1	1q42.2	230030671	NM_001012959;NM_018662;NM_001164539;NM_001012957;NM_001164541;NM_001164540;NM_001164542;NR_028393;NM_001164538;NM_001164537;NM_001164546;NM_001164547	Body;Body;Body;Body;Body;Body;Body;Body;Body;Body;Body;Body					TRUE
DOCK2	cg02363593	KDM2B;SETDB1	Panobinostat	CCLE	-0.454189	4.30643e-18	369	5	5q35.1	169055770	NM_004946	Body					TRUE				TRUE
DOCK2	cg02363593	KDM2B;SETDB1	TL-2-105	GDSC	-0.425496	5.10827e-24	590	5	5q35.1	169055770	NM_004946	Body					TRUE				TRUE
DOCK2	cg02363593	KDM2B;SETDB1	Vorinostat	GDSC	-0.42535	8.77648e-22	527	5	5q35.1	169055770	NM_004946	Body					TRUE				TRUE
DOCK2	cg02363593	KDM2B;SETDB1	WZ3105	GDSC	-0.400434	2.01697e-21	590	5	5q35.1	169055770	NM_004946	Body					TRUE				TRUE
DUS4L;COG5	cg25298235	SETDB1	Panobinostat	CCLE	-0.426693	1.12782e-15	361	7	7q22.3	106992628	NM_001161520;NM_006348;NM_181733;NM_181581	TSS1500;TSS1500;TSS1500;5'UTR	chr7:107204114-107204797	S_Shore
DUSP14	cg20695611	SETDB1	Panobinostat	CCLE	-0.407509	1.33089e-14	369	17	17q12	32927761	NM_007026	5'UTR	chr17:35849290-35850483	S_Shelf							TRUE
DUSP14	cg20695611	SETDB1	Vorinostat	GDSC	-0.414768	9.37022e-21	527	17	17q12	32927761	NM_007026	5'UTR	chr17:35849290-35850483	S_Shelf							TRUE
DUSP5	cg10080966	ZBTB38	Trametinib	GDSC	0.403556	6.75183e-21	564	10	10q25.2	112250857	NM_004419	Body	chr10:112257163-112258684	S_Shelf		RDMR			10:112260834-112260936	Unclassified	TRUE
EFHC1	cg19340296	SETDB1	Panobinostat	CCLE	-0.438552	1.36916e-16	362	6	6p12.2	52396763	NM_018100	Body	chr6:52284749-52285253	S_Shelf							TRUE
EFHC1	cg19340296	SETDB1	TL-2-105	GDSC	-0.417218	7.31098e-23	581	6	6p12.2	52396763	NM_018100	Body	chr6:52284749-52285253	S_Shelf							TRUE
EFTUD1	cg11401820	ZBTB38;TET3;KDM2B;CBX2;SETDB1	Panobinostat	CCLE	-0.457208	2.46692e-18	369	15	15q25.2	80212339	NM_001040610;NM_024580	Body;Body					TRUE				TRUE
EHD1	cg23881697	KDM2B	Panobinostat	CCLE	-0.412926	5.5156e-15	369	11	11q13.1	64378815	NM_006795	Body	chr11:64621207-64622246	Island				11:64378213-64378816			TRUE
ELK3	cg01291854	KDM2B;CBX2	Quizartinib	GDSC	-0.405812	6.14785e-22	589	12	12q23.1	95138042	NM_005230	5'UTR					TRUE				TRUE
ELK3	cg01291854	KDM2B;CBX2	TL-2-105	GDSC	-0.402926	1.12426e-21	590	12	12q23.1	95138042	NM_005230	5'UTR					TRUE				TRUE
ENTPD7	cg13859771	ZBTB38;TET3;SETDB1	Panobinostat	CCLE	-0.411864	6.56262e-15	369	10	10q24.2	101411132	NM_020354	Body	chr10:101418868-101419589	S_Shore							TRUE
ERI3	cg22709362	KDM2B	Crizotinib	GDSC	-0.43679	5.92616e-11	230	1	1p34.1	44566167	NM_024066	Body					TRUE		1:44793508-44793670	Gene_Associated_Cell_type_specific
ERI3	cg22709362	KDM2B	Imatinib	GDSC	-0.409162	1.10367e-09	231	1	1p34.1	44566167	NM_024066	Body					TRUE		1:44793508-44793670	Gene_Associated_Cell_type_specific
ERI3	cg22709362	KDM2B	Panobinostat	CCLE	-0.403387	2.58044e-14	369	1	1p34.1	44566167	NM_024066	Body					TRUE		1:44793508-44793670	Gene_Associated_Cell_type_specific
ERI3	cg22709362	KDM2B	T0901317	GDSC	-0.413786	1.10941e-22	586	1	1p34.1	44566167	NM_024066	Body					TRUE		1:44793508-44793670	Gene_Associated_Cell_type_specific
ERI3	cg22709362	KDM2B	Vorinostat	GDSC	-0.465337	7.78501e-26	527	1	1p34.1	44566167	NM_024066	Body					TRUE		1:44793508-44793670	Gene_Associated_Cell_type_specific
ERI3	cg22709362	KDM2B	VX-702	GDSC	-0.443918	1.82738e-23	523	1	1p34.1	44566167	NM_024066	Body					TRUE		1:44793508-44793670	Gene_Associated_Cell_type_specific
EXTL3	cg00328720	SETDB1	Refametinib	GDSC	0.410304	1.10873e-22	597	8	8p21.1	28618809	NM_001440	5'UTR	chr8:28558588-28559960	S_Shelf
EXTL3	cg00328720	SETDB1	Trametinib	GDSC	0.406446	3.47366e-21	564	8	8p21.1	28618809	NM_001440	5'UTR	chr8:28558588-28559960	S_Shelf
FBXL18	cg18195165	KDM2B;CBX2;SETDB1	Panobinostat	CCLE	-0.407951	1.23877e-14	369	7	7p22.1	5516096	NM_024963	Body	chr7:5553168-5553517	N_Shelf
FHL2	cg25332717	KDM2B;SETDB1	Panobinostat	CCLE	-0.460238	1.42145e-18	369	2	2q12.2	105387101	NM_201557	5'UTR					TRUE		2:106020213-106020762	Unclassified	TRUE
FHL2	cg00004700	CBX2	Trametinib	GDSC	0.402011	9.5411e-21	564	2	2q12.2	105380317	NM_201557;NM_001039492;NM_001450;NM_201555	5'UTR;5'UTR;5'UTR;5'UTR	chr2:106014878-106015884	N_Shore
FHL2	cg25332717	KDM2B;SETDB1	Vorinostat	GDSC	-0.410033	2.625e-20	527	2	2q12.2	105387101	NM_201557	5'UTR					TRUE		2:106020213-106020762	Unclassified	TRUE
FLJ39653	cg10051588	ZBTB38;TET3;KDM2B;SETDB1	Panobinostat	CCLE	-0.418039	2.37098e-15	369	4	4p15.32	15864536	NR_027697;NR_027696	Body;Body	chr4:16257947-16258227	N_Shelf			TRUE				TRUE
FLJ39653	cg10051588	ZBTB38;TET3;KDM2B;SETDB1	Vorinostat	GDSC	-0.401481	1.70183e-19	527	4	4p15.32	15864536	NR_027697;NR_027696	Body;Body	chr4:16257947-16258227	N_Shelf			TRUE				TRUE
FTO	cg02992067	KDM2B	Panobinostat	CCLE	-0.450378	8.62753e-18	369	16	16q12.2	52413670	NM_001080432	Body					TRUE				TRUE
GALE	cg25203007	KDM2B	Quizartinib	GDSC	-0.403434	1.07995e-21	589	1	1p36.11	23998604	NM_001127621;NM_001127621;NM_001008216;NM_000403	5'UTR;1stExon;5'UTR;5'UTR	chr1:24126799-24127549	N_Shore					1:24125989-24126220	Promoter_Associated_Cell_type_specific
GALE	cg25203007	KDM2B	TL-2-105	GDSC	-0.40425	8.19936e-22	590	1	1p36.11	23998604	NM_001127621;NM_001127621;NM_001008216;NM_000403	5'UTR;1stExon;5'UTR;5'UTR	chr1:24126799-24127549	N_Shore					1:24125989-24126220	Promoter_Associated_Cell_type_specific
GNG7	cg07843390	KDM2B	BMS-345541	GDSC	-0.403043	1.09678e-21	590	19	19p13.3	2492015	NM_052847	5'UTR	chr19:2540906-2541138	Island				19:2491651-2492113
GNG7	cg07843390	KDM2B	Imatinib	GDSC	-0.427934	1.45679e-10	231	19	19p13.3	2492015	NM_052847	5'UTR	chr19:2540906-2541138	Island				19:2491651-2492113
GNG7	cg07843390	KDM2B	Methotrexate	GDSC	-0.402631	1.54018e-19	525	19	19p13.3	2492015	NM_052847	5'UTR	chr19:2540906-2541138	Island				19:2491651-2492113
GNG7	cg07843390	KDM2B	NPK76-II-72-1	GDSC	-0.424493	6.00588e-24	591	19	19p13.3	2492015	NM_052847	5'UTR	chr19:2540906-2541138	Island				19:2491651-2492113
GNG7	cg08407014	KDM2B	Panobinostat	CCLE	-0.447755	1.3832e-17	369	19	19p13.3	2492104	NM_052847	5'UTR	chr19:2540906-2541138	Island				19:2491651-2492113
GNG7	cg07843390	KDM2B	Panobinostat	CCLE	-0.420672	1.52137e-15	369	19	19p13.3	2492015	NM_052847	5'UTR	chr19:2540906-2541138	Island				19:2491651-2492113
GNG7	cg07843390	KDM2B	Quizartinib	GDSC	-0.401986	1.50965e-21	589	19	19p13.3	2492015	NM_052847	5'UTR	chr19:2540906-2541138	Island				19:2491651-2492113
GNG7	cg07843390	KDM2B	Tubastatin A	GDSC	-0.405872	7.0653e-22	587	19	19p13.3	2492015	NM_052847	5'UTR	chr19:2540906-2541138	Island				19:2491651-2492113
GNG7	cg07843390	KDM2B	UNC1215	GDSC	-0.406495	1.60012e-21	574	19	19p13.3	2492015	NM_052847	5'UTR	chr19:2540906-2541138	Island				19:2491651-2492113
GNG7	cg07843390	KDM2B	Vorinostat	GDSC	-0.450968	2.39682e-24	527	19	19p13.3	2492015	NM_052847	5'UTR	chr19:2540906-2541138	Island				19:2491651-2492113
GNG7	cg08407014	KDM2B	Vorinostat	GDSC	-0.436151	7.20944e-23	527	19	19p13.3	2492104	NM_052847	5'UTR	chr19:2540906-2541138	Island				19:2491651-2492113
GNG7	cg07843390	KDM2B	VX-702	GDSC	-0.435792	1.09757e-22	523	19	19p13.3	2492015	NM_052847	5'UTR	chr19:2540906-2541138	Island				19:2491651-2492113
GNG7	cg08407014	KDM2B	VX-702	GDSC	-0.403522	1.4796e-19	523	19	19p13.3	2492104	NM_052847	5'UTR	chr19:2540906-2541138	Island				19:2491651-2492113
GNG7	cg07843390	KDM2B	XMD14-99	GDSC	-0.411905	1.2709e-22	590	19	19p13.3	2492015	NM_052847	5'UTR	chr19:2540906-2541138	Island				19:2491651-2492113
GNG7	cg07843390	KDM2B	Zibotentan	GDSC	-0.408337	2.83091e-22	591	19	19p13.3	2492015	NM_052847	5'UTR	chr19:2540906-2541138	Island				19:2491651-2492113
GPC6	cg25866212	TET3;SETDB1	Panobinostat	CCLE	-0.40109	3.72111e-14	369	13	13q31.3	92699974	NM_005708	Body					TRUE
GPC6	cg02319868	TET3;SETDB1	Tanespimycin	GDSC	0.410827	2.20096e-20	527	13	13q31.3	93683862	NM_005708	Body					TRUE				TRUE
GPR155	cg26462055	KDM2B	BMS-345541	GDSC	-0.413931	8.01098e-23	590	2	2q31.1	175015911	NM_152529;NM_001033045	Body;Body					TRUE
GPR155	cg26462055	KDM2B	GSK1070916	GDSC	-0.400837	5.15728e-21	576	2	2q31.1	175015911	NM_152529;NM_001033045	Body;Body					TRUE
GPR155	cg26462055	KDM2B	NPK76-II-72-1	GDSC	-0.40328	9.71841e-22	591	2	2q31.1	175015911	NM_152529;NM_001033045	Body;Body					TRUE
GPR155	cg26462055	KDM2B	Quizartinib	GDSC	-0.413024	1.0782e-22	589	2	2q31.1	175015911	NM_152529;NM_001033045	Body;Body					TRUE
GPR155	cg26462055	KDM2B	TL-2-105	GDSC	-0.447508	2.55981e-26	590	2	2q31.1	175015911	NM_152529;NM_001033045	Body;Body					TRUE
GPR155	cg26462055	KDM2B	Vorinostat	GDSC	-0.40969	2.83755e-20	527	2	2q31.1	175015911	NM_152529;NM_001033045	Body;Body					TRUE
GPR155	cg26462055	KDM2B	XMD13-2	GDSC	-0.405815	5.66248e-22	590	2	2q31.1	175015911	NM_152529;NM_001033045	Body;Body					TRUE
GPX4	cg10732871	CBX2	Panobinostat	CCLE	-0.403327	2.60491e-14	369	19	19p13.3	1053675	NM_002085;NM_001039847	TSS1500;TSS1500	chr19:1103722-1105758	N_Shore					19:1102583-1103017	Unclassified_Cell_type_specific	TRUE
GRK5	cg08650639	TET3;KDM2B;SETDB1	TL-2-105	GDSC	-0.40819	3.13987e-22	590	10	10q26.11	121003106	NM_005308	Body					TRUE				TRUE
GRK5	cg08650639	TET3;KDM2B;SETDB1	Vorinostat	GDSC	-0.421062	2.30728e-21	527	10	10q26.11	121003106	NM_005308	Body					TRUE				TRUE
GTF2H3	cg11606195	TET3;SETDB1	Tanespimycin	GDSC	0.405594	7.46836e-20	526	12	12q24.31	122711063	NM_001516	3'UTR									TRUE
GTF3C1	cg01034813	KDM2B;SETDB1	Panobinostat	CCLE	-0.440151	5.29228e-17	369	16	16p12.1	27394548	NM_001520	Body					TRUE				TRUE
GTF3C1	cg01034813	KDM2B;SETDB1	TAK-715	GDSC	-0.406461	4.90858e-22	590	16	16p12.1	27394548	NM_001520	Body					TRUE				TRUE
GTF3C1	cg01034813	KDM2B;SETDB1	Vorinostat	GDSC	-0.432806	1.53783e-22	527	16	16p12.1	27394548	NM_001520	Body					TRUE				TRUE
HDAC9	cg16925459	KDM2B;SETDB1	GSK429286A	GDSC	-0.402334	1.2862e-21	590	7	7p21.1	18515106	NM_178425;NM_178423;NM_058177;NM_058176;NM_014707	Body;Body;Body;Body;Body					TRUE
HDAC9	cg16925459	KDM2B;SETDB1	TL-2-105	GDSC	-0.401716	1.49584e-21	590	7	7p21.1	18515106	NM_178425;NM_178423;NM_058177;NM_058176;NM_014707	Body;Body;Body;Body;Body					TRUE
HDAC9	cg16925459	KDM2B;SETDB1	Vorinostat	GDSC	-0.401117	1.83531e-19	527	7	7p21.1	18515106	NM_178425;NM_178423;NM_058177;NM_058176;NM_014707	Body;Body;Body;Body;Body					TRUE
HKDC1	cg00838397	KDM2B	Quizartinib	GDSC	-0.412388	1.22321e-22	589	10	10q21.3	70662231	NM_025130	Body					TRUE				TRUE
HKDC1	cg00838397	KDM2B	TL-2-105	GDSC	-0.433306	7.35512e-25	590	10	10q21.3	70662231	NM_025130	Body					TRUE				TRUE
HKDC1	cg00838397	KDM2B	Vorinostat	GDSC	-0.42028	2.75151e-21	527	10	10q21.3	70662231	NM_025130	Body					TRUE				TRUE
HPD	cg02506908	KDM2B;SETDB1	BMS-345541	GDSC	-0.404484	7.8348e-22	590	12	12q24.31	120781791	NM_002150	TSS1500					TRUE				TRUE
HPD	cg02506908	KDM2B;SETDB1	TL-2-105	GDSC	-0.413415	9.12782e-23	590	12	12q24.31	120781791	NM_002150	TSS1500					TRUE				TRUE
HPD	cg02506908	KDM2B;SETDB1	Vorinostat	GDSC	-0.414933	9.05399e-21	527	12	12q24.31	120781791	NM_002150	TSS1500					TRUE				TRUE
HRH1	cg27092248	KDM2B	Panobinostat	CCLE	-0.41636	3.13011e-15	369	3	3p25.3	11153798	NM_001098213;NM_001098213	5'UTR;1stExon					TRUE				TRUE
HRH1	cg08831077	KDM2B	Panobinostat	CCLE	-0.412781	5.6442e-15	369	3	3p25.3	11153745	NM_001098213	TSS200					TRUE				TRUE
HRH1	cg25677394	KDM2B;SETDB1	Panobinostat	CCLE	-0.411936	6.48731e-15	369	3	3p25.3	11153758	NM_001098213	TSS200					TRUE				TRUE
HRH1	cg06457736	KDM2B;SETDB1	Panobinostat	CCLE	-0.408001	1.22907e-14	369	3	3p25.3	11153683	NM_001098213	TSS200					TRUE
HSD17B12	cg14753094	TET3;KDM2B;CBX2;SETDB1	Refametinib	GDSC	0.403516	6.29982e-22	596	11	11p11.2	43809459	NM_016142	Body					TRUE				TRUE
HSD17B12	cg14753094	TET3;KDM2B;CBX2;SETDB1	Trametinib	GDSC	0.452315	7.23205e-26	563	11	11p11.2	43809459	NM_016142	Body					TRUE				TRUE
HSD17B12	cg14753094	TET3;KDM2B;CBX2;SETDB1	Vorinostat	GDSC	-0.415803	8.04271e-21	526	11	11p11.2	43809459	NM_016142	Body					TRUE				TRUE
IDS	cg21411291	KDM2B	BX-912	GDSC	-0.400423	2.01901e-21	590	X	Xq28	148384930	NM_000202;NM_006123;NM_001166550	Body;Body;Body					TRUE				TRUE
IDS	cg21411291	KDM2B	Daporinad	GDSC	-0.412842	5.35628e-22	569	X	Xq28	148384930	NM_000202;NM_006123;NM_001166550	Body;Body;Body					TRUE				TRUE
IDS	cg21411291	KDM2B	GSK319347A	GDSC	-0.406926	2.75316e-09	223	X	Xq28	148384930	NM_000202;NM_006123;NM_001166550	Body;Body;Body					TRUE				TRUE
IDS	cg21411291	KDM2B	I-BET-762	GDSC	-0.441555	1.25168e-25	587	X	Xq28	148384930	NM_000202;NM_006123;NM_001166550	Body;Body;Body					TRUE				TRUE
IDS	cg21411291	KDM2B	Panobinostat	CCLE	-0.410004	8.8691e-15	369	X	Xq28	148384930	NM_000202;NM_006123;NM_001166550	Body;Body;Body					TRUE				TRUE
IDS	cg21411291	KDM2B	Quizartinib	GDSC	-0.435487	5.00056e-25	589	X	Xq28	148384930	NM_000202;NM_006123;NM_001166550	Body;Body;Body					TRUE				TRUE
IDS	cg21411291	KDM2B	TL-2-105	GDSC	-0.423868	7.48698e-24	590	X	Xq28	148384930	NM_000202;NM_006123;NM_001166550	Body;Body;Body					TRUE				TRUE
IDS	cg21411291	KDM2B	Vorinostat	GDSC	-0.430143	2.87138e-22	527	X	Xq28	148384930	NM_000202;NM_006123;NM_001166550	Body;Body;Body					TRUE				TRUE
IL18	cg15418499	KDM2B;CBX2	Panobinostat	CCLE	-0.406928	1.4617e-14	369	11	11q23.1	111533498	NM_001562	5'UTR					TRUE				TRUE
IL18	cg15418499	KDM2B;CBX2	Trametinib	GDSC	0.430209	1.35066e-23	564	11	11q23.1	111533498	NM_001562	5'UTR					TRUE				TRUE
IL18	cg15418499	KDM2B;CBX2	Vorinostat	GDSC	-0.400644	2.02466e-19	527	11	11q23.1	111533498	NM_001562	5'UTR					TRUE				TRUE
IMMP2L	cg07373723	CBX2;SETDB1	Refametinib	GDSC	0.426014	2.97844e-24	595	7	7q31.1	110625697	NM_032549	Body					TRUE				TRUE
IMMP2L	cg07373723	CBX2;SETDB1	Trametinib	GDSC	0.444622	5.17288e-25	562	7	7q31.1	110625697	NM_032549	Body					TRUE				TRUE
IQSEC3	cg00718831	TET1	Sunitinib	GDSC	0.421325	5.1965e-10	225	12	12p13.33	148420	NM_001170738;NM_015232	Body;Body			low-CpG:148411-148442		TRUE
IRAK2	cg13419330	TET3;TDG;SETDB1;ZBTB38;KDM2B;CBX2	Trametinib	GDSC	0.403785	6.39357e-21	564	3	3p25.3	10222487	NM_001570	Body					TRUE				TRUE
IRAK2	cg13419330	TET3;TDG;SETDB1;ZBTB38;KDM2B;CBX2	Vorinostat	GDSC	-0.400873	1.93086e-19	527	3	3p25.3	10222487	NM_001570	Body					TRUE				TRUE
ITGA3	cg26184501	KDM2B;SETDB1	Panobinostat	CCLE	-0.46024	1.42138e-18	369	17	17q21.33	45494722	NM_005501;NM_002204	Body;Body							17:48139610-48139732	Unclassified_Cell_type_specific	TRUE
ITGA3	cg26184501	KDM2B;SETDB1	Vorinostat	GDSC	-0.463892	1.07607e-25	527	17	17q21.33	45494722	NM_005501;NM_002204	Body;Body							17:48139610-48139732	Unclassified_Cell_type_specific	TRUE
ITGB5	cg11383291	SETDB1	Refametinib	GDSC	0.409693	1.2709e-22	597	3	3q21.2	126080628	NM_002213	Body					TRUE				TRUE
ITGB5	cg11383291	SETDB1	Tanespimycin	GDSC	0.414554	9.83673e-21	527	3	3q21.2	126080628	NM_002213	Body					TRUE				TRUE
ITGB5	cg11383291	SETDB1	Trametinib	GDSC	0.425383	4.10467e-23	564	3	3q21.2	126080628	NM_002213	Body					TRUE				TRUE
ITPRIPL2	cg09076788	KDM2B	NPK76-II-72-1	GDSC	-0.403028	1.02729e-21	591	16	16p12.3	19032472	NM_001034841;NR_028028	TSS1500;TSS1500	chr16:19125136-19126607	N_Shore				16:19032472-19034781
JUB	cg22935317	KDM2B	BMS-345541	GDSC	-0.411552	1.50731e-22	589	14	14q11.2	22516918	NM_032876;NM_198086	Body;TSS1500	chr14:23449886-23452174	N_Shelf			TRUE				TRUE
JUB	cg22935317	KDM2B	GSK429286A	GDSC	-0.40718	4.4212e-22	589	14	14q11.2	22516918	NM_032876;NM_198086	Body;TSS1500	chr14:23449886-23452174	N_Shelf			TRUE				TRUE
JUB	cg22935317	KDM2B	Imatinib	GDSC	-0.447068	1.63568e-11	231	14	14q11.2	22516918	NM_032876;NM_198086	Body;TSS1500	chr14:23449886-23452174	N_Shelf			TRUE				TRUE
JUB	cg22935317	KDM2B	NPK76-II-72-1	GDSC	-0.412502	1.10941e-22	590	14	14q11.2	22516918	NM_032876;NM_198086	Body;TSS1500	chr14:23449886-23452174	N_Shelf			TRUE				TRUE
JUB	cg22935317	KDM2B	Panobinostat	CCLE	-0.413088	5.83375e-15	368	14	14q11.2	22516918	NM_032876;NM_198086	Body;TSS1500	chr14:23449886-23452174	N_Shelf			TRUE				TRUE
JUB	cg22935317	KDM2B	Quizartinib	GDSC	-0.437805	3.03957e-25	588	14	14q11.2	22516918	NM_032876;NM_198086	Body;TSS1500	chr14:23449886-23452174	N_Shelf			TRUE				TRUE
JUB	cg22935317	KDM2B	T0901317	GDSC	-0.404666	1.08793e-21	585	14	14q11.2	22516918	NM_032876;NM_198086	Body;TSS1500	chr14:23449886-23452174	N_Shelf			TRUE				TRUE
JUB	cg22935317	KDM2B	THZ-2-102-1	GDSC	-0.406197	1.02729e-21	581	14	14q11.2	22516918	NM_032876;NM_198086	Body;TSS1500	chr14:23449886-23452174	N_Shelf			TRUE				TRUE
JUB	cg22935317	KDM2B	Tivozanib	GDSC	-0.40129	1.90864e-21	588	14	14q11.2	22516918	NM_032876;NM_198086	Body;TSS1500	chr14:23449886-23452174	N_Shelf			TRUE				TRUE
JUB	cg22935317	KDM2B	TL-2-105	GDSC	-0.40048	2.14434e-21	589	14	14q11.2	22516918	NM_032876;NM_198086	Body;TSS1500	chr14:23449886-23452174	N_Shelf			TRUE				TRUE
JUB	cg22935317	KDM2B	Tubastatin A	GDSC	-0.406063	7.24707e-22	586	14	14q11.2	22516918	NM_032876;NM_198086	Body;TSS1500	chr14:23449886-23452174	N_Shelf			TRUE				TRUE
JUB	cg22935317	KDM2B	UNC1215	GDSC	-0.409946	7.23628e-22	574	14	14q11.2	22516918	NM_032876;NM_198086	Body;TSS1500	chr14:23449886-23452174	N_Shelf			TRUE				TRUE
JUB	cg22935317	KDM2B	Vorinostat	GDSC	-0.475875	6.94715e-27	526	14	14q11.2	22516918	NM_032876;NM_198086	Body;TSS1500	chr14:23449886-23452174	N_Shelf			TRUE				TRUE
JUB	cg05143345	KDM2B	Vorinostat	GDSC	-0.40895	3.61848e-20	526	14	14q11.2	22517248	NM_032876;NM_198086	Body;TSS1500	chr14:23449886-23452174	N_Shelf			TRUE				TRUE
JUB	cg22935317	KDM2B	VX-702	GDSC	-0.413217	1.93237e-20	522	14	14q11.2	22516918	NM_032876;NM_198086	Body;TSS1500	chr14:23449886-23452174	N_Shelf			TRUE				TRUE
JUB	cg22935317	KDM2B	WZ3105	GDSC	-0.427288	3.45483e-24	589	14	14q11.2	22516918	NM_032876;NM_198086	Body;TSS1500	chr14:23449886-23452174	N_Shelf			TRUE				TRUE
JUB	cg22935317	KDM2B	XMD13-2	GDSC	-0.412389	1.22321e-22	589	14	14q11.2	22516918	NM_032876;NM_198086	Body;TSS1500	chr14:23449886-23452174	N_Shelf			TRUE				TRUE
JUB	cg22935317	KDM2B	XMD14-99	GDSC	-0.400985	1.90685e-21	589	14	14q11.2	22516918	NM_032876;NM_198086	Body;TSS1500	chr14:23449886-23452174	N_Shelf			TRUE				TRUE
JUB	cg22935317	KDM2B	Zibotentan	GDSC	-0.406688	4.61529e-22	590	14	14q11.2	22516918	NM_032876;NM_198086	Body;TSS1500	chr14:23449886-23452174	N_Shelf			TRUE				TRUE
KCNMA1	cg19972648	CBX2	Refametinib	GDSC	0.402502	7.98678e-22	596	10	10q22.3	78780638	NM_001161353;NM_001161352;NM_002247;NM_001014797	Body;Body;Body;Body					TRUE				TRUE
KCNMA1	cg19972648	CBX2	Trametinib	GDSC	0.416675	3.40657e-22	563	10	10q22.3	78780638	NM_001161353;NM_001161352;NM_002247;NM_001014797	Body;Body;Body;Body					TRUE				TRUE
KIAA0146	cg14195992	KDM2B	GSK429286A	GDSC	-0.424292	6.79344e-24	590	8	8q11.21	48428470	NM_001080394	Body					TRUE				TRUE
KIAA0146	cg14195992	KDM2B	Quizartinib	GDSC	-0.416798	4.40167e-23	589	8	8q11.21	48428470	NM_001080394	Body					TRUE				TRUE
KIAA0146	cg14195992	KDM2B	UNC0638	GDSC	-0.401053	2.19479e-22	618	8	8q11.21	48428470	NM_001080394	Body					TRUE				TRUE
KIAA0391	cg18680181	KDM2B;CBX2;SETDB1	Quizartinib	GDSC	-0.419682	3.85044e-23	582	14	14q13.2	34699062	NM_014672	Body					TRUE		14:35629131-35629455	Unclassified_Cell_type_specific	TRUE
KIAA0802	cg22354618	KDM2B	Panobinostat	CCLE	-0.416427	3.09821e-15	369	18	18p11.22	8790458	NM_015210	Body				RDMR					TRUE
KIAA0831	cg26311501	CBX2;SETDB1	Trametinib	GDSC	0.426638	3.37365e-23	563	14	14q22.3	54935376	NM_014924	Body					TRUE				TRUE
KIAA1244	cg26366554	CBX2;SETDB1	Dasatinib	GDSC	0.428081	3.03994e-10	223	6	6q23.3	138651806	NM_020340	Body	chr6:138612989-138613218	N_Shelf							TRUE
KIAA1598	cg08908131	CBX2	Refametinib	GDSC	0.404207	4.95093e-22	597	10	10q25.3	118696928	NM_018330;NM_001127211	Body;Body					TRUE				TRUE
KIAA1598	cg08908131	CBX2	Trametinib	GDSC	0.411326	1.12426e-21	564	10	10q25.3	118696928	NM_018330;NM_001127211	Body;Body					TRUE				TRUE
KIAA1949	cg06644669	APOBEC3G;APOBEC3C	(5Z)-7-Oxozeaenol	GDSC	0.414309	1.55499e-22	580	6	6p21.33	30761778	NM_133471;NM_001134870;NM_133471	5'UTR;5'UTR;1stExon	chr6:30654392-30654934	N_Shore					6:30652289-30655443	Promoter_Associated
KIAA1949	cg23167351	APOBEC3G;APOBEC3C	AZ628	GDSC	0.406375	2.67309e-09	224	6	6p21.33	30758716	NM_001134870;NM_133471	Body;Body	chr6:30654392-30654934	N_Shelf					6:30650111-30651216	Promoter_Associated	TRUE
KIAA1949	cg07474957	APOBEC3G;APOBEC3C	Cyclopamine	GDSC	0.416799	1.195e-09	221	6	6p21.33	30758823	NM_001134870;NM_133471	Body;Body	chr6:30654392-30654934	N_Shelf					6:30650111-30651216	Promoter_Associated	TRUE
KIAA1949	cg06644669	APOBEC3G;APOBEC3C	Dabrafenib	GDSC	0.407857	5.81816e-21	553	6	6p21.33	30761778	NM_133471;NM_001134870;NM_133471	5'UTR;5'UTR;1stExon	chr6:30654392-30654934	N_Shore					6:30652289-30655443	Promoter_Associated
KIAA1949	cg23167351	APOBEC3G;APOBEC3C	Dabrafenib	GDSC	0.407815	5.85322e-21	553	6	6p21.33	30758716	NM_001134870;NM_133471	Body;Body	chr6:30654392-30654934	N_Shelf					6:30650111-30651216	Promoter_Associated	TRUE
KIAA1949	cg07474957	APOBEC3G;APOBEC3C	Dabrafenib	GDSC	0.403816	1.43589e-20	553	6	6p21.33	30758823	NM_001134870;NM_133471	Body;Body	chr6:30654392-30654934	N_Shelf					6:30650111-30651216	Promoter_Associated	TRUE
KIAA1949	cg07474957	APOBEC3G;APOBEC3C	PLX-4720	GDSC	0.406333	2.50706e-22	599	6	6p21.33	30758823	NM_001134870;NM_133471	Body;Body	chr6:30654392-30654934	N_Shelf					6:30650111-30651216	Promoter_Associated	TRUE
KIAA1949	cg12105190	APOBEC3G	PLX-4720	GDSC	0.40566	2.94562e-22	599	6	6p21.33	30761386	NM_001134870;NM_133471	Body;1stExon	chr6:30654392-30654934	N_Shore					6:30652289-30655443	Promoter_Associated
KIAA1949	cg18427856	APOBEC3G;APOBEC3C	PLX-4720	GDSC	0.402599	6.29125e-22	599	6	6p21.33	30760626	NM_001134870;NM_133471	Body;1stExon	chr6:30654392-30654934	N_Shore	low-CpG:30760413-30760648				6:30652289-30655443	Promoter_Associated
KIAA1949	cg07474957	APOBEC3G;APOBEC3C	Sunitinib	GDSC	0.476908	8.36133e-13	225	6	6p21.33	30758823	NM_001134870;NM_133471	Body;Body	chr6:30654392-30654934	N_Shelf					6:30650111-30651216	Promoter_Associated	TRUE
KIAA1949	cg11288144	APOBEC3G;APOBEC3C	Sunitinib	GDSC	0.451421	1.8357e-11	225	6	6p21.33	30757888	NM_001134870;NM_133471	Body;Body									TRUE
KIAA1949	cg01413582	APOBEC3G;APOBEC3C	Sunitinib	GDSC	0.436077	1.0481e-10	225	6	6p21.33	30760667	NM_001134870;NM_133471	Body;1stExon	chr6:30654392-30654934	N_Shore					6:30652289-30655443	Promoter_Associated
KIAA1949	cg08253704	APOBEC3G;APOBEC3C	Sunitinib	GDSC	0.421542	5.07581e-10	225	6	6p21.33	30761221	NM_001134870;NM_133471	Body;1stExon	chr6:30654392-30654934	N_Shore					6:30652289-30655443	Promoter_Associated
KIAA1949	cg12036303	APOBEC3G;APOBEC3C	Sunitinib	GDSC	0.415824	9.28036e-10	225	6	6p21.33	30760886	NM_001134870;NM_133471	Body;1stExon	chr6:30654392-30654934	N_Shore		RDMR			6:30652289-30655443	Promoter_Associated
KIAA1949	cg05098566	APOBEC3G;APOBEC3C	Sunitinib	GDSC	0.410864	1.5496e-09	225	6	6p21.33	30760261	NM_001134870;NM_133471	Body;1stExon	chr6:30654392-30654934	N_Shelf		RDMR
KIAA1949	cg12105190	APOBEC3G	Sunitinib	GDSC	0.41023	1.65482e-09	225	6	6p21.33	30761386	NM_001134870;NM_133471	Body;1stExon	chr6:30654392-30654934	N_Shore					6:30652289-30655443	Promoter_Associated
KIAA1949	cg06644669	APOBEC3G;APOBEC3C	Sunitinib	GDSC	0.405597	2.65771e-09	225	6	6p21.33	30761778	NM_133471;NM_001134870;NM_133471	5'UTR;5'UTR;1stExon	chr6:30654392-30654934	N_Shore					6:30652289-30655443	Promoter_Associated
KIAA1949	cg00010853	APOBEC3G	Sunitinib	GDSC	0.401508	4.01279e-09	225	6	6p21.33	30761146	NM_001134870;NM_133471	Body;1stExon	chr6:30654392-30654934	N_Shore		RDMR			6:30652289-30655443	Promoter_Associated
KIAA1949	cg07474957	APOBEC3G;APOBEC3C	XMD8-85	GDSC	0.421578	7.28507e-10	221	6	6p21.33	30758823	NM_001134870;NM_133471	Body;Body	chr6:30654392-30654934	N_Shelf					6:30650111-30651216	Promoter_Associated	TRUE
KIAA1949	cg07474957	APOBEC3G;APOBEC3C	Z-LLNle-CHO	GDSC	0.443476	4.56307e-11	225	6	6p21.33	30758823	NM_001134870;NM_133471	Body;Body	chr6:30654392-30654934	N_Shelf					6:30650111-30651216	Promoter_Associated	TRUE
KIAA1949	cg00010853	APOBEC3G	Z-LLNle-CHO	GDSC	0.409524	1.78078e-09	225	6	6p21.33	30761146	NM_001134870;NM_133471	Body;1stExon	chr6:30654392-30654934	N_Shore		RDMR			6:30652289-30655443	Promoter_Associated
KIAA1949	cg12105190	APOBEC3G	Z-LLNle-CHO	GDSC	0.402301	3.7072e-09	225	6	6p21.33	30761386	NM_001134870;NM_133471	Body;1stExon	chr6:30654392-30654934	N_Shore					6:30652289-30655443	Promoter_Associated
KIFC3	cg07925311	ZBTB38;TET3;KDM2B;CBX2;SETDB1	Trametinib	GDSC	0.421358	1.05616e-22	564	16	16q13	56392937	NM_005550;NM_001130100	5'UTR;5'UTR	chr16:57835955-57836989	N_Shore					16:57834363-57835763	Unclassified	TRUE
KIFC3	cg16429725	TET3;CBX2;SETDB1	Trametinib	GDSC	0.419207	1.70947e-22	564	16	16q13	56355774	NM_005550;NM_001130099;NM_001130100	Body;Body;Body	chr16:57794707-57795059	S_Shelf	low-CpG:56355757-56355785		TRUE				TRUE
KIFC3	cg07925311	ZBTB38;TET3;KDM2B;CBX2;SETDB1	Vorinostat	GDSC	-0.40232	1.42191e-19	527	16	16q13	56392937	NM_005550;NM_001130100	5'UTR;5'UTR	chr16:57835955-57836989	N_Shore					16:57834363-57835763	Unclassified	TRUE
KIRREL	cg08640619	SETDB1	Panobinostat	CCLE	-0.418251	2.28718e-15	369	1	1q23.1	156256144	NM_018240	Body					TRUE				TRUE
KIRREL	cg08640619	SETDB1	Vorinostat	GDSC	-0.422003	1.86486e-21	527	1	1q23.1	156256144	NM_018240	Body					TRUE				TRUE
LEMD2	cg17800396	KDM2B	Panobinostat	CCLE	-0.478285	4.72119e-20	369	6	6p21.31	33857421	NM_001143944;NM_181336	5'UTR;Body					TRUE				TRUE
LEMD2	cg17800396	KDM2B	Quizartinib	GDSC	-0.40942	2.54298e-22	589	6	6p21.31	33857421	NM_001143944;NM_181336	5'UTR;Body					TRUE				TRUE
LEMD2	cg17800396	KDM2B	Vorinostat	GDSC	-0.433648	1.25752e-22	527	6	6p21.31	33857421	NM_001143944;NM_181336	5'UTR;Body					TRUE				TRUE
LEPROT;LEPR	cg01933519	KDM2B;SETDB1	Panobinostat	CCLE	-0.457311	2.42378e-18	369	1	1p31.3	65664292	NM_001003680;NM_001003679;NM_017526;NM_002303	5'UTR;5'UTR;Body;5'UTR					TRUE
LEPROT;LEPR	cg01933519	KDM2B;SETDB1	Vorinostat	GDSC	-0.400966	1.89357e-19	527	1	1p31.3	65664292	NM_001003680;NM_001003679;NM_017526;NM_002303	5'UTR;5'UTR;Body;5'UTR					TRUE
LHFPL2	cg17462560	ZBTB38;KDM2B;CBX2	TL-2-105	GDSC	-0.414029	7.80217e-23	590	5	5q14.1	77850307	NM_005779	5'UTR					TRUE				TRUE
LIMD1	cg25437886	KDM2B	Panobinostat	CCLE	-0.451519	6.98749e-18	369	3	3p21.31	45652350	NM_014240	Body					TRUE				TRUE
LIMD1	cg25437886	KDM2B	Vorinostat	GDSC	-0.436334	7.50869e-23	526	3	3p21.31	45652350	NM_014240	Body					TRUE				TRUE
LMO7	cg26400954	KDM2B	Navitoclax	GDSC	-0.403345	1.13475e-19	527	13	13q22.2	75189076	NM_005358	Body					TRUE				TRUE
LMO7	cg26400954	KDM2B	Quizartinib	GDSC	-0.403627	1.0323e-21	589	13	13q22.2	75189076	NM_005358	Body					TRUE				TRUE
LMO7	cg26400954	KDM2B	TL-2-105	GDSC	-0.400928	1.78957e-21	590	13	13q22.2	75189076	NM_005358	Body					TRUE				TRUE
LMO7	cg26400954	KDM2B	Vorinostat	GDSC	-0.435655	8.07089e-23	527	13	13q22.2	75189076	NM_005358	Body					TRUE				TRUE
LOC284009	cg16002660	KDM2B;EHMT2;CBX2	Quizartinib	GDSC	-0.418009	3.35077e-23	589	17	17p13.3	2257028	NR_028335	Body				RDMR	TRUE				TRUE
LOC284009	cg16002660	KDM2B;EHMT2;CBX2	TL-2-105	GDSC	-0.406256	5.1193e-22	590	17	17p13.3	2257028	NR_028335	Body				RDMR	TRUE				TRUE
LONRF1	cg24921221	KDM2B;CBX2;SETDB1	Amuvatinib	GDSC	-0.44213	9.98023e-26	588	8	8p23.1	12628563	NM_152271	Body					TRUE
LONRF1	cg24921221	KDM2B;CBX2;SETDB1	Panobinostat	CCLE	-0.413662	5.32044e-15	368	8	8p23.1	12628563	NM_152271	Body					TRUE
LPP	cg02524983	KDM2B	Imatinib	GDSC	-0.401847	2.36205e-09	231	3	3q28	189495612	NM_001167672;NM_001167671;NM_005578	5'UTR;5'UTR;5'UTR
LPP	cg02524983	KDM2B	Vorinostat	GDSC	-0.405717	6.77985e-20	527	3	3q28	189495612	NM_001167672;NM_001167671;NM_005578	5'UTR;5'UTR;5'UTR
LRRC2	cg09670263	SETDB1	Trametinib	GDSC	0.41363	6.5966e-22	564	3	3p21.31	46533640	NM_024512;NM_024750	3'UTR;3'UTR					TRUE				TRUE
LTBP1	cg16336556	KDM2B	Panobinostat	CCLE	-0.403014	2.73944e-14	369	2	2p22.3	33148642	NM_206943	Body					TRUE				TRUE
MACF1	cg00352106	CBX2;SETDB1	Refametinib	GDSC	0.410457	1.08181e-22	597	1	1p34.2	39636784	NM_012090;NM_033044	Body;Body					TRUE				TRUE
MACF1	cg00352106	CBX2;SETDB1	Selumetinib	GDSC	0.401121	7.74702e-22	601	1	1p34.2	39636784	NM_012090;NM_033044	Body;Body					TRUE				TRUE
MACF1	cg00352106	CBX2;SETDB1	Trametinib	GDSC	0.420649	1.22136e-22	564	1	1p34.2	39636784	NM_012090;NM_033044	Body;Body					TRUE				TRUE
MADD	cg03393444	KDM2B	Quizartinib	GDSC	0.402945	1.19989e-21	589	11	11p11.2	47249625	NM_130474;NM_001135944;NM_130473;NM_130471;NM_001135943;NM_130470;NM_003682;NM_130472;NM_130476;NM_130475	5'UTR;5'UTR;5'UTR;5'UTR;5'UTR;5'UTR;5'UTR;5'UTR;5'UTR;5'UTR	chr11:47291200-47291858	S_Shore		CDMR
MADD	cg03393444	KDM2B	Vorinostat	GDSC	0.429001	3.72952e-22	527	11	11p11.2	47249625	NM_130474;NM_001135944;NM_130473;NM_130471;NM_001135943;NM_130470;NM_003682;NM_130472;NM_130476;NM_130475	5'UTR;5'UTR;5'UTR;5'UTR;5'UTR;5'UTR;5'UTR;5'UTR;5'UTR;5'UTR	chr11:47291200-47291858	S_Shore		CDMR
MADD	cg03393444	KDM2B	VX-702	GDSC	0.410208	3.47278e-20	523	11	11p11.2	47249625	NM_130474;NM_001135944;NM_130473;NM_130471;NM_001135943;NM_130470;NM_003682;NM_130472;NM_130476;NM_130475	5'UTR;5'UTR;5'UTR;5'UTR;5'UTR;5'UTR;5'UTR;5'UTR;5'UTR;5'UTR	chr11:47291200-47291858	S_Shore		CDMR
MADD	cg03393444	KDM2B	XMD14-99	GDSC	0.408449	2.96059e-22	590	11	11p11.2	47249625	NM_130474;NM_001135944;NM_130473;NM_130471;NM_001135943;NM_130470;NM_003682;NM_130472;NM_130476;NM_130475	5'UTR;5'UTR;5'UTR;5'UTR;5'UTR;5'UTR;5'UTR;5'UTR;5'UTR;5'UTR	chr11:47291200-47291858	S_Shore		CDMR
MAEA	cg19318218	KDM2B	Panobinostat	CCLE	-0.433119	1.82911e-16	369	4	4p16.3	1307608	NM_005882;NM_001017405	Body;Body	chr4:1320098-1320301	N_Shelf							TRUE
MAEA	cg19318218	KDM2B	Vorinostat	GDSC	-0.41823	4.38696e-21	527	4	4p16.3	1307608	NM_005882;NM_001017405	Body;Body	chr4:1320098-1320301	N_Shelf							TRUE
MAFK	cg12359001	KDM2B	BMS-345541	GDSC	-0.433367	7.35512e-25	590	7	7p22.3	1543291	NM_002360	5'UTR	chr7:1575736-1575993	S_Shore			TRUE	7:1542920-1544949	7:1576442-1576863	Promoter_Associated_Cell_type_specific
MAFK	cg03331514	KDM2B	BMS-345541	GDSC	-0.421963	1.20757e-23	590	7	7p22.3	1543542	NM_002360	5'UTR	chr7:1575736-1575993	S_Shore			TRUE	7:1542920-1544949
MAFK	cg16622899	KDM2B	BMS-345541	GDSC	-0.410664	1.71167e-22	590	7	7p22.3	1543529	NM_002360	5'UTR	chr7:1575736-1575993	S_Shore			TRUE	7:1542920-1544949
MAFK	cg03331514	KDM2B	GSK429286A	GDSC	-0.403201	1.05997e-21	590	7	7p22.3	1543542	NM_002360	5'UTR	chr7:1575736-1575993	S_Shore			TRUE	7:1542920-1544949
MAFK	cg03331514	KDM2B	I-BET-762	GDSC	-0.421005	1.97428e-23	587	7	7p22.3	1543542	NM_002360	5'UTR	chr7:1575736-1575993	S_Shore			TRUE	7:1542920-1544949
MAFK	cg16622899	KDM2B	I-BET-762	GDSC	-0.407448	4.86601e-22	587	7	7p22.3	1543529	NM_002360	5'UTR	chr7:1575736-1575993	S_Shore			TRUE	7:1542920-1544949
MAFK	cg03331514	KDM2B	KIN001-260	GDSC	-0.400683	1.76346e-21	591	7	7p22.3	1543542	NM_002360	5'UTR	chr7:1575736-1575993	S_Shore			TRUE	7:1542920-1544949
MAFK	cg16622899	KDM2B	Masitinib	GDSC	-0.410402	2.00066e-22	589	7	7p22.3	1543529	NM_002360	5'UTR	chr7:1575736-1575993	S_Shore			TRUE	7:1542920-1544949
MAFK	cg12359001	KDM2B	Methotrexate	GDSC	-0.420515	3.05625e-21	525	7	7p22.3	1543291	NM_002360	5'UTR	chr7:1575736-1575993	S_Shore			TRUE	7:1542920-1544949	7:1576442-1576863	Promoter_Associated_Cell_type_specific
MAFK	cg12359001	KDM2B	Navitoclax	GDSC	-0.411752	1.79855e-20	527	7	7p22.3	1543291	NM_002360	5'UTR	chr7:1575736-1575993	S_Shore			TRUE	7:1542920-1544949	7:1576442-1576863	Promoter_Associated_Cell_type_specific
MAFK	cg03331514	KDM2B	NPK76-II-72-1	GDSC	-0.431253	1.13722e-24	591	7	7p22.3	1543542	NM_002360	5'UTR	chr7:1575736-1575993	S_Shore			TRUE	7:1542920-1544949
MAFK	cg12359001	KDM2B	Panobinostat	CCLE	-0.430943	2.67378e-16	369	7	7p22.3	1543291	NM_002360	5'UTR	chr7:1575736-1575993	S_Shore			TRUE	7:1542920-1544949	7:1576442-1576863	Promoter_Associated_Cell_type_specific
MAFK	cg16622899	KDM2B	Panobinostat	CCLE	-0.414634	4.17794e-15	369	7	7p22.3	1543529	NM_002360	5'UTR	chr7:1575736-1575993	S_Shore			TRUE	7:1542920-1544949
MAFK	cg16622899	KDM2B	Quizartinib	GDSC	-0.425349	5.7739e-24	589	7	7p22.3	1543529	NM_002360	5'UTR	chr7:1575736-1575993	S_Shore			TRUE	7:1542920-1544949
MAFK	cg03331514	KDM2B	Quizartinib	GDSC	-0.404722	7.94113e-22	589	7	7p22.3	1543542	NM_002360	5'UTR	chr7:1575736-1575993	S_Shore			TRUE	7:1542920-1544949
MAFK	cg16622899	KDM2B	TL-2-105	GDSC	-0.43441	5.79675e-25	590	7	7p22.3	1543529	NM_002360	5'UTR	chr7:1575736-1575993	S_Shore			TRUE	7:1542920-1544949
MAFK	cg12359001	KDM2B	TL-2-105	GDSC	-0.415626	5.39441e-23	590	7	7p22.3	1543291	NM_002360	5'UTR	chr7:1575736-1575993	S_Shore			TRUE	7:1542920-1544949	7:1576442-1576863	Promoter_Associated_Cell_type_specific
MAFK	cg03331514	KDM2B	TL-2-105	GDSC	-0.402287	1.29829e-21	590	7	7p22.3	1543542	NM_002360	5'UTR	chr7:1575736-1575993	S_Shore			TRUE	7:1542920-1544949
MAFK	cg16622899	KDM2B	Tubastatin A	GDSC	-0.428466	3.06773e-24	587	7	7p22.3	1543529	NM_002360	5'UTR	chr7:1575736-1575993	S_Shore			TRUE	7:1542920-1544949
MAFK	cg03331514	KDM2B	Tubastatin A	GDSC	-0.415363	7.15621e-23	587	7	7p22.3	1543542	NM_002360	5'UTR	chr7:1575736-1575993	S_Shore			TRUE	7:1542920-1544949
MAFK	cg12359001	KDM2B	Vorinostat	GDSC	-0.453139	1.41199e-24	527	7	7p22.3	1543291	NM_002360	5'UTR	chr7:1575736-1575993	S_Shore			TRUE	7:1542920-1544949	7:1576442-1576863	Promoter_Associated_Cell_type_specific
MAFK	cg03331514	KDM2B	Vorinostat	GDSC	-0.438096	4.67007e-23	527	7	7p22.3	1543542	NM_002360	5'UTR	chr7:1575736-1575993	S_Shore			TRUE	7:1542920-1544949
MAFK	cg16622899	KDM2B	Vorinostat	GDSC	-0.436928	6.07373e-23	527	7	7p22.3	1543529	NM_002360	5'UTR	chr7:1575736-1575993	S_Shore			TRUE	7:1542920-1544949
MAFK	cg16622899	KDM2B	VX-702	GDSC	-0.407933	5.7356e-20	523	7	7p22.3	1543529	NM_002360	5'UTR	chr7:1575736-1575993	S_Shore			TRUE	7:1542920-1544949
MAFK	cg12359001	KDM2B	WZ3105	GDSC	-0.417059	3.85101e-23	590	7	7p22.3	1543291	NM_002360	5'UTR	chr7:1575736-1575993	S_Shore			TRUE	7:1542920-1544949	7:1576442-1576863	Promoter_Associated_Cell_type_specific
MAFK	cg03331514	KDM2B	WZ3105	GDSC	-0.411101	1.55483e-22	590	7	7p22.3	1543542	NM_002360	5'UTR	chr7:1575736-1575993	S_Shore			TRUE	7:1542920-1544949
MAFK	cg16622899	KDM2B	WZ3105	GDSC	-0.40623	5.14694e-22	590	7	7p22.3	1543529	NM_002360	5'UTR	chr7:1575736-1575993	S_Shore			TRUE	7:1542920-1544949
MAFK	cg03331514	KDM2B	XMD13-2	GDSC	-0.418811	2.58778e-23	590	7	7p22.3	1543542	NM_002360	5'UTR	chr7:1575736-1575993	S_Shore			TRUE	7:1542920-1544949
MAFK	cg16622899	KDM2B	XMD13-2	GDSC	-0.418641	2.6995e-23	590	7	7p22.3	1543529	NM_002360	5'UTR	chr7:1575736-1575993	S_Shore			TRUE	7:1542920-1544949
MAFK	cg12359001	KDM2B	XMD13-2	GDSC	-0.412221	1.18696e-22	590	7	7p22.3	1543291	NM_002360	5'UTR	chr7:1575736-1575993	S_Shore			TRUE	7:1542920-1544949	7:1576442-1576863	Promoter_Associated_Cell_type_specific
MAP1B	cg16451306	SETDB1	Panobinostat	CCLE	-0.406219	1.64063e-14	369	5	5q13.2	71511112	NM_005909	Body					TRUE	5:71510833-71511184			TRUE
MAP1B	cg16451306	SETDB1	Vorinostat	GDSC	-0.414211	1.06202e-20	527	5	5q13.2	71511112	NM_005909	Body					TRUE	5:71510833-71511184			TRUE
MAP3K14	cg18700940	CBX2	Trametinib	GDSC	0.400211	1.42652e-20	564	17	17q21.31	40726882	NM_003954	5'UTR				DMR	TRUE		17:43370523-43371474	Promoter_Associated_Cell_type_specific	TRUE
MATN2	cg10447222	KDM2B;CBX2;SETDB1	Panobinostat	CCLE	-0.414977	3.95228e-15	369	8	8q22.1	98999793	NM_030583;NM_002380	Body;Body					TRUE
MAX	cg23173466	APOBEC3G	Sunitinib	GDSC	0.414088	1.2117e-09	224	14	14q23.3	64635251	NM_145116;NM_145112;NM_145114;NM_197957;NM_002382;NM_145113	Body;Body;Body;Body;Body;Body	chr14:65568454-65570009	N_Shelf					14:65565362-65565704	Promoter_Associated_Cell_type_specific
MAX	cg23173466	APOBEC3G	XMD8-85	GDSC	0.433346	2.29752e-10	220	14	14q23.3	64635251	NM_145116;NM_145112;NM_145114;NM_197957;NM_002382;NM_145113	Body;Body;Body;Body;Body;Body	chr14:65568454-65570009	N_Shelf					14:65565362-65565704	Promoter_Associated_Cell_type_specific
MAX	cg23173466	APOBEC3G	Z-LLNle-CHO	GDSC	0.441596	6.24006e-11	224	14	14q23.3	64635251	NM_145116;NM_145112;NM_145114;NM_197957;NM_002382;NM_145113	Body;Body;Body;Body;Body;Body	chr14:65568454-65570009	N_Shelf					14:65565362-65565704	Promoter_Associated_Cell_type_specific
ME3	cg19918734	CBX2	Selumetinib	GDSC	0.415816	2.31004e-23	601	11	11q14.2	86021579	NM_006680;NM_001161586;NM_001014811	Body;Body;Body					TRUE		11:86343402-86344229	Unclassified_Cell_type_specific	TRUE
ME3	cg19918734	CBX2	Trametinib	GDSC	0.419297	1.6736e-22	564	11	11q14.2	86021579	NM_006680;NM_001161586;NM_001014811	Body;Body;Body					TRUE		11:86343402-86344229	Unclassified_Cell_type_specific	TRUE
MED20	cg05689413	TET3;TDG;SETDB1;ZBTB38;KDM2B;CBX2	Panobinostat	CCLE	-0.451949	6.46955e-18	369	6	6p21.1	41993395	NM_004275	Body	chr6:41888868-41889563	N_Shelf							TRUE
MLF1	cg23065100	CSNK1E	XMD8-85	GDSC	-0.438137	1.23495e-10	221	3	3q25.32	159771389	NM_022443;NM_001130156;NM_001130157	TSS1500;TSS1500;TSS1500	chr3:158288800-158289271	N_Shore				3:159771374-159771951	3:158288680-158289573	Promoter_Associated
MOBKL2A	cg02326386	APOBEC3G	Crizotinib	GDSC	0.412687	8.30911e-10	230	19	19p13.3	2036286	NM_130807	5'UTR			low-CpG:2036238-2036509				19:2085140-2085706	Promoter_Associated	TRUE
MOBKL2A	cg21876918	APOBEC3G;APOBEC3C	Crizotinib	GDSC	0.409189	1.19855e-09	230	19	19p13.3	2036483	NM_130807	5'UTR			low-CpG:2036238-2036509				19:2085140-2085706	Promoter_Associated	TRUE
MOBKL2A	cg21876918	APOBEC3G;APOBEC3C	Cyclopamine	GDSC	0.440601	9.41261e-11	221	19	19p13.3	2036483	NM_130807	5'UTR			low-CpG:2036238-2036509				19:2085140-2085706	Promoter_Associated	TRUE
MOBKL2A	cg19519319	APOBEC3G	Cyclopamine	GDSC	0.435807	1.59643e-10	221	19	19p13.3	2036301	NM_130807	5'UTR			low-CpG:2036238-2036509				19:2085140-2085706	Promoter_Associated	TRUE
MOBKL2A	cg22793129	APOBEC3G	Cyclopamine	GDSC	0.426869	4.16779e-10	221	19	19p13.3	2036297	NM_130807	5'UTR			low-CpG:2036238-2036509				19:2085140-2085706	Promoter_Associated	TRUE
MOBKL2A	cg02326386	APOBEC3G	Cyclopamine	GDSC	0.415379	1.38181e-09	221	19	19p13.3	2036286	NM_130807	5'UTR			low-CpG:2036238-2036509				19:2085140-2085706	Promoter_Associated	TRUE
MOBKL2A	cg19519319	APOBEC3G	Salubrinal	GDSC	0.409721	2.26036e-09	222	19	19p13.3	2036301	NM_130807	5'UTR			low-CpG:2036238-2036509				19:2085140-2085706	Promoter_Associated	TRUE
MOBKL2A	cg21876918	APOBEC3G;APOBEC3C	Salubrinal	GDSC	0.408538	2.54617e-09	222	19	19p13.3	2036483	NM_130807	5'UTR			low-CpG:2036238-2036509				19:2085140-2085706	Promoter_Associated	TRUE
MOBKL2A	cg22793129	APOBEC3G	Salubrinal	GDSC	0.408243	2.62417e-09	222	19	19p13.3	2036297	NM_130807	5'UTR			low-CpG:2036238-2036509				19:2085140-2085706	Promoter_Associated	TRUE
MOBKL2A	cg21876918	APOBEC3G;APOBEC3C	Sunitinib	GDSC	0.48033	5.44983e-13	225	19	19p13.3	2036483	NM_130807	5'UTR			low-CpG:2036238-2036509				19:2085140-2085706	Promoter_Associated	TRUE
MOBKL2A	cg02326386	APOBEC3G	Sunitinib	GDSC	0.454638	1.25597e-11	225	19	19p13.3	2036286	NM_130807	5'UTR			low-CpG:2036238-2036509				19:2085140-2085706	Promoter_Associated	TRUE
MOBKL2A	cg19519319	APOBEC3G	Sunitinib	GDSC	0.448766	2.48974e-11	225	19	19p13.3	2036301	NM_130807	5'UTR			low-CpG:2036238-2036509				19:2085140-2085706	Promoter_Associated	TRUE
MOBKL2A	cg22793129	APOBEC3G	Sunitinib	GDSC	0.445524	3.61357e-11	225	19	19p13.3	2036297	NM_130807	5'UTR			low-CpG:2036238-2036509				19:2085140-2085706	Promoter_Associated	TRUE
MOBKL2A	cg02326386	APOBEC3G	XMD8-85	GDSC	0.471014	2.7621e-12	221	19	19p13.3	2036286	NM_130807	5'UTR			low-CpG:2036238-2036509				19:2085140-2085706	Promoter_Associated	TRUE
MOBKL2A	cg21876918	APOBEC3G;APOBEC3C	XMD8-85	GDSC	0.445309	5.57099e-11	221	19	19p13.3	2036483	NM_130807	5'UTR			low-CpG:2036238-2036509				19:2085140-2085706	Promoter_Associated	TRUE
MOBKL2A	cg19519319	APOBEC3G	XMD8-85	GDSC	0.444249	6.27449e-11	221	19	19p13.3	2036301	NM_130807	5'UTR			low-CpG:2036238-2036509				19:2085140-2085706	Promoter_Associated	TRUE
MOBKL2A	cg22793129	APOBEC3G	XMD8-85	GDSC	0.430789	2.74848e-10	221	19	19p13.3	2036297	NM_130807	5'UTR			low-CpG:2036238-2036509				19:2085140-2085706	Promoter_Associated	TRUE
MOBKL2A	cg22793129	APOBEC3G	Z-LLNle-CHO	GDSC	0.466514	3.02466e-12	225	19	19p13.3	2036297	NM_130807	5'UTR			low-CpG:2036238-2036509				19:2085140-2085706	Promoter_Associated	TRUE
MOBKL2A	cg21876918	APOBEC3G;APOBEC3C	Z-LLNle-CHO	GDSC	0.459294	7.23075e-12	225	19	19p13.3	2036483	NM_130807	5'UTR			low-CpG:2036238-2036509				19:2085140-2085706	Promoter_Associated	TRUE
MOBKL2A	cg02326386	APOBEC3G	Z-LLNle-CHO	GDSC	0.438592	7.91245e-11	225	19	19p13.3	2036286	NM_130807	5'UTR			low-CpG:2036238-2036509				19:2085140-2085706	Promoter_Associated	TRUE
MOBKL2A	cg19519319	APOBEC3G	Z-LLNle-CHO	GDSC	0.438266	8.20456e-11	225	19	19p13.3	2036301	NM_130807	5'UTR			low-CpG:2036238-2036509				19:2085140-2085706	Promoter_Associated	TRUE
MT2A	cg17886959	TET3	Tanespimycin	GDSC	0.416162	6.93717e-21	527	16	16q13	55199525	NM_005953	TSS1500	chr16:56642129-56642595	N_Shore		RDMR			16:56641665-56642992	Promoter_Associated
MTMR2	cg08412316	DNMT1	Quizartinib	GDSC	-0.401043	1.88151e-21	589	11	11q21	95298117	NM_201281;NM_201278;NR_023356;NM_016156	TSS1500;TSS1500;TSS1500;TSS1500	chr11:95656912-95657365	S_Shore
MTMR2	cg08412316	DNMT1	TL-2-105	GDSC	-0.408715	2.81076e-22	590	11	11q21	95298117	NM_201281;NM_201278;NR_023356;NM_016156	TSS1500;TSS1500;TSS1500;TSS1500	chr11:95656912-95657365	S_Shore
MYO16	cg04869379	KDM2B;SETDB1	Amuvatinib	GDSC	-0.400153	2.31357e-21	589	13	13q33.3	108408257	NM_015011	Body					TRUE
MYO16	cg04869379	KDM2B;SETDB1	Panobinostat	CCLE	-0.457488	2.35402e-18	369	13	13q33.3	108408257	NM_015011	Body					TRUE
MYO16	cg04869379	KDM2B;SETDB1	Vorinostat	GDSC	-0.438585	4.15357e-23	527	13	13q33.3	108408257	NM_015011	Body					TRUE
MYOF	cg18082515	KDM2B;SETDB1	Amuvatinib	GDSC	-0.432132	1.07142e-24	589	10	10q23.33	95187116	NM_133337;NM_013451	Body;Body					TRUE				TRUE
MYOF	cg18082515	KDM2B;SETDB1	Panobinostat	CCLE	-0.451118	7.51982e-18	369	10	10q23.33	95187116	NM_133337;NM_013451	Body;Body					TRUE				TRUE
MYOF	cg18082515	KDM2B;SETDB1	Vorinostat	GDSC	-0.475454	6.94715e-27	527	10	10q23.33	95187116	NM_133337;NM_013451	Body;Body					TRUE				TRUE
NDST1	cg12611243	KDM2B	Vorinostat	GDSC	-0.483664	8.38353e-28	527	5	5q33.1	149877423	NM_001543	5'UTR					TRUE				TRUE
NEURL3	cg14247287	KDM2B;CBX2	Quizartinib	GDSC	-0.426716	3.9979e-24	589	2	2q11.2	96534945	NR_026875	Body	chr2:97173851-97174485	N_Shelf							TRUE
NEURL3	cg02233149	KDM2B;CBX2	Quizartinib	GDSC	-0.402941	1.19989e-21	589	2	2q11.2	96534970	NR_026875	Body	chr2:97173851-97174485	N_Shelf							TRUE
NEURL3	cg14247287	KDM2B;CBX2	TL-2-105	GDSC	-0.435822	4.27655e-25	590	2	2q11.2	96534945	NR_026875	Body	chr2:97173851-97174485	N_Shelf							TRUE
NEURL3	cg02233149	KDM2B;CBX2	TL-2-105	GDSC	-0.41176	1.31976e-22	590	2	2q11.2	96534970	NR_026875	Body	chr2:97173851-97174485	N_Shelf							TRUE
NEURL3	cg14247287	KDM2B;CBX2	WZ3105	GDSC	-0.40442	7.936e-22	590	2	2q11.2	96534945	NR_026875	Body	chr2:97173851-97174485	N_Shelf							TRUE
NF1	cg14557268	SETDB1	Panobinostat	CCLE	-0.421234	2.14907e-15	364	17	17q11.2	26620822	NM_001042492;NM_000267	Body;Body					TRUE				TRUE
NFIA	cg08457514	KDM2B;SETDB1	BMS-345541	GDSC	-0.409801	2.14319e-22	590	1	1p31.3	61576324	NM_001145512;NM_001145511;NM_001134673;NM_005595	Body;Body;Body;Body					TRUE				TRUE
NFIA	cg08457514	KDM2B;SETDB1	TAK-715	GDSC	-0.428723	2.35157e-24	590	1	1p31.3	61576324	NM_001145512;NM_001145511;NM_001134673;NM_005595	Body;Body;Body;Body					TRUE				TRUE
NFIA	cg08457514	KDM2B;SETDB1	Tanespimycin	GDSC	0.405404	7.22036e-20	527	1	1p31.3	61576324	NM_001145512;NM_001145511;NM_001134673;NM_005595	Body;Body;Body;Body					TRUE				TRUE
NINJ2	cg10783294	KDM2B	KIN001-260	GDSC	-0.402713	1.09678e-21	591	12	12p13.33	549929	NM_016533	Body	chr12:678959-679299	S_Shore			TRUE	12:549266-550097	12:678572-680056	Promoter_Associated
NMT1	cg05349016	TET3;KDM2B;SETDB1	BMS-345541	GDSC	-0.405946	5.49331e-22	590	17	17q21.31	40525869	NM_021079	Body					TRUE				TRUE
NMT1	cg05349016	TET3;KDM2B;SETDB1	Panobinostat	CCLE	-0.490234	4.55123e-21	369	17	17q21.31	40525869	NM_021079	Body					TRUE				TRUE
NMT1	cg05349016	TET3;KDM2B;SETDB1	TAK-715	GDSC	-0.4185	2.78461e-23	590	17	17q21.31	40525869	NM_021079	Body					TRUE				TRUE
NMT1	cg05349016	TET3;KDM2B;SETDB1	Vorinostat	GDSC	-0.440287	2.88834e-23	527	17	17q21.31	40525869	NM_021079	Body					TRUE				TRUE
NNMT	cg09632136	TET3	Panobinostat	CCLE	-0.40297	2.75866e-14	369	11	11q23.2	113670871	NM_006169	TSS1500
NPEPPS	cg19184885	KDM2B;SETDB1	I-BET-762	GDSC	-0.413906	1.01525e-22	587	17	17q21.32	43054321	NM_006310	3'UTR					TRUE				TRUE
NPEPPS	cg19184885	KDM2B;SETDB1	Panobinostat	CCLE	-0.441557	4.14797e-17	369	17	17q21.32	43054321	NM_006310	3'UTR					TRUE				TRUE
NPEPPS	cg21332304	KDM2B;SETDB1	Panobinostat	CCLE	-0.435379	1.23127e-16	369	17	17q21.32	43054259	NM_006310	Body					TRUE				TRUE
NPEPPS	cg19184885	KDM2B;SETDB1	Quizartinib	GDSC	-0.418501	3.02091e-23	589	17	17q21.32	43054321	NM_006310	3'UTR					TRUE				TRUE
NPEPPS	cg19184885	KDM2B;SETDB1	TL-2-105	GDSC	-0.412573	1.09757e-22	590	17	17q21.32	43054321	NM_006310	3'UTR					TRUE				TRUE
NPEPPS	cg19184885	KDM2B;SETDB1	Vorinostat	GDSC	-0.45045	2.71988e-24	527	17	17q21.32	43054321	NM_006310	3'UTR					TRUE				TRUE
NRF1	cg20712980	TET3;KDM2B;CBX2;SETDB1	Panobinostat	CCLE	-0.440723	4.78843e-17	369	7	7q32.2	129092428	NM_005011;NM_001040110	Body;Body					TRUE				TRUE
NXN	cg07494499	KDM2B	Panobinostat	CCLE	-0.404435	2.78009e-14	366	17	17p13.3	783767	NM_022463	Body				CDMR					TRUE
OAS2	cg27147785	APOBEC3G	Sunitinib	GDSC	0.422347	4.65658e-10	225	12	12q24.13	111900528	NM_001032731;NM_016817;NM_002535	TSS200;TSS200;TSS200					TRUE		12:113415627-113416688	Promoter_Associated	TRUE
OAS2	cg27147785	APOBEC3G	XMD8-85	GDSC	0.430767	2.75525e-10	221	12	12q24.13	111900528	NM_001032731;NM_016817;NM_002535	TSS200;TSS200;TSS200					TRUE		12:113415627-113416688	Promoter_Associated	TRUE
OAS2	cg11318133	APOBEC3G	XMD8-85	GDSC	0.421416	7.40914e-10	221	12	12q24.13	111900651	NM_001032731;NM_016817;NM_002535	TSS200;TSS200;TSS200			low-CpG:111900638-111900789		TRUE		12:113415627-113416688	Promoter_Associated	TRUE
OAS2	cg27147785	APOBEC3G	Z-LLNle-CHO	GDSC	0.421949	4.86073e-10	225	12	12q24.13	111900528	NM_001032731;NM_016817;NM_002535	TSS200;TSS200;TSS200					TRUE		12:113415627-113416688	Promoter_Associated	TRUE
OCLN	cg13744194	APOBEC3C	Cyclopamine	GDSC	-0.400564	6.12133e-09	221	5	5q13.2	68823843	NM_002538	TSS200	chr5:68788151-68789823	N_Shore				5:68823843-68825565
OCLN	cg13744194	APOBEC3C	Sunitinib	GDSC	-0.41417	1.10112e-09	225	5	5q13.2	68823843	NM_002538	TSS200	chr5:68788151-68789823	N_Shore				5:68823843-68825565
ORAI2	cg22402224	KDM2B	Panobinostat	CCLE	-0.401092	3.7202e-14	369	7	7q22.1	101867718	NM_001126340;NM_032831	Body;Body					TRUE				TRUE
ORAI2	cg22402224	KDM2B	Vorinostat	GDSC	-0.451364	2.19246e-24	527	7	7q22.1	101867718	NM_001126340;NM_032831	Body;Body					TRUE				TRUE
PARD3	cg19017553	KDM2B;CBX2;SETDB1	Panobinostat	CCLE	-0.414776	4.08243e-15	369	10	10p11.21	34857415	NM_019619	Body					TRUE		10:34817340-34817571	Unclassified_Cell_type_specific
PARD3	cg19017553	KDM2B;CBX2;SETDB1	Quizartinib	GDSC	-0.426679	4.39482e-24	588	10	10p11.21	34857415	NM_019619	Body					TRUE		10:34817340-34817571	Unclassified_Cell_type_specific
PARD3	cg19017553	KDM2B;CBX2;SETDB1	TL-2-105	GDSC	-0.414617	7.31098e-23	589	10	10p11.21	34857415	NM_019619	Body					TRUE		10:34817340-34817571	Unclassified_Cell_type_specific
PCID2	cg14205864	TET3;KDM2B;CBX2;SETDB1	Refametinib	GDSC	0.420994	8.67205e-24	597	13	13q34	112889720	NM_001127203;NM_018386;NM_001127202	Body;Body;Body					TRUE	13:112889688-112889801			TRUE
PCID2	cg14205864	TET3;KDM2B;CBX2;SETDB1	TL-2-105	GDSC	-0.40042	2.01901e-21	590	13	13q34	112889720	NM_001127203;NM_018386;NM_001127202	Body;Body;Body					TRUE	13:112889688-112889801			TRUE
PCID2	cg14205864	TET3;KDM2B;CBX2;SETDB1	Trametinib	GDSC	0.44096	1.00518e-24	564	13	13q34	112889720	NM_001127203;NM_018386;NM_001127202	Body;Body;Body					TRUE	13:112889688-112889801			TRUE
PDLIM2	cg11461670	KDM2B;SETDB1	Panobinostat	CCLE	-0.457242	2.45327e-18	369	8	8p21.3	22510880	NM_176871	3'UTR	chr8:22456091-22456508	N_Shore			TRUE
PDLIM2	cg11461670	KDM2B;SETDB1	Vorinostat	GDSC	-0.421903	1.90685e-21	527	8	8p21.3	22510880	NM_176871	3'UTR	chr8:22456091-22456508	N_Shore			TRUE
PICALM	cg01120308	CBX2	Refametinib	GDSC	0.408247	1.8028e-22	597	11	11q14.2	85458619	NM_001008660;NM_007166	TSS1500;TSS1500	chr11:85779725-85780397	S_Shore					11:85780951-85781163	Promoter_Associated
PIGV	cg15110463	ZBTB38	Sunitinib	GDSC	0.437882	8.56384e-11	225	1	1p36.11	26986147	NM_017837	TSS1500	chr1:27114118-27114692	N_Shore	low-CpG:26986131-26986390	RDMR
PINX1	cg16337566	KDM2B;CBX2;SETDB1	NPK76-II-72-1	GDSC	-0.400123	2.01697e-21	591	8	8p23.1	10694924	NM_017884	Body					TRUE				TRUE
PINX1	cg16337566	KDM2B;CBX2;SETDB1	Quizartinib	GDSC	-0.435261	5.22643e-25	589	8	8p23.1	10694924	NM_017884	Body					TRUE				TRUE
PINX1	cg16337566	KDM2B;CBX2;SETDB1	TL-2-105	GDSC	-0.429563	1.87955e-24	590	8	8p23.1	10694924	NM_017884	Body					TRUE				TRUE
PINX1	cg16337566	KDM2B;CBX2;SETDB1	Vorinostat	GDSC	-0.435102	9.2119e-23	527	8	8p23.1	10694924	NM_017884	Body					TRUE				TRUE
PKD1L1	cg26541218	KDM2B;SETDB1	Panobinostat	CCLE	-0.466171	4.73439e-19	369	7	7p12.3	47792912	NM_138295	Body					TRUE				TRUE
PKD1L1	cg26541218	KDM2B;SETDB1	Vorinostat	GDSC	-0.451241	2.25748e-24	527	7	7p12.3	47792912	NM_138295	Body					TRUE				TRUE
PKM2	cg22234930	CBX2	Trametinib	GDSC	0.411026	1.19989e-21	564	15	15q23	70306793	NM_182470;NM_002654;NM_182471	5'UTR;5'UTR;5'UTR	chr15:72522131-72524238	N_Shelf		RDMR			15:72518461-72519760	Promoter_Associated
PLAC2	cg15688918	PHC2	Crizotinib	GDSC	-0.447952	1.63407e-11	230	19	19p13.3	5519093	NR_027064	TSS200	chr19:5567518-5567939	S_Shore				19:5518545-5519164			TRUE
PLAC2	cg15688918	PHC2	Cyclopamine	GDSC	-0.456304	1.58955e-11	221	19	19p13.3	5519093	NR_027064	TSS200	chr19:5567518-5567939	S_Shore				19:5518545-5519164			TRUE
PLAC2	cg15688918	PHC2	Sunitinib	GDSC	-0.421334	5.19192e-10	225	19	19p13.3	5519093	NR_027064	TSS200	chr19:5567518-5567939	S_Shore				19:5518545-5519164			TRUE
PLAC2	cg15688918	PHC2	XMD8-85	GDSC	-0.41184	1.98846e-09	221	19	19p13.3	5519093	NR_027064	TSS200	chr19:5567518-5567939	S_Shore				19:5518545-5519164			TRUE
PLAT	cg09920804	TET3;TDG;CBX2;SETDB1	Refametinib	GDSC	0.439265	1.04161e-25	596	8	8p11.21	42173151	NM_033011;NM_000930	5'UTR;5'UTR				DMR	TRUE				TRUE
PLAT	cg09920804	TET3;TDG;CBX2;SETDB1	Selumetinib	GDSC	0.421543	6.05848e-24	600	8	8p11.21	42173151	NM_033011;NM_000930	5'UTR;5'UTR				DMR	TRUE				TRUE
PLAT	cg09920804	TET3;TDG;CBX2;SETDB1	Trametinib	GDSC	0.456542	2.7637e-26	563	8	8p11.21	42173151	NM_033011;NM_000930	5'UTR;5'UTR				DMR	TRUE				TRUE
PLEC1	cg03958308	KDM2B;CBX2	TL-2-105	GDSC	-0.411265	1.49711e-22	590	8	8q24.3	145086977	NM_201378;NM_201382;NM_201381;NM_000445;NM_201384;NM_201380;NM_201383;NM_201379	Body;Body;Body;Body;TSS1500;Body;Body;Body	chr8:145016417-145016916	N_Shore			TRUE		8:145014934-145015432	Promoter_Associated
PLS3	cg11824101	KDM2B	BX-912	GDSC	-0.410487	1.95579e-22	589	X	Xq23	114700904	NM_005032	TSS1500	chrX:114795414-114796228	N_Shore					X:114794620-114794673	Unclassified_Cell_type_specific
PLS3	cg11824101	KDM2B	GSK319347A	GDSC	-0.400894	5.02732e-09	223	X	Xq23	114700904	NM_005032	TSS1500	chrX:114795414-114796228	N_Shore					X:114794620-114794673	Unclassified_Cell_type_specific
PLS3	cg11824101	KDM2B	I-BET-762	GDSC	-0.402999	1.48719e-21	586	X	Xq23	114700904	NM_005032	TSS1500	chrX:114795414-114796228	N_Shore					X:114794620-114794673	Unclassified_Cell_type_specific
PLS3	cg11824101	KDM2B	UNC0638	GDSC	-0.412511	1.54764e-23	617	X	Xq23	114700904	NM_005032	TSS1500	chrX:114795414-114796228	N_Shore					X:114794620-114794673	Unclassified_Cell_type_specific
PPM1H	cg03919488	TET3;KDM2B;CBX2;SETDB1	Panobinostat	CCLE	-0.4274	4.91238e-16	369	12	12q14.2	61465958	NM_020700	Body					TRUE				TRUE
PRKAG2	cg01005180	KDM2B;CBX2;SETDB1	Panobinostat	CCLE	-0.43089	2.69917e-16	369	7	7q36.1	151015696	NM_016203;NM_001040633	Body;Body					TRUE
PRKAG2	cg08265392	TET3;KDM2B;CBX2;SETDB1	Panobinostat	CCLE	-0.423918	8.83528e-16	369	7	7q36.1	150921021	NM_016203;NM_001040633;NM_024429	Body;Body;Body					TRUE				TRUE
PRR7	cg14098951	TET3	Refametinib	GDSC	0.414521	4.10467e-23	597	5	5q35.3	176807726	NM_030567	5'UTR	chr5:176873349-176874737	S_Shore					5:176875016-176875198	Unclassified
PTPN22	cg00916635	APOBEC3G	Sunitinib	GDSC	0.473168	1.3349e-12	225	1	1p13.2	114215835	NM_012411;NM_012411;NM_015967;NM_015967	5'UTR;1stExon;5'UTR;1stExon					TRUE		1:114414133-114414623	Promoter_Associated
PTPN22	cg14385738	APOBEC3G	Sunitinib	GDSC	0.454507	1.27552e-11	225	1	1p13.2	114215863	NM_012411;NM_012411;NM_015967;NM_015967	5'UTR;1stExon;5'UTR;1stExon					TRUE		1:114414133-114414623	Promoter_Associated
PTPN22	cg00041401	APOBEC3G	Sunitinib	GDSC	0.449682	2.24101e-11	225	1	1p13.2	114215931	NM_012411;NM_015967	TSS200;TSS200					TRUE		1:114414133-114414623	Promoter_Associated
PTPRH	cg07097098	KDM2B	Vorinostat	GDSC	-0.431364	2.14821e-22	527	19	19q13.42	60413450	NM_002842;NM_001161440	TSS1500;TSS1500
PTPRK	cg27182510	SETDB1	Refametinib	GDSC	0.422773	9.87181e-24	590	6	6q22.33	128872049	NM_002844;NM_001135648	Body;Body					TRUE				TRUE
PTPRK	cg27182510	SETDB1	Tanespimycin	GDSC	0.405777	1.06097e-19	521	6	6q22.33	128872049	NM_002844;NM_001135648	Body;Body					TRUE				TRUE
PTPRK	cg27182510	SETDB1	Trametinib	GDSC	0.410371	2.39228e-21	557	6	6q22.33	128872049	NM_002844;NM_001135648	Body;Body					TRUE				TRUE
PTRF	cg14070162	SETDB1	Panobinostat	CCLE	-0.428656	4.34009e-16	368	17	17q21.31	37829108	NM_012232	TSS1500	chr17:40573740-40575526	S_Shore
PTTG1IP	cg05533615	KDM2B	Daporinad	GDSC	-0.403648	4.53931e-21	569	21	21q22.3	45116296	NM_004339	Body	chr21:46292709-46294744	N_Shore		RDMR
PTTG1IP	cg22434923	TET3;KDM2B;CBX2;SETDB1	Panobinostat	CCLE	-0.40173	3.36492e-14	369	21	21q22.3	45114349	NM_004339	Body	chr21:46292709-46294744	N_Shelf							TRUE
PTTG1IP	cg22434923	TET3;KDM2B;CBX2;SETDB1	Refametinib	GDSC	0.408668	1.63358e-22	597	21	21q22.3	45114349	NM_004339	Body	chr21:46292709-46294744	N_Shelf							TRUE
PTTG1IP	cg18474885	KDM2B	Tanespimycin	GDSC	0.426506	6.76167e-22	527	21	21q22.3	45116512	NM_004339	Body	chr21:46292709-46294744	N_Shore		RDMR
PTTG1IP	cg22434923	TET3;KDM2B;CBX2;SETDB1	Tanespimycin	GDSC	0.423864	1.21955e-21	527	21	21q22.3	45114349	NM_004339	Body	chr21:46292709-46294744	N_Shelf							TRUE
PTTG1IP	cg22434923	TET3;KDM2B;CBX2;SETDB1	Trametinib	GDSC	0.444303	4.80115e-25	564	21	21q22.3	45114349	NM_004339	Body	chr21:46292709-46294744	N_Shelf							TRUE
PTTG1IP	cg05533615	KDM2B	Trametinib	GDSC	0.410898	1.23811e-21	564	21	21q22.3	45116296	NM_004339	Body	chr21:46292709-46294744	N_Shore		RDMR
PTTG1IP	cg05533615	KDM2B	Vorinostat	GDSC	-0.403905	1.00079e-19	527	21	21q22.3	45116296	NM_004339	Body	chr21:46292709-46294744	N_Shore		RDMR
PVT1	cg23898497	SETDB1	NPK76-II-72-1	GDSC	-0.416106	4.45133e-23	591	8	8q24.21	128891725	NR_003367	Body					TRUE				TRUE
PVT1	cg08608523	KDM2B;SETDB1	Panobinostat	CCLE	-0.442169	3.73089e-17	369	8	8q24.21	128935707	NR_003367	Body					TRUE				TRUE
PVT1	cg02100150	TET3;SETDB1	Panobinostat	CCLE	-0.408794	1.08161e-14	369	8	8q24.21	128989667	NR_003367	Body					TRUE				TRUE
PVT1	cg23898497	SETDB1	Vorinostat	GDSC	-0.422725	1.5777e-21	527	8	8q24.21	128891725	NR_003367	Body					TRUE				TRUE
PVT1	cg08608523	KDM2B;SETDB1	Vorinostat	GDSC	-0.419098	3.58928e-21	527	8	8q24.21	128935707	NR_003367	Body					TRUE				TRUE
RAB27B	cg09052983	MBD1	BX-912	GDSC	-0.406193	5.18355e-22	590	18	18q21.2	50646603	NM_004163	TSS1500	chr18:52495604-52496007	Island			TRUE	18:50646539-50647005	18:52495183-52496166	Unclassified_Cell_type_specific
RAB27B	cg09052983	MBD1	GSK429286A	GDSC	-0.414938	6.25915e-23	590	18	18q21.2	50646603	NM_004163	TSS1500	chr18:52495604-52496007	Island			TRUE	18:50646539-50647005	18:52495183-52496166	Unclassified_Cell_type_specific
RAB27B	cg09052983	MBD1	VX-702	GDSC	-0.412736	1.98024e-20	523	18	18q21.2	50646603	NM_004163	TSS1500	chr18:52495604-52496007	Island			TRUE	18:50646539-50647005	18:52495183-52496166	Unclassified_Cell_type_specific
RAB8B	cg10777887	APOBEC3G	Cyclopamine	GDSC	0.464868	5.79253e-12	221	15	15q22.2	61271368	NM_016530	Body	chr15:63481449-63481975	S_Shelf					15:63483970-63484788	Unclassified
RAB8B	cg10777887	APOBEC3G	Sunitinib	GDSC	0.450362	2.07259e-11	225	15	15q22.2	61271368	NM_016530	Body	chr15:63481449-63481975	S_Shelf					15:63483970-63484788	Unclassified
RAB8B	cg10777887	APOBEC3G	XMD8-85	GDSC	0.400096	6.40937e-09	221	15	15q22.2	61271368	NM_016530	Body	chr15:63481449-63481975	S_Shelf					15:63483970-63484788	Unclassified
RAB8B	cg10777887	APOBEC3G	Z-LLNle-CHO	GDSC	0.433889	1.3352e-10	225	15	15q22.2	61271368	NM_016530	Body	chr15:63481449-63481975	S_Shelf					15:63483970-63484788	Unclassified
RAD51L1	cg00715197	KDM2B;SETDB1	Imatinib	GDSC	-0.401743	2.38744e-09	231	14	14q24.1	67674347	NM_133509;NM_002877;NM_133510	Body;Body;Body					TRUE				TRUE
RAD51L1	cg00715197	KDM2B;SETDB1	Vorinostat	GDSC	-0.426971	6.5966e-22	526	14	14q24.1	67674347	NM_133509;NM_002877;NM_133510	Body;Body;Body					TRUE				TRUE
RASA3	cg16046375	CBX4;CBX2	Refametinib	GDSC	0.454622	1.9558e-27	597	13	13q34	113899121	NM_007368	Body	chr13:114879041-114879530	S_Shore			TRUE	13:113899121-113899362			TRUE
RASA3	cg15972148	CBX2	Refametinib	GDSC	0.435751	2.34497e-25	597	13	13q34	113898991	NM_007368	Body	chr13:114879041-114879530	S_Shore			TRUE	13:113898809-113899019			TRUE
RASA3	cg11288831	CBX2	Refametinib	GDSC	0.432971	4.89385e-25	597	13	13q34	113898933	NM_007368	Body	chr13:114879041-114879530	S_Shore			TRUE	13:113898809-113899019			TRUE
RASA3	cg16046375	CBX4;CBX2	Selumetinib	GDSC	0.414379	3.24009e-23	601	13	13q34	113899121	NM_007368	Body	chr13:114879041-114879530	S_Shore			TRUE	13:113899121-113899362			TRUE
RASA3	cg16046375	CBX4;CBX2	Trametinib	GDSC	0.429999	1.42459e-23	564	13	13q34	113899121	NM_007368	Body	chr13:114879041-114879530	S_Shore			TRUE	13:113899121-113899362			TRUE
RASA3	cg15972148	CBX2	Trametinib	GDSC	0.403455	6.91788e-21	564	13	13q34	113898991	NM_007368	Body	chr13:114879041-114879530	S_Shore			TRUE	13:113898809-113899019			TRUE
RASA3	cg11288831	CBX2	Trametinib	GDSC	0.402943	7.68931e-21	564	13	13q34	113898933	NM_007368	Body	chr13:114879041-114879530	S_Shore			TRUE	13:113898809-113899019			TRUE
RBKS	cg12510999	KDM2B;CBX2;SETDB1	Panobinostat	CCLE	-0.459069	1.75877e-18	369	2	2p23.2	27875727	NM_022128	Body					TRUE				TRUE
RCAN1	cg05056497	TET3;SETDB1	Tanespimycin	GDSC	0.408543	3.65555e-20	527	21	21q22.12	34821318	NM_203417;NM_004414;NM_203418	5'UTR;Body;TSS200									TRUE
RGS20	cg10299383	SETDB1	Panobinostat	CCLE	-0.406552	1.68537e-14	368	8	8q11.23	54961288	NM_170587;NM_003702	Body;Body	chr8:54791845-54795141	S_Shelf							TRUE
RHOT1	cg06674117	SETDB1	Refametinib	GDSC	0.410709	1.01737e-22	597	17	17q11.2	27512996	NM_001033568;NM_018307;NM_001033566	Body;Body;Body					TRUE				TRUE
RILPL1	cg21618017	APOBEC3G;APOBEC3C	Crizotinib	GDSC	0.41912	4.18007e-10	230	12	12q24.31	122582814	NM_178314	Body	chr12:124017593-124018994	N_Shore					12:124016616-124017041	Unclassified_Cell_type_specific
RILPL1	cg21618017	APOBEC3G;APOBEC3C	Cyclopamine	GDSC	0.4504	3.13507e-11	221	12	12q24.31	122582814	NM_178314	Body	chr12:124017593-124018994	N_Shore					12:124016616-124017041	Unclassified_Cell_type_specific
RILPL1	cg21618017	APOBEC3G;APOBEC3C	Salubrinal	GDSC	0.400681	5.57225e-09	222	12	12q24.31	122582814	NM_178314	Body	chr12:124017593-124018994	N_Shore					12:124016616-124017041	Unclassified_Cell_type_specific
RILPL1	cg21618017	APOBEC3G;APOBEC3C	Sunitinib	GDSC	0.495211	7.97117e-14	225	12	12q24.31	122582814	NM_178314	Body	chr12:124017593-124018994	N_Shore					12:124016616-124017041	Unclassified_Cell_type_specific
RILPL1	cg21618017	APOBEC3G;APOBEC3C	Temozolomide	GDSC	0.408898	1.00589e-21	573	12	12q24.31	122582814	NM_178314	Body	chr12:124017593-124018994	N_Shore					12:124016616-124017041	Unclassified_Cell_type_specific
RILPL1	cg21618017	APOBEC3G;APOBEC3C	XMD15-27	GDSC	0.418927	2.55615e-23	590	12	12q24.31	122582814	NM_178314	Body	chr12:124017593-124018994	N_Shore					12:124016616-124017041	Unclassified_Cell_type_specific
RILPL1	cg21618017	APOBEC3G;APOBEC3C	XMD8-85	GDSC	0.442081	7.99115e-11	221	12	12q24.31	122582814	NM_178314	Body	chr12:124017593-124018994	N_Shore					12:124016616-124017041	Unclassified_Cell_type_specific
RILPL1	cg21618017	APOBEC3G;APOBEC3C	Z-LLNle-CHO	GDSC	0.431657	1.70648e-10	225	12	12q24.31	122582814	NM_178314	Body	chr12:124017593-124018994	N_Shore					12:124016616-124017041	Unclassified_Cell_type_specific
RNASEN	cg15827285	KDM2B;SETDB1	Panobinostat	CCLE	-0.408372	1.1576e-14	369	5	5p13.3	31444335	NM_013235;NM_001100412	Body;Body					TRUE
RNASEN	cg15827285	KDM2B;SETDB1	TL-2-105	GDSC	-0.401526	1.56006e-21	590	5	5p13.3	31444335	NM_013235;NM_001100412	Body;Body					TRUE
RNASEN	cg15827285	KDM2B;SETDB1	Vorinostat	GDSC	-0.434406	1.08109e-22	527	5	5p13.3	31444335	NM_013235;NM_001100412	Body;Body					TRUE
RNF121	cg06363692	KDM2B;SETDB1	Panobinostat	CCLE	-0.452648	6.95568e-18	367	11	11q13.4	71334073	NM_018320;NR_024148;NR_024147	Body;Body;Body					TRUE
RNF169	cg26247064	SETDB1	Vorinostat	GDSC	-0.404205	1.73637e-19	519	11	11q13.4	74143846	NM_001098638	Body					TRUE				TRUE
RPTOR	cg04951638	KDM2B;DNMT1	BX-912	GDSC	-0.429437	1.94008e-24	590	17	17q25.3	76208376	NM_001163034;NM_020761	Body;Body					TRUE				TRUE
RPTOR	cg04951638	KDM2B;DNMT1	GSK429286A	GDSC	-0.432531	8.98811e-25	590	17	17q25.3	76208376	NM_001163034;NM_020761	Body;Body					TRUE				TRUE
RPTOR	cg04951638	KDM2B;DNMT1	I-BET-762	GDSC	-0.415517	6.91691e-23	587	17	17q25.3	76208376	NM_001163034;NM_020761	Body;Body					TRUE				TRUE
RPTOR	cg04951638	KDM2B;DNMT1	Masitinib	GDSC	-0.400059	2.35831e-21	589	17	17q25.3	76208376	NM_001163034;NM_020761	Body;Body					TRUE				TRUE
RPTOR	cg04951638	KDM2B;DNMT1	Quizartinib	GDSC	-0.460884	8.38353e-28	589	17	17q25.3	76208376	NM_001163034;NM_020761	Body;Body					TRUE				TRUE
RPTOR	cg12592365	KDM2B;SETDB1	Tanespimycin	GDSC	0.421291	2.18959e-21	527	17	17q25.3	76380543	NM_001163034;NM_020761	Body;Body					TRUE		17:78765822-78766081	Gene_Associated_Cell_type_specific	TRUE
RPTOR	cg04951638	KDM2B;DNMT1	TL-2-105	GDSC	-0.438556	2.10625e-25	590	17	17q25.3	76208376	NM_001163034;NM_020761	Body;Body					TRUE				TRUE
RPTOR	cg12592365	KDM2B;SETDB1	TL-2-105	GDSC	-0.403325	1.03042e-21	590	17	17q25.3	76380543	NM_001163034;NM_020761	Body;Body					TRUE		17:78765822-78766081	Gene_Associated_Cell_type_specific	TRUE
RPTOR	cg12592365	KDM2B;SETDB1	Trametinib	GDSC	0.410854	1.25137e-21	564	17	17q25.3	76380543	NM_001163034;NM_020761	Body;Body					TRUE		17:78765822-78766081	Gene_Associated_Cell_type_specific	TRUE
RPTOR	cg12592365	KDM2B;SETDB1	Vorinostat	GDSC	-0.403318	1.14025e-19	527	17	17q25.3	76380543	NM_001163034;NM_020761	Body;Body					TRUE		17:78765822-78766081	Gene_Associated_Cell_type_specific	TRUE
RUNX1	cg04915566	APOBEC3G	Cyclopamine	GDSC	0.42262	6.52528e-10	221	21	21q22.12	35343342	NM_001754;NM_001754	5'UTR;1stExon			low-CpG:35343224-35343511				21:36420876-36421962	Promoter_Associated
RUNX1	cg04915566	APOBEC3G	Sunitinib	GDSC	0.492753	1.09972e-13	225	21	21q22.12	35343342	NM_001754;NM_001754	5'UTR;1stExon			low-CpG:35343224-35343511				21:36420876-36421962	Promoter_Associated
RUNX1	cg01519261	APOBEC3G	Sunitinib	GDSC	0.417949	7.42245e-10	225	21	21q22.12	35343337	NM_001754;NM_001754	5'UTR;1stExon			low-CpG:35343224-35343511				21:36420876-36421962	Promoter_Associated
RUNX1	cg04915566	APOBEC3G	Z-LLNle-CHO	GDSC	0.437576	8.86143e-11	225	21	21q22.12	35343342	NM_001754;NM_001754	5'UTR;1stExon			low-CpG:35343224-35343511				21:36420876-36421962	Promoter_Associated
RUNX1	cg01519261	APOBEC3G	Z-LLNle-CHO	GDSC	0.407161	2.26818e-09	225	21	21q22.12	35343337	NM_001754;NM_001754	5'UTR;1stExon			low-CpG:35343224-35343511				21:36420876-36421962	Promoter_Associated
S100A10	cg26230275	KDM2B;SETDB1	NPK76-II-72-1	GDSC	-0.429731	1.64654e-24	591	1	1q21.3	150231907	NM_002966	5'UTR	chr1:151965657-151966387	N_Shore					1:151965273-151967090	Promoter_Associated_Cell_type_specific	TRUE
S100A10	cg26230275	KDM2B;SETDB1	Panobinostat	CCLE	-0.413466	5.0566e-15	369	1	1q21.3	150231907	NM_002966	5'UTR	chr1:151965657-151966387	N_Shore					1:151965273-151967090	Promoter_Associated_Cell_type_specific	TRUE
S100A10	cg06698332	KDM2B;SETDB1	Panobinostat	CCLE	-0.40615	1.95059e-14	367	1	1q21.3	150234073	NM_002966	TSS1500	chr1:151965657-151966387	S_Shore
S100A10	cg26230275	KDM2B;SETDB1	Quizartinib	GDSC	-0.408246	3.33946e-22	589	1	1q21.3	150231907	NM_002966	5'UTR	chr1:151965657-151966387	N_Shore					1:151965273-151967090	Promoter_Associated_Cell_type_specific	TRUE
S100A10	cg26230275	KDM2B;SETDB1	Vorinostat	GDSC	-0.421013	2.31869e-21	527	1	1q21.3	150231907	NM_002966	5'UTR	chr1:151965657-151966387	N_Shore					1:151965273-151967090	Promoter_Associated_Cell_type_specific	TRUE
S100A10	cg26230275	KDM2B;SETDB1	XMD13-2	GDSC	-0.404263	8.18901e-22	590	1	1q21.3	150231907	NM_002966	5'UTR	chr1:151965657-151966387	N_Shore					1:151965273-151967090	Promoter_Associated_Cell_type_specific	TRUE
S100A2	cg19907725	KDM2B;SETDB1	Vorinostat	GDSC	-0.414948	9.02768e-21	527	1	1q21.3	151806021	NM_005978	TSS1500					TRUE		1:153538913-153539478	Unclassified
SAMD4A	cg16379462	KDM2B	BMS-345541	GDSC	-0.402648	2.32033e-21	581	14	14q22.2	54188832	NM_001161576;NM_015589	Body;Body					TRUE				TRUE
SAMD4A	cg16379462	KDM2B	Panobinostat	CCLE	-0.405633	2.70356e-14	364	14	14q22.2	54188832	NM_001161576;NM_015589	Body;Body					TRUE				TRUE
SAMD4A	cg16379462	KDM2B	Vorinostat	GDSC	-0.419279	7.13238e-21	518	14	14q22.2	54188832	NM_001161576;NM_015589	Body;Body					TRUE				TRUE
SAP30BP	cg18563987	KDM2B;APOBEC3C	Panobinostat	CCLE	-0.405976	1.70428e-14	369	17	17q25.1	71208104	NM_013260	Body					TRUE				TRUE
SAP30BP	cg18563987	KDM2B;APOBEC3C	Quizartinib	GDSC	-0.406308	5.43055e-22	589	17	17q25.1	71208104	NM_013260	Body					TRUE				TRUE
SEPT9	cg21733927	KDM2B	Vorinostat	GDSC	-0.446739	6.38912e-24	527	17	17q25.2	72795574	NM_001113492;NM_001113492;NM_001113491	1stExon;5'UTR;Body			low-CpG:72795570-72795639		TRUE
SEPT9	cg16317901	KDM2B	Vorinostat	GDSC	-0.436322	6.94323e-23	527	17	17q25.2	72795395	NM_001113492;NM_001113491	TSS200;Body					TRUE
SFRS8	cg05646575	KDM2B	BX-912	GDSC	-0.419905	2.02198e-23	590	12	12q24.33	130787788	NM_004592	Body	chr12:132219327-132219539	S_Shelf			TRUE	12:130787571-130787892			TRUE
SFRS8	cg05646575	KDM2B	Daporinad	GDSC	-0.413572	4.52877e-22	569	12	12q24.33	130787788	NM_004592	Body	chr12:132219327-132219539	S_Shelf			TRUE	12:130787571-130787892			TRUE
SFRS8	cg05646575	KDM2B	GSK429286A	GDSC	-0.433286	7.35512e-25	590	12	12q24.33	130787788	NM_004592	Body	chr12:132219327-132219539	S_Shelf			TRUE	12:130787571-130787892			TRUE
SFRS8	cg05646575	KDM2B	I-BET-762	GDSC	-0.411882	1.61596e-22	587	12	12q24.33	130787788	NM_004592	Body	chr12:132219327-132219539	S_Shelf			TRUE	12:130787571-130787892			TRUE
SFRS8	cg05646575	KDM2B	KIN001-260	GDSC	-0.400246	1.95904e-21	591	12	12q24.33	130787788	NM_004592	Body	chr12:132219327-132219539	S_Shelf			TRUE	12:130787571-130787892			TRUE
SFRS8	cg05646575	KDM2B	Quizartinib	GDSC	-0.437166	3.26184e-25	589	12	12q24.33	130787788	NM_004592	Body	chr12:132219327-132219539	S_Shelf			TRUE	12:130787571-130787892			TRUE
SFRS8	cg05646575	KDM2B	Tivozanib	GDSC	-0.403349	1.09678e-21	589	12	12q24.33	130787788	NM_004592	Body	chr12:132219327-132219539	S_Shelf			TRUE	12:130787571-130787892			TRUE
SFRS8	cg05646575	KDM2B	TL-2-105	GDSC	-0.414905	6.30143e-23	590	12	12q24.33	130787788	NM_004592	Body	chr12:132219327-132219539	S_Shelf			TRUE	12:130787571-130787892			TRUE
SFRS8	cg05646575	KDM2B	Vorinostat	GDSC	-0.416344	6.64647e-21	527	12	12q24.33	130787788	NM_004592	Body	chr12:132219327-132219539	S_Shelf			TRUE	12:130787571-130787892			TRUE
SGMS2	cg17108430	KDM2B	Panobinostat	CCLE	-0.404302	2.226e-14	369	4	4q25	108965006	NM_001136258	TSS200	chr4:108745829-108746535	N_Shore		RDMR		4:108964939-108966003
SGMS2	cg17108430	KDM2B	TL-2-105	GDSC	-0.402195	1.32984e-21	590	4	4q25	108965006	NM_001136258	TSS200	chr4:108745829-108746535	N_Shore		RDMR		4:108964939-108966003
SGMS2	cg17108430	KDM2B	Vorinostat	GDSC	-0.401494	1.69705e-19	527	4	4q25	108965006	NM_001136258	TSS200	chr4:108745829-108746535	N_Shore		RDMR		4:108964939-108966003
SH3KBP1	cg16399859	SETDB1	Vorinostat	GDSC	-0.420928	2.80075e-21	525	X	Xp22.12	19598991	NM_001024666;NM_031892	Body;Body			low-CpG:19598912-19599042		TRUE
SIGIRR	cg03140412	PHC2	Sunitinib	GDSC	0.440356	6.49257e-11	225	11	11p15.5	405111	NM_001135053;NM_001135054;NM_021805	5'UTR;TSS200;5'UTR	chr11:416419-417650	N_Shore					11:415089-415302	Promoter_Associated
SLC22A5	cg12558347	KDM2B	Vorinostat	GDSC	-0.432088	1.8028e-22	527	5	5q31.1	131752170	NM_003060	Body					TRUE
SLC25A22	cg10970251	APOBEC3G	Sunitinib	GDSC	0.401642	3.95893e-09	225	11	11p15.5	786421	NM_024698	TSS1500	chr11:797640-798544	N_Shore		RDMR	TRUE		11:795816-796996	Promoter_Associated
SLC26A1;IDUA	cg16817180	KDM2B	Crizotinib	GDSC	-0.406358	1.61058e-09	230	4	4p16.3	971485	NM_000203;NM_213613;NM_134425;NM_022042	Body;3'UTR;Body;3'UTR	chr4:981480-981704	Island				4:970604-971688
SLC26A1;IDUA	cg16817180	KDM2B	Imatinib	GDSC	-0.410767	9.33404e-10	231	4	4p16.3	971485	NM_000203;NM_213613;NM_134425;NM_022042	Body;3'UTR;Body;3'UTR	chr4:981480-981704	Island				4:970604-971688
SLC26A1;IDUA	cg21459867	KDM2B	TL-2-105	GDSC	-0.411698	1.33739e-22	590	4	4p16.3	971492	NM_000203;NM_213613;NM_134425;NM_022042	Body;3'UTR;Body;3'UTR	chr4:981480-981704	Island				4:970604-971688
SLC26A1;IDUA	cg16817180	KDM2B	Vorinostat	GDSC	-0.444082	1.20757e-23	527	4	4p16.3	971485	NM_000203;NM_213613;NM_134425;NM_022042	Body;3'UTR;Body;3'UTR	chr4:981480-981704	Island				4:970604-971688
SLC26A1;IDUA	cg21459867	KDM2B	Vorinostat	GDSC	-0.437643	5.18394e-23	527	4	4p16.3	971492	NM_000203;NM_213613;NM_134425;NM_022042	Body;3'UTR;Body;3'UTR	chr4:981480-981704	Island				4:970604-971688
SLC2A1	cg09502149	KDM2B;CBX2;SETDB1	Panobinostat	CCLE	-0.429625	3.36571e-16	369	1	1p34.2	43179379	NM_006516	Body					TRUE				TRUE
SLC2A1	cg09502149	KDM2B;CBX2;SETDB1	Quizartinib	GDSC	-0.40465	8.06296e-22	589	1	1p34.2	43179379	NM_006516	Body					TRUE				TRUE
SLC2A1	cg09502149	KDM2B;CBX2;SETDB1	TL-2-105	GDSC	-0.419164	2.40857e-23	590	1	1p34.2	43179379	NM_006516	Body					TRUE				TRUE
SLC2A1	cg09502149	KDM2B;CBX2;SETDB1	Vorinostat	GDSC	-0.412128	1.66374e-20	527	1	1p34.2	43179379	NM_006516	Body					TRUE				TRUE
SLC39A11	cg16434331	KDM2B;SETDB1	Panobinostat	CCLE	-0.436057	1.0907e-16	369	17	17q24.3	68224135	NM_001159770;NM_139177	Body;Body					TRUE				TRUE
SLC39A11	cg16434331	KDM2B;SETDB1	TL-2-105	GDSC	-0.418806	2.58778e-23	590	17	17q24.3	68224135	NM_001159770;NM_139177	Body;Body					TRUE				TRUE
SLC39A11	cg16434331	KDM2B;SETDB1	Vorinostat	GDSC	-0.452488	1.64654e-24	527	17	17q24.3	68224135	NM_001159770;NM_139177	Body;Body					TRUE				TRUE
SLC39A13	cg01110839	KDM2B	BMS-345541	GDSC	-0.433872	6.55223e-25	590	11	11p11.2	47394359	NM_001128225;NM_152264	3'UTR;3'UTR					TRUE				TRUE
SLC39A13	cg01110839	KDM2B	Methotrexate	GDSC	-0.414582	1.14341e-20	525	11	11p11.2	47394359	NM_001128225;NM_152264	3'UTR;3'UTR					TRUE				TRUE
SLC39A13	cg01110839	KDM2B	Panobinostat	CCLE	-0.416488	3.06846e-15	369	11	11p11.2	47394359	NM_001128225;NM_152264	3'UTR;3'UTR					TRUE				TRUE
SLC39A13	cg01110839	KDM2B	Vorinostat	GDSC	-0.480118	2.04441e-27	527	11	11p11.2	47394359	NM_001128225;NM_152264	3'UTR;3'UTR					TRUE				TRUE
SLC45A1	cg11189357	KDM2B	Panobinostat	CCLE	-0.416804	2.91341e-15	369	1	1p36.23	8326218	NM_001080397	Body	chr1:8403697-8404102	N_Shore			TRUE				TRUE
SLC45A1	cg11189357	KDM2B	Vorinostat	GDSC	-0.425381	8.71546e-22	527	1	1p36.23	8326218	NM_001080397	Body	chr1:8403697-8404102	N_Shore			TRUE				TRUE
SLC45A1	cg04424119	KDM2B	Vorinostat	GDSC	-0.411423	1.93237e-20	527	1	1p36.23	8326267	NM_001080397	Body	chr1:8403697-8404102	N_Shore			TRUE	1:8326267-8326689
SLC4A7	cg02344497	KDM2B	Methotrexate	GDSC	-0.414817	1.0887e-20	525	3	3p24.1	27447832	NM_003615	Body					TRUE				TRUE
SLC4A7	cg02344497	KDM2B	Vorinostat	GDSC	-0.43746	5.39441e-23	527	3	3p24.1	27447832	NM_003615	Body					TRUE				TRUE
SLC4A7	cg02344497	KDM2B	VX-702	GDSC	-0.400455	2.83442e-19	523	3	3p24.1	27447832	NM_003615	Body					TRUE				TRUE
SMS	cg05155058	TET3;SETDB1	Panobinostat	CCLE	-0.43736	8.64176e-17	369	X	Xp22.11	21871896	NM_004595	Body	chrX:21958611-21959701	S_Shelf							TRUE
SNORD70;NOP58	cg11667301	SETDB1	Docetaxel	GDSC	0.402496	1.46941e-19	526	2	2q33.1	202849480	NR_003058;NM_015934	Body;Body
SNORD70;NOP58	cg11667301	SETDB1	Tanespimycin	GDSC	0.410776	2.22529e-20	527	2	2q33.1	202849480	NR_003058;NM_015934	Body;Body
SNX25	cg09373676	SETDB1	Imatinib	GDSC	-0.406764	1.41743e-09	231	4	4q35.1	186464237	NM_031953	Body					TRUE				TRUE
SOLH	cg03619332	KDM2B	Quizartinib	GDSC	-0.406169	5.6207e-22	589	16	16p13.3	525860	NM_005632	5'UTR	chr16:587567-588172	N_Shore				16:524897-525864
SORL1	cg17510957	SETDB1	Panobinostat	CCLE	-0.407424	1.3489e-14	369	11	11q24.1	120971839	NM_003105	Body					TRUE	11:120971580-120971840	11:121466629-121467578	Gene_Associated_Cell_type_specific	TRUE
SP1	cg11606261	CBX2	Refametinib	GDSC	0.429647	1.04215e-24	597	12	12q13.13	52061603	NM_003109;NM_138473	5'UTR;Body	chr12:53774336-53774603	S_Shore		RDMR			12:53775334-53776683	Promoter_Associated
SP1	cg11606261	CBX2	Tanespimycin	GDSC	0.411557	1.87603e-20	527	12	12q13.13	52061603	NM_003109;NM_138473	5'UTR;Body	chr12:53774336-53774603	S_Shore		RDMR			12:53775334-53776683	Promoter_Associated
SP1	cg11606261	CBX2	Trametinib	GDSC	0.440247	1.19944e-24	564	12	12q13.13	52061603	NM_003109;NM_138473	5'UTR;Body	chr12:53774336-53774603	S_Shore		RDMR			12:53775334-53776683	Promoter_Associated
SRGAP1	cg01668352	ZBTB38;TET3;CBX2;SETDB1	Refametinib	GDSC	0.43674	1.8722e-25	597	12	12q14.2	62768864	NM_020762	Body					TRUE				TRUE
SRGAP1	cg01668352	ZBTB38;TET3;CBX2;SETDB1	Selumetinib	GDSC	0.411537	6.12152e-23	601	12	12q14.2	62768864	NM_020762	Body					TRUE				TRUE
SRGAP1	cg01668352	ZBTB38;TET3;CBX2;SETDB1	Trametinib	GDSC	0.447472	2.10625e-25	564	12	12q14.2	62768864	NM_020762	Body					TRUE				TRUE
SSBP2	cg14115597	SETDB1	Refametinib	GDSC	0.405644	3.41085e-22	597	5	5q14.1	80958293	NM_012446	Body					TRUE
SSBP2	cg14115597	SETDB1	Trametinib	GDSC	0.411162	1.16053e-21	564	5	5q14.1	80958293	NM_012446	Body					TRUE
SSBP2;RNU5E;RNU5D	cg03577157	SETDB1	Refametinib	GDSC	0.430281	8.92692e-25	597	5	5q14.1	80752019	NR_002754;NM_012446;NR_002755	Body;3'UTR;Body					TRUE
SSBP2;RNU5E;RNU5D	cg03577157	SETDB1	Selumetinib	GDSC	0.416631	1.92867e-23	601	5	5q14.1	80752019	NR_002754;NM_012446;NR_002755	Body;3'UTR;Body					TRUE
SSBP2;RNU5E;RNU5D	cg03577157	SETDB1	Trametinib	GDSC	0.451477	7.78501e-26	564	5	5q14.1	80752019	NR_002754;NM_012446;NR_002755	Body;3'UTR;Body					TRUE
SSH1	cg19256314	IDH2;KDM2B;SETDB1	Panobinostat	CCLE	-0.423722	9.12794e-16	369	12	12q24.11	107751366	NM_001161330;NM_018984	Body;Body					TRUE		12:109226995-109227684	Unclassified_Cell_type_specific	TRUE
SSH1	cg19256314	IDH2;KDM2B;SETDB1	Vorinostat	GDSC	-0.43275	1.55483e-22	527	12	12q24.11	107751366	NM_001161330;NM_018984	Body;Body					TRUE		12:109226995-109227684	Unclassified_Cell_type_specific	TRUE
ST3GAL3	cg23290313	KDM2B;SETDB1	Navitoclax	GDSC	-0.403637	1.14906e-19	526	1	1p34.1	44060551	NM_174968;NM_006279;NM_174971;NM_174963;NM_174967;NM_174969;NM_174970;NM_174964;NM_174965;NM_174966	Body;Body;Body;Body;Body;Body;Body;Body;Body;Body					TRUE				TRUE
ST3GAL3	cg23290313	KDM2B;SETDB1	Panobinostat	CCLE	-0.483377	1.93237e-20	368	1	1p34.1	44060551	NM_174968;NM_006279;NM_174971;NM_174963;NM_174967;NM_174969;NM_174970;NM_174964;NM_174965;NM_174966	Body;Body;Body;Body;Body;Body;Body;Body;Body;Body					TRUE				TRUE
ST3GAL3	cg23290313	KDM2B;SETDB1	TL-2-105	GDSC	-0.424348	7.66091e-24	588	1	1p34.1	44060551	NM_174968;NM_006279;NM_174971;NM_174963;NM_174967;NM_174969;NM_174970;NM_174964;NM_174965;NM_174966	Body;Body;Body;Body;Body;Body;Body;Body;Body;Body					TRUE				TRUE
ST3GAL3	cg23290313	KDM2B;SETDB1	Vorinostat	GDSC	-0.441138	2.83031e-23	525	1	1p34.1	44060551	NM_174968;NM_006279;NM_174971;NM_174963;NM_174967;NM_174969;NM_174970;NM_174964;NM_174965;NM_174966	Body;Body;Body;Body;Body;Body;Body;Body;Body;Body					TRUE				TRUE
ST6GALNAC5	cg21604970	KDM2B;SETDB1	Tanespimycin	GDSC	0.40993	2.6896e-20	527	1	1p31.1	77278162	NM_030965	Body					TRUE				TRUE
STMN1	cg24809011	KDM2B	Amuvatinib	GDSC	-0.415467	6.04437e-23	589	1	1p36.11	26091785	NM_001145454	Body					TRUE				TRUE
STMN1	cg06631999	KDM2B	BX-912	GDSC	-0.400235	2.1157e-21	590	1	1p36.11	26089855	NM_001145454	Body					TRUE
STMN1	cg06631999	KDM2B	GSK429286A	GDSC	-0.445062	4.36123e-26	590	1	1p36.11	26089855	NM_001145454	Body					TRUE
STMN1	cg06631999	KDM2B	I-BET-762	GDSC	-0.407248	5.06702e-22	587	1	1p36.11	26089855	NM_001145454	Body					TRUE
STMN1	cg24809011	KDM2B	Panobinostat	CCLE	-0.420244	1.63576e-15	369	1	1p36.11	26091785	NM_001145454	Body					TRUE				TRUE
STMN1	cg06631999	KDM2B	Quizartinib	GDSC	-0.417463	3.79536e-23	589	1	1p36.11	26089855	NM_001145454	Body					TRUE
STMN1	cg06631999	KDM2B	TL-1-85	GDSC	-0.414777	6.07373e-23	591	1	1p36.11	26089855	NM_001145454	Body					TRUE
STMN1	cg06631999	KDM2B	UNC0638	GDSC	-0.422157	1.26972e-24	618	1	1p36.11	26089855	NM_001145454	Body					TRUE
STMN1	cg24809011	KDM2B	Vorinostat	GDSC	-0.44084	2.55998e-23	527	1	1p36.11	26091785	NM_001145454	Body					TRUE				TRUE
STMN1	cg06631999	KDM2B	XMD14-99	GDSC	-0.401468	1.5777e-21	590	1	1p36.11	26089855	NM_001145454	Body					TRUE
SUCLG2	cg07438401	KDM2B	Vorinostat	GDSC	-0.449217	3.46485e-24	527	3	3p14.1	67780747	NM_003848	Body					TRUE				TRUE
TBC1D14	cg15105060	KDM2B	Panobinostat	CCLE	-0.417857	2.44394e-15	369	4	4p16.1	7075090	NM_001113361;NM_020773;NM_001113363	Body;Body;Body	chr4:7026763-7027166	N_Shelf			TRUE				TRUE
TBC1D14	cg15105060	KDM2B	Vorinostat	GDSC	-0.434262	1.10312e-22	527	4	4p16.1	7075090	NM_001113361;NM_020773;NM_001113363	Body;Body;Body	chr4:7026763-7027166	N_Shelf			TRUE				TRUE
TBC1D2	cg05369318	DNMT1	Crizotinib	GDSC	-0.441126	1.19972e-10	218	9	9q22.33	100057395	NM_018421	1stExon	chr9:101017382-101018581	Island				9:100057204-100058402	9:101017283-101019522	Promoter_Associated
TBC1D2	cg05369318	DNMT1	GSK429286A	GDSC	-0.438673	1.75206e-24	564	9	9q22.33	100057395	NM_018421	1stExon	chr9:101017382-101018581	Island				9:100057204-100058402	9:101017283-101019522	Promoter_Associated
TBC1D2	cg05369318	DNMT1	QL-XI-92	GDSC	-0.409557	1.68942e-21	564	9	9q22.33	100057395	NM_018421	1stExon	chr9:101017382-101018581	Island				9:100057204-100058402	9:101017283-101019522	Promoter_Associated
TBC1D2	cg05369318	DNMT1	Quizartinib	GDSC	-0.403336	7.60507e-21	563	9	9q22.33	100057395	NM_018421	1stExon	chr9:101017382-101018581	Island				9:100057204-100058402	9:101017283-101019522	Promoter_Associated
TBC1D2	cg05369318	DNMT1	Tivozanib	GDSC	-0.436969	2.90544e-24	563	9	9q22.33	100057395	NM_018421	1stExon	chr9:101017382-101018581	Island				9:100057204-100058402	9:101017283-101019522	Promoter_Associated
TBC1D2	cg05369318	DNMT1	UNC1215	GDSC	-0.408192	7.86367e-21	548	9	9q22.33	100057395	NM_018421	1stExon	chr9:101017382-101018581	Island				9:100057204-100058402	9:101017283-101019522	Promoter_Associated
TBC1D2	cg05369318	DNMT1	VX-702	GDSC	-0.429441	3.43355e-21	500	9	9q22.33	100057395	NM_018421	1stExon	chr9:101017382-101018581	Island				9:100057204-100058402	9:101017283-101019522	Promoter_Associated
TBC1D2	cg05369318	DNMT1	XMD14-99	GDSC	-0.44442	4.68635e-25	564	9	9q22.33	100057395	NM_018421	1stExon	chr9:101017382-101018581	Island				9:100057204-100058402	9:101017283-101019522	Promoter_Associated
TBC1D2	cg05369318	DNMT1	XMD15-27	GDSC	-0.411767	1.02631e-21	564	9	9q22.33	100057395	NM_018421	1stExon	chr9:101017382-101018581	Island				9:100057204-100058402	9:101017283-101019522	Promoter_Associated
TBC1D2	cg05369318	DNMT1	Zibotentan	GDSC	-0.419036	1.64434e-22	565	9	9q22.33	100057395	NM_018421	1stExon	chr9:101017382-101018581	Island				9:100057204-100058402	9:101017283-101019522	Promoter_Associated
TESC	cg06768361	SETDB1	Refametinib	GDSC	0.407804	2.35916e-22	595	12	12q24.22	115964716	NR_031766;NM_017899;NM_001168325	Body;Body;Body	chr12:117484305-117484627	N_Shelf							TRUE
TGFBI	cg07697770	ZBTB38;KDM2B;SETDB1	Vorinostat	GDSC	-0.407579	4.56054e-20	527	5	5q31.2	135417604	NM_000358	Body					TRUE				TRUE
THOC6;HCFC1R1	cg24652919	TET3;KDM2B;CBX2;SETDB1	Bleomycin (50 uM)	GDSC	0.409195	2.27626e-22	591	16	16p13.3	3013192	NM_017885;NM_001002018;NM_001002017;NM_001142350;NM_024339	Body;Body;Body;TSS1500;TSS1500	chr16:3073686-3074443	N_Shore
THOC6;HCFC1R1	cg24652919	TET3;KDM2B;CBX2;SETDB1	Panobinostat	CCLE	-0.437192	8.90161e-17	369	16	16p13.3	3013192	NM_017885;NM_001002018;NM_001002017;NM_001142350;NM_024339	Body;Body;Body;TSS1500;TSS1500	chr16:3073686-3074443	N_Shore
TIAM2	cg07943832	KDM2B	BMS-345541	GDSC	-0.414736	6.60559e-23	590	6	6q25.3	155610610	NM_012454;NM_001010927	Body;Body					TRUE		6:155568903-155570209	Unclassified	TRUE
TIAM2	cg07943832	KDM2B	GSK429286A	GDSC	-0.40184	1.45546e-21	590	6	6q25.3	155610610	NM_012454;NM_001010927	Body;Body					TRUE		6:155568903-155570209	Unclassified	TRUE
TIAM2	cg07943832	KDM2B	I-BET-762	GDSC	-0.438846	2.45938e-25	587	6	6q25.3	155610610	NM_012454;NM_001010927	Body;Body					TRUE		6:155568903-155570209	Unclassified	TRUE
TIAM2	cg07943832	KDM2B	NPK76-II-72-1	GDSC	-0.400838	1.70277e-21	591	6	6q25.3	155610610	NM_012454;NM_001010927	Body;Body					TRUE		6:155568903-155570209	Unclassified	TRUE
TIAM2	cg07943832	KDM2B	OSI-027	GDSC	-0.405269	7.549e-22	588	6	6q25.3	155610610	NM_012454;NM_001010927	Body;Body					TRUE		6:155568903-155570209	Unclassified	TRUE
TIAM2	cg07943832	KDM2B	Panobinostat	CCLE	-0.401728	3.36545e-14	369	6	6q25.3	155610610	NM_012454;NM_001010927	Body;Body					TRUE		6:155568903-155570209	Unclassified	TRUE
TIAM2	cg07943832	KDM2B	Quizartinib	GDSC	-0.400173	2.30903e-21	589	6	6q25.3	155610610	NM_012454;NM_001010927	Body;Body					TRUE		6:155568903-155570209	Unclassified	TRUE
TIAM2	cg07943832	KDM2B	T0901317	GDSC	-0.411044	2.14821e-22	586	6	6q25.3	155610610	NM_012454;NM_001010927	Body;Body					TRUE		6:155568903-155570209	Unclassified	TRUE
TIAM2	cg07943832	KDM2B	TL-2-105	GDSC	-0.413285	9.32981e-23	590	6	6q25.3	155610610	NM_012454;NM_001010927	Body;Body					TRUE		6:155568903-155570209	Unclassified	TRUE
TIAM2	cg07943832	KDM2B	Tubastatin A	GDSC	-0.409286	3.03751e-22	587	6	6q25.3	155610610	NM_012454;NM_001010927	Body;Body					TRUE		6:155568903-155570209	Unclassified	TRUE
TIAM2	cg07943832	KDM2B	Vorinostat	GDSC	-0.461156	2.1246e-25	527	6	6q25.3	155610610	NM_012454;NM_001010927	Body;Body					TRUE		6:155568903-155570209	Unclassified	TRUE
TIAM2	cg07943832	KDM2B	XMD13-2	GDSC	-0.423805	7.55935e-24	590	6	6q25.3	155610610	NM_012454;NM_001010927	Body;Body					TRUE		6:155568903-155570209	Unclassified	TRUE
TIMP2	cg27549186	TET3;TDG;CBX2;SETDB1	Trametinib	GDSC	0.43159	9.71959e-24	564	17	17q25.3	74369843	NM_003255	Body					TRUE				TRUE
TK2	cg02934719	KDM2B	TL-2-105	GDSC	-0.413335	9.24275e-23	590	16	16q21	65103213	NM_004614	3'UTR					TRUE				TRUE
TK2	cg02934719	KDM2B	Vorinostat	GDSC	-0.413414	1.26274e-20	527	16	16q21	65103213	NM_004614	3'UTR					TRUE				TRUE
TMEM131	cg12081267	TET3;SETDB1	PD0325901	GDSC	0.400637	2.93939e-19	522	2	2q11.2	97852617	NM_015348	Body					TRUE				TRUE
TMEM131	cg12081267	TET3;SETDB1	Refametinib	GDSC	0.486166	1.73725e-31	597	2	2q11.2	97852617	NM_015348	Body					TRUE				TRUE
TMEM131	cg12081267	TET3;SETDB1	Selumetinib	GDSC	0.45632	8.38353e-28	601	2	2q11.2	97852617	NM_015348	Body					TRUE				TRUE
TMEM131	cg12081267	TET3;SETDB1	Tanespimycin	GDSC	0.409087	3.24744e-20	527	2	2q11.2	97852617	NM_015348	Body					TRUE				TRUE
TMEM131	cg12081267	TET3;SETDB1	Trametinib	GDSC	0.492608	9.79164e-31	564	2	2q11.2	97852617	NM_015348	Body					TRUE				TRUE
TNKS1BP1	cg20343063	KDM2B	KIN001-260	GDSC	-0.409749	2.00603e-22	591	11	11q12.1	56846320	NM_033396	5'UTR	chr11:57091614-57092831	N_Shore	low-CpG:56846304-56846399				11:57089598-57089986	Unclassified_Cell_type_specific
TNKS1BP1	cg00489660	KDM2B	Vorinostat	GDSC	-0.432609	1.60269e-22	527	11	11q12.1	56846397	NM_033396	5'UTR	chr11:57091614-57092831	N_Shore	low-CpG:56846304-56846399				11:57089598-57089986	Unclassified_Cell_type_specific
TNKS1BP1	cg12603560	KDM2B	Vorinostat	GDSC	-0.427542	5.30696e-22	527	11	11q12.1	56846646	NM_033396	5'UTR	chr11:57091614-57092831	N_Shore			TRUE
TNKS1BP1	cg12603560	KDM2B	VX-702	GDSC	-0.404964	1.08418e-19	523	11	11q12.1	56846646	NM_033396	5'UTR	chr11:57091614-57092831	N_Shore			TRUE
TNKS1BP1	cg00489660	KDM2B	VX-702	GDSC	-0.400715	2.68463e-19	523	11	11q12.1	56846397	NM_033396	5'UTR	chr11:57091614-57092831	N_Shore	low-CpG:56846304-56846399				11:57089598-57089986	Unclassified_Cell_type_specific
TNKS1BP1	cg20343063	KDM2B	XMD14-99	GDSC	-0.409076	2.55752e-22	590	11	11q12.1	56846320	NM_033396	5'UTR	chr11:57091614-57092831	N_Shore	low-CpG:56846304-56846399				11:57089598-57089986	Unclassified_Cell_type_specific
TNKS1BP1	cg12603560	KDM2B	XMD14-99	GDSC	-0.401974	1.40525e-21	590	11	11q12.1	56846646	NM_033396	5'UTR	chr11:57091614-57092831	N_Shore			TRUE
TRAK1	cg27366280	KDM2B;MBD1;SETDB1	Imatinib	GDSC	-0.407974	1.24927e-09	231	3	3p22.1	42196106	NM_001042646;NM_014965	Body;Body					TRUE				TRUE
TRAK1	cg27366280	KDM2B;MBD1;SETDB1	Quizartinib	GDSC	-0.439385	1.8722e-25	589	3	3p22.1	42196106	NM_001042646;NM_014965	Body;Body					TRUE				TRUE
TRAK1	cg27366280	KDM2B;MBD1;SETDB1	TL-2-105	GDSC	-0.427988	2.78339e-24	590	3	3p22.1	42196106	NM_001042646;NM_014965	Body;Body					TRUE				TRUE
TRAK1	cg27366280	KDM2B;MBD1;SETDB1	Vorinostat	GDSC	-0.424352	1.09678e-21	527	3	3p22.1	42196106	NM_001042646;NM_014965	Body;Body					TRUE				TRUE
TRERF1	cg05264377	KDM2B;MBD1	BX-912	GDSC	-0.446604	3.04623e-26	590	6	6p21.1	42302669	NM_033502	3'UTR					TRUE				TRUE
TRERF1	cg05264377	KDM2B;MBD1	GSK429286A	GDSC	-0.421502	1.35066e-23	590	6	6p21.1	42302669	NM_033502	3'UTR					TRUE				TRUE
TRERF1	cg05264377	KDM2B;MBD1	Quizartinib	GDSC	-0.447671	2.62724e-26	589	6	6p21.1	42302669	NM_033502	3'UTR					TRUE				TRUE
TRERF1	cg05264377	KDM2B;MBD1	TL-2-105	GDSC	-0.409314	2.40118e-22	590	6	6p21.1	42302669	NM_033502	3'UTR					TRUE				TRUE
TRERF1	cg05264377	KDM2B;MBD1	UNC0638	GDSC	-0.41097	2.08459e-23	618	6	6p21.1	42302669	NM_033502	3'UTR					TRUE				TRUE
TRPM1	cg21394729	SETDB1	Panobinostat	CCLE	-0.461967	1.0311e-18	369	15	15q13.3	29104152	NM_002420	Body	chr15:31318285-31318532	N_Shore			TRUE				TRUE
TSPAN4	cg04552852	TET3	Panobinostat	CCLE	-0.415276	3.76043e-15	369	11	11p15.5	834390	NM_001025237;NM_001025236;NM_001025239;NM_001025238;NM_001025235;NM_003271;NM_001025234	TSS200;5'UTR;5'UTR;5'UTR;5'UTR;5'UTR;5'UTR	chr11:842293-843396	S_Shore					11:844312-845097	Unclassified
TSPAN4	cg12464638	TET3	Panobinostat	CCLE	-0.412467	5.93813e-15	369	11	11p15.5	834400	NM_001025237;NM_001025236;NM_001025239;NM_001025238;NM_001025235;NM_003271;NM_001025234	TSS200;5'UTR;5'UTR;5'UTR;5'UTR;5'UTR;5'UTR	chr11:842293-843396	S_Shore					11:844312-845097	Unclassified
TSPAN4	cg12464638	TET3	Vorinostat	GDSC	-0.40956	2.91644e-20	527	11	11p15.5	834400	NM_001025237;NM_001025236;NM_001025239;NM_001025238;NM_001025235;NM_003271;NM_001025234	TSS200;5'UTR;5'UTR;5'UTR;5'UTR;5'UTR;5'UTR	chr11:842293-843396	S_Shore					11:844312-845097	Unclassified
TUBA1C	cg19050555	SETDB1	Panobinostat	CCLE	-0.422507	1.11936e-15	369	12	12q13.12	47948672	NM_032704	Body	chr12:49658246-49659175	S_Shelf							TRUE
UBE2O	cg08837215	TET3;KDM2B;CBX2;SETDB1	Panobinostat	CCLE	-0.424084	8.60964e-16	369	17	17q25.1	71954675	NM_022066	Body					TRUE				TRUE
UBE2O	cg08837215	TET3;KDM2B;CBX2;SETDB1	Tanespimycin	GDSC	0.425664	8.147e-22	527	17	17q25.1	71954675	NM_022066	Body					TRUE				TRUE
USP40	cg27049539	KDM2B;SETDB1	TL-2-105	GDSC	-0.411732	1.32722e-22	590	2	2q37.1	234060576	NM_018218	Body					TRUE				TRUE
USP40	cg27049539	KDM2B;SETDB1	Vorinostat	GDSC	-0.412272	1.61546e-20	527	2	2q37.1	234060576	NM_018218	Body					TRUE				TRUE
VAC14	cg27076536	KDM2B	BMS-345541	GDSC	-0.408025	3.27352e-22	590	16	16q22.1	69285502	NM_018052	Body					TRUE				TRUE
VAC14	cg27076536	KDM2B	BX-912	GDSC	-0.417046	3.85101e-23	590	16	16q22.1	69285502	NM_018052	Body					TRUE				TRUE
VAC14	cg27076536	KDM2B	I-BET-762	GDSC	-0.426082	5.67227e-24	587	16	16q22.1	69285502	NM_018052	Body					TRUE				TRUE
VAC14	cg27076536	KDM2B	KIN001-260	GDSC	-0.412681	1.00121e-22	591	16	16q22.1	69285502	NM_018052	Body					TRUE				TRUE
VAC14	cg27076536	KDM2B	NPK76-II-72-1	GDSC	-0.40834	2.83091e-22	591	16	16q22.1	69285502	NM_018052	Body					TRUE				TRUE
VAC14	cg27076536	KDM2B	Quizartinib	GDSC	-0.425033	6.15012e-24	589	16	16q22.1	69285502	NM_018052	Body					TRUE				TRUE
VAC14	cg27076536	KDM2B	TL-2-105	GDSC	-0.434847	5.27097e-25	590	16	16q22.1	69285502	NM_018052	Body					TRUE				TRUE
VAC14	cg27076536	KDM2B	Vorinostat	GDSC	-0.439715	3.2956e-23	527	16	16q22.1	69285502	NM_018052	Body					TRUE				TRUE
VAC14	cg27076536	KDM2B	XMD13-2	GDSC	-0.413321	9.25677e-23	590	16	16q22.1	69285502	NM_018052	Body					TRUE				TRUE
VAC14	cg27076536	KDM2B	XMD14-99	GDSC	-0.41998	1.99576e-23	590	16	16q22.1	69285502	NM_018052	Body					TRUE				TRUE
VPS53	cg17731065	KDM2B;SETDB1	Panobinostat	CCLE	-0.441477	5.07195e-17	367	17	17p13.3	544334	NM_018289;NM_001128159	Body;Body					TRUE				TRUE
VPS53	cg17731065	KDM2B;SETDB1	Vorinostat	GDSC	-0.417575	5.89861e-21	525	17	17p13.3	544334	NM_018289;NM_001128159	Body;Body					TRUE				TRUE
VTI1A	cg09958560	KDM2B	BX-912	GDSC	-0.415393	5.68533e-23	590	10	10q25.2	114561685	NM_145206	Body					TRUE				TRUE
VTI1A	cg09958560	KDM2B	Tanespimycin	GDSC	0.402166	1.46341e-19	527	10	10q25.2	114561685	NM_145206	Body					TRUE				TRUE
VTI1A	cg09958560	KDM2B	TL-2-105	GDSC	-0.400847	1.8281e-21	590	10	10q25.2	114561685	NM_145206	Body					TRUE				TRUE
VTI1A	cg09958560	KDM2B	Vorinostat	GDSC	-0.436906	6.07373e-23	527	10	10q25.2	114561685	NM_145206	Body					TRUE				TRUE
WDR34	cg14606321	KDM2B	BMS-345541	GDSC	-0.425315	5.33731e-24	590	9	9q34.11	130437672	NM_052844	Body					TRUE		9:131396102-131397854	Unclassified
WDR34	cg14606321	KDM2B	BX-912	GDSC	-0.417054	3.85101e-23	590	9	9q34.11	130437672	NM_052844	Body					TRUE		9:131396102-131397854	Unclassified
WDR34	cg14606321	KDM2B	Crizotinib	GDSC	-0.420399	3.64146e-10	230	9	9q34.11	130437672	NM_052844	Body					TRUE		9:131396102-131397854	Unclassified
WDR34	cg14606321	KDM2B	Daporinad	GDSC	-0.415508	2.82315e-22	569	9	9q34.11	130437672	NM_052844	Body					TRUE		9:131396102-131397854	Unclassified
WDR34	cg14606321	KDM2B	GSK429286A	GDSC	-0.42059	1.72594e-23	590	9	9q34.11	130437672	NM_052844	Body					TRUE		9:131396102-131397854	Unclassified
WDR34	cg14606321	KDM2B	I-BET-762	GDSC	-0.424722	7.63348e-24	587	9	9q34.11	130437672	NM_052844	Body					TRUE		9:131396102-131397854	Unclassified
WDR34	cg14606321	KDM2B	Imatinib	GDSC	-0.418808	3.95105e-10	231	9	9q34.11	130437672	NM_052844	Body					TRUE		9:131396102-131397854	Unclassified
WDR34	cg14606321	KDM2B	KIN001-260	GDSC	-0.413095	9.12782e-23	591	9	9q34.11	130437672	NM_052844	Body					TRUE		9:131396102-131397854	Unclassified
WDR34	cg14606321	KDM2B	Masitinib	GDSC	-0.411067	1.67771e-22	589	9	9q34.11	130437672	NM_052844	Body					TRUE		9:131396102-131397854	Unclassified
WDR34	cg14606321	KDM2B	Methotrexate	GDSC	-0.401578	1.93002e-19	525	9	9q34.11	130437672	NM_052844	Body					TRUE		9:131396102-131397854	Unclassified
WDR34	cg14606321	KDM2B	NPK76-II-72-1	GDSC	-0.424003	6.75323e-24	591	9	9q34.11	130437672	NM_052844	Body					TRUE		9:131396102-131397854	Unclassified
WDR34	cg14606321	KDM2B	OSI-027	GDSC	-0.409592	2.63112e-22	588	9	9q34.11	130437672	NM_052844	Body					TRUE		9:131396102-131397854	Unclassified
WDR34	cg14606321	KDM2B	Panobinostat	CCLE	-0.433831	1.61572e-16	369	9	9q34.11	130437672	NM_052844	Body					TRUE		9:131396102-131397854	Unclassified
WDR34	cg14606321	KDM2B	QL-XI-92	GDSC	-0.428448	2.5065e-24	590	9	9q34.11	130437672	NM_052844	Body					TRUE		9:131396102-131397854	Unclassified
WDR34	cg14606321	KDM2B	Quizartinib	GDSC	-0.452225	7.43538e-27	589	9	9q34.11	130437672	NM_052844	Body					TRUE		9:131396102-131397854	Unclassified
WDR34	cg14606321	KDM2B	T0901317	GDSC	-0.426829	5.10827e-24	586	9	9q34.11	130437672	NM_052844	Body					TRUE		9:131396102-131397854	Unclassified
WDR34	cg14606321	KDM2B	Tivozanib	GDSC	-0.406759	4.92306e-22	589	9	9q34.11	130437672	NM_052844	Body					TRUE		9:131396102-131397854	Unclassified
WDR34	cg14606321	KDM2B	TL-2-105	GDSC	-0.427306	3.19543e-24	590	9	9q34.11	130437672	NM_052844	Body					TRUE		9:131396102-131397854	Unclassified
WDR34	cg14606321	KDM2B	Tubastatin A	GDSC	-0.417156	4.71899e-23	587	9	9q34.11	130437672	NM_052844	Body					TRUE		9:131396102-131397854	Unclassified
WDR34	cg14606321	KDM2B	UNC1215	GDSC	-0.42287	3.39918e-23	574	9	9q34.11	130437672	NM_052844	Body					TRUE		9:131396102-131397854	Unclassified
WDR34	cg14606321	KDM2B	Vorinostat	GDSC	-0.466186	6.916e-26	527	9	9q34.11	130437672	NM_052844	Body					TRUE		9:131396102-131397854	Unclassified
WDR34	cg14606321	KDM2B	VX-702	GDSC	-0.467444	7.23205e-26	523	9	9q34.11	130437672	NM_052844	Body					TRUE		9:131396102-131397854	Unclassified
WDR34	cg14606321	KDM2B	WZ3105	GDSC	-0.402762	1.16053e-21	590	9	9q34.11	130437672	NM_052844	Body					TRUE		9:131396102-131397854	Unclassified
WDR34	cg14606321	KDM2B	XMD13-2	GDSC	-0.434392	5.79675e-25	590	9	9q34.11	130437672	NM_052844	Body					TRUE		9:131396102-131397854	Unclassified
WDR34	cg14606321	KDM2B	XMD14-99	GDSC	-0.446744	2.99701e-26	590	9	9q34.11	130437672	NM_052844	Body					TRUE		9:131396102-131397854	Unclassified
WDR34	cg14606321	KDM2B	Zibotentan	GDSC	-0.419129	2.25354e-23	591	9	9q34.11	130437672	NM_052844	Body					TRUE		9:131396102-131397854	Unclassified
WDR35	cg19360930	KDM2B;SETDB1	Quizartinib	GDSC	-0.401375	1.73495e-21	589	2	2p24.1	19975259	NM_001006657;NM_020779	3'UTR;3'UTR					TRUE				TRUE
WDR35	cg19360930	KDM2B;SETDB1	TL-2-105	GDSC	-0.420803	1.63231e-23	590	2	2p24.1	19975259	NM_001006657;NM_020779	3'UTR;3'UTR					TRUE				TRUE
WDR35	cg19360930	KDM2B;SETDB1	Vorinostat	GDSC	-0.415477	7.9781e-21	527	2	2p24.1	19975259	NM_001006657;NM_020779	3'UTR;3'UTR					TRUE				TRUE
WIPF1	cg22047295	APOBEC3G;APOBEC3C	Sunitinib	GDSC	0.479727	5.87995e-13	225	2	2q31.1	175170768	NM_003387;NM_001077269	5'UTR;5'UTR			low-CpG:175170674-175170781				2:175462354-175462989	Promoter_Associated
WIPF1	cg22047295	APOBEC3G;APOBEC3C	XMD8-85	GDSC	0.414756	1.47389e-09	221	2	2q31.1	175170768	NM_003387;NM_001077269	5'UTR;5'UTR			low-CpG:175170674-175170781				2:175462354-175462989	Promoter_Associated
WIPF1	cg22047295	APOBEC3G;APOBEC3C	Z-LLNle-CHO	GDSC	0.438515	7.98092e-11	225	2	2q31.1	175170768	NM_003387;NM_001077269	5'UTR;5'UTR			low-CpG:175170674-175170781				2:175462354-175462989	Promoter_Associated
WSB2	cg15859496	KDM2B;SETDB1	Panobinostat	CCLE	-0.434203	1.51378e-16	369	12	12q24.23	116974659	NM_018639	Body					TRUE				TRUE
WSB2	cg15859496	KDM2B;SETDB1	TL-2-105	GDSC	-0.425381	5.26042e-24	590	12	12q24.23	116974659	NM_018639	Body					TRUE				TRUE
WSB2	cg15859496	KDM2B;SETDB1	Vorinostat	GDSC	-0.400228	2.22308e-19	527	12	12q24.23	116974659	NM_018639	Body					TRUE				TRUE
ZAK	cg07469815	KDM2B	Panobinostat	CCLE	-0.405915	1.72082e-14	369	2	2q31.1	173757478	NM_016653;NM_133646	Body;Body					TRUE				TRUE
ZCCHC14	cg02660643	TET3;CBX2;SETDB1	Trametinib	GDSC	0.432919	7.01123e-24	564	16	16q24.2	86049088	NM_015144	Body					TRUE	16:86049026-86049099			TRUE
ZDHHC7	cg05035061	KDM2B	Tanespimycin	GDSC	0.438705	4.06646e-23	527	16	16q24.1	83586332	NM_001145548;NM_017740	5'UTR;5'UTR					TRUE				TRUE
ZDHHC7	cg05035061	KDM2B	Vorinostat	GDSC	-0.433028	1.45836e-22	527	16	16q24.1	83586332	NM_001145548;NM_017740	5'UTR;5'UTR					TRUE				TRUE
ZNF655	cg26084439	SETDB1	Panobinostat	CCLE	-0.42819	4.29588e-16	369	7	7q22.1	98998197	NM_001085367;NM_001009958;NM_024061;NM_001083956;NM_001085366;NM_138494;NM_001085368;NM_001009960	Body;Body;Body;Body;Body;Body;Body;Body	chr7:99155871-99156969	S_Shelf	low-CpG:98997977-98998214
ZNF655	cg26084439	SETDB1	Vorinostat	GDSC	-0.43003	2.94562e-22	527	7	7q22.1	98998197	NM_001085367;NM_001009958;NM_024061;NM_001083956;NM_001085366;NM_138494;NM_001085368;NM_001009960	Body;Body;Body;Body;Body;Body;Body;Body	chr7:99155871-99156969	S_Shelf	low-CpG:98997977-98998214
	cg14329285	KDM2B;EZH2;CBX2;SETDB1	Amuvatinib	GDSC	-0.417843	3.459e-23	589	3	3p25.3	8886424							TRUE				TRUE
	cg17769771	ZBTB38;TET3;KDM2B;CBX2;SETDB1	Amuvatinib	GDSC	-0.401517	1.68136e-21	589	6	6q16.3	101059577							TRUE
	cg09981432	KDM2B;SETDB1	Amuvatinib	GDSC	-0.400154	2.31357e-21	589	2	2q14.1	118330848			chr2:118616575-118618163	N_Shelf							TRUE
	cg15451258	APOBEC3G	AZ628	GDSC	0.400048	5.03603e-09	224	15	15q13.1	27904973			chr15:30113705-30113940	S_Shelf					15:30117415-30117874	Unclassified_Cell_type_specific
	cg00247963	KDM2B	BMS-345541	GDSC	-0.464553	2.30632e-28	590	16	16p12.2	20770652							TRUE
	cg03765423	KDM2B	BMS-345541	GDSC	-0.428307	2.60007e-24	590	3	3q29	195497175			chr3:194014480-194014983	Island							TRUE
	cg06984255	KDM2B	BMS-345541	GDSC	-0.41085	1.64329e-22	590	10	10q24.33	104981183							TRUE				TRUE
	cg09981432	KDM2B;SETDB1	BMS-345541	GDSC	-0.406344	5.00903e-22	590	2	2q14.1	118330848			chr2:118616575-118618163	N_Shelf							TRUE
	cg09449150	KDM2B;DNMT1;MBD1	BX-912	GDSC	-0.432855	8.26783e-25	590	11	11q24.3	129237025							TRUE				TRUE
	cg01191154	KDM2B	BX-912	GDSC	-0.42756	3.01986e-24	590	22	22q13.1	35923618			chr22:37594665-37595488	N_Shore			TRUE		22:37592670-37594170	Unclassified_Cell_type_specific	TRUE
	cg10897459	KDM2B	BX-912	GDSC	-0.424902	5.88924e-24	590	7	7q11.23	72874978							TRUE		7:73236983-73237195	Unclassified_Cell_type_specific	TRUE
	cg05770091	DNMT1	BX-912	GDSC	-0.418063	3.09239e-23	590	7	7q22.1	100662032			chr7:100875555-100876212	N_Shore			TRUE
	cg00247963	KDM2B	BX-912	GDSC	-0.411662	1.34841e-22	590	16	16p12.2	20770652							TRUE
	cg21121082	DNMT1	BX-912	GDSC	-0.401796	1.46931e-21	590	11	11q24.3	127823759			chr11:128321661-128321895	N_Shelf							TRUE
	cg20824939	APOBEC3G	CGP-082996	GDSC	0.435672	1.09608e-10	225	1	1q32.1	203521705							TRUE		1:205254909-205255362	Promoter_Associated
	cg21643939	KDM2B;SETDB1	Crizotinib	GDSC	-0.434924	7.32138e-11	230	3	3q26.31	173950020			chr3:172468372-172468845	N_Shore		RDMR
	cg15451258	APOBEC3G	Crizotinib	GDSC	0.41592	5.89103e-10	230	15	15q13.1	27904973			chr15:30113705-30113940	S_Shelf					15:30117415-30117874	Unclassified_Cell_type_specific
	cg03765423	KDM2B	Crizotinib	GDSC	-0.414725	6.69084e-10	230	3	3q29	195497175			chr3:194014480-194014983	Island							TRUE
	cg20824939	APOBEC3G	Crizotinib	GDSC	0.40936	1.17759e-09	230	1	1q32.1	203521705							TRUE		1:205254909-205255362	Promoter_Associated
	cg08422793	APOBEC3G	Cyclopamine	GDSC	0.438331	1.20905e-10	221	15	15q23	67838564							TRUE		15:70051267-70051845	Unclassified_Cell_type_specific
	cg15451258	APOBEC3G	Cyclopamine	GDSC	0.435567	1.63896e-10	221	15	15q13.1	27904973			chr15:30113705-30113940	S_Shelf					15:30117415-30117874	Unclassified_Cell_type_specific
	cg20824939	APOBEC3G	Cyclopamine	GDSC	0.423098	6.21199e-10	221	1	1q32.1	203521705							TRUE		1:205254909-205255362	Promoter_Associated
	cg06813382	KDM2B	Daporinad	GDSC	-0.442301	5.00056e-25	569	10	10q22.3	81957175			chr10:81966989-81967517	Island				10:81956912-81957497			TRUE
	cg09449150	KDM2B;DNMT1;MBD1	Daporinad	GDSC	-0.424481	3.44868e-23	569	11	11q24.3	129237025							TRUE				TRUE
	cg27280037	KDM2B	Daporinad	GDSC	-0.417928	1.55738e-22	569	3	3q21.2	126264759							TRUE				TRUE
	cg08928408	KDM2B	Daporinad	GDSC	-0.40991	1.0696e-21	569	3	3q25.1	150936796							TRUE
	cg09260048	SETDB1	Docetaxel	GDSC	0.407824	4.67041e-20	526	15	15q25.2	80202460							TRUE				TRUE
	cg15451258	APOBEC3G	FMK	GDSC	0.413011	1.09174e-20	530	15	15q13.1	27904973			chr15:30113705-30113940	S_Shelf					15:30117415-30117874	Unclassified_Cell_type_specific
	cg21643939	KDM2B;SETDB1	GSK319347A	GDSC	-0.453812	1.71551e-11	223	3	3q26.31	173950020			chr3:172468372-172468845	N_Shore		RDMR
	cg16773067	KDM2B	GSK319347A	GDSC	-0.400449	5.25378e-09	223	6	6p21.2	37135335							TRUE		6:37027078-37027727	Unclassified_Cell_type_specific
	cg09449150	KDM2B;DNMT1;MBD1	GSK429286A	GDSC	-0.476469	7.34948e-30	590	11	11q24.3	129237025							TRUE				TRUE
	cg00247963	KDM2B	GSK429286A	GDSC	-0.427975	2.78339e-24	590	16	16p12.2	20770652							TRUE
	cg06813382	KDM2B	GSK429286A	GDSC	-0.415773	5.20513e-23	590	10	10q22.3	81957175			chr10:81966989-81967517	Island				10:81956912-81957497			TRUE
	cg08928408	KDM2B	GSK429286A	GDSC	-0.413706	8.48893e-23	590	3	3q25.1	150936796							TRUE
	cg21121082	DNMT1	GSK429286A	GDSC	-0.411989	1.24878e-22	590	11	11q24.3	127823759			chr11:128321661-128321895	N_Shelf							TRUE
	cg14329285	KDM2B;EZH2;CBX2;SETDB1	I-BET-762	GDSC	-0.414361	9.14554e-23	587	3	3p25.3	8886424							TRUE				TRUE
	cg23273866	KDM2B	I-BET-762	GDSC	-0.414138	9.58463e-23	587	2	2q32.3	196185975							TRUE				TRUE
	cg00247963	KDM2B	I-BET-762	GDSC	-0.410692	2.15641e-22	587	16	16p12.2	20770652							TRUE
	cg25461389	TET3;KDM2B;SETDB1	I-BET-762	GDSC	-0.406176	6.54638e-22	587	3	3p21.1	52055818							TRUE				TRUE
	cg09449150	KDM2B;DNMT1;MBD1	I-BET-762	GDSC	-0.404917	8.79862e-22	587	11	11q24.3	129237025							TRUE				TRUE
	cg01039752	KDM2B	I-BET-762	GDSC	-0.404393	1.00622e-21	587	16	16q23.2	79997089			chr16:81437204-81437542	S_Shelf					16:81439152-81439701	Unclassified_Cell_type_specific	TRUE
	cg06813382	KDM2B	I-BET-762	GDSC	-0.400475	2.48121e-21	587	10	10q22.3	81957175			chr10:81966989-81967517	Island				10:81956912-81957497			TRUE
	cg21643939	KDM2B;SETDB1	Imatinib	GDSC	-0.446846	1.67874e-11	231	3	3q26.31	173950020			chr3:172468372-172468845	N_Shore		RDMR
	cg03765423	KDM2B	Imatinib	GDSC	-0.433459	7.84448e-11	231	3	3q29	195497175			chr3:194014480-194014983	Island							TRUE
	cg09449150	KDM2B;DNMT1;MBD1	Imatinib	GDSC	-0.425036	2.00852e-10	231	11	11q24.3	129237025							TRUE				TRUE
	cg19365176	KDM2B;SETDB1	Imatinib	GDSC	-0.407253	1.34732e-09	231	12	12q24.22	115447777							TRUE		12:116962699-116963651	Unclassified_Cell_type_specific	TRUE
	cg09981432	KDM2B;SETDB1	Imatinib	GDSC	-0.405661	1.5913e-09	231	2	2q14.1	118330848			chr2:118616575-118618163	N_Shelf							TRUE
	cg06578342	KDM2B	Imatinib	GDSC	-0.401532	2.43914e-09	231	16	16p13.3	4289216							TRUE
	cg06984255	KDM2B	Imatinib	GDSC	-0.40003	2.84749e-09	231	10	10q24.33	104981183							TRUE				TRUE
	cg00247963	KDM2B	KIN001-236	GDSC	-0.412046	1.1448e-22	591	16	16p12.2	20770652							TRUE
	cg00247963	KDM2B	KIN001-260	GDSC	-0.427464	2.90569e-24	591	16	16p12.2	20770652							TRUE
	cg09449150	KDM2B;DNMT1;MBD1	KIN001-260	GDSC	-0.422525	9.71959e-24	591	11	11q24.3	129237025							TRUE				TRUE
	cg03765423	KDM2B	KIN001-260	GDSC	-0.419051	2.29773e-23	591	3	3q29	195497175			chr3:194014480-194014983	Island							TRUE
	cg06813382	KDM2B	KIN001-260	GDSC	-0.405368	5.87011e-22	591	10	10q22.3	81957175			chr10:81966989-81967517	Island				10:81956912-81957497			TRUE
	cg21643939	KDM2B;SETDB1	KIN001-260	GDSC	-0.401304	1.64164e-21	590	3	3q26.31	173950020			chr3:172468372-172468845	N_Shore		RDMR
	cg00247963	KDM2B	KIN001-270	GDSC	-0.438407	2.0355e-25	591	16	16p12.2	20770652							TRUE
	cg09449150	KDM2B;DNMT1;MBD1	KIN001-270	GDSC	-0.41517	5.59165e-23	591	11	11q24.3	129237025							TRUE				TRUE
	cg06813382	KDM2B	Masitinib	GDSC	-0.410181	2.11972e-22	589	10	10q22.3	81957175			chr10:81966989-81967517	Island				10:81956912-81957497			TRUE
	cg00247963	KDM2B	Masitinib	GDSC	-0.40935	2.57875e-22	589	16	16p12.2	20770652							TRUE
	cg27280037	KDM2B	Methotrexate	GDSC	-0.434259	1.2966e-22	525	3	3q21.2	126264759							TRUE				TRUE
	cg06984255	KDM2B	Methotrexate	GDSC	-0.414777	1.09798e-20	525	10	10q24.33	104981183							TRUE				TRUE
	cg00247963	KDM2B	Methotrexate	GDSC	-0.414603	1.13947e-20	525	16	16p12.2	20770652							TRUE
	cg00247963	KDM2B	Navitoclax	GDSC	-0.410666	2.27623e-20	527	16	16p12.2	20770652							TRUE
	cg09449150	KDM2B;DNMT1;MBD1	Navitoclax	GDSC	-0.404885	8.05489e-20	527	11	11q24.3	129237025							TRUE				TRUE
	cg09449150	KDM2B;DNMT1;MBD1	Nilotinib	GDSC	-0.40849	2.40149e-19	503	11	11q24.3	129237025							TRUE				TRUE
	cg03765423	KDM2B	NPK76-II-72-1	GDSC	-0.418588	2.55797e-23	591	3	3q29	195497175			chr3:194014480-194014983	Island							TRUE
	cg00247963	KDM2B	NPK76-II-72-1	GDSC	-0.412859	9.58463e-23	591	16	16p12.2	20770652							TRUE
	cg09449150	KDM2B;DNMT1;MBD1	NPK76-II-72-1	GDSC	-0.412276	1.09757e-22	591	11	11q24.3	129237025							TRUE				TRUE
	cg09981432	KDM2B;SETDB1	NPK76-II-72-1	GDSC	-0.409196	2.27626e-22	591	2	2q14.1	118330848			chr2:118616575-118618163	N_Shelf							TRUE
	cg21643939	KDM2B;SETDB1	NPK76-II-72-1	GDSC	-0.407452	3.76623e-22	590	3	3q26.31	173950020			chr3:172468372-172468845	N_Shore		RDMR
	cg00247963	KDM2B	OSI-027	GDSC	-0.421135	1.77332e-23	588	16	16p12.2	20770652							TRUE
	cg03765423	KDM2B	OSI-027	GDSC	-0.413272	1.09285e-22	588	3	3q29	195497175			chr3:194014480-194014983	Island							TRUE
	cg06813382	KDM2B	OSI-027	GDSC	-0.401612	1.76517e-21	588	10	10q22.3	81957175			chr10:81966989-81967517	Island				10:81956912-81957497			TRUE
	cg16411668	KDM2B;DNMT3A;SETDB1	Panobinostat	CCLE	-0.524462	3.9979e-24	369	4	4q27	123924197							TRUE				TRUE
	cg22159939	TET3;KDM2B;SETDB1	Panobinostat	CCLE	-0.484262	1.46763e-20	369	1	1q41	212822112							TRUE
	cg06984255	KDM2B	Panobinostat	CCLE	-0.476167	7.03583e-20	369	10	10q24.33	104981183							TRUE				TRUE
	cg14329285	KDM2B;EZH2;CBX2;SETDB1	Panobinostat	CCLE	-0.47605	7.18207e-20	369	3	3p25.3	8886424							TRUE				TRUE
	cg24686551	KDM2B;SETDB1	Panobinostat	CCLE	-0.470437	2.10682e-19	369	3	3q22.1	135529964							TRUE				TRUE
	cg23176316	KDM2B;SETDB1	Panobinostat	CCLE	-0.468206	3.19965e-19	369	2	2p24.1	20647887							TRUE				TRUE
	cg02097616	KDM2B;SETDB1	Panobinostat	CCLE	-0.456058	3.05267e-18	369	17	17q24.1	60106383							TRUE				TRUE
	cg10564001	ZBTB38;TET3;KDM2B;CBX2;SETDB1	Panobinostat	CCLE	-0.451987	6.42319e-18	369	13	13q14.11	44186461							TRUE				TRUE
	cg15172966	KDM2B;SETDB1	Panobinostat	CCLE	-0.451369	7.18233e-18	369	12	12p11.21	32481412							TRUE				TRUE
	cg24741430	KDM2B;SETDB1	Panobinostat	CCLE	-0.451066	7.58597e-18	369	15	15q22.31	64882765							TRUE
	cg10902850	TET3;CBX2;SETDB1	Panobinostat	CCLE	-0.448413	1.23148e-17	369	3	3q13.12	107930134							TRUE				TRUE
	cg13332142	KDM2B;SETDB1	Panobinostat	CCLE	-0.447717	1.39303e-17	369	3	3p24.1	27550282							TRUE		3:27575259-27575872	Promoter_Associated	TRUE
	cg09981432	KDM2B;SETDB1	Panobinostat	CCLE	-0.445557	2.04463e-17	369	2	2q14.1	118330848			chr2:118616575-118618163	N_Shelf							TRUE
	cg17687367	TET3;SETDB1	Panobinostat	CCLE	-0.440853	4.68341e-17	369	13	13q31.1	79408937							TRUE				TRUE
	cg11895596	ZBTB38;TET3;KDM2B;CBX2;SETDB1	Panobinostat	CCLE	-0.439525	8.63983e-17	365	3	3p14.3	57930860							TRUE				TRUE
	cg25461389	TET3;KDM2B;SETDB1	Panobinostat	CCLE	-0.435266	1.25618e-16	369	3	3p21.1	52055818							TRUE				TRUE
	cg19918599	KDM2B	Panobinostat	CCLE	-0.428673	3.95848e-16	369	3	3q13.2	113848971							TRUE				TRUE
	cg25375162	KDM2B	Panobinostat	CCLE	-0.42964	4.02235e-16	367	3	3p24.1	30358964							TRUE
	cg21646392	KDM2B;SETDB1	Panobinostat	CCLE	-0.428108	4.35281e-16	369	3	3p24.3	23685307							TRUE		3:23710232-23710449	Unclassified_Cell_type_specific
	cg05573809	KDM2B	Panobinostat	CCLE	-0.428639	5.70682e-16	365	5	5p15.2	14089481							TRUE				TRUE
	cg13354934	KDM2B;SETDB1	Panobinostat	CCLE	-0.424346	8.24221e-16	369	1	1p36.33	1285956						RDMR	TRUE		1:1296069-1296105	Unclassified_Cell_type_specific
	cg19365176	KDM2B;SETDB1	Panobinostat	CCLE	-0.421225	1.38527e-15	369	12	12q24.22	115447777							TRUE		12:116962699-116963651	Unclassified_Cell_type_specific	TRUE
	cg17769771	ZBTB38;TET3;KDM2B;CBX2;SETDB1	Panobinostat	CCLE	-0.420912	1.46066e-15	369	6	6q16.3	101059577							TRUE
	cg25175240	KDM2B	Panobinostat	CCLE	-0.419977	1.70991e-15	369	15	15q23	67636840							TRUE				TRUE
	cg04908077	KDM2B;EZH2	Panobinostat	CCLE	-0.418542	2.17627e-15	369	3	3q25.1	151670028							TRUE
	cg23273866	KDM2B	Panobinostat	CCLE	-0.416913	2.85932e-15	369	2	2q32.3	196185975							TRUE				TRUE
	cg13432945	KDM2B;SETDB1	Panobinostat	CCLE	-0.416599	3.01044e-15	369	1	1p32.1	58965976							TRUE				TRUE
	cg12885484	SETDB1	Panobinostat	CCLE	-0.415105	3.87099e-15	369	7	7p22.1	6083394			chr7:6120829-6121398	N_Shelf							TRUE
	cg18061711	ZBTB38;TET3;SETDB1	Panobinostat	CCLE	-0.415487	4.6878e-15	366	5	5q13.2	71719711							TRUE				TRUE
	cg22391718	KDM2B	Panobinostat	CCLE	-0.413196	5.27814e-15	369	1	1p13.3	110127808							TRUE				TRUE
	cg07011538	KDM2B;CBX2;SETDB1	Panobinostat	CCLE	-0.413029	5.42607e-15	369	2	2p21	47350530			chr2:47499464-47499813	N_Shelf							TRUE
	cg00077904	TET3;SETDB1	Panobinostat	CCLE	-0.410204	8.59689e-15	369	5	5q33.1	151059102							TRUE				TRUE
	cg25616869	CBX2;SETDB1	Panobinostat	CCLE	-0.410003	8.87008e-15	369	3	3p21.31	48418871							TRUE				TRUE
	cg03765423	KDM2B	Panobinostat	CCLE	-0.409015	1.043e-14	369	3	3q29	195497175			chr3:194014480-194014983	Island							TRUE
	cg21809161	TET3;SETDB1	Panobinostat	CCLE	-0.4074	1.35406e-14	369	1	1p32.1	59389625							TRUE				TRUE
	cg20331980	KDM2B	Panobinostat	CCLE	-0.406602	1.54201e-14	369	6	6q25.1	149596196							TRUE		6:149553984-149554826	Unclassified_Cell_type_specific	TRUE
	cg06523948	TET3;SETDB1	Panobinostat	CCLE	-0.406295	1.6202e-14	369	16	16q13	55198448			chr16:56642129-56642595	N_Shore		RDMR	TRUE		16:56640918-56641506	Unclassified_Cell_type_specific	TRUE
	cg06570967	KDM2B;CBX2;SETDB1	Panobinostat	CCLE	-0.405829	1.74548e-14	369	10	10q23.33	96979640							TRUE				TRUE
	cg18594054	TET3;KDM2B;CBX2;SETDB1	Panobinostat	CCLE	-0.405668	1.79283e-14	369	5	5q31.3	142603639							TRUE				TRUE
	cg09501509	KDM2B;DNMT3A	Panobinostat	CCLE	-0.405665	1.79361e-14	369	6	6q15	89802075							TRUE				TRUE
	cg05506147	KDM2B	Panobinostat	CCLE	-0.40401	2.33428e-14	369	5	5q15	95975874							TRUE				TRUE
	cg24757778	KDM2B;SETDB1	Panobinostat	CCLE	-0.40363	2.48168e-14	369	10	10q21.1	60286398							TRUE				TRUE
	cg20899781	TET3;TDG;SETDB1;ZBTB38;KDM2B;CBX2	Panobinostat	CCLE	-0.402322	3.06083e-14	369	2	2p25.1	9623219							TRUE				TRUE
	cg27149179	CBX2	Panobinostat	CCLE	-0.402125	3.15864e-14	369	11	11q14.2	86129496							TRUE				TRUE
	cg01356872	TET3;SETDB1	Panobinostat	CCLE	-0.401821	3.31659e-14	369	2	2q36.1	224794751							TRUE				TRUE
	cg02069592	TET3;CBX2;SETDB1	Panobinostat	CCLE	-0.40159	3.72179e-14	368	14	14q23.1	58267963							TRUE				TRUE
	cg03080336	TET3;CBX2	PD0325901	GDSC	0.405826	9.69992e-20	522	4	4q35.1	186270372							TRUE				TRUE
	cg00247963	KDM2B	QL-XI-92	GDSC	-0.419763	2.08459e-23	590	16	16p12.2	20770652							TRUE
	cg09449150	KDM2B;DNMT1;MBD1	QL-XI-92	GDSC	-0.418869	2.55998e-23	590	11	11q24.3	129237025							TRUE				TRUE
	cg06813382	KDM2B	QL-XI-92	GDSC	-0.401041	1.74316e-21	590	10	10q22.3	81957175			chr10:81966989-81967517	Island				10:81956912-81957497			TRUE
	cg09449150	KDM2B;DNMT1;MBD1	Quizartinib	GDSC	-0.466085	1.90419e-28	589	11	11q24.3	129237025							TRUE				TRUE
	cg21121082	DNMT1	Quizartinib	GDSC	-0.438833	2.10625e-25	589	11	11q24.3	127823759			chr11:128321661-128321895	N_Shelf							TRUE
	cg21643939	KDM2B;SETDB1	Quizartinib	GDSC	-0.431863	1.24988e-24	588	3	3q26.31	173950020			chr3:172468372-172468845	N_Shore		RDMR
	cg23273866	KDM2B	Quizartinib	GDSC	-0.427601	3.19543e-24	589	2	2q32.3	196185975							TRUE				TRUE
	cg23176316	KDM2B;SETDB1	Quizartinib	GDSC	-0.42418	7.48698e-24	589	2	2p24.1	20647887							TRUE				TRUE
	cg01053241	KDM2B	Quizartinib	GDSC	-0.422267	1.20973e-23	589	8	8p22	17397212			chr8:17354321-17355250	N_Shore							TRUE
	cg09981432	KDM2B;SETDB1	Quizartinib	GDSC	-0.420376	1.9699e-23	589	2	2q14.1	118330848			chr2:118616575-118618163	N_Shelf							TRUE
	cg14329285	KDM2B;EZH2;CBX2;SETDB1	Quizartinib	GDSC	-0.419271	2.55021e-23	589	3	3p25.3	8886424							TRUE				TRUE
	cg06813382	KDM2B	Quizartinib	GDSC	-0.417605	3.6631e-23	589	10	10q22.3	81957175			chr10:81966989-81967517	Island				10:81956912-81957497			TRUE
	cg07804749	KDM2B	Quizartinib	GDSC	-0.41656	4.67007e-23	589	1	1p36.22	12532691							TRUE	1:12532544-12532729			TRUE
	cg03765423	KDM2B	Quizartinib	GDSC	-0.415385	6.07728e-23	589	3	3q29	195497175			chr3:194014480-194014983	Island							TRUE
	cg24741430	KDM2B;SETDB1	Quizartinib	GDSC	-0.415378	6.07728e-23	589	15	15q22.31	64882765							TRUE
	cg16675525	KDM2B;SETDB1	Quizartinib	GDSC	-0.41498	6.72019e-23	589	10	10q25.2	112148519							TRUE		10:112158528-112158698	Unclassified_Cell_type_specific	TRUE
	cg08461576	KDM2B;SETDB1	Quizartinib	GDSC	-0.417435	6.94323e-23	581	4	4q23	102496652							TRUE
	cg16773067	KDM2B	Quizartinib	GDSC	-0.412726	1.13838e-22	589	6	6p21.2	37135335							TRUE		6:37027078-37027727	Unclassified_Cell_type_specific
	cg10897459	KDM2B	Quizartinib	GDSC	-0.411142	1.64847e-22	589	7	7q11.23	72874978							TRUE		7:73236983-73237195	Unclassified_Cell_type_specific	TRUE
	cg15172966	KDM2B;SETDB1	Quizartinib	GDSC	-0.410139	2.13644e-22	589	12	12p11.21	32481412							TRUE				TRUE
	cg03893663	KDM2B;DNMT1;CBX2	Quizartinib	GDSC	-0.40697	5.39581e-22	587	11	11q22.3	109572328							TRUE				TRUE
	cg25375162	KDM2B	Quizartinib	GDSC	-0.406817	6.06453e-22	586	3	3p24.1	30358964							TRUE
	cg00418071	KDM2B	Quizartinib	GDSC	-0.405121	7.24523e-22	589	1	1p22.3	85845589							TRUE		1:86072906-86073216	Unclassified_Cell_type_specific	TRUE
	cg17328839	KDM2B	Quizartinib	GDSC	-0.403152	1.14054e-21	589	1	1p31.3	63900339							TRUE				TRUE
	cg06984255	KDM2B	Quizartinib	GDSC	-0.400349	2.21569e-21	589	10	10q24.33	104981183							TRUE				TRUE
	cg03080336	TET3;CBX2	Refametinib	GDSC	0.472268	1.02186e-29	597	4	4q35.1	186270372							TRUE				TRUE
	cg24996440	TET3;CBX2;SETDB1	Refametinib	GDSC	0.44267	4.36123e-26	597	2	2p25.3	3561445						DMR	TRUE		2:3583550-3584833	Unclassified_Cell_type_specific	TRUE
	cg02343254	CBX2;SETDB1	Refametinib	GDSC	0.438134	1.26236e-25	597	2	2p25.3	3561838						DMR	TRUE		2:3583550-3584833	Unclassified_Cell_type_specific	TRUE
	cg07807757	CBX2	Refametinib	GDSC	0.432242	5.63219e-25	597	7	7p12.2	50862064							TRUE				TRUE
	cg24746594	ZBTB38;TET3;CBX2;SETDB1	Refametinib	GDSC	0.429925	9.72054e-25	597	7	7q22.1	98703149							TRUE				TRUE
	cg09187338	TET3;TDG;SETDB1;ZBTB38;KDM2B;CBX2	Refametinib	GDSC	0.428618	1.34542e-24	597	7	7q32.3	130239048							TRUE
	cg23378074	CBX2;SETDB1	Refametinib	GDSC	0.422655	5.8817e-24	597	12	12p11.21	30839138			chr12:30948548-30949757	N_Shore					12:30947657-30947901	Unclassified_Cell_type_specific
	cg19082496	CBX2	Refametinib	GDSC	0.4182	2.06594e-23	595	1	1p35.1	33671939			chr1:33896002-33896929	S_Shelf							TRUE
	cg27181375	CBX2	Refametinib	GDSC	0.415185	3.52365e-23	597	15	15q24.1	72036242						DMR	TRUE				TRUE
	cg25424279	TET3;KDM2B;TDG;CBX2;SETDB1	Refametinib	GDSC	0.414324	4.30839e-23	597	11	11q13.1	65440119			chr11:65685100-65685364	N_Shore		RDMR	TRUE				TRUE
	cg23361127	CBX2;SETDB1	Refametinib	GDSC	0.409243	1.42204e-22	597	5	5q13.3	73975039			chr5:73935725-73937551	S_Shore		CDMR
	cg03097134	CBX2	Refametinib	GDSC	0.40649	2.82315e-22	597	6	6p21.2	37706242							TRUE				TRUE
	cg17266282	TET3;CBX2;SETDB1	Refametinib	GDSC	0.407201	2.9554e-22	594	6	6q21	112401225							TRUE		6:112294275-112294767	Unclassified_Cell_type_specific	TRUE
	cg08998657	CBX2;SETDB1	Refametinib	GDSC	0.406175	3.01891e-22	597	16	16q11.2	45451430							TRUE				TRUE
	cg10818657	CBX2	Refametinib	GDSC	0.405351	3.67803e-22	597	2	2p13.1	74821198							TRUE				TRUE
	cg24966363	SETDB1	Refametinib	GDSC	0.40162	9.20789e-22	597	8	8p23.1	8969998						DMR					TRUE
	cg00247963	KDM2B	Ruxolitinib	GDSC	-0.403156	1.14054e-21	589	16	16p12.2	20770652							TRUE
	cg09449150	KDM2B;DNMT1;MBD1	Ruxolitinib	GDSC	-0.400151	2.31357e-21	589	11	11q24.3	129237025							TRUE				TRUE
	cg03080336	TET3;CBX2	Selumetinib	GDSC	0.461001	2.30632e-28	601	4	4q35.1	186270372							TRUE				TRUE
	cg24746594	ZBTB38;TET3;CBX2;SETDB1	Selumetinib	GDSC	0.436557	1.35198e-25	601	7	7q22.1	98703149							TRUE				TRUE
	cg19082496	CBX2	Selumetinib	GDSC	0.431866	5.27097e-25	599	1	1p35.1	33671939			chr1:33896002-33896929	S_Shelf							TRUE
	cg07807757	CBX2	Selumetinib	GDSC	0.420333	7.48698e-24	601	7	7p12.2	50862064							TRUE				TRUE
	cg25424279	TET3;KDM2B;TDG;CBX2;SETDB1	Selumetinib	GDSC	0.415837	2.30492e-23	601	11	11q13.1	65440119			chr11:65685100-65685364	N_Shore		RDMR	TRUE				TRUE
	cg24996440	TET3;CBX2;SETDB1	Selumetinib	GDSC	0.414883	2.856e-23	601	2	2p25.3	3561445						DMR	TRUE		2:3583550-3584833	Unclassified_Cell_type_specific	TRUE
	cg09187338	TET3;TDG;SETDB1;ZBTB38;KDM2B;CBX2	Selumetinib	GDSC	0.411593	6.07409e-23	601	7	7q32.3	130239048							TRUE
	cg08422793	APOBEC3G	Sunitinib	GDSC	0.515875	4.76121e-15	225	15	15q23	67838564							TRUE		15:70051267-70051845	Unclassified_Cell_type_specific
	cg20824939	APOBEC3G	Sunitinib	GDSC	0.502653	2.94031e-14	225	1	1q32.1	203521705							TRUE		1:205254909-205255362	Promoter_Associated
	cg15451258	APOBEC3G	Sunitinib	GDSC	0.483075	3.83821e-13	225	15	15q13.1	27904973			chr15:30113705-30113940	S_Shelf					15:30117415-30117874	Unclassified_Cell_type_specific
	cg27628707	APOBEC3G	Sunitinib	GDSC	0.465588	3.3834e-12	225	15	15q13.3	29514581							TRUE		15:31727044-31728104	Promoter_Associated
	cg10149296	APOBEC3G	Sunitinib	GDSC	0.458989	7.4918e-12	225	2	2p24.1	20659393									2:20795111-20796013	Unclassified_Cell_type_specific
	cg12018718	APOBEC3G	Sunitinib	GDSC	0.433233	1.43519e-10	225	2	2p25.1	8601540							TRUE	2:8601379-8601646	2:8683375-8684259	Unclassified	TRUE
	cg23723410	APOBEC3G	Sunitinib	GDSC	0.425418	3.35611e-10	225	1	1p32.1	59258625							TRUE		1:59485556-59486423	Unclassified	TRUE
	cg00247963	KDM2B	T0901317	GDSC	-0.443527	8.35208e-26	586	16	16p12.2	20770652							TRUE
	cg09449150	KDM2B;DNMT1;MBD1	T0901317	GDSC	-0.420177	2.55998e-23	586	11	11q24.3	129237025							TRUE				TRUE
	cg08928408	KDM2B	T0901317	GDSC	-0.418326	3.85437e-23	586	3	3q25.1	150936796							TRUE
	cg21643939	KDM2B;SETDB1	T0901317	GDSC	-0.415745	7.58466e-23	585	3	3q26.31	173950020			chr3:172468372-172468845	N_Shore		RDMR
	cg27280037	KDM2B	T0901317	GDSC	-0.403196	1.41692e-21	586	3	3q21.2	126264759							TRUE				TRUE
	cg00247963	KDM2B	TAK-715	GDSC	-0.410641	1.71918e-22	590	16	16p12.2	20770652							TRUE
	cg01871427	TET3;SETDB1	Tanespimycin	GDSC	0.436332	7.50869e-23	526	12	12q21.33	88866086							TRUE
	cg02314348	TET3;SETDB1	Tanespimycin	GDSC	0.421419	2.12583e-21	527	15	15q26.1	89025047							TRUE				TRUE
	cg24996440	TET3;CBX2;SETDB1	Tanespimycin	GDSC	0.419332	3.41693e-21	527	2	2p25.3	3561445						DMR	TRUE		2:3583550-3584833	Unclassified_Cell_type_specific	TRUE
	cg07011538	KDM2B;CBX2;SETDB1	Tanespimycin	GDSC	0.417544	5.08574e-21	527	2	2p21	47350530			chr2:47499464-47499813	N_Shelf							TRUE
	cg10564001	ZBTB38;TET3;KDM2B;CBX2;SETDB1	Tanespimycin	GDSC	0.413002	1.48682e-20	526	13	13q14.11	44186461							TRUE				TRUE
	cg02343254	CBX2;SETDB1	Tanespimycin	GDSC	0.412423	1.55847e-20	527	2	2p25.3	3561838						DMR	TRUE		2:3583550-3584833	Unclassified_Cell_type_specific	TRUE
	cg18538668	TET3;KDM2B;CBX2;SETDB1	Tanespimycin	GDSC	0.408997	3.31111e-20	527	14	14q32.32	102908791							TRUE				TRUE
	cg07373957	SETDB1	Tanespimycin	GDSC	0.403744	1.12313e-19	526	1	1p31.3	67921484			chr1:68150913-68152270	N_Shelf
	cg25461389	TET3;KDM2B;SETDB1	Tanespimycin	GDSC	0.402827	1.26956e-19	527	3	3p21.1	52055818							TRUE				TRUE
	cg13432945	KDM2B;SETDB1	Tanespimycin	GDSC	0.401651	1.63756e-19	527	1	1p32.1	58965976							TRUE				TRUE
	cg14329285	KDM2B;EZH2;CBX2;SETDB1	Tanespimycin	GDSC	0.400935	1.90725e-19	527	3	3p25.3	8886424							TRUE				TRUE
	cg09187338	TET3;TDG;SETDB1;ZBTB38;KDM2B;CBX2	Tanespimycin	GDSC	0.400151	2.25903e-19	527	7	7q32.3	130239048							TRUE
	cg03765423	KDM2B	THZ-2-102-1	GDSC	-0.406785	8.19936e-22	582	3	3q29	195497175			chr3:194014480-194014983	Island							TRUE
	cg09449150	KDM2B;DNMT1;MBD1	Tivozanib	GDSC	-0.422542	1.13374e-23	589	11	11q24.3	129237025							TRUE				TRUE
	cg08928408	KDM2B	Tivozanib	GDSC	-0.411944	1.3598e-22	589	3	3q25.1	150936796							TRUE
	cg00247963	KDM2B	Tivozanib	GDSC	-0.407586	3.9546e-22	589	16	16p12.2	20770652							TRUE
	cg21643939	KDM2B;SETDB1	Tivozanib	GDSC	-0.400571	2.26366e-21	588	3	3q26.31	173950020			chr3:172468372-172468845	N_Shore		RDMR
	cg06813382	KDM2B	TL-1-85	GDSC	-0.404067	7.98555e-22	591	10	10q22.3	81957175			chr10:81966989-81967517	Island				10:81956912-81957497			TRUE
	cg09449150	KDM2B;DNMT1;MBD1	TL-2-105	GDSC	-0.441709	9.35928e-26	590	11	11q24.3	129237025							TRUE				TRUE
	cg14329285	KDM2B;EZH2;CBX2;SETDB1	TL-2-105	GDSC	-0.44113	1.07106e-25	590	3	3p25.3	8886424							TRUE				TRUE
	cg18188916	SETDB1	TL-2-105	GDSC	-0.43321	7.4617e-25	590	2	2q24.1	157811581							TRUE
	cg00247963	KDM2B	TL-2-105	GDSC	-0.430654	1.42312e-24	590	16	16p12.2	20770652							TRUE
	cg03893663	KDM2B;DNMT1;CBX2	TL-2-105	GDSC	-0.431257	1.42645e-24	588	11	11q22.3	109572328							TRUE				TRUE
	cg21643939	KDM2B;SETDB1	TL-2-105	GDSC	-0.427343	3.41779e-24	589	3	3q26.31	173950020			chr3:172468372-172468845	N_Shore		RDMR
	cg22391718	KDM2B	TL-2-105	GDSC	-0.426757	3.63247e-24	590	1	1p13.3	110127808							TRUE				TRUE
	cg03765423	KDM2B	TL-2-105	GDSC	-0.424955	5.85993e-24	590	3	3q29	195497175			chr3:194014480-194014983	Island							TRUE
	cg21121082	DNMT1	TL-2-105	GDSC	-0.420225	1.89346e-23	590	11	11q24.3	127823759			chr11:128321661-128321895	N_Shelf							TRUE
	cg15172966	KDM2B;SETDB1	TL-2-105	GDSC	-0.419653	2.13895e-23	590	12	12p11.21	32481412							TRUE				TRUE
	cg00325139	SETDB1	TL-2-105	GDSC	-0.417702	3.34702e-23	590	6	6p11.2	57286582							TRUE				TRUE
	cg09981432	KDM2B;SETDB1	TL-2-105	GDSC	-0.417466	3.49116e-23	590	2	2q14.1	118330848			chr2:118616575-118618163	N_Shelf							TRUE
	cg08461576	KDM2B;SETDB1	TL-2-105	GDSC	-0.41945	4.042e-23	582	4	4q23	102496652							TRUE
	cg24072947	KDM2B	TL-2-105	GDSC	-0.4151	6.07373e-23	590	3	3q22.3	138157473							TRUE
	cg23273866	KDM2B	TL-2-105	GDSC	-0.413383	9.16229e-23	590	2	2q32.3	196185975							TRUE				TRUE
	cg25375162	KDM2B	TL-2-105	GDSC	-0.41313	1.19914e-22	587	3	3p24.1	30358964							TRUE
	cg16675525	KDM2B;SETDB1	TL-2-105	GDSC	-0.41148	1.41538e-22	590	10	10q25.2	112148519							TRUE		10:112158528-112158698	Unclassified_Cell_type_specific	TRUE
	cg06813382	KDM2B	TL-2-105	GDSC	-0.409794	2.14319e-22	590	10	10q22.3	81957175			chr10:81966989-81967517	Island				10:81956912-81957497			TRUE
	cg19440115	KDM2B;SETDB1	TL-2-105	GDSC	-0.409054	2.56845e-22	590	15	15q22.33	65129064							TRUE
	cg14420953	KDM2B	TL-2-105	GDSC	-0.40828	3.07765e-22	590	6	6p21.31	36666132			chr6:36561907-36562412	N_Shelf							TRUE
	cg17328839	KDM2B	TL-2-105	GDSC	-0.408054	3.25332e-22	590	1	1p31.3	63900339							TRUE				TRUE
	cg06984255	KDM2B	TL-2-105	GDSC	-0.407639	3.5883e-22	590	10	10q24.33	104981183							TRUE				TRUE
	cg01039752	KDM2B	TL-2-105	GDSC	-0.407417	3.79676e-22	590	16	16q23.2	79997089			chr16:81437204-81437542	S_Shelf					16:81439152-81439701	Unclassified_Cell_type_specific	TRUE
	cg25461389	TET3;KDM2B;SETDB1	TL-2-105	GDSC	-0.406426	4.92993e-22	590	3	3p21.1	52055818							TRUE				TRUE
	cg20059881	ZBTB38	TL-2-105	GDSC	-0.40639	4.95237e-22	590	12	12q13.2	54942088			chr12:56651692-56652527	S_Shelf							TRUE
	cg06810490	KDM2B	TL-2-105	GDSC	-0.406202	5.17914e-22	590	7	7q11.21	65086926			chr7:65446771-65447340	S_Shelf
	cg23176316	KDM2B;SETDB1	TL-2-105	GDSC	-0.405658	5.90149e-22	590	2	2p24.1	20647887							TRUE				TRUE
	cg03922381	KDM2B	TL-2-105	GDSC	-0.40494	7.04693e-22	590	10	10q21.3	70647216							TRUE
	cg19918599	KDM2B	TL-2-105	GDSC	-0.404066	8.60579e-22	590	3	3q13.2	113848971							TRUE				TRUE
	cg12885484	SETDB1	TL-2-105	GDSC	-0.403367	1.0248e-21	590	7	7p22.1	6083394			chr7:6120829-6121398	N_Shelf							TRUE
	cg04908077	KDM2B;EZH2	TL-2-105	GDSC	-0.403197	1.05997e-21	590	3	3q25.1	151670028							TRUE
	cg10897459	KDM2B	TL-2-105	GDSC	-0.402844	1.14054e-21	590	7	7q11.23	72874978							TRUE		7:73236983-73237195	Unclassified_Cell_type_specific	TRUE
	cg03683132	KDM2B;SETDB1	TL-2-105	GDSC	-0.401809	1.46606e-21	590	12	12q21.1	70390334							TRUE				TRUE
	cg11895596	ZBTB38;TET3;KDM2B;CBX2;SETDB1	TL-2-105	GDSC	-0.403019	1.48082e-21	586	3	3p14.3	57930860							TRUE				TRUE
	cg10258817	KDM2B;SETDB1	TL-2-105	GDSC	-0.400336	2.21778e-21	589	16	16p11.2	29862805							TRUE				TRUE
	cg03080336	TET3;CBX2	Trametinib	GDSC	0.498939	1.73725e-31	564	4	4q35.1	186270372							TRUE				TRUE
	cg24996440	TET3;CBX2;SETDB1	Trametinib	GDSC	0.458472	1.60783e-26	564	2	2p25.3	3561445						DMR	TRUE		2:3583550-3584833	Unclassified_Cell_type_specific	TRUE
	cg02343254	CBX2;SETDB1	Trametinib	GDSC	0.452407	6.916e-26	564	2	2p25.3	3561838						DMR	TRUE		2:3583550-3584833	Unclassified_Cell_type_specific	TRUE
	cg24746594	ZBTB38;TET3;CBX2;SETDB1	Trametinib	GDSC	0.452152	7.08551e-26	564	7	7q22.1	98703149							TRUE				TRUE
	cg25424279	TET3;KDM2B;TDG;CBX2;SETDB1	Trametinib	GDSC	0.451764	7.53446e-26	564	11	11q13.1	65440119			chr11:65685100-65685364	N_Shore		RDMR	TRUE				TRUE
	cg17130457	CBX2;SETDB1	Trametinib	GDSC	0.43861	1.77265e-24	564	12	12q21.2	74700996						DMR	TRUE		12:76414085-76415188	Unclassified_Cell_type_specific
	cg09187338	TET3;TDG;SETDB1;ZBTB38;KDM2B;CBX2	Trametinib	GDSC	0.436025	3.21816e-24	564	7	7q32.3	130239048							TRUE
	cg07807757	CBX2	Trametinib	GDSC	0.429444	1.65099e-23	564	7	7p12.2	50862064							TRUE				TRUE
	cg26552650	SETDB1	Trametinib	GDSC	0.429027	1.8366e-23	564	6	6q21	113789168							TRUE
	cg27181375	CBX2	Trametinib	GDSC	0.42767	2.5169e-23	564	15	15q24.1	72036242						DMR	TRUE				TRUE
	cg08998657	CBX2;SETDB1	Trametinib	GDSC	0.426764	3.06939e-23	564	16	16q11.2	45451430							TRUE				TRUE
	cg23361127	CBX2;SETDB1	Trametinib	GDSC	0.426138	3.47097e-23	564	5	5q13.3	73975039			chr5:73935725-73937551	S_Shore		CDMR
	cg25565203	SETDB1	Trametinib	GDSC	0.42469	4.86934e-23	564	5	5q11.2	57024984							TRUE				TRUE
	cg17266282	TET3;CBX2;SETDB1	Trametinib	GDSC	0.425398	5.2144e-23	561	6	6q21	112401225							TRUE		6:112294275-112294767	Unclassified_Cell_type_specific	TRUE
	cg23378074	CBX2;SETDB1	Trametinib	GDSC	0.422805	7.46577e-23	564	12	12p11.21	30839138			chr12:30948548-30949757	N_Shore					12:30947657-30947901	Unclassified_Cell_type_specific
	cg04724556	ZBTB38;TET3;TDG;SETDB1	Trametinib	GDSC	0.422216	8.61738e-23	564	15	15q15.3	42295289							TRUE				TRUE
	cg18538668	TET3;KDM2B;CBX2;SETDB1	Trametinib	GDSC	0.420726	1.19914e-22	564	14	14q32.32	102908791							TRUE				TRUE
	cg03097134	CBX2	Trametinib	GDSC	0.416855	3.02403e-22	564	6	6p21.2	37706242							TRUE				TRUE
	cg24966363	SETDB1	Trametinib	GDSC	0.416419	3.33946e-22	564	8	8p23.1	8969998						DMR					TRUE
	cg02922879	TET3;CBX2;SETDB1	Trametinib	GDSC	0.416319	3.41163e-22	564	1	1p22.1	94042715							TRUE
	cg19362478	SETDB1	Trametinib	GDSC	0.415501	4.2228e-22	564	1	1p34.2	42193047							TRUE
	cg19082496	CBX2	Trametinib	GDSC	0.414488	6.32549e-22	562	1	1p35.1	33671939			chr1:33896002-33896929	S_Shelf							TRUE
	cg27149179	CBX2	Trametinib	GDSC	0.405065	4.77674e-21	564	11	11q14.2	86129496							TRUE				TRUE
	cg08461576	KDM2B;SETDB1	Trametinib	GDSC	0.407552	5.37996e-21	555	4	4q23	102496652							TRUE
	cg00247963	KDM2B	Tubastatin A	GDSC	-0.444475	6.916e-26	587	16	16p12.2	20770652							TRUE
	cg23273866	KDM2B	Tubastatin A	GDSC	-0.424839	7.48698e-24	587	2	2q32.3	196185975							TRUE				TRUE
	cg03765423	KDM2B	Tubastatin A	GDSC	-0.424586	7.83432e-24	587	3	3q29	195497175			chr3:194014480-194014983	Island							TRUE
	cg09449150	KDM2B;DNMT1;MBD1	Tubastatin A	GDSC	-0.417559	4.28141e-23	587	11	11q24.3	129237025							TRUE				TRUE
	cg06813382	KDM2B	Tubastatin A	GDSC	-0.409189	3.10452e-22	587	10	10q22.3	81957175			chr10:81966989-81967517	Island				10:81956912-81957497			TRUE
	cg21643939	KDM2B;SETDB1	Tubastatin A	GDSC	-0.408987	3.517e-22	586	3	3q26.31	173950020			chr3:172468372-172468845	N_Shore		RDMR
	cg15451258	APOBEC3G	UNC0638	GDSC	0.446	3.07638e-27	618	15	15q13.1	27904973			chr15:30113705-30113940	S_Shelf					15:30117415-30117874	Unclassified_Cell_type_specific
	cg06813382	KDM2B	UNC0638	GDSC	-0.436458	3.82849e-26	618	10	10q22.3	81957175			chr10:81966989-81967517	Island				10:81956912-81957497			TRUE
	cg09449150	KDM2B;DNMT1;MBD1	UNC1215	GDSC	-0.427266	1.20757e-23	574	11	11q24.3	129237025							TRUE				TRUE
	cg00247963	KDM2B	UNC1215	GDSC	-0.406175	1.72731e-21	574	16	16p12.2	20770652							TRUE
	cg21643939	KDM2B;SETDB1	UNC1215	GDSC	-0.404667	2.6523e-21	573	3	3q26.31	173950020			chr3:172468372-172468845	N_Shore		RDMR
	cg00247963	KDM2B	Vorinostat	GDSC	-0.477357	4.09521e-27	527	16	16p12.2	20770652							TRUE
	cg24741430	KDM2B;SETDB1	Vorinostat	GDSC	-0.471576	1.92467e-26	527	15	15q22.31	64882765							TRUE
	cg09981432	KDM2B;SETDB1	Vorinostat	GDSC	-0.468364	4.08934e-26	527	2	2q14.1	118330848			chr2:118616575-118618163	N_Shelf							TRUE
	cg06984255	KDM2B	Vorinostat	GDSC	-0.4647	9.13244e-26	527	10	10q24.33	104981183							TRUE				TRUE
	cg09449150	KDM2B;DNMT1;MBD1	Vorinostat	GDSC	-0.462881	1.38136e-25	527	11	11q24.3	129237025							TRUE				TRUE
	cg21643939	KDM2B;SETDB1	Vorinostat	GDSC	-0.450435	2.91903e-24	526	3	3q26.31	173950020			chr3:172468372-172468845	N_Shore		RDMR
	cg13354934	KDM2B;SETDB1	Vorinostat	GDSC	-0.448443	4.22982e-24	527	1	1p36.33	1285956						RDMR	TRUE		1:1296069-1296105	Unclassified_Cell_type_specific
	cg03765423	KDM2B	Vorinostat	GDSC	-0.445859	7.66091e-24	527	3	3q29	195497175			chr3:194014480-194014983	Island							TRUE
	cg13432945	KDM2B;SETDB1	Vorinostat	GDSC	-0.44127	2.33179e-23	527	1	1p32.1	58965976							TRUE				TRUE
	cg08928408	KDM2B	Vorinostat	GDSC	-0.440502	2.75611e-23	527	3	3q25.1	150936796							TRUE
	cg23176316	KDM2B;SETDB1	Vorinostat	GDSC	-0.439681	3.31607e-23	527	2	2p24.1	20647887							TRUE				TRUE
	cg07011538	KDM2B;CBX2;SETDB1	Vorinostat	GDSC	-0.439492	3.42649e-23	527	2	2p21	47350530			chr2:47499464-47499813	N_Shelf							TRUE
	cg11018604	ZBTB38;SETDB1	Vorinostat	GDSC	-0.437745	5.07865e-23	527	5	5q13.2	71542919							TRUE
	cg14329285	KDM2B;EZH2;CBX2;SETDB1	Vorinostat	GDSC	-0.437196	5.71035e-23	527	3	3p25.3	8886424							TRUE				TRUE
	cg25461389	TET3;KDM2B;SETDB1	Vorinostat	GDSC	-0.434323	1.09757e-22	527	3	3p21.1	52055818							TRUE				TRUE
	cg06810490	KDM2B	Vorinostat	GDSC	-0.434072	1.1448e-22	527	7	7q11.21	65086926			chr7:65446771-65447340	S_Shelf
	cg23273866	KDM2B	Vorinostat	GDSC	-0.432839	1.52741e-22	527	2	2q32.3	196185975							TRUE				TRUE
	cg01191154	KDM2B	Vorinostat	GDSC	-0.426218	7.23628e-22	527	22	22q13.1	35923618			chr22:37594665-37595488	N_Shore			TRUE		22:37592670-37594170	Unclassified_Cell_type_specific	TRUE
	cg27280037	KDM2B	Vorinostat	GDSC	-0.424537	1.05997e-21	527	3	3q21.2	126264759							TRUE				TRUE
	cg17328839	KDM2B	Vorinostat	GDSC	-0.420659	2.51073e-21	527	1	1p31.3	63900339							TRUE				TRUE
	cg06578342	KDM2B	Vorinostat	GDSC	-0.420036	2.90443e-21	527	16	16p13.3	4289216							TRUE
	cg08781403	KDM2B	Vorinostat	GDSC	-0.419857	3.00857e-21	527	8	8q13.1	67597422							TRUE				TRUE
	cg06570967	KDM2B;CBX2;SETDB1	Vorinostat	GDSC	-0.418113	4.49894e-21	527	10	10q23.33	96979640							TRUE				TRUE
	cg00077904	TET3;SETDB1	Vorinostat	GDSC	-0.417706	4.90469e-21	527	5	5q33.1	151059102							TRUE				TRUE
	cg15172966	KDM2B;SETDB1	Vorinostat	GDSC	-0.416095	7.02338e-21	527	12	12p11.21	32481412							TRUE				TRUE
	cg22391718	KDM2B	Vorinostat	GDSC	-0.415946	7.2286e-21	527	1	1p13.3	110127808							TRUE				TRUE
	cg16773067	KDM2B	Vorinostat	GDSC	-0.415731	7.59492e-21	527	6	6p21.2	37135335							TRUE		6:37027078-37027727	Unclassified_Cell_type_specific
	cg10564001	ZBTB38;TET3;KDM2B;CBX2;SETDB1	Vorinostat	GDSC	-0.41441	1.098e-20	526	13	13q14.11	44186461							TRUE				TRUE
	cg19440115	KDM2B;SETDB1	Vorinostat	GDSC	-0.412576	1.50521e-20	527	15	15q22.33	65129064							TRUE
	cg02998240	KDM2B;CBX2	Vorinostat	GDSC	-0.412172	1.7726e-20	526	1	1p36.13	16381255							TRUE				TRUE
	cg25375162	KDM2B	Vorinostat	GDSC	-0.411924	2.18965e-20	524	3	3p24.1	30358964							TRUE
	cg10897459	KDM2B	Vorinostat	GDSC	-0.410853	2.18965e-20	527	7	7q11.23	72874978							TRUE		7:73236983-73237195	Unclassified_Cell_type_specific	TRUE
	cg20981219	KDM2B	Vorinostat	GDSC	-0.410563	2.32889e-20	527	14	14q24.3	76454953							TRUE
	cg27366882	KDM2B	Vorinostat	GDSC	-0.409054	3.27336e-20	527	3	3q22.1	135023497							TRUE		3:133540626-133541575	Gene_Associated	TRUE
	cg06813382	KDM2B	Vorinostat	GDSC	-0.408595	3.61848e-20	527	10	10q22.3	81957175			chr10:81966989-81967517	Island				10:81956912-81957497			TRUE
	cg25661792	KDM2B	Vorinostat	GDSC	-0.407285	4.8422e-20	527	3	3q29	195497224			chr3:194014480-194014983	Island				3:195497192-195497287			TRUE
	cg00418071	KDM2B	Vorinostat	GDSC	-0.404387	9.0056e-20	527	1	1p22.3	85845589							TRUE		1:86072906-86073216	Unclassified_Cell_type_specific	TRUE
	cg03893663	KDM2B;DNMT1;CBX2	Vorinostat	GDSC	-0.403781	1.19876e-19	525	11	11q22.3	109572328							TRUE				TRUE
	cg02153814	KDM2B	Vorinostat	GDSC	-0.40218	1.46012e-19	527	3	3q29	195497219			chr3:194014480-194014983	Island				3:195497192-195497287			TRUE
	cg17769771	ZBTB38;TET3;KDM2B;CBX2;SETDB1	Vorinostat	GDSC	-0.402173	1.46157e-19	527	6	6q16.3	101059577							TRUE
	cg25773259	TET3;EHMT2;SETDB1	Vorinostat	GDSC	-0.400754	1.98053e-19	527	12	12q22	92543204							TRUE		12:94018851-94019143	Unclassified_Cell_type_specific	TRUE
	cg09449150	KDM2B;DNMT1;MBD1	VX-702	GDSC	-0.460018	4.27655e-25	523	11	11q24.3	129237025							TRUE				TRUE
	cg00247963	KDM2B	VX-702	GDSC	-0.443599	1.96952e-23	523	16	16p12.2	20770652							TRUE
	cg08928408	KDM2B	VX-702	GDSC	-0.419778	4.29383e-21	523	3	3q25.1	150936796							TRUE
	cg27280037	KDM2B	VX-702	GDSC	-0.419116	4.9484e-21	523	3	3q21.2	126264759							TRUE				TRUE
	cg06984255	KDM2B	VX-702	GDSC	-0.412819	1.94443e-20	523	10	10q24.33	104981183							TRUE				TRUE
	cg01191154	KDM2B	VX-702	GDSC	-0.404694	1.14959e-19	523	22	22q13.1	35923618			chr22:37594665-37595488	N_Shore			TRUE		22:37592670-37594170	Unclassified_Cell_type_specific	TRUE
	cg21643939	KDM2B;SETDB1	WZ3105	GDSC	-0.424344	7.31215e-24	589	3	3q26.31	173950020			chr3:172468372-172468845	N_Shore		RDMR
	cg16773067	KDM2B	WZ3105	GDSC	-0.422654	1.01662e-23	590	6	6p21.2	37135335							TRUE		6:37027078-37027727	Unclassified_Cell_type_specific
	cg01039752	KDM2B	WZ3105	GDSC	-0.42157	1.33529e-23	590	16	16q23.2	79997089			chr16:81437204-81437542	S_Shelf					16:81439152-81439701	Unclassified_Cell_type_specific	TRUE
	cg24741430	KDM2B;SETDB1	WZ3105	GDSC	-0.415401	5.68533e-23	590	15	15q22.31	64882765							TRUE
	cg06813382	KDM2B	WZ3105	GDSC	-0.413134	9.67582e-23	590	10	10q22.3	81957175			chr10:81966989-81967517	Island				10:81956912-81957497			TRUE
	cg24072947	KDM2B	WZ3105	GDSC	-0.412361	1.1448e-22	590	3	3q22.3	138157473							TRUE
	cg09030187	ZBTB38;TET3;KDM2B;CBX2;SETDB1	WZ3105	GDSC	-0.408263	3.08675e-22	590	1	1q32.1	203530361							TRUE				TRUE
	cg03765423	KDM2B	WZ3105	GDSC	-0.407794	3.44515e-22	590	3	3q29	195497175			chr3:194014480-194014983	Island							TRUE
	cg09981432	KDM2B;SETDB1	WZ3105	GDSC	-0.405246	6.52437e-22	590	2	2q14.1	118330848			chr2:118616575-118618163	N_Shelf							TRUE
	cg00247963	KDM2B	XMD13-2	GDSC	-0.457814	1.58923e-27	590	16	16p12.2	20770652							TRUE
	cg21643939	KDM2B;SETDB1	XMD13-2	GDSC	-0.430692	1.52265e-24	589	3	3q26.31	173950020			chr3:172468372-172468845	N_Shore		RDMR
	cg09449150	KDM2B;DNMT1;MBD1	XMD13-2	GDSC	-0.417951	3.18612e-23	590	11	11q24.3	129237025							TRUE				TRUE
	cg09981432	KDM2B;SETDB1	XMD13-2	GDSC	-0.416796	4.07967e-23	590	2	2q14.1	118330848			chr2:118616575-118618163	N_Shelf							TRUE
	cg06813382	KDM2B	XMD13-2	GDSC	-0.415846	5.12568e-23	590	10	10q22.3	81957175			chr10:81966989-81967517	Island				10:81956912-81957497			TRUE
	cg03765423	KDM2B	XMD13-2	GDSC	-0.408006	3.28494e-22	590	3	3q29	195497175			chr3:194014480-194014983	Island							TRUE
	cg14329285	KDM2B;EZH2;CBX2;SETDB1	XMD13-2	GDSC	-0.401467	1.5777e-21	590	3	3p25.3	8886424							TRUE				TRUE
	cg24741430	KDM2B;SETDB1	XMD13-2	GDSC	-0.400083	2.1898e-21	590	15	15q22.31	64882765							TRUE
	cg00247963	KDM2B	XMD14-99	GDSC	-0.433287	7.35512e-25	590	16	16p12.2	20770652							TRUE
	cg09449150	KDM2B;DNMT1;MBD1	XMD14-99	GDSC	-0.422282	1.11676e-23	590	11	11q24.3	129237025							TRUE				TRUE
	cg09449150	KDM2B;DNMT1;MBD1	XMD15-27	GDSC	-0.400579	1.95075e-21	590	11	11q24.3	129237025							TRUE				TRUE
	cg20824939	APOBEC3G	XMD8-85	GDSC	0.492448	1.89337e-13	221	1	1q32.1	203521705							TRUE		1:205254909-205255362	Promoter_Associated
	cg08422793	APOBEC3G	XMD8-85	GDSC	0.433761	1.99513e-10	221	15	15q23	67838564							TRUE		15:70051267-70051845	Unclassified_Cell_type_specific
	cg15451258	APOBEC3G	XMD8-85	GDSC	0.420925	7.80024e-10	221	15	15q13.1	27904973			chr15:30113705-30113940	S_Shelf					15:30117415-30117874	Unclassified_Cell_type_specific
	cg20824939	APOBEC3G	Z-LLNle-CHO	GDSC	0.484936	3.02354e-13	225	1	1q32.1	203521705							TRUE		1:205254909-205255362	Promoter_Associated
	cg08422793	APOBEC3G	Z-LLNle-CHO	GDSC	0.422827	4.42364e-10	225	15	15q23	67838564							TRUE		15:70051267-70051845	Unclassified_Cell_type_specific
	cg15451258	APOBEC3G	Z-LLNle-CHO	GDSC	0.41398	1.12289e-09	225	15	15q13.1	27904973			chr15:30113705-30113940	S_Shelf					15:30117415-30117874	Unclassified_Cell_type_specific
	cg10149296	APOBEC3G	Z-LLNle-CHO	GDSC	0.401081	4.18727e-09	225	2	2p24.1	20659393									2:20795111-20796013	Unclassified_Cell_type_specific
	cg09449150	KDM2B;DNMT1;MBD1	Zibotentan	GDSC	-0.433732	6.36246e-25	591	11	11q24.3	129237025							TRUE				TRUE
	cg21643939	KDM2B;SETDB1	Zibotentan	GDSC	-0.427277	3.19543e-24	590	3	3q26.31	173950020			chr3:172468372-172468845	N_Shore		RDMR
	cg00247963	KDM2B	Zibotentan	GDSC	-0.421601	1.20995e-23	591	16	16p12.2	20770652							TRUE
Spearman r, Spearman correlation coefficient
|r|, the absolute value of the Spearman correlation coefficient
GMD with associated expression, gene affecting DNA methylation or demethylation, the expression of which was significantly associated with methylation of a particular probe with |r| > 0.5
Target gene, the gene for which methylation of a particular probe was analyzed in the correlation
Probe, the individual CpG probe, methylation of which was analyzed in the correlation with drug response
Chromosome, chromosome on which the target gene is located
Cytoband, chromosomal region where the target gene is located
Sample size, number of cell lines with available data included in the correlation analysis
Additional information about individual probes according to the Illumina Infinium HumanMethylation450K Beadchip manifest is also provided.
