# Supplementary material for: Association of expression of epigenetic molecular factors with DNA methylation and sensitivity to chemotherapeutic agents in cancer cell lines
Source: Clin Epigenetics. 2021 Mar 6;13:49. doi: 10.1186/s13148-021-01026-4 (PMC7936435; doi:10.1186/s13148-021-01026-4)
Supplement: Supplementary file 13 — Additional file 13: Table S13. Significant correlations of methylation of target gene regions with drug response in the pancancer dataset satisfying pFDR < 0.05 and a relaxed threshold of |r| > 0.4. [file 13148_2021_1026_MOESM13_ESM.xlsx]

## Sheet: Table S13
Table S13. Significant correlations of methylation of target gene regions with drug response in the pancancer dataset satisfying pFDR < 0.05 and a relaxed threshold of |r| > 0.4
Target gene	Region	GMD with associated expression	Agent	Drug response data source	Spearman r	pFDR	Sample size	Cytoband
ABHD6	GENE BODY	TDG;CBX2;PHC2	Refametinib	GDSC	0.422872	1.3192e-22	597	3p14.3
ABHD6	GENE BODY	TDG;CBX2;PHC2	Selumetinib	GDSC	0.41082	1.58535e-21	601	3p14.3
ABHD6	GENE BODY	TDG;CBX2;PHC2	Trametinib	GDSC	0.430447	3.15999e-22	564	3p14.3
ALDH3B1	UTR3	SMUG1;EHMT1;IDH2;TET3;APOBEC3C;CBX2;PHC2;SETDB1	Panobinostat	CCLE	-0.430679	4.5524e-15	369	11q13.2
ANKRD1	UTR5	KDM2B	Quizartinib	GDSC	-0.40825	7.11799e-21	589	10q23.31
ANKRD1	EXON1	KDM2B	Quizartinib	GDSC	-0.40825	7.11799e-21	589	10q23.31
ANKRD1	UTR5	KDM2B	TL-2-105	GDSC	-0.405334	1.27092e-20	590	10q23.31
ANKRD1	EXON1	KDM2B	TL-2-105	GDSC	-0.405334	1.27092e-20	590	10q23.31
ANKRD13A	UTR3	KDM2B	BX-912	GDSC	-0.448479	4.54995e-25	590	12q24.11
ANKRD13A	UTR3	KDM2B	Daporinad	GDSC	-0.421382	1.52255e-21	569	12q24.11
ANKRD13A	UTR3	KDM2B	GSK1070916	GDSC	-0.414344	4.51726e-21	576	12q24.11
ANKRD13A	UTR3	KDM2B	GSK429286A	GDSC	-0.431829	2.53258e-23	590	12q24.11
ANKRD13A	UTR3	KDM2B	STF-62247	GDSC	-0.404183	2.0669e-20	587	12q24.11
ANKRD13A	UTR3	KDM2B	T0901317	GDSC	-0.419909	6.28261e-22	586	12q24.11
ANKRD13A	UTR3	KDM2B	Vorinostat	GDSC	-0.432645	3.3848e-21	527	12q24.11
ANKRD13A	UTR3	KDM2B	VX-702	GDSC	-0.409513	8.17983e-19	523	12q24.11
ANKRD13A	UTR3	KDM2B	XMD14-99	GDSC	-0.415887	1.08646e-21	590	12q24.11
ANKRD44	TSS1500	SIRT1	Crizotinib	GDSC	0.41968	3.49041e-09	230	2q33.1
ANKRD44	TSS1500	SIRT1	Cyclopamine	GDSC	0.428955	2.98109e-09	221	2q33.1
ANKRD44	TSS1500	SIRT1	Sunitinib	GDSC	0.432001	1.52178e-09	225	2q33.1
ANKRD44	TSS1500	SIRT1	T0901317	GDSC	0.402994	2.96761e-20	586	2q33.1
ANO1	EXON1	APOBEC3C	XMD8-85	GDSC	-0.40205	4.0563e-08	221	11q13.3
ANXA2	UTR5	SMUG1;KDM2B;SETDB1;DNMT3A	Amuvatinib	GDSC	-0.412984	2.25988e-21	589	15q22.2
ANXA2	GENE BODY	KDM2B;SETDB1	I-BET-762	GDSC	-0.411054	4.2359e-21	587	15q22.2
ANXA2	UTR5	SMUG1;KDM2B;SETDB1;DNMT3A	I-BET-762	GDSC	-0.407891	8.81646e-21	587	15q22.2
ANXA2	UTR5	SMUG1;KDM2B;SETDB1;DNMT3A	Panobinostat	CCLE	-0.439702	9.95918e-16	369	15q22.2
ANXA2	GENE BODY	KDM2B;SETDB1	Panobinostat	CCLE	-0.419799	2.73041e-14	369	15q22.2
ANXA2	GENE BODY	KDM2B;SETDB1	Tanespimycin	GDSC	0.413048	2.7548e-19	527	15q22.2
ANXA2	UTR5	SMUG1;KDM2B;SETDB1;DNMT3A	Tanespimycin	GDSC	0.405703	1.36616e-18	527	15q22.2
ANXA2	UTR5	SMUG1;KDM2B;SETDB1;DNMT3A	TL-2-105	GDSC	-0.436464	8.08818e-24	590	15q22.2
ANXA2	GENE BODY	KDM2B;SETDB1	TL-2-105	GDSC	-0.420591	3.92267e-22	590	15q22.2
ANXA2	UTR5	SMUG1;KDM2B;SETDB1;DNMT3A	Vorinostat	GDSC	-0.406197	1.22993e-18	527	15q22.2
ANXA2	GENE BODY	KDM2B;SETDB1	Vorinostat	GDSC	-0.403785	2.05282e-18	527	15q22.2
AP1M2	UTR5	CDKL5;DNMT1	Cyclopamine	GDSC	-0.42656	3.80108e-09	221	19p13.2
AP1M2	EXON1	CDKL5;DNMT1	Cyclopamine	GDSC	-0.42656	3.80108e-09	221	19p13.2
AP1M2	UTR5	CDKL5;DNMT1	XMD8-85	GDSC	-0.432679	2.03604e-09	221	19p13.2
AP1M2	EXON1	CDKL5;DNMT1	XMD8-85	GDSC	-0.432679	2.03604e-09	221	19p13.2
APOBEC3C	UTR5	CBX4;BCAT1	Refametinib	GDSC	0.414871	8.44208e-22	597	22q13.1
APOBEC3C	EXON1	CBX4;BCAT1	Refametinib	GDSC	0.414871	8.44208e-22	597	22q13.1
APOBEC3D	UTR5	APOBEC3G;APOBEC3C	Sunitinib	GDSC	0.459148	7.97737e-11	225	22q13.1
APOBEC3D	EXON1	APOBEC3G;APOBEC3C	Sunitinib	GDSC	0.459148	7.97737e-11	225	22q13.1
APOBEC3D	UTR5	APOBEC3G;APOBEC3C	XMD8-85	GDSC	0.416855	9.93233e-09	221	22q13.1
APOBEC3D	EXON1	APOBEC3G;APOBEC3C	XMD8-85	GDSC	0.416855	9.93233e-09	221	22q13.1
APOBEC3D	UTR5	APOBEC3G;APOBEC3C	Z-LLNle-CHO	GDSC	0.433889	1.24802e-09	225	22q13.1
APOBEC3D	EXON1	APOBEC3G;APOBEC3C	Z-LLNle-CHO	GDSC	0.433889	1.24802e-09	225	22q13.1
APOL6	TSS200	APOBEC3G	XMD8-85	GDSC	0.408029	2.31645e-08	221	22q12.3
APOL6	TSS200	APOBEC3G	Z-LLNle-CHO	GDSC	0.47213	1.76843e-11	225	22q12.3
AQP11	EXON1	DNMT3B	XMD11-85h	GDSC	-0.407754	6.39762e-11	295	11q14.1
ARHGAP15	GENE BODY	PHC2	Imatinib	GDSC	-0.418969	3.44868e-09	231	2q22.3
ARSJ	UTR5	HELLS;SETDB1	Panobinostat	CCLE	-0.422902	1.6524e-14	369	4q26
ARSJ	EXON1	HELLS;SETDB1	Panobinostat	CCLE	-0.422902	1.6524e-14	369	4q26
ATP6V0A1	TSS1500	TET1;RNF2	Sunitinib	GDSC	0.420828	4.77492e-09	225	17q21.2
AVIL	TSS200	ZBTB38	Z-LLNle-CHO	GDSC	-0.41724	6.8268e-09	225	12q14.1
B3GNT5	TSS1500	BMI1	Crizotinib	GDSC	-0.400772	2.27414e-08	230	3q27.1
B3GNT5	TSS1500	BMI1	Cyclopamine	GDSC	-0.409486	2.01812e-08	221	3q27.1
B3GNT5	TSS1500	BMI1	GSK319347A	GDSC	-0.406341	2.3155e-08	223	3q27.1
BCL9L	TSS200	KDM2B;SETDB1	BMS-345541	GDSC	-0.400157	4.39031e-20	590	11q23.3
BCL9L	TSS200	KDM2B;SETDB1	BX-912	GDSC	-0.419352	5.12728e-22	590	11q23.3
BCL9L	TSS200	KDM2B;SETDB1	GSK1070916	GDSC	-0.421998	8.12139e-22	576	11q23.3
BCL9L	TSS200	KDM2B;SETDB1	NPK76-II-72-1	GDSC	-0.420602	3.77041e-22	591	11q23.3
BCL9L	TSS1500	KDM2B;MBD3	NPK76-II-72-1	GDSC	-0.405518	1.14255e-20	591	11q23.3
BCL9L	TSS200	KDM2B;SETDB1	Panobinostat	CCLE	-0.407162	2.00019e-13	369	11q23.3
BCL9L	TSS1500	KDM2B;MBD3	Quizartinib	GDSC	-0.420933	3.92267e-22	589	11q23.3
BCL9L	TSS200	KDM2B;SETDB1	Quizartinib	GDSC	-0.415645	1.26428e-21	589	11q23.3
BCL9L	TSS200	KDM2B;SETDB1	TL-2-105	GDSC	-0.42885	5.31699e-23	590	11q23.3
BCL9L	TSS1500	KDM2B;MBD3	TL-2-105	GDSC	-0.403744	1.85587e-20	590	11q23.3
BCL9L	TSS1500	KDM2B;MBD3	Vorinostat	GDSC	-0.427164	1.16291e-20	527	11q23.3
BCL9L	TSS200	KDM2B;SETDB1	Vorinostat	GDSC	-0.418397	8.57706e-20	527	11q23.3
BCL9L	TSS200	KDM2B;SETDB1	XMD13-2	GDSC	-0.41849	6.4511e-22	590	11q23.3
BCL9L	TSS1500	KDM2B;MBD3	XMD13-2	GDSC	-0.401844	2.8883e-20	590	11q23.3
BIVM	GENE BODY	SMUG1;TET3;TDG;SETDB1;CBX2	Panobinostat	CCLE	-0.421884	1.95235e-14	369	13q33.1
BST2	TSS1500	CBX2	Sunitinib	GDSC	0.516744	6.2731e-14	225	19p13.11
BST2	TSS200	CBX2	Sunitinib	GDSC	0.462228	5.61806e-11	225	19p13.11
BST2	EXON1	CBX2;APOBEC3B	Sunitinib	GDSC	0.450651	2.06584e-10	225	19p13.11
BST2	TSS1500	CBX2	Z-LLNle-CHO	GDSC	0.477931	8.8399e-12	225	19p13.11
BST2	EXON1	CBX2;APOBEC3B	Z-LLNle-CHO	GDSC	0.436036	9.95343e-10	225	19p13.11
BST2	TSS200	CBX2	Z-LLNle-CHO	GDSC	0.434934	1.11728e-09	225	19p13.11
C10orf35	TSS200	DNMT1	Crizotinib	GDSC	-0.415277	5.46105e-09	230	10q22.1
C10orf35	UTR5	DNMT1	Cyclopamine	GDSC	-0.406526	2.66937e-08	221	10q22.1
C10orf35	TSS200	DNMT1	Sunitinib	GDSC	-0.414184	9.22575e-09	225	10q22.1
C10orf35	UTR5	DNMT1	Sunitinib	GDSC	-0.410546	1.31612e-08	225	10q22.1
C10orf35	UTR5	DNMT1	XMD8-85	GDSC	-0.448914	3.69178e-10	221	10q22.1
C10orf35	TSS200	DNMT1	XMD8-85	GDSC	-0.437474	1.24336e-09	221	10q22.1
C17orf87	TSS200	CBX2	Sunitinib	GDSC	0.418051	6.3028e-09	225	17p13.2
C17orf87	TSS1500	CBX2	Sunitinib	GDSC	0.404051	2.45463e-08	225	17p13.2
C1orf100	GENE BODY	DNMT3A	Docetaxel	GDSC	0.401875	3.31443e-18	526	1q44
C1orf210	TSS200	SMUG1;TDG	GSK429286A	GDSC	-0.405106	1.34097e-20	590	1p34.2
C20orf197	UTR3	MGMT	Fedratinib	GDSC	-0.409351	5.07711e-21	590	20q13.33
C20orf197	UTR3	MGMT	Irinotecan	CCLE	-0.424831	3.17698e-09	225	20q13.33
C2CD2	TSS200	APOBEC3G	Z-LLNle-CHO	GDSC	0.434979	1.11195e-09	225	21q22.3
C3AR1	TSS200	SIRT1	Sunitinib	GDSC	0.404291	2.39931e-08	225	12p13.31
C5orf43	TSS1500	CBX2	Cyclopamine	GDSC	-0.400613	4.62737e-08	221	5q12.1
C5orf43	TSS1500	CBX2	XMD8-85	GDSC	-0.40627	2.73521e-08	221	5q12.1
C7orf42	GENE BODY	EHMT2;KDM2B;CBX2;APOBEC3C;SETDB1	Quizartinib	GDSC	-0.407548	8.3634e-21	589	7q11.21
C7orf42	GENE BODY	EHMT2;KDM2B;CBX2;APOBEC3C;SETDB1	TL-2-105	GDSC	-0.417704	7.57445e-22	590	7q11.21
C7orf42	GENE BODY	EHMT2;KDM2B;CBX2;APOBEC3C;SETDB1	Vorinostat	GDSC	-0.439077	8.41671e-22	527	7q11.21
C8ORFK29	TSS1500	DNMT3B	Imatinib	GDSC	0.405566	1.32017e-08	231	8q24.3
C9orf30	UTR5	TET3;KDM2B;SETDB1;APOBEC3C;CBX2	Panobinostat	CCLE	-0.412551	8.66711e-14	369	9q31.1
C9orf30	UTR5	TET3;KDM2B;SETDB1;APOBEC3C;CBX2	Refametinib	GDSC	0.411189	1.98089e-21	597	9q31.1
C9orf30	UTR5	TET3;KDM2B;SETDB1;APOBEC3C;CBX2	Tanespimycin	GDSC	0.411153	4.17286e-19	527	9q31.1
C9orf30	UTR5	TET3;KDM2B;SETDB1;APOBEC3C;CBX2	TL-2-105	GDSC	-0.403075	2.14506e-20	590	9q31.1
C9orf30	UTR5	TET3;KDM2B;SETDB1;APOBEC3C;CBX2	Trametinib	GDSC	0.442333	1.72408e-23	564	9q31.1
C9orf30	UTR5	TET3;KDM2B;SETDB1;APOBEC3C;CBX2	Vorinostat	GDSC	-0.428141	9.4155e-21	527	9q31.1
C9orf30	UTR5	TET3;KDM2B;SETDB1;APOBEC3C;CBX2	WZ3105	GDSC	-0.400508	4.06713e-20	590	9q31.1
C9orf89	TSS1500	ZBTB38	Sunitinib	GDSC	0.464149	4.51179e-11	225	9q22.31
C9orf89	TSS1500	ZBTB38	Z-LLNle-CHO	GDSC	0.434851	1.12677e-09	225	9q22.31
CABYR	TSS200	CSNK1E	Crizotinib	GDSC	-0.418255	4.03558e-09	230	18q11.2
CABYR	TSS200	CSNK1E	Cyclopamine	GDSC	-0.43422	1.74138e-09	221	18q11.2
CABYR	TSS200	CSNK1E	Sunitinib	GDSC	-0.408242	1.64366e-08	225	18q11.2
CABYR	TSS200	CSNK1E	XMD8-85	GDSC	-0.432824	2.00659e-09	221	18q11.2
CACNA1D	TSS200	SMUG1;TDG	Cyclopamine	GDSC	-0.414689	1.22592e-08	221	3p21.1
CACNA1D	TSS200	SMUG1;TDG	Sunitinib	GDSC	-0.421807	4.32499e-09	225	3p21.1
CACNA1D	TSS200	SMUG1;TDG	XMD8-85	GDSC	-0.423183	5.33459e-09	221	3p21.1
CACNA1D	EXON1	SMUG1	XMD8-85	GDSC	-0.422397	5.76441e-09	221	3p21.1
CACNA1D	TSS1500	SMUG1;TDG	XMD8-85	GDSC	-0.402887	3.74967e-08	221	3p21.1
CAMKK2	UTR3	DNMT3B	Crizotinib	GDSC	0.404026	1.65887e-08	230	12q24.31
CAMKK2	UTR3	DNMT3B	Sunitinib	GDSC	0.415866	7.81885e-09	225	12q24.31
CAPN2	TSS200	TET3;APOBEC3C;CBX2;BCAT1;KDM2B;SETDB1;UHRF2	Amuvatinib	GDSC	-0.400291	4.55981e-20	589	1q41
CAPN2	TSS200	TET3;APOBEC3C;CBX2;BCAT1;KDM2B;SETDB1;UHRF2	NPK76-II-72-1	GDSC	-0.407727	6.98563e-21	591	1q41
CAPN2	TSS200	TET3;APOBEC3C;CBX2;BCAT1;KDM2B;SETDB1;UHRF2	Panobinostat	CCLE	-0.424727	1.2221e-14	369	1q41
CAPN2	EXON1	IDH2;TET3;APOBEC3C;CBX2;ZBTB38;BCAT1;KDM2B;SETDB1	Panobinostat	CCLE	-0.424198	1.33165e-14	369	1q41
CAPN2	TSS200	TET3;APOBEC3C;CBX2;BCAT1;KDM2B;SETDB1;UHRF2	Quizartinib	GDSC	-0.418532	6.94858e-22	589	1q41
CAPN2	TSS200	TET3;APOBEC3C;CBX2;BCAT1;KDM2B;SETDB1;UHRF2	Tanespimycin	GDSC	0.415661	1.5716e-19	527	1q41
CAPN2	TSS1500	KDM2B;DMAP1	Tanespimycin	GDSC	0.414612	1.97803e-19	527	1q41
CAPN2	TSS200	TET3;APOBEC3C;CBX2;BCAT1;KDM2B;SETDB1;UHRF2	TL-2-105	GDSC	-0.417998	7.19651e-22	590	1q41
CAPN2	TSS200	TET3;APOBEC3C;CBX2;BCAT1;KDM2B;SETDB1;UHRF2	Vorinostat	GDSC	-0.424937	1.91795e-20	527	1q41
CAPN2	EXON1	IDH2;TET3;APOBEC3C;CBX2;ZBTB38;BCAT1;KDM2B;SETDB1	Vorinostat	GDSC	-0.414997	1.81714e-19	527	1q41
CAPN2	TSS200	TET3;APOBEC3C;CBX2;BCAT1;KDM2B;SETDB1;UHRF2	XMD13-2	GDSC	-0.417025	8.58147e-22	590	1q41
CAPS	UTR5	CSNK1E	T0901317	GDSC	-0.411983	3.58531e-21	586	19p13.3
CAPS	EXON1	CSNK1E	T0901317	GDSC	-0.411983	3.58531e-21	586	19p13.3
CASP8	TSS200	TET1	Sunitinib	GDSC	0.422188	4.15991e-09	225	2q33.1
CASP8	UTR5	TET1;TDG	Z-LLNle-CHO	GDSC	0.429148	2.03839e-09	225	2q33.1
CASP8	TSS200	TET1	Z-LLNle-CHO	GDSC	0.42327	3.72881e-09	225	2q33.1
CCR7	TSS200	SUZ12	Sunitinib	GDSC	0.404356	2.38506e-08	225	17q21.2
CDH1	TSS200	SMUG1;BCAT1	Crizotinib	GDSC	-0.444854	2.63365e-10	229	16q22.1
CDH1	TSS200	SMUG1;BCAT1	Cyclopamine	GDSC	-0.422818	6.03273e-09	220	16q22.1
CDH1	TSS200	SMUG1;BCAT1	GSK429286A	GDSC	-0.412674	2.65608e-21	588	16q22.1
CDH1	TSS200	SMUG1;BCAT1	Sunitinib	GDSC	-0.418561	6.52023e-09	224	16q22.1
CDH1	TSS200	SMUG1;BCAT1	Tivozanib	GDSC	-0.410002	5.43448e-21	587	16q22.1
CDH1	TSS200	SMUG1;BCAT1	TL-1-85	GDSC	-0.40932	5.47792e-21	589	16q22.1
CDH1	TSS200	SMUG1;BCAT1	XMD15-27	GDSC	-0.417088	9.72054e-22	588	16q22.1
CDH1	TSS200	SMUG1;BCAT1	XMD8-85	GDSC	-0.44062	9.82846e-10	220	16q22.1
CDH1	TSS200	SMUG1;BCAT1	Zibotentan	GDSC	-0.405635	1.27092e-20	589	16q22.1
CDK5R1	GENE BODY	TET1	Sunitinib	GDSC	-0.416774	7.14706e-09	225	17q11.2
CDK6	UTR3	SMUG1;CBX4;SETDB1	Sunitinib	GDSC	-0.40394	2.48026e-08	225	7q21.2
CGN	UTR5	SIRT1;APOBEC1	GSK269962A	GDSC	-0.419609	1.05743e-22	610	1q21.3
CGN	UTR5	SIRT1;APOBEC1	GSK429286A	GDSC	-0.440397	3.00455e-24	590	1q21.3
CHST12	UTR5	ZBTB4	Crizotinib	GDSC	0.425545	1.901e-09	230	7p22.3
CHST12	UTR5	ZBTB4	I-BET-762	GDSC	0.40052	5.06879e-20	587	7p22.3
CHST12	UTR5	ZBTB4	PD-0332991	CCLE	0.411247	8.10799e-12	315	7p22.3
CHST12	UTR5	ZBTB4	Vorinostat	GDSC	0.401157	3.58092e-18	527	7p22.3
CLCF1	TSS1500	TET3;KDM2B;TDG;CBX2	Panobinostat	CCLE	-0.443438	5.21566e-16	369	11q13.2
CMAH	TSS1500	APOBEC3G	Sunitinib	GDSC	0.415564	8.05599e-09	225	6p22.3
CMAH	TSS1500	APOBEC3G	Z-LLNle-CHO	GDSC	0.421883	4.29128e-09	225	6p22.3
COG5	TSS1500	EHMT1;DNMT3A;SETDB1	TL-2-105	GDSC	-0.415603	1.17374e-21	590	7q22.3
COL7A1	UTR3	EHMT1;APOBEC3C;PHC2	Refametinib	GDSC	0.441484	1.34861e-24	597	3p21.31
COL7A1	UTR3	EHMT1;APOBEC3C;PHC2	Selumetinib	GDSC	0.432126	9.55532e-24	601	3p21.31
COL7A1	UTR3	EHMT1;APOBEC3C;PHC2	Trametinib	GDSC	0.415939	7.93186e-21	564	3p21.31
CRB3	GENE BODY	APOBEC1	GSK429286A	GDSC	-0.401971	3.02428e-20	589	19p13.3
CRYBB1	GENE BODY	TET1	Sunitinib	GDSC	0.445825	3.48958e-10	225	22q12.1
CST7	TSS200	EHMT1	Sunitinib	GDSC	0.484323	4.0649e-12	225	20p11.21
CYFIP1	TSS1500	APOBEC3C	TL-2-105	GDSC	-0.401861	2.88388e-20	590	15q11.2
CYP2S1	TSS1500	DNMT1	Cyclopamine	GDSC	-0.4473	4.39801e-10	221	19q13.2
CYP4X1	UTR5	APOBEC1	XMD8-85	GDSC	-0.427966	3.29536e-09	221	1p33
CYP4X1	EXON1	APOBEC1	XMD8-85	GDSC	-0.4173	9.50876e-09	221	1p33
CYR61	GENE BODY	KDM2B;SETDB1	Imatinib	GDSC	-0.426012	1.65944e-09	231	1p22.3
CYR61	GENE BODY	KDM2B;SETDB1	Methotrexate	GDSC	-0.407786	1.02504e-18	525	1p22.3
CYR61	GENE BODY	KDM2B;SETDB1	Panobinostat	CCLE	-0.502165	8.41428e-21	369	1p22.3
CYR61	UTR3	EHMT2;DNMT1	Panobinostat	CCLE	-0.448491	2.15861e-16	369	1p22.3
CYR61	GENE BODY	KDM2B;SETDB1	Vorinostat	GDSC	-0.461581	4.18697e-24	527	1p22.3
DAG1	UTR5	DNMT3A	Tanespimycin	GDSC	0.403932	1.9884e-18	527	3p21.31
DAPK3	UTR5	TET2;TET3;KDM2B;SETDB1	Panobinostat	CCLE	-0.429235	5.79759e-15	369	19p13.3
DAPK3	EXON1	TET2;TET3;KDM2B;SETDB1	Panobinostat	CCLE	-0.429235	5.79759e-15	369	19p13.3
DAPK3	UTR5	TET2;TET3;KDM2B;SETDB1	Vorinostat	GDSC	-0.419481	6.66675e-20	527	19p13.3
DAPK3	EXON1	TET2;TET3;KDM2B;SETDB1	Vorinostat	GDSC	-0.419481	6.66675e-20	527	19p13.3
DCP2	UTR3	KDM2B;SETDB1;CBX2	Refametinib	GDSC	0.406298	6.21855e-21	597	5q22.2
DCP2	UTR3	KDM2B;SETDB1;CBX2	Trametinib	GDSC	0.428151	4.98633e-22	564	5q22.2
DDA1	GENE BODY	KDM2B	BX-912	GDSC	-0.400289	4.24455e-20	590	19p13.11
DDA1	GENE BODY	KDM2B	Panobinostat	CCLE	-0.407215	1.98366e-13	369	19p13.11
DDA1	GENE BODY	KDM2B	T0901317	GDSC	-0.415631	1.57588e-21	586	19p13.11
DDA1	GENE BODY	KDM2B	TL-2-105	GDSC	-0.431313	2.68309e-23	590	19p13.11
DDA1	GENE BODY	KDM2B	Vorinostat	GDSC	-0.429422	7.158e-21	527	19p13.11
DDA1	GENE BODY	KDM2B	XMD13-2	GDSC	-0.417175	8.41671e-22	590	19p13.11
DDAH1	TSS1500	CBX2	Imatinib	GDSC	-0.448041	1.52829e-10	231	1p22.3
DUS4L	UTR5	EHMT1;DNMT3A;SETDB1	TL-2-105	GDSC	-0.402398	2.52701e-20	590	7q22.3
DUSP6	GENE BODY	UHRF1	PD-0325901	CCLE	0.430793	3.12395e-15	373	12q21.33
DUSP6	GENE BODY	UHRF1	Trametinib	GDSC	0.402936	1.57482e-19	564	12q21.33
EFCAB4B	TSS1500	MBD3	Sunitinib	GDSC	0.418801	5.84595e-09	225	12p13.32
EFCAB4B	TSS200	MBD3	Sunitinib	GDSC	0.401159	3.22809e-08	225	12p13.32
EFHC1	GENE BODY	SETDB1	Panobinostat	CCLE	-0.407777	1.81328e-13	369	6p12.2
EFHC1	GENE BODY	SETDB1	PHA-793887	GDSC	-0.403964	1.75551e-20	590	6p12.2
EFHC1	GENE BODY	SETDB1	TAK-715	GDSC	-0.40387	1.79666e-20	590	6p12.2
EFHC1	GENE BODY	SETDB1	TL-2-105	GDSC	-0.415278	1.26428e-21	590	6p12.2
EFHC1	GENE BODY	SETDB1	WZ3105	GDSC	-0.402605	2.4165e-20	590	6p12.2
EFNA1	TSS1500	TET3;TDG	Crizotinib	GDSC	-0.426389	1.74256e-09	230	1q22
EFNA1	TSS1500	TET3;TDG	Cyclopamine	GDSC	-0.404835	3.1288e-08	221	1q22
ENPP5	EXON1	UHRF1	Sunitinib	GDSC	-0.434746	1.13882e-09	225	6p21.1
ENTPD7	TSS1500	CBX2	Cyclopamine	GDSC	-0.400788	4.55232e-08	221	10q24.2
ENTPD7	TSS1500	CBX2	XMD8-85	GDSC	-0.412072	1.5754e-08	221	10q24.2
ERBB2	UTR5	TET1;APOBEC1;DNMT1	BX-912	GDSC	-0.45155	2.56355e-25	590	17q12
ERBB2	UTR5	TET1;APOBEC1;DNMT1	GSK429286A	GDSC	-0.439554	3.44426e-24	590	17q12
ERBB2	UTR5	TET1;APOBEC1;DNMT1	QL-XI-92	GDSC	-0.416767	9.04176e-22	590	17q12
ERC2	GENE BODY	IDH2	Refametinib	GDSC	0.404377	9.58632e-21	597	3p14.3
ERC2	TSS1500	CSNK1E;DNMT1;CBX2	XMD8-85	GDSC	-0.402437	3.91202e-08	221	3p14.3
ESM1	EXON1	SIRT1	XMD8-85	GDSC	-0.428428	3.14412e-09	221	5q11.2
F11R	TSS1500	DNMT3B	Crizotinib	GDSC	-0.404885	1.52717e-08	230	1q23.3
FAM129C	TSS1500	DNMT3A	Vorinostat	GDSC	0.419125	7.25336e-20	527	19p13.11
FAM129C	TSS1500	DNMT3A	XMD8-85	GDSC	0.405019	3.07619e-08	221	19p13.11
FAM47E	TSS200	CBX2	XMD8-85	GDSC	-0.412402	1.52702e-08	221	4q21.1
FAM47E	TSS1500	CSNK1E;CBX2	XMD8-85	GDSC	-0.400395	4.7201e-08	221	4q21.1
FAM84A	TSS1500	APOBEC1	Sunitinib	GDSC	-0.416667	7.22513e-09	225	2p24.3
FAM84A	GENE BODY	TRIM28	Sunitinib	GDSC	-0.412201	1.1199e-08	225	2p24.3
FCHO1	GENE BODY	DMAP1	QL-XI-92	GDSC	-0.417298	8.25358e-22	590	19p13.11
FCRL3	TSS1500	DNMT3L	XMD8-85	GDSC	-0.441679	7.99411e-10	221	1q23.1
FSTL4	EXON1	TDG	Cyclopamine	GDSC	-0.431465	2.30694e-09	221	5q31.1
FSTL4	EXON1	TDG	Sunitinib	GDSC	-0.436137	9.84587e-10	225	5q31.1
FSTL4	EXON1	TDG	XMD8-85	GDSC	-0.42579	4.10798e-09	221	5q31.1
GAS2L3	TSS1500	CBX2	BX-912	GDSC	-0.448523	4.54995e-25	590	12q23.1
GAS2L3	TSS1500	CBX2	Crizotinib	GDSC	-0.408109	1.11365e-08	230	12q23.1
GAS2L3	TSS1500	CBX2	Daporinad	GDSC	-0.405821	5.62642e-20	569	12q23.1
GAS2L3	TSS1500	CBX2	Fedratinib	GDSC	-0.416997	8.58151e-22	590	12q23.1
GAS2L3	TSS1500	CBX2	GSK429286A	GDSC	-0.417862	7.42629e-22	590	12q23.1
GAS2L3	TSS1500	CBX2	QL-XI-92	GDSC	-0.410957	3.40234e-21	590	12q23.1
GAS2L3	TSS1500	CBX2	Tivozanib	GDSC	-0.420348	4.36421e-22	589	12q23.1
GAS2L3	TSS1500	CBX2	UNC1215	GDSC	-0.412804	7.58897e-21	574	12q23.1
GAS2L3	TSS1500	CBX2	Zibotentan	GDSC	-0.410242	3.71946e-21	591	12q23.1
GLRX	TSS1500	EHMT1	Refametinib	GDSC	0.400629	2.30633e-20	597	5q15
GNMT	EXON1	BMI1	Crizotinib	GDSC	-0.405023	1.50691e-08	230	6p21.1
GNMT	EXON1	BMI1	Cyclopamine	GDSC	-0.410493	1.83281e-08	221	6p21.1
GNMT	GENE BODY	APOBEC1	GSK429286A	GDSC	-0.404275	1.62447e-20	590	6p21.1
GPR155	GENE BODY	KDM2B	BMS-345541	GDSC	-0.413931	1.75668e-21	590	2q31.1
GPR155	GENE BODY	KDM2B	GSK1070916	GDSC	-0.400837	1.04355e-19	576	2q31.1
GPR155	GENE BODY	KDM2B	NPK76-II-72-1	GDSC	-0.40328	1.91795e-20	591	2q31.1
GPR155	GENE BODY	KDM2B	Quizartinib	GDSC	-0.413024	2.25674e-21	589	2q31.1
GPR155	GENE BODY	KDM2B	TL-2-105	GDSC	-0.447508	5.63415e-25	590	2q31.1
GPR155	GENE BODY	KDM2B	Vorinostat	GDSC	-0.40969	5.77395e-19	527	2q31.1
GPR155	GENE BODY	KDM2B	XMD13-2	GDSC	-0.405815	1.14365e-20	590	2q31.1
GPR158	TSS200	DNMT1	Sunitinib	GDSC	-0.418178	6.22142e-09	225	10p12.1
GPR158	TSS200	DNMT1	XMD8-85	GDSC	-0.406171	2.76116e-08	221	10p12.1
GPR65	UTR5	APOBEC1	Sunitinib	GDSC	0.41489	8.6117e-09	225	14q31.3
GRIK4	TSS1500	EHMT1;BCAT1	Refametinib	GDSC	0.413848	1.0415e-21	597	11q23.3
GSR	GENE BODY	IDH1	Tanespimycin	GDSC	0.403721	2.08377e-18	527	8p12
GSTCD	TSS200	DNMT3A	XMD8-85	GDSC	-0.42537	4.28587e-09	221	4q24
GSTM3	GENE BODY	DNMT3A	Cyclopamine	GDSC	-0.404211	3.31531e-08	221	1p13.3
GSTM3	GENE BODY	DNMT3A	XMD8-85	GDSC	-0.426819	3.70498e-09	221	1p13.3
GTF2H3	UTR3	DNMT3B;TET3;SETDB1	Tanespimycin	GDSC	0.405594	1.49139e-18	526	12q24.31
GUCA2A	TSS1500	MBD1;UHRF1;PHC2	BX-912	GDSC	-0.412728	2.25674e-21	590	1p34.2
GUCA2A	TSS1500	MBD1;UHRF1;PHC2	Cyclopamine	GDSC	-0.421271	6.4465e-09	221	1p34.2
GUCA2A	TSS1500	MBD1;UHRF1;PHC2	GSK319347A	GDSC	-0.401195	3.75626e-08	223	1p34.2
GUCA2A	TSS1500	MBD1;UHRF1;PHC2	GSK429286A	GDSC	-0.441175	2.50213e-24	590	1p34.2
GUCA2A	TSS1500	MBD1;UHRF1;PHC2	Imatinib	GDSC	-0.422927	2.28621e-09	231	1p34.2
GUCA2A	TSS1500	MBD1;UHRF1;PHC2	VX-702	GDSC	-0.416298	1.86967e-19	523	1p34.2
HCFC1R1	GENE BODY	RBPJ;TET3;KDM2B;SETDB1;CBX2	Bleomycin (50 uM)	GDSC	0.401739	2.76047e-20	591	16p13.3
HCFC1R1	GENE BODY	RBPJ;TET3;KDM2B;SETDB1;CBX2	Panobinostat	CCLE	-0.420479	2.44407e-14	369	16p13.3
HOOK1	TSS1500	TDG	Crizotinib	GDSC	-0.401852	2.04912e-08	230	1p32.1
HOOK1	EXON1	TDG	Cyclopamine	GDSC	-0.430333	2.5906e-09	221	1p32.1
HOOK1	TSS1500	TDG	Cyclopamine	GDSC	-0.413405	1.38589e-08	221	1p32.1
HOOK1	TSS1500	TDG	GSK429286A	GDSC	-0.414604	1.48999e-21	590	1p32.1
HOOK1	EXON1	TDG	Sunitinib	GDSC	-0.415179	8.36618e-09	225	1p32.1
HOOK1	TSS1500	TDG	Sunitinib	GDSC	-0.40008	3.5722e-08	225	1p32.1
HOOK1	TSS1500	TDG	Tivozanib	GDSC	-0.416725	9.76041e-22	589	1p32.1
HOOK1	TSS1500	TDG	XMD15-27	GDSC	-0.406083	1.072e-20	590	1p32.1
HOOK1	EXON1	TDG	XMD8-85	GDSC	-0.440563	8.99449e-10	221	1p32.1
HOOK1	TSS200	DNMT1	XMD8-85	GDSC	-0.43075	2.48298e-09	221	1p32.1
HRH1	EXON1	KDM2B	Panobinostat	CCLE	-0.41636	4.73273e-14	369	3p25.3
ICK	UTR5	EHMT1	Refametinib	GDSC	0.41256	1.44156e-21	597	6p12.1
IL17RE	TSS1500	APOBEC1	Sunitinib	GDSC	0.416239	7.54154e-09	225	3p25.3
INADL	UTR5	PHC2	BX-912	GDSC	-0.417439	8.12139e-22	590	1p31.3
INADL	UTR5	PHC2	Crizotinib	GDSC	-0.40558	1.42683e-08	230	1p31.3
INADL	UTR5	PHC2	Cyclopamine	GDSC	-0.431355	2.33318e-09	221	1p31.3
INADL	UTR5	PHC2	FMK	GDSC	-0.413542	1.97803e-19	530	1p31.3
INADL	UTR5	PHC2	GSK429286A	GDSC	-0.428887	5.31699e-23	590	1p31.3
INADL	UTR5	PHC2	Imatinib	GDSC	-0.441734	3.06362e-10	231	1p31.3
INADL	UTR5	PHC2	QL-XI-92	GDSC	-0.402097	2.73382e-20	590	1p31.3
INADL	UTR5	PHC2	UNC1215	GDSC	-0.413192	6.98563e-21	574	1p31.3
INADL	UTR5	PHC2	VX-702	GDSC	-0.411365	5.44885e-19	523	1p31.3
INPP5J	TSS200	EHMT1;SUV39H2	Sunitinib	GDSC	-0.449851	2.2523e-10	225	22q12.2
INPP5J	TSS200	EHMT1;SUV39H2	XMD8-85	GDSC	-0.43508	1.5957e-09	221	22q12.2
ISL1	TSS200	CSNK1E	WZ-1-84	GDSC	-0.402123	2.95035e-08	225	5q11.1
ITGB2	TSS200	EZH2;MBD1;SUV39H2	Vorinostat	GDSC	0.411411	3.94726e-19	527	21q22.3
ITPKB	TSS1500	KDM2B	XMD8-85	GDSC	0.400378	4.72671e-08	221	1q42.12
ITPKB	TSS1500	KDM2B	Z-LLNle-CHO	GDSC	0.415931	7.76955e-09	225	1q42.12
JPH1	TSS1500	SMUG1;GADD45A	XMD8-85	GDSC	-0.436198	1.41996e-09	221	8q21.11
JUB	TSS1500	DNMT1;KDM2B	BMS-345541	GDSC	-0.407683	7.54487e-21	590	14q11.2
JUB	TSS1500	DNMT1;KDM2B	Panobinostat	CCLE	-0.425855	1.01326e-14	369	14q11.2
JUB	TSS1500	DNMT1;KDM2B	Quizartinib	GDSC	-0.406519	1.03986e-20	589	14q11.2
JUB	TSS1500	DNMT1;KDM2B	Vorinostat	GDSC	-0.46296	3.00455e-24	527	14q11.2
JUB	TSS1500	DNMT1;KDM2B	WZ3105	GDSC	-0.430603	3.26489e-23	590	14q11.2
KIAA0284	GENE BODY	APOBEC3B	Vorinostat	GDSC	0.402708	2.57895e-18	527	14q32.33
KIAA0391	GENE BODY	EHMT2;KDM2B;SETDB1;DNMT3A	Panobinostat	CCLE	-0.403038	3.7586e-13	369	14q13.2
KIAA0391	GENE BODY	EHMT2;KDM2B;SETDB1;DNMT3A	Quizartinib	GDSC	-0.414106	1.79734e-21	589	14q13.2
KIAA0391	GENE BODY	EHMT2;KDM2B;SETDB1;DNMT3A	TL-2-105	GDSC	-0.428122	6.12844e-23	590	14q13.2
KIAA1949	GENE BODY	EED;APOBEC3G;APOBEC3C	Dabrafenib	GDSC	0.416321	1.66723e-20	553	6p21.33
KIAA1949	GENE BODY	EED;APOBEC3G;APOBEC3C	PLX-4720	GDSC	0.403218	1.08497e-20	599	6p21.33
KIAA1949	GENE BODY	EED;APOBEC3G;APOBEC3C	Sunitinib	GDSC	0.439027	7.24453e-10	225	6p21.33
KIAA1949	GENE BODY	EED;APOBEC3G;APOBEC3C	XMD8-85	GDSC	0.429954	2.69244e-09	221	6p21.33
KIAA1949	GENE BODY	EED;APOBEC3G;APOBEC3C	Z-LLNle-CHO	GDSC	0.427552	2.40394e-09	225	6p21.33
KIF12	UTR5	SMUG1;GADD45A	Sunitinib	GDSC	-0.415376	8.20696e-09	225	9q32
KLF5	GENE BODY	TET1	BX-912	GDSC	-0.412874	2.2041e-21	590	13q22.1
KLF5	GENE BODY	TET1	Crizotinib	GDSC	-0.41593	5.11187e-09	230	13q22.1
KLF5	GENE BODY	TET1	Daporinad	GDSC	-0.41503	6.69011e-21	569	13q22.1
KLF5	GENE BODY	TET1	GSK429286A	GDSC	-0.479139	1.10287e-28	590	13q22.1
KLF5	GENE BODY	TET1	Imatinib	GDSC	-0.451677	1.01029e-10	231	13q22.1
KLF5	GENE BODY	TET1	KIN001-260	GDSC	-0.40713	7.93186e-21	591	13q22.1
KLF5	GENE BODY	TET1	KIN001-270	GDSC	-0.452544	1.90797e-25	591	13q22.1
KLF5	GENE BODY	TET1	Masitinib	GDSC	-0.430162	4.07194e-23	589	13q22.1
KLF5	GENE BODY	TET1	Nilotinib	GDSC	-0.404075	1.13756e-17	503	13q22.1
KLF5	GENE BODY	TET1	QL-XI-92	GDSC	-0.443424	1.39356e-24	590	13q22.1
KLF5	GENE BODY	TET1	STF-62247	GDSC	-0.405272	1.60704e-20	587	13q22.1
KLF5	GENE BODY	TET1	T0901317	GDSC	-0.417374	1.0415e-21	586	13q22.1
KLF5	GENE BODY	TET1	Temozolomide	GDSC	-0.40206	9.89386e-20	573	13q22.1
KLF5	GENE BODY	TET1	Tivozanib	GDSC	-0.421219	3.77041e-22	589	13q22.1
KLF5	GENE BODY	TET1	TL-1-85	GDSC	-0.425891	1.0417e-22	591	13q22.1
KLF5	GENE BODY	TET1	Tubastatin A	GDSC	-0.412487	3.0113e-21	587	13q22.1
KLF5	GENE BODY	TET1	UNC0638	GDSC	-0.403334	2.67715e-21	618	13q22.1
KLF5	GENE BODY	TET1	UNC1215	GDSC	-0.402399	8.51829e-20	574	13q22.1
KLF5	GENE BODY	TET1	Vorinostat	GDSC	-0.400726	3.8986e-18	527	13q22.1
KLF5	GENE BODY	TET1	VX-702	GDSC	-0.423591	3.6737e-20	523	13q22.1
KLF5	GENE BODY	TET1	XMD14-99	GDSC	-0.40458	1.51716e-20	590	13q22.1
KLF5	GENE BODY	TET1	XMD15-27	GDSC	-0.43148	2.68309e-23	590	13q22.1
KLF5	GENE BODY	TET1	Zibotentan	GDSC	-0.422825	2.1089e-22	591	13q22.1
KRT18	GENE BODY	CBX4	BX-912	GDSC	-0.454641	1.58087e-25	590	12q13.13
KRT18	GENE BODY	CBX4	Daporinad	GDSC	-0.460906	1.84682e-25	569	12q13.13
KRT18	GENE BODY	CBX4	GSK319347A	GDSC	-0.403134	3.13431e-08	223	12q13.13
KRT18	GENE BODY	CBX4	GSK429286A	GDSC	-0.458904	4.91554e-26	590	12q13.13
KRT18	GENE BODY	CBX4	KIN001-260	GDSC	-0.406453	9.18352e-21	591	12q13.13
KRT18	GENE BODY	CBX4	KIN001-270	GDSC	-0.408165	6.219e-21	591	12q13.13
KRT18	GENE BODY	CBX4	Masitinib	GDSC	-0.413363	2.13739e-21	589	12q13.13
KRT18	GENE BODY	CBX4	QL-XI-92	GDSC	-0.409518	4.8606e-21	590	12q13.13
KRT18	GENE BODY	CBX4	Quizartinib	GDSC	-0.405017	1.48196e-20	589	12q13.13
KRT18	GENE BODY	CBX4	THZ-2-102-1	GDSC	-0.422471	4.54058e-22	582	12q13.13
KRT18	GENE BODY	CBX4	Tivozanib	GDSC	-0.447444	5.63956e-25	589	12q13.13
KRT18	GENE BODY	CBX4	TL-1-85	GDSC	-0.403016	2.03034e-20	591	12q13.13
KRT18	GENE BODY	CBX4	UNC1215	GDSC	-0.40009	1.43787e-19	574	12q13.13
KRT18	GENE BODY	CBX4	Vorinostat	GDSC	-0.404	1.96264e-18	527	12q13.13
KRT18	GENE BODY	CBX4	XMD13-2	GDSC	-0.413047	2.13739e-21	590	12q13.13
KRT18	GENE BODY	CBX4	XMD14-99	GDSC	-0.402461	2.49921e-20	590	12q13.13
KRT18	GENE BODY	CBX4	XMD15-27	GDSC	-0.426054	1.05743e-22	590	12q13.13
KRT18	GENE BODY	CBX4	ZG-10	GDSC	-0.415704	2.32027e-11	295	12q13.13
KRT18	GENE BODY	CBX4	Zibotentan	GDSC	-0.414433	1.44589e-21	591	12q13.13
LAT	GENE BODY	MECP2	Imatinib	GDSC	0.405517	1.32638e-08	231	16p11.2
LEMD2	UTR5	KDM2B	Panobinostat	CCLE	-0.453477	8.7487e-17	369	6p21.31
LEMD2	UTR5	KDM2B	Vorinostat	GDSC	-0.414939	1.84102e-19	527	6p21.31
LEPROT	GENE BODY	KDM2B;CBX2;SETDB1	Panobinostat	CCLE	-0.421453	2.08927e-14	369	1p31.3
LGALS3	TSS1500	TET1;SUV39H2	BX-912	GDSC	-0.406451	9.79025e-21	590	14q22.3
LIPG	TSS1500	APOBEC1	XMD8-85	GDSC	-0.407683	2.39214e-08	221	18q21.1
LOC100130015	TSS200	TDG	Cyclopamine	GDSC	-0.40958	1.99962e-08	221	16q24.3
LOC100130015	GENE BODY	SMUG1;TDG	Cyclopamine	GDSC	-0.404417	3.25263e-08	221	16q24.3
LOC100130015	GENE BODY	SMUG1;TDG	Sunitinib	GDSC	-0.409668	1.43292e-08	225	16q24.3
LOC100130015	TSS200	TDG	Sunitinib	GDSC	-0.400425	3.45941e-08	225	16q24.3
LOC100130015	GENE BODY	SMUG1;TDG	XMD8-85	GDSC	-0.411759	1.62266e-08	221	16q24.3
LOC100130015	TSS200	TDG	XMD8-85	GDSC	-0.405852	2.84536e-08	221	16q24.3
LOC100233209	GENE BODY	UHRF1	Vorinostat	GDSC	0.435104	1.99921e-21	527	12q13.11
LOC100233209	GENE BODY	UHRF1	VX-702	GDSC	0.401028	4.92552e-18	523	12q13.11
LOC100233209	GENE BODY	UHRF1	Zibotentan	GDSC	0.411139	3.05637e-21	591	12q13.11
LOC146336	TSS200	APOBEC1	Cyclopamine	GDSC	-0.428682	3.06371e-09	221	16p13.3
LOC146336	TSS200	APOBEC1	TL-1-85	GDSC	-0.402192	2.4768e-20	591	16p13.3
LOC284009	GENE BODY	KDM2B;SETDB1	TL-2-105	GDSC	-0.420794	3.77303e-22	590	17p13.3
LRRC2	UTR3	SETDB1	Trametinib	GDSC	0.41363	1.31462e-20	564	3p21.31
MAFK	UTR5	KDM2B	BMS-345541	GDSC	-0.401402	3.23118e-20	590	7p22.3
MAFK	UTR5	KDM2B	TL-2-105	GDSC	-0.401912	2.85217e-20	590	7p22.3
MAFK	UTR5	KDM2B	Vorinostat	GDSC	-0.410165	5.17812e-19	527	7p22.3
MAL2	GENE BODY	PCNA	XMD8-85	GDSC	-0.422598	5.65292e-09	221	8q24.12
MALL	UTR5	DNMT1	TL-1-85	GDSC	-0.417401	7.57445e-22	591	2q13
MALL	EXON1	DNMT1	TL-1-85	GDSC	-0.417401	7.57445e-22	591	2q13
MANSC1	EXON1	TDG	XMD8-85	GDSC	-0.406295	2.72915e-08	221	12p13.2
MARVELD2	TSS200	CSNK1E;CBX2	Crizotinib	GDSC	-0.420786	3.11129e-09	230	5q13.2
MARVELD2	TSS200	CSNK1E;CBX2	Sunitinib	GDSC	-0.405289	2.18301e-08	225	5q13.2
MARVELD2	TSS200	CSNK1E;CBX2	Tivozanib	GDSC	-0.416446	1.0415e-21	589	5q13.2
MARVELD3	TSS200	CSNK1E	Crizotinib	GDSC	-0.434289	7.54493e-10	230	16q22.2
MARVELD3	TSS200	CSNK1E	Cyclopamine	GDSC	-0.437505	1.2395e-09	221	16q22.2
MARVELD3	TSS200	CSNK1E	GSK429286A	GDSC	-0.413173	2.08369e-21	590	16q22.2
MARVELD3	TSS200	CSNK1E	Sunitinib	GDSC	-0.425998	2.81981e-09	225	16q22.2
MARVELD3	TSS200	CSNK1E	Tivozanib	GDSC	-0.420398	4.36421e-22	589	16q22.2
MARVELD3	TSS200	CSNK1E	TL-1-85	GDSC	-0.405154	1.24799e-20	591	16q22.2
MARVELD3	TSS200	CSNK1E	XMD15-27	GDSC	-0.416035	1.04759e-21	590	16q22.2
MARVELD3	TSS200	CSNK1E	XMD8-85	GDSC	-0.404306	3.28688e-08	221	16q22.2
MARVELD3	TSS200	CSNK1E	Zibotentan	GDSC	-0.409431	4.59233e-21	591	16q22.2
MCOLN1	UTR3	MBD1	Cyclopamine	GDSC	-0.42195	6.02856e-09	221	19p13.2
MFNG	GENE BODY	MBD1	I-BET-762	GDSC	0.400528	5.06879e-20	587	22q13.1
MFNG	GENE BODY	MBD1	KIN001-236	GDSC	0.402759	2.14506e-20	591	22q13.1
MFNG	GENE BODY	MBD1	XMD14-99	GDSC	0.403493	1.96429e-20	590	22q13.1
MICALCL	UTR5	TET3;CBX2	Dasatinib	GDSC	0.405009	2.62711e-08	223	11p15.3
MIPOL1	TSS1500	HELLS	Cyclopamine	GDSC	-0.414977	1.19159e-08	221	14q13.3
MIPOL1	TSS1500	HELLS	Sunitinib	GDSC	-0.434717	1.14216e-09	225	14q13.3
MIPOL1	TSS1500	HELLS	XMD8-85	GDSC	-0.461727	9.04891e-11	221	14q13.3
MIR574	GENE BODY	CSNK1E;ALKBH2	GSK319347A	GDSC	-0.402216	3.41714e-08	223	4p14
MLXIPL	TSS200	APOBEC4	Cyclopamine	GDSC	-0.408616	2.19138e-08	221	7q11.23
MOBKL2A	UTR5	DNMT3B	Imatinib	GDSC	0.400013	2.26452e-08	231	19p13.3
MOBKL2A	UTR5	DNMT3B	Masitinib	GDSC	0.414215	1.76338e-21	589	19p13.3
MOBKL2A	UTR5	DNMT3B	PLX-4720	GDSC	0.409844	2.25674e-21	599	19p13.3
MOBKL2A	UTR5	DNMT3B	Sunitinib	GDSC	0.442299	5.09682e-10	225	19p13.3
MOBKL2A	UTR5	DNMT3B	UNC1215	GDSC	0.400895	1.20957e-19	574	19p13.3
MOBKL2A	UTR5	DNMT3B	XMD8-85	GDSC	0.467087	4.93867e-11	221	19p13.3
MOBKL2A	UTR5	DNMT3B	Z-LLNle-CHO	GDSC	0.40305	2.70136e-08	225	19p13.3
MST1R	GENE BODY	CBX1	GSK429286A	GDSC	-0.400342	4.22316e-20	590	3p21.31
MT2A	TSS1500	APOBEC3D;TET3;DNMT3A;SETDB1;APOBEC3C	Tanespimycin	GDSC	0.417988	9.44017e-20	527	16q12.2
MTMR11	TSS1500	APOBEC3C	I-BET-762	GDSC	-0.405366	1.57625e-20	587	1q21.2
MTMR11	TSS1500	APOBEC3C	KIN001-260	GDSC	-0.401273	3.07729e-20	591	1q21.2
MTMR11	TSS1500	APOBEC3C	NPK76-II-72-1	GDSC	-0.422919	2.0938e-22	591	1q21.2
MX2	TSS200	APOBEC2	Sunitinib	GDSC	0.450803	2.03093e-10	225	21q22.3
MYST1	GENE BODY	TET1	BX795	GDSC	-0.402287	2.80441e-18	527	16p11.2
MYST1	GENE BODY	TET1	GSK269962A	GDSC	-0.419297	1.1471e-22	610	16p11.2
MYST1	UTR3	APOBEC1	GSK269962A	GDSC	-0.410256	9.49814e-22	610	16p11.2
MYST1	GENE BODY	TET1	GSK429286A	GDSC	-0.417345	8.21058e-22	590	16p11.2
MYT1	EXON1	TDG;USP7	XMD8-85	GDSC	-0.403433	3.56531e-08	221	20q13.33
NCRNA00111	TSS1500	UHRF1	GSK319347A	GDSC	-0.412649	1.26523e-08	223	21q22.3
NCRNA00111	TSS1500	UHRF1	GSK429286A	GDSC	-0.409554	5.17039e-21	589	21q22.3
NDFIP2	TSS200	CSNK1E;CBX2	XMD8-85	GDSC	-0.406808	2.599e-08	221	13q31.1
NDOR1	UTR3	TET1;TDG	GSK429286A	GDSC	-0.403601	1.91795e-20	590	9q34.3
NMI	TSS1500	EHMT1	Sunitinib	GDSC	0.422689	3.95347e-09	225	2q23.3
NMI	TSS1500	EHMT1	Z-LLNle-CHO	GDSC	0.435402	1.06357e-09	225	2q23.3
NMU	UTR5	CSNK1E	Cyclopamine	GDSC	-0.438378	1.12991e-09	221	4q12
NMU	EXON1	CSNK1E	Cyclopamine	GDSC	-0.438378	1.12991e-09	221	4q12
NMU	UTR5	CSNK1E	XMD8-85	GDSC	-0.407306	2.4783e-08	221	4q12
NMU	EXON1	CSNK1E	XMD8-85	GDSC	-0.407306	2.4783e-08	221	4q12
NNMT	TSS1500	TET3;SETDB1	Panobinostat	CCLE	-0.408559	1.60927e-13	369	11q23.2
NOTCH3	EXON1	DNMT3A	Cyclopamine	GDSC	-0.410415	1.84654e-08	221	19p13.12
NPEPPS	UTR3	KDM2B;SETDB1	I-BET-762	GDSC	-0.413906	2.17277e-21	587	17q21.32
NPEPPS	UTR3	KDM2B;SETDB1	Panobinostat	CCLE	-0.441557	7.22684e-16	369	17q21.32
NPEPPS	UTR3	KDM2B;SETDB1	Quizartinib	GDSC	-0.418501	6.94858e-22	589	17q21.32
NPEPPS	UTR3	KDM2B;SETDB1	TL-2-105	GDSC	-0.412573	2.30709e-21	590	17q21.32
NPEPPS	UTR3	KDM2B;SETDB1	Vorinostat	GDSC	-0.45045	6.12844e-23	527	17q21.32
NR1D2	GENE BODY	KDM2B	Panobinostat	CCLE	-0.449804	1.7039e-16	369	3p24.2
NR1D2	GENE BODY	KDM2B	Vorinostat	GDSC	-0.403149	2.35671e-18	527	3p24.2
NR3C1	EXON1	CSNK1E;CBX2;SUZ12	Sunitinib	GDSC	0.406363	1.97065e-08	225	5q31.3
NUP43	TSS1500	TET1	BX-912	GDSC	-0.421316	3.45918e-22	590	6q25.1
OAS2	TSS200	APOBEC3G	XMD8-85	GDSC	0.434886	1.62683e-09	221	12q24.13
OAS2	TSS200	APOBEC3G	Z-LLNle-CHO	GDSC	0.40739	1.78389e-08	225	12q24.13
OPRL1	TSS1500	MBD3	Sunitinib	GDSC	0.431318	1.63252e-09	225	20q13.33
OR10Z1	EXON1	UHRF1	XMD8-85	GDSC	-0.404335	3.27799e-08	221	1q23.1
OR6P1	EXON1	DNMT3L	XMD8-85	GDSC	-0.403273	3.61875e-08	221	1q23.1
ORAI2	GENE BODY	KDM2B	Vorinostat	GDSC	-0.41299	2.7813e-19	527	7q22.1
PARVA	TSS200	CBX2	Imatinib	GDSC	-0.401553	1.9519e-08	231	11p15.3
PCSK2	EXON1	UHRF1;PHC2	WZ-1-84	GDSC	-0.403837	2.50463e-08	225	20p12.1
PCSK2	UTR5	DNMT1	WZ-1-84	GDSC	-0.400068	3.57596e-08	225	20p12.1
PDLIM2	UTR3	SMUG1;TDG;APOBEC3C	Docetaxel	GDSC	0.409083	7.13872e-19	526	8p21.3
PDLIM2	UTR3	SMUG1;TDG;APOBEC3C	Panobinostat	CCLE	-0.435085	2.17081e-15	369	8p21.3
PER3	TSS1500	CSNK1E	Crizotinib	GDSC	-0.441911	3.30635e-10	230	1p36.23
PER3	TSS1500	CSNK1E	Cyclopamine	GDSC	-0.427004	3.63561e-09	221	1p36.23
PER3	TSS1500	CSNK1E	XMD8-85	GDSC	-0.412755	1.47587e-08	221	1p36.23
PFKFB2	EXON1	CSNK1E	Cyclopamine	GDSC	-0.423466	5.18292e-09	221	1q32.2
PHLDA1	UTR3	ALKBH2	I-BET-762	GDSC	-0.410853	4.44465e-21	587	12q21.2
PHLDA1	UTR3	ALKBH2	NPK76-II-72-1	GDSC	-0.405075	1.26613e-20	591	12q21.2
PHLDA1	UTR3	ALKBH2	Panobinostat	CCLE	-0.405698	2.50399e-13	369	12q21.2
PIGV	TSS1500	ZBTB38	AZ628	GDSC	0.405757	2.26111e-08	224	1p36.11
PIGV	TSS1500	ZBTB38	Crizotinib	GDSC	0.418823	3.80759e-09	230	1p36.11
PIGV	TSS1500	ZBTB38	Sunitinib	GDSC	0.460551	6.81802e-11	225	1p36.11
PIGV	TSS1500	ZBTB38	XMD8-85	GDSC	0.431056	2.4055e-09	221	1p36.11
PIGV	TSS1500	ZBTB38	Z-LLNle-CHO	GDSC	0.425521	2.96144e-09	225	1p36.11
PLAC2	TSS200	GADD45A;PHC2	BIX02189	GDSC	-0.401625	2.84133e-20	591	19p13.3
PLAC2	TSS200	GADD45A;PHC2	Crizotinib	GDSC	-0.427951	1.48057e-09	230	19p13.3
PLAC2	TSS1500	PHC2	Crizotinib	GDSC	-0.427053	1.6268e-09	230	19p13.3
PLAC2	TSS1500	PHC2	Cyclopamine	GDSC	-0.444208	6.11648e-10	221	19p13.3
PLAC2	TSS200	GADD45A;PHC2	Cyclopamine	GDSC	-0.43137	2.3297e-09	221	19p13.3
PLAC2	TSS200	GADD45A;PHC2	Sunitinib	GDSC	-0.402993	2.71598e-08	225	19p13.3
PLAC2	TSS200	GADD45A;PHC2	XMD8-85	GDSC	-0.401904	4.11011e-08	221	19p13.3
PLEKHA6	EXON1	APOBEC3A;APOBEC3B	Daporinad	GDSC	0.407137	4.15311e-20	569	1q32.1
PLEKHA6	EXON1	APOBEC3A;APOBEC3B	GSK429286A	GDSC	0.406995	8.79399e-21	590	1q32.1
PLOD2	UTR5	GADD45A	XMD8-85	GDSC	-0.407353	2.46789e-08	221	3q24
PLOD2	EXON1	GADD45A	XMD8-85	GDSC	-0.407353	2.46789e-08	221	3q24
PON2	GENE BODY	DNMT1	BX-912	GDSC	-0.433528	1.72251e-23	590	7q21.3
PON2	GENE BODY	DNMT1	GSK429286A	GDSC	-0.42501	1.35353e-22	590	7q21.3
PPAP2C	TSS200	ZFP57	Crizotinib	GDSC	-0.454567	8.04847e-11	230	19p13.3
PPAP2C	TSS200	ZFP57	Cyclopamine	GDSC	-0.418675	8.31575e-09	221	19p13.3
PPAP2C	TSS200	ZFP57	Imatinib	GDSC	-0.411458	7.37225e-09	231	19p13.3
PPAP2C	TSS200	ZFP57	Salubrinal	GDSC	-0.404028	3.11848e-08	222	19p13.3
PPAP2C	TSS200	ZFP57	Sunitinib	GDSC	-0.423116	3.786e-09	225	19p13.3
PPAP2C	TSS200	ZFP57	XMD8-85	GDSC	-0.45971	1.13416e-10	221	19p13.3
PPL	TSS200	TDG	Cyclopamine	GDSC	-0.408672	2.17978e-08	221	16p13.3
PQLC3	TSS1500	ALKBH2	Panobinostat	CCLE	0.41545	5.46532e-14	369	2p25.1
PQLC3	TSS1500	ALKBH2	Vorinostat	GDSC	0.42037	5.51677e-20	527	2p25.1
PRIC285	EXON1	CBX2	Vorinostat	GDSC	0.428029	9.58632e-21	527	20q13.33
PRSS8	UTR5	ZBTB38;EHMT2	GSK429286A	GDSC	-0.420022	4.36421e-22	590	16p11.2
PRSS8	EXON1	ZBTB38;EHMT2	GSK429286A	GDSC	-0.420022	4.36421e-22	590	16p11.2
PRSS8	UTR5	ZBTB38;EHMT2	XMD8-85	GDSC	-0.403144	3.66226e-08	221	16p11.2
PRSS8	EXON1	ZBTB38;EHMT2	XMD8-85	GDSC	-0.403144	3.66226e-08	221	16p11.2
PTPN22	UTR5	APOBEC3G	Sunitinib	GDSC	0.467016	3.23429e-11	225	1p13.2
PTPN22	EXON1	APOBEC3G	Sunitinib	GDSC	0.467016	3.23429e-11	225	1p13.2
PTPN22	TSS200	APOBEC3G;CBX2	Sunitinib	GDSC	0.449682	2.29346e-10	225	1p13.2
PTTG1IP	GENE BODY	TET3;KDM2B;SETDB1	Refametinib	GDSC	0.404989	8.41428e-21	597	21q22.3
PTTG1IP	GENE BODY	TET3;KDM2B;SETDB1	Tanespimycin	GDSC	0.412713	2.95177e-19	527	21q22.3
PTTG1IP	GENE BODY	TET3;KDM2B;SETDB1	Trametinib	GDSC	0.449088	3.00455e-24	564	21q22.3
PTTG1IP	GENE BODY	TET3;KDM2B;SETDB1	Vorinostat	GDSC	-0.421262	4.4847e-20	527	21q22.3
RAP1GAP2	TSS1500	SUV39H2;DMAP1	AZ628	GDSC	0.405473	2.32206e-08	224	17p13.3
RAP1GAP2	TSS1500	SUV39H2;DMAP1	Sunitinib	GDSC	0.474453	1.34182e-11	225	17p13.3
RASEF	TSS200	EHMT1	XMD8-85	GDSC	-0.400693	4.59321e-08	221	9q21.32
RCAN1	UTR5	TET3;SETDB1	Tanespimycin	GDSC	0.415681	1.57103e-19	527	21q22.12
RGS19	UTR5	MBD3	Sunitinib	GDSC	0.452027	1.77514e-10	225	20q13.33
RHOG	UTR5	DNMT1;CSNK1E	Sunitinib	GDSC	0.425809	2.87427e-09	225	11p15.4
RILP	TSS200	APOBEC1;CBX1	Daporinad	GDSC	-0.415368	6.1895e-21	569	17p13.3
RILP	TSS200	APOBEC1;CBX1	GSK429286A	GDSC	-0.40656	9.58632e-21	590	17p13.3
RIPK4	TSS200	CSNK1E	CMK	GDSC	-0.405619	2.11523e-08	225	21q22.3
RIPK4	TSS200	CSNK1E	Crizotinib	GDSC	-0.483565	2.49836e-12	230	21q22.3
RIPK4	EXON1	CSNK1E	Crizotinib	GDSC	-0.452249	1.04609e-10	230	21q22.3
RIPK4	UTR5	CSNK1E	Crizotinib	GDSC	-0.43927	4.41023e-10	230	21q22.3
RIPK4	TSS200	CSNK1E	Cyclopamine	GDSC	-0.494622	1.83197e-12	221	21q22.3
RIPK4	UTR5	CSNK1E	Cyclopamine	GDSC	-0.459367	1.17852e-10	221	21q22.3
RIPK4	EXON1	CSNK1E	Cyclopamine	GDSC	-0.457569	1.44116e-10	221	21q22.3
RIPK4	TSS200	CSNK1E	Sunitinib	GDSC	-0.458105	8.97611e-11	225	21q22.3
RIPK4	TSS200	CSNK1E	XMD8-85	GDSC	-0.430333	2.5906e-09	221	21q22.3
RIPK4	EXON1	CSNK1E	Zibotentan	GDSC	-0.412678	2.15263e-21	591	21q22.3
RNF141	TSS1500	SMUG1;GADD45A	XMD8-85	GDSC	-0.432079	2.16509e-09	221	11p15.4
RUNX1	UTR5	DNMT3A	Sunitinib	GDSC	0.424915	3.15037e-09	225	21q22.12
S100A10	UTR5	DNMT1;KDM2B;CBX2;UHRF1	BX-912	GDSC	-0.440328	3.00455e-24	590	1q21.3
S100A10	UTR5	DNMT1;KDM2B;CBX2;UHRF1	Daporinad	GDSC	-0.431724	1.46929e-22	569	1q21.3
S100A10	UTR5	DNMT1;KDM2B;CBX2;UHRF1	GSK429286A	GDSC	-0.450446	3.24771e-25	590	1q21.3
S100A10	UTR5	DNMT1;KDM2B;CBX2;UHRF1	I-BET-762	GDSC	-0.407356	9.8484e-21	587	1q21.3
S100A10	UTR5	DNMT1;KDM2B;CBX2;UHRF1	Imatinib	GDSC	-0.407543	1.08718e-08	231	1q21.3
S100A10	UTR5	DNMT1;KDM2B;CBX2;UHRF1	KIN001-260	GDSC	-0.422892	2.0938e-22	591	1q21.3
S100A10	UTR5	DNMT1;KDM2B;CBX2;UHRF1	KIN001-270	GDSC	-0.416269	9.45255e-22	591	1q21.3
S100A10	UTR5	DNMT1;KDM2B;CBX2;UHRF1	Masitinib	GDSC	-0.43216	2.53258e-23	589	1q21.3
S100A10	UTR5	DNMT1;KDM2B;CBX2;UHRF1	NPK76-II-72-1	GDSC	-0.419977	4.23477e-22	591	1q21.3
S100A10	UTR5	DNMT1;KDM2B;CBX2;UHRF1	QL-XI-92	GDSC	-0.40762	7.6126e-21	590	1q21.3
S100A10	UTR5	DNMT1;KDM2B;CBX2;UHRF1	Quizartinib	GDSC	-0.442931	1.73362e-24	589	1q21.3
S100A10	UTR5	DNMT1;KDM2B;CBX2;UHRF1	SB505124	GDSC	-0.425664	1.26162e-22	589	1q21.3
S100A10	UTR5	DNMT1;KDM2B;CBX2;UHRF1	STF-62247	GDSC	-0.405314	1.59393e-20	587	1q21.3
S100A10	UTR5	DNMT1;KDM2B;CBX2;UHRF1	T0901317	GDSC	-0.410002	5.90452e-21	586	1q21.3
S100A10	UTR5	DNMT1;KDM2B;CBX2;UHRF1	Tivozanib	GDSC	-0.449039	4.54995e-25	589	1q21.3
S100A10	UTR5	DNMT1;KDM2B;CBX2;UHRF1	TL-1-85	GDSC	-0.422684	2.17323e-22	591	1q21.3
S100A10	UTR5	DNMT1;KDM2B;CBX2;UHRF1	TL-2-105	GDSC	-0.431295	2.68309e-23	590	1q21.3
S100A10	UTR5	DNMT1;KDM2B;CBX2;UHRF1	Tubastatin A	GDSC	-0.404271	2.03034e-20	587	1q21.3
S100A10	UTR5	DNMT1;KDM2B;CBX2;UHRF1	UNC1215	GDSC	-0.417056	2.74977e-21	574	1q21.3
S100A10	UTR5	DNMT1;KDM2B;CBX2;UHRF1	VX-702	GDSC	-0.435107	2.71185e-21	523	1q21.3
S100A10	UTR5	DNMT1;KDM2B;CBX2;UHRF1	XMD13-2	GDSC	-0.414654	1.47842e-21	590	1q21.3
S100A10	UTR5	DNMT1;KDM2B;CBX2;UHRF1	XMD14-99	GDSC	-0.42397	1.7569e-22	590	1q21.3
S100A10	UTR5	DNMT1;KDM2B;CBX2;UHRF1	XMD15-27	GDSC	-0.409243	5.17039e-21	590	1q21.3
S100A10	UTR5	DNMT1;KDM2B;CBX2;UHRF1	Zibotentan	GDSC	-0.431092	2.68309e-23	591	1q21.3
SAP30BP	GENE BODY	KDM2B	Vorinostat	GDSC	-0.412848	2.86671e-19	527	17q25.1
SASH3	UTR5	ZBTB38	Sunitinib	GDSC	0.451963	1.78791e-10	225	Xq26.1
SASH3	EXON1	ZBTB38	Sunitinib	GDSC	0.451963	1.78791e-10	225	Xq26.1
SCIN	EXON1	APOBEC1;DNMT3A;TDG	Cyclopamine	GDSC	-0.401661	4.20278e-08	221	7p21.3
SCIN	TSS200	TDG	Cyclopamine	GDSC	-0.401452	4.28393e-08	221	7p21.3
SCIN	TSS200	TDG	XMD8-85	GDSC	-0.425103	4.40313e-09	221	7p21.3
SDR42E1	UTR3	CBX1	BMS-345541	GDSC	-0.407333	8.77832e-21	589	16q23.3
SDR42E1	UTR3	CBX1	Tanespimycin	GDSC	0.428275	9.79025e-21	526	16q23.3
SDR42E1	UTR3	CBX1	TL-2-105	GDSC	-0.401504	3.41889e-20	589	16q23.3
SDR42E1	UTR3	CBX1	Trametinib	GDSC	0.422676	1.80153e-21	563	16q23.3
SDR42E1	UTR3	CBX1	Vorinostat	GDSC	-0.40548	1.52858e-18	526	16q23.3
SELPLG	UTR5	HDAC1	Crizotinib	GDSC	0.44695	1.90265e-10	230	12q24.11
SELPLG	UTR5	HDAC1	Cyclopamine	GDSC	0.428507	3.11875e-09	221	12q24.11
SELPLG	UTR5	HDAC1	Sunitinib	GDSC	0.530518	9.25438e-15	225	12q24.11
SELPLG	UTR5	HDAC1	XMD8-85	GDSC	0.421976	6.01184e-09	221	12q24.11
SELPLG	UTR5	HDAC1	Z-LLNle-CHO	GDSC	0.417635	6.56539e-09	225	12q24.11
SEMA3B	TSS1500	PHC2	I-BET-762	GDSC	0.408744	7.34657e-21	587	3p21.31
SEMA3B	TSS1500	PHC2	XMD14-99	GDSC	0.404873	1.42235e-20	590	3p21.31
SEMA5A	EXON1	CDKL5	Cyclopamine	GDSC	-0.427522	3.45297e-09	221	5p15.31
SERINC2	TSS200	TDG	Crizotinib	GDSC	-0.463034	3.01797e-11	230	1p35.2
SERINC2	TSS200	TDG	Sunitinib	GDSC	-0.402955	2.72615e-08	225	1p35.2
SERINC2	TSS200	TDG	XMD8-85	GDSC	-0.427735	3.37579e-09	221	1p35.2
SHISA4	UTR5	CDKL5	Crizotinib	GDSC	-0.419776	3.45748e-09	230	1q32.1
SHISA4	EXON1	CDKL5	Crizotinib	GDSC	-0.419776	3.45748e-09	230	1q32.1
SHISA4	UTR5	CDKL5	Cyclopamine	GDSC	-0.433971	1.78634e-09	221	1q32.1
SHISA4	EXON1	CDKL5	Cyclopamine	GDSC	-0.433971	1.78634e-09	221	1q32.1
SHISA4	UTR5	CDKL5	XMD8-85	GDSC	-0.407347	2.46914e-08	221	1q32.1
SHISA4	EXON1	CDKL5	XMD8-85	GDSC	-0.407347	2.46914e-08	221	1q32.1
SIX4	EXON1	CSNK1E	XMD8-85	GDSC	-0.414223	1.28216e-08	221	14q23.1
SLC44A2	GENE BODY	TET1	BX-912	GDSC	-0.421673	3.18266e-22	590	19p13.2
SLC44A2	GENE BODY	TET1	Crizotinib	GDSC	-0.407715	1.15735e-08	230	19p13.2
SLC44A2	GENE BODY	TET1	Cyclopamine	GDSC	-0.416939	9.85222e-09	221	19p13.2
SLC44A2	GENE BODY	TET1	Daporinad	GDSC	-0.407777	3.53028e-20	569	19p13.2
SLC44A2	GENE BODY	TET1	GSK429286A	GDSC	-0.437677	5.86423e-24	590	19p13.2
SLC44A2	GENE BODY	TET1	Imatinib	GDSC	-0.409264	9.16841e-09	231	19p13.2
SLC44A2	GENE BODY	TET1	Nilotinib	GDSC	-0.4118	2.37709e-18	503	19p13.2
SLC44A2	GENE BODY	TET1	QL-XI-92	GDSC	-0.403071	2.14506e-20	590	19p13.2
SLC44A2	GENE BODY	TET1	Ruxolitinib	GDSC	-0.402745	2.51144e-20	589	19p13.2
SLC44A2	GENE BODY	TET1	T0901317	GDSC	-0.400505	5.46482e-20	586	19p13.2
SLC44A2	GENE BODY	TET1	TL-1-85	GDSC	-0.403062	2.01706e-20	591	19p13.2
SLC44A2	GENE BODY	TET1	VX-702	GDSC	-0.435297	2.61654e-21	523	19p13.2
SLC44A2	GENE BODY	TET1	XMD15-27	GDSC	-0.411163	3.25753e-21	590	19p13.2
SNORA71B	TSS1500	APOBEC3C	Tanespimycin	GDSC	0.414588	1.97803e-19	527	20q11.23
SNORD70	GENE BODY	TDG;SETDB1	Docetaxel	GDSC	0.402496	2.89581e-18	526	2q33.1
SNORD70	GENE BODY	TDG;SETDB1	Tanespimycin	GDSC	0.410776	4.5529e-19	527	2q33.1
SNRPE	TSS1500	DNMT1	Imatinib	GDSC	-0.411255	7.52618e-09	231	1q32.1
SNUPN	TSS1500	EZH2;APOBEC3C	Crizotinib	GDSC	0.44201	3.27223e-10	230	15q24.2
SNUPN	TSS1500	EZH2;APOBEC3C	Vorinostat	GDSC	0.414128	2.16894e-19	527	15q24.2
SNX7	TSS200	UHRF1;MBD3	Imatinib	GDSC	-0.412761	6.47397e-09	231	1p21.3
SP1	UTR5	CBX2	Refametinib	GDSC	0.426047	6.12844e-23	597	12q13.13
SP1	GENE BODY	CBX2	Refametinib	GDSC	0.425817	6.12844e-23	597	12q13.13
SP1	GENE BODY	CBX2	Tanespimycin	GDSC	0.409866	5.53527e-19	527	12q13.13
SP1	UTR5	CBX2	Tanespimycin	GDSC	0.402462	2.7077e-18	527	12q13.13
SP1	GENE BODY	CBX2	Trametinib	GDSC	0.446414	6.07673e-24	564	12q13.13
SP1	UTR5	CBX2	Trametinib	GDSC	0.440399	2.68309e-23	564	12q13.13
SPN	EXON1	TET1	Crizotinib	GDSC	0.403844	1.68836e-08	230	16p11.2
SPN	EXON1	TET1	Sunitinib	GDSC	0.459856	7.36812e-11	225	16p11.2
SPNS3	UTR5	MBD2	Cyclopamine	GDSC	0.401391	4.30854e-08	221	17p13.2
SPNS3	EXON1	MBD2	Cyclopamine	GDSC	0.401391	4.30854e-08	221	17p13.2
SPNS3	UTR5	MBD2	Sunitinib	GDSC	0.460515	6.84646e-11	225	17p13.2
SPNS3	EXON1	MBD2	Sunitinib	GDSC	0.460515	6.84646e-11	225	17p13.2
SPNS3	UTR5	MBD2	UNC1215	GDSC	0.416377	3.25565e-21	574	17p13.2
SPNS3	EXON1	MBD2	UNC1215	GDSC	0.416377	3.25565e-21	574	17p13.2
SSBP2	UTR3	EHMT1;GADD45A;SETDB1	Refametinib	GDSC	0.430281	2.14751e-23	597	5q14.1
SSBP2	UTR3	EHMT1;GADD45A;SETDB1	Selumetinib	GDSC	0.416631	4.36421e-22	601	5q14.1
SSBP2	UTR3	EHMT1;GADD45A;SETDB1	Trametinib	GDSC	0.451477	1.73362e-24	564	5q14.1
STK3	TSS1500	DNMT3A	Tanespimycin	GDSC	0.403522	2.16707e-18	527	8q22.2
SYNGR3	UTR5	CBX2	Cyclopamine	GDSC	-0.409503	2.01464e-08	221	16p13.3
THBS1	TSS1500	DNMT3B	Methotrexate	GDSC	-0.405798	1.53586e-18	525	15q14
THBS1	TSS1500	DNMT3B	Vorinostat	GDSC	-0.430082	6.1895e-21	527	15q14
THOC6	TSS1500	TET3;KDM2B;SETDB1;CBX2	Panobinostat	CCLE	-0.454735	6.9966e-17	369	16p13.3
THOC6	TSS1500	TET3;KDM2B;SETDB1;CBX2	Tanespimycin	GDSC	0.404273	1.84939e-18	527	16p13.3
THOC6	TSS1500	TET3;KDM2B;SETDB1;CBX2	Vorinostat	GDSC	-0.401863	3.08199e-18	527	16p13.3
TK2	UTR3	KDM2B	TL-2-105	GDSC	-0.413335	1.99925e-21	590	16q21
TK2	UTR3	KDM2B	Vorinostat	GDSC	-0.413414	2.5563e-19	527	16q21
TLCD2	TSS200	DNMT1	GSK319347A	GDSC	-0.417792	7.65455e-09	223	17p13.3
TLCD2	TSS200	DNMT1	Imatinib	GDSC	-0.425207	1.80486e-09	231	17p13.3
TLCD2	TSS200	DNMT1	Zibotentan	GDSC	-0.400699	3.56266e-20	591	17p13.3
TMC8	EXON1	PHC2	BIX02189	GDSC	0.406656	8.805e-21	591	17q25.3
TMC8	TSS1500	HDAC1;EED	Crizotinib	GDSC	0.444217	2.56791e-10	230	17q25.3
TMC8	TSS1500	HDAC1;EED	Cyclopamine	GDSC	0.425308	4.31264e-09	221	17q25.3
TMC8	TSS200	PHC2	Cyclopamine	GDSC	0.422599	5.65256e-09	221	17q25.3
TMC8	EXON1	PHC2	Cyclopamine	GDSC	0.4213	6.4297e-09	221	17q25.3
TMC8	EXON1	PHC2	FMK	GDSC	0.412815	2.29653e-19	530	17q25.3
TMC8	TSS200	PHC2	FMK	GDSC	0.405379	1.17144e-18	530	17q25.3
TMC8	TSS200	PHC2	GSK429286A	GDSC	0.403474	1.96801e-20	590	17q25.3
TMC8	EXON1	PHC2	KIN001-236	GDSC	0.402384	2.37017e-20	591	17q25.3
TMC8	EXON1	PHC2	KIN001-260	GDSC	0.42777	6.12844e-23	591	17q25.3
TMC8	TSS200	PHC2	KIN001-260	GDSC	0.423311	1.89474e-22	591	17q25.3
TMC8	TSS1500	HDAC1;EED	KIN001-260	GDSC	0.405115	1.2569e-20	591	17q25.3
TMC8	EXON1	PHC2	Masitinib	GDSC	0.40429	1.75551e-20	589	17q25.3
TMC8	TSS200	PHC2	Masitinib	GDSC	0.402917	2.4165e-20	589	17q25.3
TMC8	EXON1	PHC2	Parthenolide	GDSC	0.420371	6.46461e-09	222	17q25.3
TMC8	TSS1500	HDAC1;EED	Parthenolide	GDSC	0.42015	6.608e-09	222	17q25.3
TMC8	TSS200	PHC2	Parthenolide	GDSC	0.40584	2.62953e-08	222	17q25.3
TMC8	TSS200	PHC2	PLX-4720	GDSC	0.421159	1.7306e-22	599	17q25.3
TMC8	EXON1	PHC2	PLX-4720	GDSC	0.416159	5.57906e-22	599	17q25.3
TMC8	TSS200	PHC2	QL-XI-92	GDSC	0.405346	1.27092e-20	590	17q25.3
TMC8	EXON1	PHC2	QL-XI-92	GDSC	0.404484	1.55345e-20	590	17q25.3
TMC8	TSS200	PHC2	Sunitinib	GDSC	0.471971	1.80119e-11	225	17q25.3
TMC8	TSS1500	HDAC1;EED	Sunitinib	GDSC	0.466957	3.25688e-11	225	17q25.3
TMC8	EXON1	PHC2	Sunitinib	GDSC	0.466254	3.53468e-11	225	17q25.3
TMC8	EXON1	PHC2	Temozolomide	GDSC	0.40379	6.61016e-20	573	17q25.3
TMC8	EXON1	PHC2	TL-1-85	GDSC	0.434487	1.20956e-23	591	17q25.3
TMC8	TSS200	PHC2	TL-1-85	GDSC	0.432562	1.99706e-23	591	17q25.3
TMC8	TSS1500	HDAC1;EED	TL-1-85	GDSC	0.415835	1.0415e-21	591	17q25.3
TMC8	TSS200	PHC2	UNC0638	GDSC	0.427212	8.35863e-24	618	17q25.3
TMC8	EXON1	PHC2	UNC0638	GDSC	0.425187	1.42955e-23	618	17q25.3
TMC8	TSS200	PHC2	UNC1215	GDSC	0.428948	1.89474e-22	574	17q25.3
TMC8	EXON1	PHC2	UNC1215	GDSC	0.426161	3.77041e-22	574	17q25.3
TMC8	EXON1	PHC2	XMD14-99	GDSC	0.445445	8.53003e-25	590	17q25.3
TMC8	TSS200	PHC2	XMD14-99	GDSC	0.424602	1.48947e-22	590	17q25.3
TMC8	TSS1500	HDAC1;EED	XMD14-99	GDSC	0.403257	2.06385e-20	590	17q25.3
TMC8	EXON1	PHC2	XMD8-85	GDSC	0.449699	3.39588e-10	221	17q25.3
TMC8	TSS1500	HDAC1;EED	XMD8-85	GDSC	0.435324	1.55541e-09	221	17q25.3
TMC8	TSS200	PHC2	XMD8-85	GDSC	0.434759	1.64742e-09	221	17q25.3
TMC8	TSS1500	HDAC1;EED	Zibotentan	GDSC	0.426346	9.36288e-23	591	17q25.3
TMC8	EXON1	PHC2	Zibotentan	GDSC	0.414973	1.26428e-21	591	17q25.3
TMC8	TSS200	PHC2	Zibotentan	GDSC	0.411992	2.47784e-21	591	17q25.3
TMEM135	TSS1500	SUV39H1;SMUG1;TDG;EHMT1	ZG-10	GDSC	-0.414655	2.65864e-11	295	11q14.2
TMEM149	TSS200	DNMT1	Crizotinib	GDSC	0.404344	1.60828e-08	230	19q13.12
TMEM149	TSS200	DNMT1	Sunitinib	GDSC	0.468749	2.63478e-11	225	19q13.12
TMEM149	TSS200	DNMT1	UNC0638	GDSC	0.401081	4.63862e-21	618	19q13.12
TMEM149	TSS200	DNMT1	XMD8-85	GDSC	0.424214	4.81413e-09	221	19q13.12
TMEM173	TSS200	DNMT3A;APOBEC3C	Sunitinib	GDSC	0.420186	5.091e-09	225	5q31.2
TMEM177	TSS1500	BCAT1	XMD11-85h	GDSC	-0.419161	1.48199e-11	295	2q14.2
TMEM86A	TSS1500	SMUG1;GADD45A	CGP-082996	GDSC	-0.40471	2.30649e-08	225	11p15.1
TNKS1BP1	UTR5	DNMT1;KDM2B	Daporinad	GDSC	-0.421423	1.51496e-21	569	11q12.1
TNKS1BP1	UTR5	DNMT1;KDM2B	KIN001-260	GDSC	-0.414884	1.28274e-21	591	11q12.1
TNKS1BP1	UTR5	DNMT1;KDM2B	Vorinostat	GDSC	-0.421542	4.22316e-20	527	11q12.1
TNKS1BP1	UTR5	DNMT1;KDM2B	VX-702	GDSC	-0.401489	4.47659e-18	523	11q12.1
TNKS1BP1	UTR5	DNMT1;KDM2B	XMD14-99	GDSC	-0.409936	4.41736e-21	590	11q12.1
TNKS1BP1	UTR5	DNMT1;KDM2B	Zibotentan	GDSC	-0.407069	8.03731e-21	591	11q12.1
TRAF4	GENE BODY	TET1	BX795	GDSC	-0.421352	4.39031e-20	527	17q11.2
TRAF4	GENE BODY	TET1	GSK269962A	GDSC	-0.406513	2.25674e-21	610	17q11.2
TRAF4	GENE BODY	TET1	GSK429286A	GDSC	-0.434975	1.18496e-23	590	17q11.2
TREML2	GENE BODY	TET3	Sunitinib	GDSC	0.434463	1.17346e-09	225	6p21.1
TRERF1	UTR3	IDH2;KDM2B;MBD1;DNMT3A	BX-912	GDSC	-0.446604	6.20956e-25	590	6p21.1
TRERF1	UTR3	IDH2;KDM2B;MBD1;DNMT3A	GSK429286A	GDSC	-0.421502	3.30995e-22	590	6p21.1
TRERF1	UTR3	IDH2;KDM2B;MBD1;DNMT3A	Quizartinib	GDSC	-0.447671	5.63415e-25	589	6p21.1
TRERF1	UTR3	IDH2;KDM2B;MBD1;DNMT3A	TL-2-105	GDSC	-0.409314	5.10505e-21	590	6p21.1
TRERF1	UTR3	IDH2;KDM2B;MBD1;DNMT3A	UNC0638	GDSC	-0.41097	4.63841e-22	618	6p21.1
TREX1	TSS200	CBX2	Vorinostat	GDSC	-0.410066	5.28387e-19	527	3p21.31
TSPAN15	GENE BODY	CSNK1E	GSK429286A	GDSC	-0.426291	1.03592e-22	590	10q22.1
TSPAN15	GENE BODY	CSNK1E	Nilotinib	GDSC	-0.407769	5.4444e-18	503	10q22.1
TTC18	TSS200	SETDB1	Cyclopamine	GDSC	-0.433397	1.89361e-09	221	10q22.2
TTC23L	TSS200	CSNK1E	Crizotinib	GDSC	-0.424251	2.17222e-09	230	5p13.2
TTC23L	TSS200	CSNK1E	Cyclopamine	GDSC	-0.43256	2.06057e-09	221	5p13.2
TUBA1C	GENE BODY	KDM2B;SETDB1;UHRF2	Panobinostat	CCLE	-0.434844	2.26262e-15	369	12q13.12
TUBA1C	GENE BODY	KDM2B;SETDB1;UHRF2	Tanespimycin	GDSC	0.400956	3.71549e-18	527	12q13.12
UBA7	GENE BODY	DNMT3A	Crizotinib	GDSC	0.455639	7.12543e-11	230	3p21.31
UBA7	GENE BODY	DNMT3A	GSK429286A	GDSC	0.412736	2.25674e-21	590	3p21.31
UBA7	GENE BODY	DNMT3A	KIN001-236	GDSC	0.406644	8.805e-21	591	3p21.31
UBA7	GENE BODY	DNMT3A	Lestaurtinib	GDSC	0.414896	2.15089e-19	525	3p21.31
UBA7	GENE BODY	DNMT3A	Sunitinib	GDSC	0.454132	1.40444e-10	225	3p21.31
UBA7	GENE BODY	DNMT3A	T0901317	GDSC	0.419359	7.12539e-22	586	3p21.31
UBA7	GENE BODY	DNMT3A	Tivozanib	GDSC	0.421207	3.77041e-22	589	3p21.31
UBA7	GENE BODY	DNMT3A	TL-1-85	GDSC	0.41073	3.35049e-21	591	3p21.31
UBA7	GENE BODY	DNMT3A	UNC1215	GDSC	0.410917	1.15085e-20	574	3p21.31
UBA7	GENE BODY	DNMT3A	VNLG/124	GDSC	0.412045	3.5792e-21	586	3p21.31
UBA7	GENE BODY	DNMT3A	XMD14-99	GDSC	0.443689	1.34861e-24	590	3p21.31
UBA7	GENE BODY	DNMT3A	XMD15-27	GDSC	0.40085	3.70389e-20	590	3p21.31
UBA7	GENE BODY	DNMT3A	Zibotentan	GDSC	0.425836	1.04229e-22	591	3p21.31
VPS13D	UTR5	SMUG1;BCAT1	BX-912	GDSC	-0.466921	4.50823e-27	590	1p36.22
VPS13D	UTR5	SMUG1;BCAT1	GSK1070916	GDSC	-0.415798	3.216e-21	576	1p36.22
WDR35	UTR3	KDM2B;APOBEC3A;SETDB1	Quizartinib	GDSC	-0.401375	3.53028e-20	589	2p24.1
WDR35	UTR3	KDM2B;APOBEC3A;SETDB1	TL-2-105	GDSC	-0.420803	3.77303e-22	590	2p24.1
WDR35	UTR3	KDM2B;APOBEC3A;SETDB1	Vorinostat	GDSC	-0.415477	1.63445e-19	527	2p24.1
WSB2	GENE BODY	KDM2B;TDG;SETDB1	Panobinostat	CCLE	-0.423826	1.41591e-14	369	12q24.23
WSB2	GENE BODY	KDM2B;TDG;SETDB1	Tanespimycin	GDSC	0.408933	6.85243e-19	527	12q24.23
WSB2	GENE BODY	KDM2B;TDG;SETDB1	TL-2-105	GDSC	-0.416795	9.04037e-22	590	12q24.23
YIF1B	UTR3	DNMT1	QL-XI-92	GDSC	-0.406777	9.18352e-21	590	19q13.2
YIF1B	UTR3	DNMT1	Quizartinib	GDSC	-0.432768	2.19392e-23	589	19q13.2
YIF1B	UTR3	DNMT1	Tivozanib	GDSC	-0.405398	1.34449e-20	589	19q13.2
YIF1B	UTR3	DNMT1	UNC0638	GDSC	-0.402073	3.58531e-21	618	19q13.2
ZDHHC7	UTR5	KDM2B;CBX2;SETDB1	GSK1070916	GDSC	-0.40921	1.47451e-20	576	16q24.1
ZDHHC7	UTR5	KDM2B;CBX2;SETDB1	Vorinostat	GDSC	-0.435549	1.79734e-21	527	16q24.1
ZDHHC7	UTR5	KDM2B;CBX2;SETDB1	XMD13-2	GDSC	-0.400331	4.22316e-20	590	16q24.1
ZFP2	EXON1	MGMT	Cyclopamine	GDSC	-0.420151	7.19611e-09	221	5q35.3
ZFP2	EXON1	MGMT	Sunitinib	GDSC	-0.40346	2.59741e-08	225	5q35.3
ZMYM6	TSS200	CSNK1E	Cyclopamine	GDSC	-0.400519	4.66588e-08	221	1p34.3
ZNF655	GENE BODY	IDH1;KDM2B;SETDB1	Panobinostat	CCLE	-0.405317	2.65605e-13	369	7q22.1
ZNF655	GENE BODY	IDH1;KDM2B;SETDB1	Vorinostat	GDSC	-0.418672	8.05626e-20	527	7q22.1
ZNF718	TSS200	EHMT1	XMD8-85	GDSC	-0.460508	1.03641e-10	221	4p16.3
ZNF718	UTR5	EHMT1	XMD8-85	GDSC	-0.437442	1.24771e-09	221	4p16.3
ZNF718	EXON1	EHMT1	XMD8-85	GDSC	-0.437442	1.24771e-09	221	4p16.3
Spearman r, Spearman correlation coefficient
|r|, the absolute value of the Spearman correlation coefficient
GMD with associated expression, gene affecting DNA methylation or demethylation, the expression of which was significantly associated with methylation of a particular gene region with |r| > 0.5
Target gene, the gene for which methylation of a particular probe was analyzed in the correlation
Target gene region, gene region whose methylation was analyzed in the correlation with drug response
Cytoband, chromosomal region where the target gene is located
Sample size, number of cell lines with available data included in the correlation analysis
