# Supplementary material for: Association of expression of epigenetic molecular factors with DNA methylation and sensitivity to chemotherapeutic agents in cancer cell lines
Source: Clin Epigenetics. 2021 Mar 6;13:49. doi: 10.1186/s13148-021-01026-4 (PMC7936435; doi:10.1186/s13148-021-01026-4)
Supplement: Supplementary file 14 — Additional file 14: Table S14. Significant correlations of methylation of target probes with drug response in the 23 individual cancer categories with at least 10 cell lines, satisfying pFDR < 0.05 and |ρ| > 0.5. [file 13148_2021_1026_MOESM14_ESM.xlsx]

## Sheet: Table S14
Table S14. Significant correlations of methylation of target probes with drug response in the 23 indidividual cancer categories with at least 10 cell lines, satisfying pFDR < 0.05 and |r| > 0.5
Target gene	Probe	GMD with associated expression	Agent	Drug response data source	Cancer category	Spearman r	pFDR	Sample size	Chromosome	CytoBand	Coordinate	Gene accesion	UCSC RefGene Group	UCSC CpG Islands Name	Relation to UCSC CpG Island	Phantom	DMR	Enhancer	HMM_Island	Regulatory_Feature_Name	Regulatory_Feature_Group	DHS
ABCC3	cg25928474	TET3;TDG;SETDB1;ZBTB38;KDM2B;CBX2	AR-42	GDSC	ALL	-0.963636	0.044135	10	17	17q21.33	46071300	NM_001144070;NM_003786	Body;Body	chr17:48712050-48712705	S_Shelf							TRUE
ABL2	cg03471346	TET3;TDG;CBX2;SETDB1	IOX2	GDSC	UCEC	0.987879	0.00738226	10	1	1q25.2	177378700	NM_001168238;NM_005158;NM_001136001;NM_001136000;NM_001168237;NM_001168239;NM_001100108;NM_001168236;NM_007314	Body;1stExon;Body;1stExon;Body;1stExon;1stExon;Body;Body									TRUE
ABTB2	cg25522867	CBX2	Bleomycin (50 uM)	GDSC	UCEC	0.963636	0.044135	10	11	11p13	34193224	NM_145804	Body					TRUE				TRUE
ABTB2	cg25522867	CBX2	Refametinib	GDSC	NSCLC	0.560532	0.0036594	92	11	11p13	34193224	NM_145804	Body					TRUE				TRUE
ABTB2	cg25522867	CBX2	Trametinib	GDSC	NSCLC	0.539268	0.00721196	90	11	11p13	34193224	NM_145804	Body					TRUE				TRUE
ACOT11	cg18180407	TET3	Etoposide	GDSC	CLLE	-0.963636	0.044135	10	1	1p32.3	54820324	NM_015547;NM_147161	Body;Body					TRUE				TRUE
ACOT11	cg18180407	TET3	NU7441	GDSC	OVARIAN	-0.76862	0.0316365	27	1	1p32.3	54820324	NM_015547;NM_147161	Body;Body					TRUE				TRUE
ACSF3	cg05104581	APOBEC1	5-Fluorouracil	GDSC	BLADDER	-0.851393	0.0445382	18	16	16q24.3	87692491	NR_023316;NM_001127214;NM_174917	Body;5'UTR;5'UTR	chr16:89167116-89167482	N_Shelf							TRUE
ACSF3	cg05104581	APOBEC1	CX-5461	GDSC	BLADDER	-0.876161	0.0262316	18	16	16q24.3	87692491	NR_023316;NM_001127214;NM_174917	Body;5'UTR;5'UTR	chr16:89167116-89167482	N_Shelf							TRUE
ACSF3	cg05104581	APOBEC1	NU7441	GDSC	EC	0.823377	0.0384755	21	16	16q24.3	87692491	NR_023316;NM_001127214;NM_174917	Body;5'UTR;5'UTR	chr16:89167116-89167482	N_Shelf							TRUE
ACTN4	cg26831416	CBX2	XMD15-27	GDSC	STAD	-0.892157	0.0234002	17	19	19q13.2	43833851	NM_004924	Body	chr19:39138062-39138570	S_Shelf							TRUE
ADARB2	cg02069524	SUV39H2	Tipifarnib	GDSC	CLLE	-0.963636	0.044135	10	10	10p15.3	1224332	NM_018702	Body	chr10:1230813-1231214	S_Shelf
AFAP1	cg25912009	CBX2	GSK1070916	GDSC	SAR	-0.777692	0.0391643	25	4	4p16.1	7895882	NM_198595;NM_001134647	Body;Body					TRUE	4:7895813-7895900			TRUE
AGK	cg14953379	TET3;SETDB1	CGP-082996	GDSC	CLLE	-0.954545	0.0395221	11	7	7q34	140932430	NM_018238	Body					TRUE				TRUE
AGK	cg14953379	TET3;SETDB1	Gemcitabine	GDSC	CLLE	-0.975758	0.0232239	10	7	7q34	140932430	NM_018238	Body					TRUE				TRUE
AGPAT9	cg07775417	KDM2B	Ruxolitinib	GDSC	SAR	-0.765385	0.0477669	25	4	4q21.23	84688587	NM_032717	Body					TRUE				TRUE
AGPAT9	cg07775417	KDM2B	VNLG/124	GDSC	SAR	-0.798419	0.0395221	23	4	4q21.23	84688587	NM_032717	Body					TRUE				TRUE
AHNAK2	cg01513078	KDM2B;CBX2	Refametinib	GDSC	NSCLC	0.508469	0.0116918	92	14	14q32.33	104508139	NM_138420	Body									TRUE
ALDH3B1	cg20157095	KDM2B	Panobinostat	CCLE	GLIOMA	-0.766838	0.0395221	26	11	11q13.2	67537213	NM_001030010;NM_000694;NM_001161473	5'UTR;5'UTR;5'UTR					TRUE				TRUE
ALDH3B1	cg27145347	TET3;CBX2;SETDB1;PHC2	Refametinib	GDSC	BREAST	0.643152	0.0451626	40	11	11q13.2	67552235	NM_001161473;NM_000694;NM_001030010	3'UTR;3'UTR;3'UTR	chr11:67797802-67798413	N_Shelf			TRUE				TRUE
AMHR2	cg10063575	KDM2B;CBX2	VNLG/124	GDSC	SAR	-0.800395	0.038401	23	12	12q13.13	52108410	NM_001164690;NM_020547;NM_001164691	Body;Body;Body					TRUE				TRUE
ANO6	cg12686055	TET3;KDM2B;SETDB1	Sepantronium bromide	GDSC	COAD/READ	0.701499	0.0209972	38	12	12q12	43914529	NM_001142679;NM_001142680;NM_001025356	Body;Body;Body					TRUE
AP3S2	cg02349866	CBX2	PD173074	GDSC	SCLC	0.739464	0.044135	28	15	15q26.1	88192881	NM_005829;NR_023361	Body;Body					TRUE
APOBEC3C	cg10316474	APOBEC3G	Cetuximab	GDSC	BREAST	0.758398	0.00672457	38	22	22q13.1	37740014	NM_014508	TSS200							22:39409987-39410651	Unclassified
APOBEC3D	cg16066354	APOBEC3G;APOBEC3C	Bleomycin (50 uM)	GDSC	SAR	0.833004	0.0199046	23	22	22q13.1	37747397	NM_152426;NM_152426	1stExon;5'UTR					TRUE
APOL6	cg09432376	APOBEC3G	Alectinib	GDSC	OVARIAN	0.782051	0.0232239	27	22	22q12.3	34374172	NM_030641	TSS200							22:36044011-36045175	Promoter_Associated
APOL6	cg09432376	APOBEC3G	Y-39983	GDSC	OVARIAN	0.752137	0.044135	27	22	22q12.3	34374172	NM_030641	TSS200							22:36044011-36045175	Promoter_Associated
ARFRP1	cg08554554	CBX2	Obatoclax Mesylate	GDSC	CLLE	-0.963636	0.044135	10	20	20q13.33	61801062	NM_003224;NM_001134758	3'UTR;3'UTR	chr20:62328013-62328558	S_Shelf			TRUE		20:62330485-62330632	Unclassified
ARFRP1	cg08554554	CBX2	Refametinib	GDSC	BREAST	0.64409	0.044135	40	20	20q13.33	61801062	NM_003224;NM_001134758	3'UTR;3'UTR	chr20:62328013-62328558	S_Shelf			TRUE		20:62330485-62330632	Unclassified
ARHGAP10	cg03206044	SETDB1	Shikonin	GDSC	CLLE	-0.963636	0.044135	10	4	4q31.23	148877316	NM_024605	Body	chr4:148652848-148653918	S_Shelf							TRUE
ARHGAP10	cg03206044	SETDB1	Tipifarnib	GDSC	CLLE	-0.975758	0.0232239	10	4	4q31.23	148877316	NM_024605	Body	chr4:148652848-148653918	S_Shelf							TRUE
ARHGAP17	cg05583636	TET3;KDM2B;CBX2;SETDB1	VNLG/124	GDSC	SAR	-0.790514	0.044135	23	16	16p12.1	24913263	NM_001006634;NM_018054	Body;Body					TRUE				TRUE
ARHGAP27	cg22153994	APOBEC1	Sepantronium bromide	GDSC	COAD/READ	-0.727979	0.0116195	38	17	17q21.31	40840182	NM_001159330;NM_199282	TSS1500;5'UTR	chr17:43483097-43483454	S_Shore					17:43484355-43484615	Unclassified_Cell_type_specific
ARHGEF2	cg14204586	CBX2	Refametinib	GDSC	BREAST	0.702064	0.0163552	40	1	1q22	154198482	NM_004723;NM_001162383;NM_001162384	Body;Body;Body					TRUE	1:154198084-154198623	1:155931464-155932558	Gene_Associated	TRUE
ARHGEF3	cg11229273	CBX2	VNLG/124	GDSC	SAR	-0.833992	0.0197489	23	3	3p14.3	56990141	NM_001128615	Body					TRUE				TRUE
ARID1B	cg19343518	APOBEC3C	Palbociclib	GDSC	OVARIAN	-0.785104	0.0232239	27	6	6q25.3	157550371	NM_017519;NM_175863;NM_020732	Body;Body;Body					TRUE
ARID1B	cg19343518	APOBEC3C	PLX-4720	GDSC	OVARIAN	-0.765736	0.0272814	28	6	6q25.3	157550371	NM_017519;NM_175863;NM_020732	Body;Body;Body					TRUE
ASB13	cg25310700	TET1	Alectinib	GDSC	THCA	0.963636	0.044135	10	10	10p15.1	5742089	NR_024581;NM_024701	Body;Body					TRUE				TRUE
ASB13	cg25310700	TET1	NVP-BHG712	GDSC	THCA	0.963636	0.044135	10	10	10p15.1	5742089	NR_024581;NM_024701	Body;Body					TRUE				TRUE
ASB13	cg25310700	TET1	Vismodegib	GDSC	MEL	0.790085	0.0239889	26	10	10p15.1	5742089	NR_024581;NM_024701	Body;Body					TRUE				TRUE
ASPSCR1	cg08091666	KDM2B;SETDB1	Amuvatinib	GDSC	SAR	-0.791304	0.0367563	24	17	17q25.3	77555058	NM_024083	Body	chr17:79961577-79961857	Island				17:77554730-77555513			TRUE
ASPSCR1	cg05277504	KDM2B;SETDB1	Amuvatinib	GDSC	SAR	-0.776522	0.0473227	24	17	17q25.3	77554903	NM_024083	Body	chr17:79961577-79961857	Island				17:77554730-77555513			TRUE
ASPSCR1	cg08091666	KDM2B;SETDB1	Refametinib	GDSC	BREAST	0.708818	0.0137429	40	17	17q25.3	77555058	NM_024083	Body	chr17:79961577-79961857	Island				17:77554730-77555513			TRUE
ASPSCR1	cg05277504	KDM2B;SETDB1	Refametinib	GDSC	BREAST	0.671482	0.0276647	40	17	17q25.3	77554903	NM_024083	Body	chr17:79961577-79961857	Island				17:77554730-77555513			TRUE
ASPSCR1	cg05277504	KDM2B;SETDB1	Refametinib	GDSC	SCLC	0.741046	0.0316007	30	17	17q25.3	77554903	NM_024083	Body	chr17:79961577-79961857	Island				17:77554730-77555513			TRUE
ASPSCR1	cg08091666	KDM2B;SETDB1	Trametinib	GDSC	BREAST	0.688259	0.0232239	39	17	17q25.3	77555058	NM_024083	Body	chr17:79961577-79961857	Island				17:77554730-77555513			TRUE
ASPSCR1	cg05277504	KDM2B;SETDB1	VNLG/124	GDSC	SAR	-0.832016	0.020345	23	17	17q25.3	77554903	NM_024083	Body	chr17:79961577-79961857	Island				17:77554730-77555513			TRUE
ASPSCR1	cg08091666	KDM2B;SETDB1	VNLG/124	GDSC	SAR	-0.822134	0.0234002	23	17	17q25.3	77555058	NM_024083	Body	chr17:79961577-79961857	Island				17:77554730-77555513			TRUE
ATP6V0A1	cg15269394	TET3;TDG;SETDB1;ZBTB38;KDM2B;CBX2	Amuvatinib	GDSC	SAR	-0.79913	0.0316365	24	17	17q21.31	37925609	NM_005177;NM_001130021;NM_001130020	Body;Body;Body					TRUE		17:40671924-40673373	Unclassified_Cell_type_specific	TRUE
ATP6V0A1	cg15269394	TET3;TDG;SETDB1;ZBTB38;KDM2B;CBX2	THZ-2-102-1	GDSC	MATUREBCELLLYMPHOMA	-0.758073	0.0324781	28	17	17q21.31	37925609	NM_005177;NM_001130021;NM_001130020	Body;Body;Body					TRUE		17:40671924-40673373	Unclassified_Cell_type_specific	TRUE
AXL	cg27579501	PHC2	Refametinib	GDSC	BREAST	0.66848	0.0290658	40	19	19q13.2	46421497	NM_021913;NM_001699	Body;Body	chr19:41732006-41732556	N_Shelf							TRUE
BAG3	cg17076667	KDM2B	GSK1070916	GDSC	SAR	-0.793846	0.0279882	25	10	10q26.11	121408040	NM_004281	Body					TRUE				TRUE
BAG3	cg17076667	KDM2B	VNLG/124	GDSC	SAR	-0.789526	0.044781	23	10	10q26.11	121408040	NM_004281	Body					TRUE				TRUE
BAIAP2L1	cg07830472	KDM2B	VNLG/124	GDSC	SAR	-0.822134	0.0234002	23	7	7q21.3	97821852	NM_018842	Body					TRUE				TRUE
BCAR1	cg16519668	ZBTB38;TET3;KDM2B;CBX2;SETDB1	Refametinib	GDSC	BREAST	0.643527	0.044781	40	16	16q23.1	73837067	NM_001170718;NM_001170719;NM_001170715;NM_001170720;NM_014567;NM_001170714;NM_001170716;NM_001170717	Body;Body;Body;Body;Body;Body;Body;Body					TRUE
BCAR1	cg16519668	ZBTB38;TET3;KDM2B;CBX2;SETDB1	Trametinib	GDSC	BREAST	0.672267	0.0312424	39	16	16q23.1	73837067	NM_001170718;NM_001170719;NM_001170715;NM_001170720;NM_014567;NM_001170714;NM_001170716;NM_001170717	Body;Body;Body;Body;Body;Body;Body;Body					TRUE
BCAR1	cg16519668	ZBTB38;TET3;KDM2B;CBX2;SETDB1	VNLG/124	GDSC	SAR	-0.8083	0.0327395	23	16	16q23.1	73837067	NM_001170718;NM_001170719;NM_001170715;NM_001170720;NM_014567;NM_001170714;NM_001170716;NM_001170717	Body;Body;Body;Body;Body;Body;Body;Body					TRUE
BCL10	cg06913958	CBX2	Refametinib	GDSC	NSCLC	0.546938	0.00552022	92	1	1p22.3	85517229	NM_003921	TSS1500	chr1:85741865-85742535	S_Shelf							TRUE
BCL10	cg06913958	CBX2	Trametinib	GDSC	NSCLC	0.536486	0.00738226	90	1	1p22.3	85517229	NM_003921	TSS1500	chr1:85741865-85742535	S_Shelf							TRUE
BCL9L	cg02493211	KDM2B	GSK650394	GDSC	MM	-0.954545	0.0395221	11	11	11q23.3	118286843	NM_182557	TSS200	chr11:118781060-118781732	Island			TRUE	11:118286271-118286989	11:118781076-118781706	Unclassified_Cell_type_specific	TRUE
BCL9L	cg17260706	KDM2B	Tamoxifen	GDSC	GLIOMA	0.737903	0.0232239	32	11	11q23.3	118288089	NM_182557	TSS1500	chr11:118781060-118781732	S_Shore			TRUE				TRUE
BCL9L	cg08805054	KDM2B;EHMT2;SETDB1	Z-LLNle-CHO	GDSC	SCLC	-0.807312	0.0336697	23	11	11q23.3	118286938	NM_182557	TSS200	chr11:118781060-118781732	Island			TRUE	11:118286271-118286989			TRUE
BIK	cg02601893	APOBEC3C	Alectinib	GDSC	THCA	0.975758	0.0232239	10	22	22q13.2	41852960	NM_001197	Body					TRUE				TRUE
BIK	cg02601893	APOBEC3C	Docetaxel	GDSC	SCLC	0.727016	0.0349346	31	22	22q13.2	41852960	NM_001197	Body					TRUE				TRUE
BIK	cg02601893	APOBEC3C	MPS-1-IN-1	GDSC	SCLC	0.748663	0.0166959	33	22	22q13.2	41852960	NM_001197	Body					TRUE				TRUE
BIK	cg02601893	APOBEC3C	NVP-BHG712	GDSC	THCA	0.975758	0.0232239	10	22	22q13.2	41852960	NM_001197	Body					TRUE				TRUE
BIK	cg02601893	APOBEC3C	Refametinib	GDSC	SCLC	0.716129	0.0483779	30	22	22q13.2	41852960	NM_001197	Body					TRUE				TRUE
BIK	cg02601893	APOBEC3C	VX-11e	GDSC	SCLC	0.723262	0.0268823	33	22	22q13.2	41852960	NM_001197	Body					TRUE				TRUE
BIK	cg02601893	APOBEC3C	VX-11e	GDSC	THCA	0.963636	0.044135	10	22	22q13.2	41852960	NM_001197	Body					TRUE				TRUE
BMP6	cg19798881	TET3;SETDB1	Sepantronium bromide	GDSC	COAD/READ	0.688369	0.0256751	38	6	6p24.3	7703957	NM_001718	Body					TRUE
BMPER	cg26193418	TET3	A-443654	GDSC	LAML	0.877193	0.0199945	19	7	7p14.3	33940180	NM_133468	Body					TRUE				TRUE
BMPER	cg26193418	TET3	VNLG/124	GDSC	SAR	-0.828063	0.0222635	23	7	7p14.3	33940180	NM_133468	Body					TRUE				TRUE
C10orf11	cg05435390	TET3	WZ-1-84	GDSC	CLLE	-0.954545	0.0395221	11	10	10q22.3	77533532	NM_032024	Body					TRUE
C11orf24	cg25633067	TET3	VNLG/124	GDSC	SAR	-0.811265	0.0304942	23	11	11q13.2	67793875	NM_022338	5'UTR	chr11:68039300-68039880	N_Shelf			TRUE				TRUE
C11orf68	cg25422051	SETDB1	Phenformin	GDSC	UCEC	-0.963636	0.044135	10	11	11q13.1	65440889	NM_031450;NM_001135635	3'UTR;3'UTR	chr11:65685100-65685364	N_Shore		RDMR
C12orf74	cg26383838	APOBEC1	Bortezomib	GDSC	BREAST	-0.963636	0.044135	10	12	12q22	91620950	NM_001037671	TSS200
C12orf74	cg26383838	APOBEC1	Elesclomol	GDSC	COAD/READ	-0.70112	0.030835	35	12	12q22	91620950	NM_001037671	TSS200
C13orf29	cg22131172	KDM2B;CBX2;SETDB1	Amuvatinib	GDSC	SAR	-0.828696	0.0170574	24	13	13q34	110320866	NR_027701	TSS1500
C13orf29	cg13531120	SETDB1	Amuvatinib	GDSC	SAR	-0.785217	0.0419923	24	13	13q34	110320976	NR_027701	TSS1500									TRUE
C13orf29	cg22131172	KDM2B;CBX2;SETDB1	AR-42	GDSC	ALL	-0.975758	0.0232239	10	13	13q34	110320866	NR_027701	TSS1500
C13orf29	cg22131172	KDM2B;CBX2;SETDB1	GSK1070916	GDSC	SAR	-0.782308	0.035481	25	13	13q34	110320866	NR_027701	TSS1500
C13orf29	cg22131172	KDM2B;CBX2;SETDB1	SB52334	GDSC	SAR	-0.793913	0.0349346	24	13	13q34	110320866	NR_027701	TSS1500
C13orf29	cg22790835	TET3	VNLG/124	GDSC	SAR	-0.841897	0.0166959	23	13	13q34	110320986	NR_027701	TSS1500									TRUE
C13orf29	cg13531120	SETDB1	VNLG/124	GDSC	SAR	-0.810277	0.0312424	23	13	13q34	110320976	NR_027701	TSS1500									TRUE
C13orf29	cg22131172	KDM2B;CBX2;SETDB1	VNLG/124	GDSC	SAR	-0.788538	0.0460652	23	13	13q34	110320866	NR_027701	TSS1500
C16orf45	cg06613738	DNMT3A;CBX2	Refametinib	GDSC	BREAST	0.658912	0.035481	40	16	16p13.11	15503924	NM_001142469;NM_033201	Body;Body					TRUE				TRUE
C16orf45	cg03116016	TET3	VNLG/124	GDSC	SAR	-0.842885	0.0163552	23	16	16p13.11	15491107	NM_033201	Body					TRUE				TRUE
C1orf9	cg06963192	CBX2;SETDB1	EHT-1864	GDSC	STAD	-0.87218	0.0166959	20	1	1q24.3	170824561	NM_016227;NM_014283	Body;Body					TRUE
C3orf67	cg04246167	TET3;CBX2;SETDB1	Refametinib	GDSC	NSCLC	0.571829	0.00246294	92	3	3p14.2	58959505	NM_198463	5'UTR					TRUE		3:58984426-58984571	Unclassified_Cell_type_specific	TRUE
C3orf67	cg04246167	TET3;CBX2;SETDB1	Trametinib	GDSC	NSCLC	0.515825	0.0109903	90	3	3p14.2	58959505	NM_198463	5'UTR					TRUE		3:58984426-58984571	Unclassified_Cell_type_specific	TRUE
C5orf56	cg03653573	APOBEC3G	AZD6482	GDSC	SCLC	0.683473	0.044135	35	5	5q31.1	131790225	NM_001013717	Body			low-CpG:131790207-131790302				5:131762276-131763401	Promoter_Associated	TRUE
C5orf56	cg03653573	APOBEC3G	Cetuximab	GDSC	BREAST	0.66167	0.044135	38	5	5q31.1	131790225	NM_001013717	Body			low-CpG:131790207-131790302				5:131762276-131763401	Promoter_Associated	TRUE
C5orf56	cg03653573	APOBEC3G	Refametinib	GDSC	BREAST	0.733021	0.00738226	40	5	5q31.1	131790225	NM_001013717	Body			low-CpG:131790207-131790302				5:131762276-131763401	Promoter_Associated	TRUE
C5orf56	cg03653573	APOBEC3G	Trametinib	GDSC	BREAST	0.721862	0.0114826	39	5	5q31.1	131790225	NM_001013717	Body			low-CpG:131790207-131790302				5:131762276-131763401	Promoter_Associated	TRUE
C6orf105	cg26130669	DNMT3A	Refametinib	GDSC	BREAST	0.639775	0.0491634	40	6	6p24.1	11879459	NM_032744;NM_001143948	Body;Body					TRUE				TRUE
C6orf218	cg22572779	SETDB1	Dactolisib	GDSC	OVARIAN	0.7558	0.0400561	27	6	6p24.3	10542747	NR_027793	Body
C7orf42	cg18921475	KDM2B;EHMT2;CBX2;SETDB1	AS605240	GDSC	THCA	0.963636	0.044135	10	7	7q11.21	66055253	NM_017994	Body					TRUE				TRUE
C7orf42	cg18921475	KDM2B;EHMT2;CBX2;SETDB1	Embelin	GDSC	SCLC	0.718842	0.0349252	32	7	7q11.21	66055253	NM_017994	Body					TRUE				TRUE
C7orf58	cg02539809	TET3;CBX2;SETDB1	KIN001-244	GDSC	UCEC	-0.963636	0.044135	10	7	7q31.31	120512282	NM_001105533;NM_024913	Body;Body					TRUE
C8orf46	cg15947176	KDM2B	Trametinib	GDSC	NSCLC	0.501173	0.0166959	90	8	8q13.1	67592349	NM_152765	3'UTR									TRUE
CAB39	cg13313294	KDM2B	Pyrimethamine	GDSC	LAML	0.836842	0.0464964	19	2	2q37.1	231354268	NM_001130850;NM_016289;NM_001130849	Body;Body;Body					TRUE
CAB39L	cg19238349	EHMT2;TET3;SETDB1;ZBTB38;KDM2B;CBX2	Refametinib	GDSC	NSCLC	0.518549	0.00859237	92	13	13q14.2	48786181	NM_001079670;NM_030925	Body;Body					TRUE		13:49887772-49888660	Unclassified_Cell_type_specific	TRUE
CAMK2D	cg26177041	TET3;TDG;CBX2;SETDB1	EHT-1864	GDSC	STAD	-0.861654	0.0220133	20	4	4q26	114609081	NM_172129;NM_172128;NM_172114;NM_172115;NM_001221;NM_172127	Body;Body;Body;Body;Body;Body					TRUE				TRUE
CAPN2	cg15033552	IDH2;TET3;KDM2B;CBX2;SETDB1	Seliciclib	GDSC	LAML	0.863777	0.0355881	18	1	1q41	221955764	NM_001146068	TSS200					TRUE				TRUE
CAPN2	cg05761882	ZBTB38;TET3;KDM2B;CBX2;SETDB1	Trametinib	GDSC	BREAST	0.657085	0.042014	39	1	1q41	221967810	NM_001748;NM_001146068	Body;Body	chr1:223899990-223900823	S_Shore		RDMR			1:223899584-223901223	Promoter_Associated
CAPN2	cg20266715	IDH2;KDM2B;CBX2;SETDB1	VNLG/124	GDSC	SAR	-0.79249	0.044135	23	1	1q41	221955492	NM_001146068	TSS1500									TRUE
CAPRIN2	cg14189116	TET3;KDM2B;CBX2;SETDB1	FH535	GDSC	NB	0.963636	0.044135	10	12	12p11.21	30770242	NM_001002259;NM_023925;NM_032156	Body;Body;Body					TRUE				TRUE
CASC1	cg15347108	SETDB1	Quizartinib	GDSC	SAR	-0.836522	0.0145272	24	12	12p12.1	25232187	NM_001082972;NM_018272;NM_001082973	Body;Body;Body					TRUE
CCND3	cg02524834	KDM2B	Cetuximab	GDSC	BREAST	0.661451	0.044135	38	6	6p21.1	42042743	NM_001136017;NM_001136126	5'UTR;5'UTR					TRUE				TRUE
CCNY	cg00869330	KDM2B	Trametinib	GDSC	BREAST	0.697976	0.0197489	39	10	10p11.21	35661150	NM_181698	5'UTR	chr10:35625049-35626540	N_Shelf							TRUE
CD44	cg14082886	TET3	JQ12	GDSC	UCEC	0.975758	0.0232239	10	11	11p13	35121061	NM_001001389;NM_001001392;NM_000610;NM_001001390;NM_001001391	Body;Body;Body;Body;Body	chr11:35160375-35161000	S_Shelf					11:35164416-35164730	Promoter_Associated_Cell_type_specific
CDCP1	cg09220326	TET3;CBX2;SETDB1	Amuvatinib	GDSC	SAR	-0.823478	0.0197489	24	3	3p21.31	45150425	NM_022842;NM_178181	Body;Body					TRUE				TRUE
CDCP1	cg09220326	TET3;CBX2;SETDB1	Trametinib	GDSC	BREAST	0.64919	0.0460009	39	3	3p21.31	45150425	NM_022842;NM_178181	Body;Body					TRUE				TRUE
CDX1	cg23266594	APOBEC1	Elesclomol	GDSC	COAD/READ	-0.710924	0.0250204	35	5	5q33.1	149526884	NM_001804	1stExon	chr5:149546027-149546988	Island			TRUE	5:149526196-149527384
CGN	cg25198049	CBX2	Vismodegib	GDSC	MEL	0.772308	0.035481	26	1	1q21.3	149776347	NM_020770	Body	chr1:151512661-151513199	N_Shelf							TRUE
CGNL1	cg23059709	KDM2B;CBX2	Selumetinib	GDSC	NSCLC	0.502447	0.0132099	93	15	15q21.3	55565570	NM_032866	Body					TRUE				TRUE
CGNL1	cg23059709	KDM2B;CBX2	Trametinib	GDSC	NSCLC	0.507725	0.0138649	90	15	15q21.3	55565570	NM_032866	Body					TRUE				TRUE
CHCHD6	cg18670236	APOBEC3C	Quizartinib	GDSC	SAR	-0.77913	0.044135	24	3	3q21.3	128113168	NM_032343	Body				DMR	TRUE		3:126630239-126630714	Unclassified	TRUE
CHCHD6	cg18670236	APOBEC3C	Refametinib	GDSC	BREAST	0.711257	0.0126341	40	3	3q21.3	128113168	NM_032343	Body				DMR	TRUE		3:126630239-126630714	Unclassified	TRUE
CHCHD6	cg18670236	APOBEC3C	Trametinib	GDSC	BREAST	0.695951	0.020345	39	3	3q21.3	128113168	NM_032343	Body				DMR	TRUE		3:126630239-126630714	Unclassified	TRUE
CHRM4	cg01257383	CBX2	Lenalidomide	GDSC	GLIOMA	0.73399	0.0491634	28	11	11p11.2	46364975	NM_000741	TSS1500	chr11:46406904-46407441	S_Shore							TRUE
CIT	cg00685314	SETDB1	Refametinib	GDSC	BREAST	0.639775	0.0491634	40	12	12q24.23	118792072	NM_007174	Body					TRUE				TRUE
CLASP1	cg18544888	EZH2;SETDB1	VNLG/124	GDSC	SAR	-0.790514	0.044135	23	2	2q14.2	121976429	NM_001142273;NM_015282;NM_001142274	Body;Body;Body					TRUE
CLCF1;LOC100130987	cg11169848	KDM2B;CBX2	VNLG/124	GDSC	SAR	-0.815217	0.0278703	23	11	11q13.1	66898606	NR_024469;NM_013246;NM_001166212	Body;TSS1500;TSS1500	chr11:67139887-67141146	S_Shore				11:66898529-66898607
CLCF1;LOC100130987	cg18101140	CBX2	VNLG/124	GDSC	SAR	-0.79249	0.044135	23	11	11q13.1	66898577	NR_024469;NM_013246;NM_001166212	Body;TSS1500;TSS1500	chr11:67139887-67141146	S_Shore				11:66898529-66898607
CLCN4	cg13795116	SMUG1	GSK1904529A	GDSC	CLLE	-0.963636	0.044135	10	X	Xp22.2	10162184	NM_001830	3'UTR
CMAH	cg00579036	APOBEC3G	Gefitinib	GDSC	RCC	0.963636	0.0262159	11	6	6p22.2	25246530	NR_002174;NR_027626	TSS1500;Body	chr6:25139920-25140246	N_Shore			TRUE		6:25137919-25139570	Promoter_Associated	TRUE
CMIP	cg09685472	KDM2B	Bicalutamide	GDSC	THCA	0.975758	0.0232239	10	16	16q23.2	80084928	NM_198390	Body					TRUE	16:80084844-80085006	16:81527395-81527534	Unclassified_Cell_type_specific	TRUE
CMIP	cg05740262	KDM2B	Refametinib	GDSC	BREAST	0.639587	0.049402	40	16	16q23.2	80084861	NM_198390	Body					TRUE	16:80084844-80085006			TRUE
COG3	cg06172950	TDG;SETDB1	Refametinib	GDSC	BREAST	0.6394	0.0496231	40	13	13q14.12	44973085	NM_031431	Body					TRUE
COG3	cg06172950	TDG;SETDB1	Trametinib	GDSC	BREAST	0.684211	0.0239889	39	13	13q14.12	44973085	NM_031431	Body					TRUE
COL16A1	cg03537386	CBX2;SETDB1	Alectinib	GDSC	THCA	0.963636	0.044135	10	1	1p35.2	31928254	NM_001856	Body					TRUE				TRUE
COL16A1	cg03537386	CBX2;SETDB1	Linifanib	GDSC	THCA	0.963636	0.044135	10	1	1p35.2	31928254	NM_001856	Body					TRUE				TRUE
COL16A1	cg03537386	CBX2;SETDB1	NVP-BHG712	GDSC	THCA	0.963636	0.044135	10	1	1p35.2	31928254	NM_001856	Body					TRUE				TRUE
COL16A1	cg03537386	CBX2;SETDB1	Refametinib	GDSC	BREAST	0.691557	0.0197489	40	1	1p35.2	31928254	NM_001856	Body					TRUE				TRUE
COL16A1	cg03537386	CBX2;SETDB1	Trametinib	GDSC	BREAST	0.754453	0.00617128	39	1	1p35.2	31928254	NM_001856	Body					TRUE				TRUE
CORO1C	cg09182455	TET3;SETDB1	Trametinib	GDSC	BREAST	0.666802	0.0348783	39	12	12q24.11	107641123	NM_014325	5'UTR					TRUE
CPNE7	cg10225951	TET3;KDM2B;CBX2;SETDB1	Quizartinib	GDSC	SAR	-0.805217	0.0275652	24	16	16q24.3	88175283	NM_014427;NM_153636	Body;Body	chr16:89646178-89647790	Island				16:88173306-88175452			TRUE
CPNE7	cg10225951	TET3;KDM2B;CBX2;SETDB1	Trametinib	GDSC	BREAST	0.654858	0.044135	39	16	16q24.3	88175283	NM_014427;NM_153636	Body;Body	chr16:89646178-89647790	Island				16:88173306-88175452			TRUE
CPNE7	cg10225951	TET3;KDM2B;CBX2;SETDB1	VNLG/124	GDSC	SAR	-0.795455	0.0426702	23	16	16q24.3	88175283	NM_014427;NM_153636	Body;Body	chr16:89646178-89647790	Island				16:88173306-88175452			TRUE
CRAMP1L	ch.16.97779F	DNMT3B	Paclitaxel	CCLE	COAD/READ	0.845716	0.0397972	19	16	16p13.3	1651947	NM_020825	Body
CREBBP	cg01591591	SETDB1	VNLG/124	GDSC	SAR	-0.810277	0.0312424	23	16	16p13.3	3861283	NM_001079846;NM_004380	Body;Body					TRUE
CSMD3	cg24384472	SUV39H2	BMS-754807	GDSC	CLLE	-0.963636	0.044135	10	8	8q23.3	113772352	NM_198124;NM_052900;NM_198123	Body;Body;Body
CSMD3	cg24384472	SUV39H2	OSU-03012	GDSC	CLLE	-0.975758	0.0232239	10	8	8q23.3	113772352	NM_198124;NM_052900;NM_198123	Body;Body;Body
CSMD3	cg24384472	SUV39H2	Tipifarnib	GDSC	CLLE	-0.975758	0.0232239	10	8	8q23.3	113772352	NM_198124;NM_052900;NM_198123	Body;Body;Body
CXCL12	cg25154236	UHRF1	BMS-754807	GDSC	CLLE	-0.963636	0.044135	10	10	10q11.21	44191378	NM_001033886;NM_000609	3'UTR;Body
DAGLB	cg05546575	ZBTB38;TET3;KDM2B;CBX2;SETDB1	Refametinib	GDSC	BREAST	0.642589	0.0460009	40	7	7p22.1	6449893	NM_001142936;NM_139179	Body;Body	chr7:6487306-6487750	N_Shelf					7:6483346-6483448	Unclassified_Cell_type_specific	TRUE
DAGLB	cg05546575	ZBTB38;TET3;KDM2B;CBX2;SETDB1	Tubastatin A	GDSC	THCA	0.975758	0.0232239	10	7	7p22.1	6449893	NM_001142936;NM_139179	Body;Body	chr7:6487306-6487750	N_Shelf					7:6483346-6483448	Unclassified_Cell_type_specific	TRUE
DAP	cg02506353	CBX2;SETDB1	THZ-2-102-1	GDSC	LIHC	0.914286	0.0262159	15	5	5p15.2	10755346	NM_004394	Body					TRUE
DAPK3	cg03752885	TET3;KDM2B;SETDB1	5-Fluorouracil	GDSC	GLIOMA	0.748534	0.0202593	32	19	19p13.3	3920736	NM_001348;NM_001348	1stExon;5'UTR	chr19:3970536-3970746	N_Shore		RDMR			19:3969503-3970177	Promoter_Associated_Cell_type_specific	TRUE
DAPK3	cg03752885	TET3;KDM2B;SETDB1	BIX02189	GDSC	OVARIAN	0.770452	0.0301866	27	19	19p13.3	3920736	NM_001348;NM_001348	1stExon;5'UTR	chr19:3970536-3970746	N_Shore		RDMR			19:3969503-3970177	Promoter_Associated_Cell_type_specific	TRUE
DAPK3	cg26585416	TET3;SETDB1	PD173074	GDSC	LIHC	-0.934066	0.0324781	13	19	19p13.3	3920745	NM_001348;NM_001348	1stExon;5'UTR	chr19:3970536-3970746	N_Shore		RDMR			19:3969503-3970177	Promoter_Associated_Cell_type_specific	TRUE
DCUN1D3	cg05590451	CBX2	I-BET-762	GDSC	SCLC	0.721408	0.0333497	32	16	16p12.2	20798035	NM_173475	5'UTR					TRUE		16:20890514-20890559	Unclassified_Cell_type_specific
DCUN1D3	cg05590451	CBX2	MPS-1-IN-1	GDSC	SCLC	0.747995	0.0170574	33	16	16p12.2	20798035	NM_173475	5'UTR					TRUE		16:20890514-20890559	Unclassified_Cell_type_specific
DDA1	cg15734198	KDM2B	Bleomycin (50 uM)	GDSC	MM	0.954545	0.0395221	11	19	19p13.11	17284023	NM_024050	Body	chr19:17420717-17420939	S_Shelf							TRUE
DENND3	cg10113526	KDM2B	Vismodegib	GDSC	MEL	0.762735	0.0437203	26	8	8q24.3	142232919	NM_014957	Body					TRUE	8:142232782-142232990			TRUE
DGKH	cg00674995	SETDB1	QL-X-138	GDSC	THCA	0.987879	0.00738226	10	13	13q14.11	41606444	NM_152910;NM_178009	Body;Body					TRUE
DIP2C	cg14931884	CBX2	Refametinib	GDSC	NSCLC	0.523897	0.00738226	92	10	10p15.3	359977	NM_014974	Body	chr10:367469-369416	S_Shore			TRUE	10:359948-360049	10:369759-370193	Unclassified_Cell_type_specific	TRUE
DIP2C	cg14931884	CBX2	Vinblastine	GDSC	NB	0.987879	0.00738226	10	10	10p15.3	359977	NM_014974	Body	chr10:367469-369416	S_Shore			TRUE	10:359948-360049	10:369759-370193	Unclassified_Cell_type_specific	TRUE
DOCK5	cg01818776	PHC2	PD0325901	GDSC	BREAST	0.700386	0.0268823	36	8	8p21.2	25258827	NM_024940	Body					TRUE				TRUE
DPEP1	cg01920398	APOBEC3F	Tivozanib	GDSC	COAD/READ	0.701619	0.0180862	39	16	16q24.3	88230524	NM_004413;NM_001128141	Body;Body						16:88230181-88230556
DUSP14	cg20695611	SETDB1	Amuvatinib	GDSC	SAR	-0.775652	0.0480704	24	17	17q12	32927761	NM_007026	5'UTR	chr17:35849290-35850483	S_Shelf							TRUE
DUSP14	cg20695611	SETDB1	Ruxolitinib	GDSC	SAR	-0.768462	0.044135	25	17	17q12	32927761	NM_007026	5'UTR	chr17:35849290-35850483	S_Shelf							TRUE
DUSP14	cg20695611	SETDB1	Selumetinib	GDSC	NB	0.975758	0.0232239	10	17	17q12	32927761	NM_007026	5'UTR	chr17:35849290-35850483	S_Shelf							TRUE
DUSP5	cg10080966	ZBTB38	Z-LLNle-CHO	GDSC	MM	0.954545	0.0395221	11	10	10q25.2	112250857	NM_004419	Body	chr10:112257163-112258684	S_Shelf		RDMR			10:112260834-112260936	Unclassified	TRUE
ECH1	cg12028674	APOBEC1	Elesclomol	GDSC	COAD/READ	-0.768347	0.00738226	35	19	19q13.2	43998084	NM_001398	3'UTR				DMR
EDN2	cg16736826	CBX2	Bleomycin (50 uM)	GDSC	THCA	0.987879	0.00738226	10	1	1p34.2	41724099	NM_001956	TSS1500					TRUE				TRUE
EFCAB4B	cg09066026	EED	Genentech Cpd 10	GDSC	BLADDER	-0.859649	0.0394828	18	12	12p13.32	3653157	NM_001144958;NM_032680;NM_001144959	Body;Body;Body
EFTUD1	cg11401820	ZBTB38;TET3;KDM2B;CBX2;SETDB1	Amuvatinib	GDSC	SAR	-0.790435	0.0373206	24	15	15q25.2	80212339	NM_001040610;NM_024580	Body;Body					TRUE				TRUE
EFTUD1	cg11401820	ZBTB38;TET3;KDM2B;CBX2;SETDB1	VNLG/124	GDSC	SAR	-0.800395	0.038401	23	15	15q25.2	80212339	NM_001040610;NM_024580	Body;Body					TRUE				TRUE
EHD1	cg23881697	KDM2B	PD0325901	GDSC	BREAST	0.69156	0.0278458	37	11	11q13.1	64378815	NM_006795	Body	chr11:64621207-64622246	Island				11:64378213-64378816			TRUE
EHD1	cg23881697	KDM2B	Refametinib	GDSC	BREAST	0.65985	0.0349346	40	11	11q13.1	64378815	NM_006795	Body	chr11:64621207-64622246	Island				11:64378213-64378816			TRUE
EHD1	cg23881697	KDM2B	Trametinib	GDSC	BREAST	0.657085	0.042014	39	11	11q13.1	64378815	NM_006795	Body	chr11:64621207-64622246	Island				11:64378213-64378816			TRUE
EIF4G1	cg23189692	CBX2;SETDB1	Dabrafenib	GDSC	NSCLC	0.510788	0.0171738	85	3	3q27.1	185533087	NM_198241;NM_182917;NM_198242;NM_198244;NM_004953	Body;Body;Body;Body;Body	chr3:184053565-184054263	N_Shelf			TRUE				TRUE
EIF4G1	cg23189692	CBX2;SETDB1	IOX2	GDSC	UCEC	0.963636	0.044135	10	3	3q27.1	185533087	NM_198241;NM_182917;NM_198242;NM_198244;NM_004953	Body;Body;Body;Body;Body	chr3:184053565-184054263	N_Shelf			TRUE				TRUE
EIF4G1	cg23189692	CBX2;SETDB1	Trametinib	GDSC	BREAST	0.664575	0.0359382	39	3	3q27.1	185533087	NM_198241;NM_182917;NM_198242;NM_198244;NM_004953	Body;Body;Body;Body;Body	chr3:184053565-184054263	N_Shelf			TRUE				TRUE
ENTPD6	cg07588216	TET3;CBX2;SETDB1	Refametinib	GDSC	NSCLC	0.517023	0.00912104	92	20	20p11.21	25152045	NM_001114089;NM_001247	Body;Body					TRUE		20:25203729-25204278	Unclassified	TRUE
ENTPD6	cg07588216	TET3;CBX2;SETDB1	Trametinib	GDSC	NSCLC	0.515446	0.0109903	90	20	20p11.21	25152045	NM_001114089;NM_001247	Body;Body					TRUE		20:25203729-25204278	Unclassified	TRUE
ENTPD7	cg13859771	ZBTB38;TET3;SETDB1	SNX-2112	GDSC	OVARIAN	0.744811	0.0477669	27	10	10q24.2	101411132	NM_020354	Body	chr10:101418868-101419589	S_Shore							TRUE
EPHA2	cg07959609	TET3;SETDB1	GSK1070916	GDSC	SAR	-0.786923	0.0327395	25	1	1p36.13	16338967	NM_004431	Body	chr1:16464376-16464621	S_Shore			TRUE				TRUE
EPHA2	cg26371327	CBX2	Refametinib	GDSC	BREAST	0.657786	0.036094	40	1	1p36.13	16345730	NM_004431	Body	chr1:16475111-16475324	N_Shore		RDMR			1:16472894-16473190	Unclassified_Cell_type_specific
EPHA2	cg26371327	CBX2	Trametinib	GDSC	BREAST	0.662955	0.0373206	39	1	1p36.13	16345730	NM_004431	Body	chr1:16475111-16475324	N_Shore		RDMR			1:16472894-16473190	Unclassified_Cell_type_specific
EXTL3	cg00328720	SETDB1	Refametinib	GDSC	BREAST	0.701126	0.0166848	40	8	8p21.1	28618809	NM_001440	5'UTR	chr8:28558588-28559960	S_Shelf
EXTL3	cg00328720	SETDB1	Trametinib	GDSC	BREAST	0.646356	0.0491634	39	8	8p21.1	28618809	NM_001440	5'UTR	chr8:28558588-28559960	S_Shelf
FAM107A	cg22354646	ZBTB38;CBX2	Trametinib	GDSC	BREAST	0.6917	0.0222942	39	3	3p14.2	58525763	NM_001076778;NM_007177	3'UTR;3'UTR					TRUE				TRUE
FAM110B	cg11830605	EHMT1	ICL1100013	GDSC	BREAST	0.662101	0.0339676	40	8	8q12.1	59089041	NM_147189	5'UTR					TRUE
FAM134B	cg15036894	CBX2	SB52334	GDSC	MATUREBCELLLYMPHOMA	-0.7422	0.044135	28	5	5p15.1	16592535	NM_001034850	Body					TRUE				TRUE
FAM134B	cg15036894	CBX2	VNLG/124	GDSC	SAR	-0.793478	0.044135	23	5	5p15.1	16592535	NM_001034850	Body					TRUE				TRUE
FAM171A2	cg13777937	CBX1	GSK429286A	GDSC	BREAST	0.684791	0.0170574	42	17	17q21.31	39796958	NM_198475	TSS200	chr17:42440522-42441281	S_Shore					17:42440064-42441686	Unclassified
FAM65B	cg03839782	ZBTB38;TET3;SETDB1	VNLG/124	GDSC	SAR	-0.817194	0.0266798	23	6	6p22.2	25011146	NM_014722	5'UTR					TRUE
FARP1	cg22223119	KDM2B;CBX2;SETDB1	VNLG/124	GDSC	SAR	-0.799407	0.039091	23	13	13q32.2	97893685	NM_005766	Body					TRUE				TRUE
FLJ22536	cg06105555	DNMT3A	Sorafenib	CCLE	MEL	0.776488	0.0396822	25	6	6p22.3	22125072	NR_015410	Body					TRUE
FMNL2	cg09169117	TET3	Idelalisib	GDSC	SCLC	0.7511	0.0194938	32	2	2q23.3	153010599	NM_052905	Body					TRUE
FOXP1	cg22876402	TET3;CBX2	NG-25	GDSC	MATUREBCELLLYMPHOMA	-0.784893	0.0197489	28	3	3p14.1	71636233	NM_032682;NM_001012505	5'UTR;5'UTR					TRUE				TRUE
FTO	cg02992067	KDM2B	NG-25	GDSC	SCLC	0.712567	0.033995	33	16	16q12.2	52413670	NM_001080432	Body					TRUE				TRUE
FUK	cg02544257	CBX2	SB52334	GDSC	MATUREBCELLLYMPHOMA	-0.790367	0.0170574	28	16	16q22.1	69068164	NM_145059	Body	chr16:70507026-70507246	S_Shelf			TRUE		16:70510195-70511109	Unclassified	TRUE
GALE	cg00988350	TET1	BMS-754807	GDSC	CLLE	-0.963636	0.044135	10	1	1p36.11	23998635	NM_001127621;NM_001127621;NM_001008216;NM_000403	5'UTR;1stExon;5'UTR;5'UTR	chr1:24126799-24127549	N_Shore					1:24125989-24126220	Promoter_Associated_Cell_type_specific
GALE	cg00988350	TET1	OSU-03012	GDSC	CLLE	-0.975758	0.0232239	10	1	1p36.11	23998635	NM_001127621;NM_001127621;NM_001008216;NM_000403	5'UTR;1stExon;5'UTR;5'UTR	chr1:24126799-24127549	N_Shore					1:24125989-24126220	Promoter_Associated_Cell_type_specific
GALE	cg00988350	TET1	PFI-3	GDSC	GLIOMA	0.828571	0.00617128	29	1	1p36.11	23998635	NM_001127621;NM_001127621;NM_001008216;NM_000403	5'UTR;1stExon;5'UTR;5'UTR	chr1:24126799-24127549	N_Shore					1:24125989-24126220	Promoter_Associated_Cell_type_specific
GALE	cg25203007	KDM2B	PFI-3	GDSC	GLIOMA	0.825123	0.00683589	29	1	1p36.11	23998604	NM_001127621;NM_001127621;NM_001008216;NM_000403	5'UTR;1stExon;5'UTR;5'UTR	chr1:24126799-24127549	N_Shore					1:24125989-24126220	Promoter_Associated_Cell_type_specific
GALE	cg25203007	KDM2B	Temozolomide	GDSC	THCA	0.963636	0.044135	10	1	1p36.11	23998604	NM_001127621;NM_001127621;NM_001008216;NM_000403	5'UTR;1stExon;5'UTR;5'UTR	chr1:24126799-24127549	N_Shore					1:24125989-24126220	Promoter_Associated_Cell_type_specific
GALE	cg00988350	TET1	Tipifarnib	GDSC	CLLE	-0.975758	0.0232239	10	1	1p36.11	23998635	NM_001127621;NM_001127621;NM_001008216;NM_000403	5'UTR;1stExon;5'UTR;5'UTR	chr1:24126799-24127549	N_Shore					1:24125989-24126220	Promoter_Associated_Cell_type_specific
GALE	cg00988350	TET1	VX-702	GDSC	GLIOMA	0.791461	0.0166959	28	1	1p36.11	23998635	NM_001127621;NM_001127621;NM_001008216;NM_000403	5'UTR;1stExon;5'UTR;5'UTR	chr1:24126799-24127549	N_Shore					1:24125989-24126220	Promoter_Associated_Cell_type_specific
GALE	cg25203007	KDM2B	VX-702	GDSC	GLIOMA	0.755337	0.0341708	28	1	1p36.11	23998604	NM_001127621;NM_001127621;NM_001008216;NM_000403	5'UTR;1stExon;5'UTR;5'UTR	chr1:24126799-24127549	N_Shore					1:24125989-24126220	Promoter_Associated_Cell_type_specific
GALNT9	cg14058027	CBX2	CP724714	GDSC	BLADDER	-0.851393	0.0445382	18	12	12q24.33	131349198	NM_001122636	Body	chr12:132837411-132837680	S_Shore				12:131349080-131349677	12:132839082-132839175	Unclassified_Cell_type_specific	TRUE
GCM1	cg26023389	APOBEC1	Ruxolitinib	GDSC	BLADDER	-0.874097	0.0277485	18	6	6p12.1	53121548	NM_003643;NM_003643	1stExon;5'UTR
GPC6	cg02319868	TET3;SETDB1	GSK1070916	GDSC	SAR	-0.768462	0.044135	25	13	13q31.3	93683862	NM_005708	Body					TRUE				TRUE
GPC6	cg25866212	TET3;SETDB1	Refametinib	GDSC	BREAST	0.644278	0.044135	40	13	13q31.3	92699974	NM_005708	Body					TRUE
GPR56	cg26955845	TET3	Dabrafenib	GDSC	NSCLC	0.51583	0.016182	85	16	16q13	56237632	NM_001145773;NM_001145774;NM_005682;NM_001145771;NM_201525;NM_201524;NM_001145772;NM_001145770	5'UTR;5'UTR;5'UTR;5'UTR;5'UTR;5'UTR;5'UTR;5'UTR					TRUE				TRUE
GPR56	cg08343644	TET3	VNLG/124	GDSC	SAR	-0.836957	0.018057	23	16	16q13	56219561	NM_201525;NM_001145771;NM_201524;NM_001145772;NM_001145770;NM_005682;NM_001145773	TSS1500;TSS1500;TSS1500;TSS1500;5'UTR;5'UTR;TSS1500					TRUE		16:57660834-57662332	Unclassified_Cell_type_specific
GPR56	cg26955845	TET3	VNLG/124	GDSC	SAR	-0.80336	0.0358442	23	16	16q13	56237632	NM_001145773;NM_001145774;NM_005682;NM_001145771;NM_201525;NM_201524;NM_001145772;NM_001145770	5'UTR;5'UTR;5'UTR;5'UTR;5'UTR;5'UTR;5'UTR;5'UTR					TRUE				TRUE
GPX4	cg10732871	CBX2	GSK1070916	GDSC	SAR	-0.782308	0.035481	25	19	19p13.3	1053675	NM_002085;NM_001039847	TSS1500;TSS1500	chr19:1103722-1105758	N_Shore					19:1102583-1103017	Unclassified_Cell_type_specific	TRUE
GPX4	cg10732871	CBX2	VNLG/124	GDSC	SAR	-0.812253	0.0298082	23	19	19p13.3	1053675	NM_002085;NM_001039847	TSS1500;TSS1500	chr19:1103722-1105758	N_Shore					19:1102583-1103017	Unclassified_Cell_type_specific	TRUE
GPX4	cg18506744	CBX2	VNLG/124	GDSC	SAR	-0.796443	0.0417514	23	19	19p13.3	1053627	NM_002085;NM_001039847	TSS1500;TSS1500	chr19:1103722-1105758	N_Shore					19:1102583-1103017	Unclassified_Cell_type_specific	TRUE
GRIN2C	cg11277090	APOBEC1	BMS-509744	GDSC	CLLE	-0.972727	0.0166959	11	17	17q25.1	70359643	NM_000835	Body	chr17:72848166-72848901	N_Shore					17:72847942-72848126	Unclassified_Cell_type_specific	TRUE
GRIN2C	cg11277090	APOBEC1	NVP-TAE684	GDSC	CLLE	-0.954545	0.0395221	11	17	17q25.1	70359643	NM_000835	Body	chr17:72848166-72848901	N_Shore					17:72847942-72848126	Unclassified_Cell_type_specific	TRUE
GSR	cg06049177	IDH1	Ponatinib	GDSC	NB	-0.963636	0.044135	10	8	8p12	30703466	NM_000637	Body	chr8:30584790-30585651	N_Shore
GUCA2A	cg06003187	MBD1	TAE684	CCLE	GLIOMA	-0.799659	0.0211935	26	1	1p34.2	42402385	NM_033553	Body
HCG22	cg08651007	ZBTB38	BX795	GDSC	COAD/READ	-0.711841	0.0290658	34	6	6p21.33	31132170	NR_003948	Body
HECW2	cg09907068	SETDB1	GW441756	GDSC	HNSC	-0.937063	0.044135	12	2	2q32.3	196867305	NM_020760	Body					TRUE				TRUE
HEG1	cg11029367	TET3;CBX2;SETDB1	Bryostatin 1	GDSC	EC	0.804348	0.0352797	23	3	3q21.2	126187835	NM_020733	Body					TRUE		3:124705120-124705769	Unclassified_Cell_type_specific	TRUE
HEG1	cg01311222	SETDB1	Refametinib	GDSC	NSCLC	0.547262	0.00552022	92	3	3q21.2	126258843	NM_020733	TSS1500	chr3:124774246-124775113	S_Shore			TRUE				TRUE
HEG1	cg01311222	SETDB1	Trametinib	GDSC	NSCLC	0.536996	0.00738226	90	3	3q21.2	126258843	NM_020733	TSS1500	chr3:124774246-124775113	S_Shore			TRUE				TRUE
HIST2H2AB;HIST2H2BE	cg23343444	MBD2	SGC0946	GDSC	UCEC	1	2.18789e-57	10	1	1q21.2	148126093	NM_175065;NM_003528	TSS200;TSS1500	chr1:149857769-149859470	Island					1:149858900-149860335	Promoter_Associated
HKDC1	cg00838397	KDM2B	AS605240	GDSC	THCA	0.963636	0.044135	10	10	10q21.3	70662231	NM_025130	Body					TRUE				TRUE
HMOX2	cg05856951	KDM2B;CBX2;SETDB1	Trametinib	GDSC	BREAST	0.652632	0.044135	39	16	16p13.3	4485329	NM_001127205;NM_002134;NM_001127206;NM_001127204	TSS1500;5'UTR;5'UTR;5'UTR
HPSE2	cg16745930	CBX2	Tamoxifen	GDSC	THCA	0.975758	0.0232239	10	10	10q24.2	100210799	NM_001166246;NM_001166244;NM_001166245;NM_021828	3'UTR;Body;Body;Body					TRUE				TRUE
HRH1	cg25677394	KDM2B;SETDB1	Bleomycin (50 uM)	GDSC	BREAST	0.665679	0.0272814	41	3	3p25.3	11153758	NM_001098213	TSS200					TRUE				TRUE
HRH1	cg08831077	KDM2B	Cetuximab	GDSC	MM	-0.963636	0.044135	10	3	3p25.3	11153745	NM_001098213	TSS200					TRUE				TRUE
HSD17B12	cg14753094	TET3;KDM2B;CBX2;SETDB1	Refametinib	GDSC	NSCLC	0.54867	0.00552022	91	11	11p11.2	43809459	NM_016142	Body					TRUE				TRUE
HSD17B12	cg14753094	TET3;KDM2B;CBX2;SETDB1	Selumetinib	GDSC	NSCLC	0.530894	0.00738226	92	11	11p11.2	43809459	NM_016142	Body					TRUE				TRUE
HSD17B12	cg14753094	TET3;KDM2B;CBX2;SETDB1	Trametinib	GDSC	NSCLC	0.55206	0.00552022	89	11	11p11.2	43809459	NM_016142	Body					TRUE				TRUE
HSD17B12	cg14753094	TET3;KDM2B;CBX2;SETDB1	Trametinib	GDSC	BREAST	0.673887	0.0300587	39	11	11p11.2	43809459	NM_016142	Body					TRUE				TRUE
IDS	cg21411291	KDM2B	Tipifarnib	GDSC	CLLE	-0.963636	0.044135	10	X	Xq28	148384930	NM_000202;NM_006123;NM_001166550	Body;Body;Body					TRUE				TRUE
IL18	cg15418499	KDM2B;CBX2	Amuvatinib	GDSC	SAR	-0.774783	0.0491634	24	11	11q23.1	111533498	NM_001562	5'UTR					TRUE				TRUE
IL18	cg15418499	KDM2B;CBX2	VNLG/124	GDSC	SAR	-0.804348	0.0352797	23	11	11q23.1	111533498	NM_001562	5'UTR					TRUE				TRUE
IL4R	cg16649560	CBX2	Refametinib	GDSC	BREAST	0.666229	0.0306968	40	16	16p12.1	27245892	NM_001008699;NM_000418	5'UTR;5'UTR					TRUE		16:27338391-27338947	Promoter_Associated	TRUE
IL4R	cg16649560	CBX2	Trametinib	GDSC	BREAST	0.684211	0.0239889	39	16	16p12.1	27245892	NM_001008699;NM_000418	5'UTR;5'UTR					TRUE		16:27338391-27338947	Promoter_Associated	TRUE
IRAK2	cg13419330	TET3;TDG;SETDB1;ZBTB38;KDM2B;CBX2	Refametinib	GDSC	NSCLC	0.503676	0.0137429	92	3	3p25.3	10222487	NM_001570	Body					TRUE				TRUE
ITPR2	cg00997853	KDM2B	Navitoclax	GDSC	ALL	-0.958042	0.0211935	12	12	12p11.23	26735846	NM_002223	Body					TRUE				TRUE
KCNC1	cg22872549	DNMT3A	Doxorubicin	GDSC	CLLE	-0.987879	0.00738226	10	11	11p15.1	17759945	NM_001112741	3'UTR	chr11:17801026-17801277	S_Shelf				11:17759928-17760002
KCNC1	cg22872549	DNMT3A	Etoposide	GDSC	CLLE	-0.975758	0.0232239	10	11	11p15.1	17759945	NM_001112741	3'UTR	chr11:17801026-17801277	S_Shelf				11:17759928-17760002
KCNC1	cg22872549	DNMT3A	Tipifarnib	GDSC	CLLE	-0.963636	0.044135	10	11	11p15.1	17759945	NM_001112741	3'UTR	chr11:17801026-17801277	S_Shelf				11:17759928-17760002
KCNK3	cg16398133	ZBTB38;TET3	VNLG/124	GDSC	SAR	-0.832016	0.020345	23	2	2p23.3	26800738	NM_002246	Body	chr2:26950538-26951474	N_Shelf	low-CpG:26800571-26800743						TRUE
KCNMA1	cg17758048	DNMT3A;CBX2;SETDB1	Refametinib	GDSC	NSCLC	0.502782	0.0138649	92	10	10q22.3	79022889	NM_001161353;NM_001161352;NM_002247;NM_001014797	Body;Body;Body;Body					TRUE				TRUE
KCNMA1	cg19972648	CBX2	VNLG/124	GDSC	SAR	-0.793478	0.044135	23	10	10q22.3	78780638	NM_001161353;NM_001161352;NM_002247;NM_001014797	Body;Body;Body;Body					TRUE				TRUE
KIAA0831	cg26311501	CBX2;SETDB1	Trametinib	GDSC	BREAST	0.676721	0.0284641	39	14	14q22.3	54935376	NM_014924	Body					TRUE				TRUE
KIAA1244	cg26366554	CBX2;SETDB1	Trametinib	GDSC	BREAST	0.651012	0.044135	39	6	6q23.3	138651806	NM_020340	Body	chr6:138612989-138613218	N_Shelf							TRUE
KIAA1324	cg04619882	DNMT3A	CGP-082996	GDSC	CLLE	-0.954545	0.0395221	11	1	1p13.3	109542560	NM_020775	Body					TRUE				TRUE
KIAA1324	cg04619882	DNMT3A	Dactolisib	GDSC	SCLC	0.753147	0.0352797	28	1	1p13.3	109542560	NM_020775	Body					TRUE				TRUE
KIAA1324	cg04619882	DNMT3A	PHA-665752	GDSC	CLLE	-0.972727	0.0166959	11	1	1p13.3	109542560	NM_020775	Body					TRUE				TRUE
KIAA1598	cg08908131	CBX2	GSK1070916	GDSC	SAR	-0.772308	0.044135	25	10	10q25.3	118696928	NM_018330;NM_001127211	Body;Body					TRUE				TRUE
KIAA1949	cg06644669	APOBEC3G;APOBEC3C	ICL1100013	GDSC	BREAST	0.65197	0.0402062	40	6	6p21.33	30761778	NM_133471;NM_001134870;NM_133471	5'UTR;5'UTR;1stExon	chr6:30654392-30654934	N_Shore					6:30652289-30655443	Promoter_Associated
KIAA1949	cg01413582	APOBEC3G;APOBEC3C	Refametinib	GDSC	BREAST	0.74409	0.00683589	40	6	6p21.33	30760667	NM_001134870;NM_133471	Body;1stExon	chr6:30654392-30654934	N_Shore					6:30652289-30655443	Promoter_Associated
KIAA1949	cg18427856	APOBEC3G;APOBEC3C	Refametinib	GDSC	BREAST	0.734709	0.00738226	40	6	6p21.33	30760626	NM_001134870;NM_133471	Body;1stExon	chr6:30654392-30654934	N_Shore	low-CpG:30760413-30760648				6:30652289-30655443	Promoter_Associated
KIAA1949	cg06644669	APOBEC3G;APOBEC3C	Refametinib	GDSC	BREAST	0.729268	0.0073958	40	6	6p21.33	30761778	NM_133471;NM_001134870;NM_133471	5'UTR;5'UTR;1stExon	chr6:30654392-30654934	N_Shore					6:30652289-30655443	Promoter_Associated
KIAA1949	cg11414821	APOBEC3G;APOBEC3C	Refametinib	GDSC	BREAST	0.692308	0.0196604	40	6	6p21.33	30760750	NM_001134870;NM_133471	Body;1stExon	chr6:30654392-30654934	N_Shore		RDMR			6:30652289-30655443	Promoter_Associated
KIAA1949	cg08887400	APOBEC3G;APOBEC3C	Refametinib	GDSC	BREAST	0.684428	0.0228208	40	6	6p21.33	30760355	NM_001134870;NM_133471	Body;1stExon	chr6:30654392-30654934	N_Shelf		RDMR			6:30652289-30655443	Promoter_Associated
KIAA1949	cg05098566	APOBEC3G;APOBEC3C	Refametinib	GDSC	BREAST	0.682552	0.0232239	40	6	6p21.33	30760261	NM_001134870;NM_133471	Body;1stExon	chr6:30654392-30654934	N_Shelf		RDMR
KIAA1949	cg17476701	APOBEC3G;APOBEC3C	Refametinib	GDSC	BREAST	0.681989	0.0232239	40	6	6p21.33	30759542	NM_001134870;NM_133471	Body;Body	chr6:30654392-30654934	N_Shelf		RDMR
KIAA1949	cg25659902	APOBEC3G;APOBEC3C	Refametinib	GDSC	BREAST	0.672795	0.0268823	40	6	6p21.33	30760181	NM_001134870;NM_133471	Body;1stExon	chr6:30654392-30654934	N_Shelf		RDMR
KIAA1949	cg12036303	APOBEC3G;APOBEC3C	Refametinib	GDSC	BREAST	0.65985	0.0349346	40	6	6p21.33	30760886	NM_001134870;NM_133471	Body;1stExon	chr6:30654392-30654934	N_Shore		RDMR			6:30652289-30655443	Promoter_Associated
KIAA1949	cg08253704	APOBEC3G;APOBEC3C	Refametinib	GDSC	BREAST	0.659662	0.0349346	40	6	6p21.33	30761221	NM_001134870;NM_133471	Body;1stExon	chr6:30654392-30654934	N_Shore					6:30652289-30655443	Promoter_Associated
KIAA1949	cg15768443	APOBEC3G;APOBEC3C	Refametinib	GDSC	BREAST	0.653471	0.0395221	40	6	6p21.33	30760326	NM_001134870;NM_133471	Body;1stExon	chr6:30654392-30654934	N_Shelf		RDMR			6:30652289-30655443	Promoter_Associated
KIAA1949	cg00587922	APOBEC3G;APOBEC3C	Refametinib	GDSC	BREAST	0.652533	0.0396822	40	6	6p21.33	30759580	NM_001134870;NM_133471	Body;Body	chr6:30654392-30654934	N_Shelf		RDMR
KIAA1949	cg00278359	APOBEC3G	Refametinib	GDSC	BREAST	0.648968	0.0437778	40	6	6p21.33	30760808	NM_001134870;NM_133471	Body;1stExon	chr6:30654392-30654934	N_Shore		RDMR			6:30652289-30655443	Promoter_Associated
KIAA1949	cg00010853	APOBEC3G	Refametinib	GDSC	BREAST	0.644465	0.044135	40	6	6p21.33	30761146	NM_001134870;NM_133471	Body;1stExon	chr6:30654392-30654934	N_Shore		RDMR			6:30652289-30655443	Promoter_Associated
KIAA1949	cg01413582	APOBEC3G;APOBEC3C	Trametinib	GDSC	BREAST	0.715992	0.0136516	39	6	6p21.33	30760667	NM_001134870;NM_133471	Body;1stExon	chr6:30654392-30654934	N_Shore					6:30652289-30655443	Promoter_Associated
KIAA1949	cg17476701	APOBEC3G;APOBEC3C	Trametinib	GDSC	BREAST	0.695951	0.020345	39	6	6p21.33	30759542	NM_001134870;NM_133471	Body;Body	chr6:30654392-30654934	N_Shelf		RDMR
KIAA1949	cg05098566	APOBEC3G;APOBEC3C	Trametinib	GDSC	BREAST	0.683198	0.0245745	39	6	6p21.33	30760261	NM_001134870;NM_133471	Body;1stExon	chr6:30654392-30654934	N_Shelf		RDMR
KIAA1949	cg00587922	APOBEC3G;APOBEC3C	Trametinib	GDSC	BREAST	0.681781	0.0254602	39	6	6p21.33	30759580	NM_001134870;NM_133471	Body;Body	chr6:30654392-30654934	N_Shelf		RDMR
KIAA1949	cg20690667	APOBEC3C	Trametinib	GDSC	BREAST	0.678138	0.0276647	39	6	6p21.33	30760207	NM_001134870;NM_133471	Body;1stExon	chr6:30654392-30654934	N_Shelf		RDMR
KIAA1949	cg07474957	APOBEC3G;APOBEC3C	Trametinib	GDSC	BREAST	0.669028	0.0336697	39	6	6p21.33	30758823	NM_001134870;NM_133471	Body;Body	chr6:30654392-30654934	N_Shelf					6:30650111-30651216	Promoter_Associated	TRUE
KIAA1949	cg25659902	APOBEC3G;APOBEC3C	Trametinib	GDSC	BREAST	0.664777	0.0358442	39	6	6p21.33	30760181	NM_001134870;NM_133471	Body;1stExon	chr6:30654392-30654934	N_Shelf		RDMR
KIAA1949	cg06644669	APOBEC3G;APOBEC3C	Trametinib	GDSC	BREAST	0.648583	0.0467609	39	6	6p21.33	30761778	NM_133471;NM_001134870;NM_133471	5'UTR;5'UTR;1stExon	chr6:30654392-30654934	N_Shore					6:30652289-30655443	Promoter_Associated
KIFC3	cg07925311	ZBTB38;TET3;KDM2B;CBX2;SETDB1	RO-3306	GDSC	MEL	0.772991	0.0350294	26	16	16q13	56392937	NM_005550;NM_001130100	5'UTR;5'UTR	chr16:57835955-57836989	N_Shore					16:57834363-57835763	Unclassified	TRUE
LAMB3	cg07168232	CBX2	Refametinib	GDSC	NSCLC	0.518425	0.00859237	92	1	1q32.2	207889551	NM_001017402;NM_001127641;NM_000228	Body;Body;Body					TRUE				TRUE
LEPROT;LEPR	cg15466952	KDM2B;CBX2	Avagacestat	GDSC	CLLE	-0.934066	0.0324781	13	1	1p31.3	65662443	NM_001003680;NM_001003679;NM_017526;NM_002303	5'UTR;5'UTR;Body;5'UTR	chr1:65885856-65886704	S_Shelf					1:65889722-65889874	Unclassified_Cell_type_specific
LEPROT;LEPR	cg15466952	KDM2B;CBX2	EHT-1864	GDSC	BREAST	-0.66848	0.0290658	40	1	1p31.3	65662443	NM_001003680;NM_001003679;NM_017526;NM_002303	5'UTR;5'UTR;Body;5'UTR	chr1:65885856-65886704	S_Shelf					1:65889722-65889874	Unclassified_Cell_type_specific
LFNG	cg06927337	TET3	QL-VIII-58	GDSC	COAD/READ	0.73871	0.0275704	31	7	7p22.2	2523554	NM_001166355;NM_002304	Body;TSS1500	chr7:2558371-2559967	N_Shore			TRUE
LHFPL2	cg17462560	ZBTB38;KDM2B;CBX2	Phenformin	GDSC	ALL	-0.963636	0.044135	10	5	5q14.1	77850307	NM_005779	5'UTR					TRUE				TRUE
LIMA1	cg17884766	SETDB1	Doxorubicin	GDSC	CLLE	-0.975758	0.0232239	10	12	12q13.13	48927527	NM_001113546;NM_016357	Body;Body					TRUE				TRUE
LIMA1	cg17884766	SETDB1	Etoposide	GDSC	CLLE	-0.963636	0.044135	10	12	12q13.13	48927527	NM_001113546;NM_016357	Body;Body					TRUE				TRUE
LIMA1	cg17884766	SETDB1	Refametinib	GDSC	BREAST	0.731895	0.00738226	40	12	12q13.13	48927527	NM_001113546;NM_016357	Body;Body					TRUE				TRUE
LIMA1	cg17884766	SETDB1	RO-3306	GDSC	MEL	0.764103	0.0420316	26	12	12q13.13	48927527	NM_001113546;NM_016357	Body;Body					TRUE				TRUE
LIMA1	cg17884766	SETDB1	Trametinib	GDSC	BREAST	0.700405	0.0188094	39	12	12q13.13	48927527	NM_001113546;NM_016357	Body;Body					TRUE				TRUE
LIMD1	cg25437886	KDM2B	FR-180204	GDSC	THCA	0.963636	0.044135	10	3	3p21.31	45652350	NM_014240	Body					TRUE				TRUE
LMO7	cg26400954	KDM2B	MPS-1-IN-1	GDSC	SCLC	0.701537	0.0414268	33	13	13q22.2	75189076	NM_005358	Body					TRUE				TRUE
LOC153328	cg00584238	APOBEC1	Linsitinib	GDSC	CLLE	-0.975758	0.0232239	10	5	5q31.1	135198941	NM_145282	Body	chr5:135170271-135171156	Island				5:135198171-135199038	5:135169354-135171303	Unclassified_Cell_type_specific	TRUE
LOC283050	cg05591270	TET3	Amuvatinib	GDSC	SAR	-0.784348	0.0426702	24	10	10q22.3	80402615	NR_024431;NR_024429;NR_015429	Body;Body;Body	chr10:80733751-80734013	N_Shore			TRUE
LOC283050	cg05591270	TET3	GSK1070916	GDSC	SAR	-0.799231	0.0246049	25	10	10q22.3	80402615	NR_024431;NR_024429;NR_015429	Body;Body;Body	chr10:80733751-80734013	N_Shore			TRUE
LOC283050	cg05591270	TET3	SB52334	GDSC	SAR	-0.792174	0.0359886	24	10	10q22.3	80402615	NR_024431;NR_024429;NR_015429	Body;Body;Body	chr10:80733751-80734013	N_Shore			TRUE
LOC283050	cg05591270	TET3	VNLG/124	GDSC	SAR	-0.874506	0.00738226	23	10	10q22.3	80402615	NR_024431;NR_024429;NR_015429	Body;Body;Body	chr10:80733751-80734013	N_Shore			TRUE
LOC730755	cg02927821	ZBTB38;TET3;SETDB1	CMK	GDSC	SCLC	0.817194	0.0266798	23	17	17q21.2	36470203	NM_001165252	TSS1500					TRUE				TRUE
LOC730755	cg13375427	ZBTB38;SETDB1	JQ12	GDSC	CLLE	-0.975758	0.0232239	10	17	17q21.2	36470213	NM_001165252	TSS1500					TRUE				TRUE
LOC730755	cg13375427	ZBTB38;SETDB1	VNLG/124	GDSC	SAR	-0.836957	0.018057	23	17	17q21.2	36470213	NM_001165252	TSS1500					TRUE				TRUE
LOC730755	cg02927821	ZBTB38;TET3;SETDB1	VNLG/124	GDSC	SAR	-0.804348	0.0352797	23	17	17q21.2	36470203	NM_001165252	TSS1500					TRUE				TRUE
LOXL2	cg24531955	PHC2	Linifanib	GDSC	THCA	0.975758	0.0232239	10	8	8p21.3	23210636	NM_002318	3'UTR					TRUE		8:23153052-23154972	Unclassified
LRFN2	cg03189082	EHMT1	BX795	GDSC	BREAST	0.693931	0.026558	37	6	6p21.2	40467439	NM_020737	3'UTR	chr6:40359770-40360438	N_Shore				6:40467411-40468416
LRFN2	cg03189082	EHMT1	ICL1100013	GDSC	BREAST	0.641651	0.0472343	40	6	6p21.2	40467439	NM_020737	3'UTR	chr6:40359770-40360438	N_Shore				6:40467411-40468416
LRFN2	cg03189082	EHMT1	Refametinib	GDSC	BREAST	0.666229	0.0306968	40	6	6p21.2	40467439	NM_020737	3'UTR	chr6:40359770-40360438	N_Shore				6:40467411-40468416
LRRC2	cg09670263	SETDB1	Refametinib	GDSC	NSCLC	0.526676	0.00738226	92	3	3p21.31	46533640	NM_024512;NM_024750	3'UTR;3'UTR					TRUE				TRUE
LRRC2	cg09670263	SETDB1	Trametinib	GDSC	NSCLC	0.518439	0.0102981	90	3	3p21.31	46533640	NM_024512;NM_024750	3'UTR;3'UTR					TRUE				TRUE
LRRN3;IMMP2L	cg10769531	TET3;SETDB1	Refametinib	GDSC	BREAST	0.70394	0.0157825	40	7	7q31.1	110541207	NM_001099660;NM_032549;NM_001099658;NM_018334	5'UTR;Body;5'UTR;5'UTR					TRUE
LRRN3;IMMP2L	cg10769531	TET3;SETDB1	Trametinib	GDSC	BREAST	0.675101	0.0290658	39	7	7q31.1	110541207	NM_001099660;NM_032549;NM_001099658;NM_018334	5'UTR;Body;5'UTR;5'UTR					TRUE
MACF1	cg00352106	CBX2;SETDB1	FR-180204	GDSC	THCA	0.975758	0.0232239	10	1	1p34.2	39636784	NM_012090;NM_033044	Body;Body					TRUE				TRUE
MACF1	cg00352106	CBX2;SETDB1	Trametinib	GDSC	BREAST	0.646559	0.049018	39	1	1p34.2	39636784	NM_012090;NM_033044	Body;Body					TRUE				TRUE
MAEA	cg19318218	KDM2B	FR-180204	GDSC	SAR	-0.782609	0.044135	24	4	4p16.3	1307608	NM_005882;NM_001017405	Body;Body	chr4:1320098-1320301	N_Shelf							TRUE
MAEA	cg19318218	KDM2B	VNLG/124	GDSC	SAR	-0.791502	0.044135	23	4	4p16.3	1307608	NM_005882;NM_001017405	Body;Body	chr4:1320098-1320301	N_Shelf							TRUE
MAFK	cg12359001	KDM2B	Docetaxel	GDSC	SCLC	0.731855	0.0320305	31	7	7p22.3	1543291	NM_002360	5'UTR	chr7:1575736-1575993	S_Shore			TRUE	7:1542920-1544949	7:1576442-1576863	Promoter_Associated_Cell_type_specific
MAFK	cg16622899	KDM2B	Refametinib	GDSC	SCLC	0.791324	0.0109903	30	7	7p22.3	1543529	NM_002360	5'UTR	chr7:1575736-1575993	S_Shore			TRUE	7:1542920-1544949
MAFK	cg03331514	KDM2B	Refametinib	GDSC	SCLC	0.785984	0.0126341	30	7	7p22.3	1543542	NM_002360	5'UTR	chr7:1575736-1575993	S_Shore			TRUE	7:1542920-1544949
MAFK	cg12359001	KDM2B	Refametinib	GDSC	SCLC	0.757063	0.0232239	30	7	7p22.3	1543291	NM_002360	5'UTR	chr7:1575736-1575993	S_Shore			TRUE	7:1542920-1544949	7:1576442-1576863	Promoter_Associated_Cell_type_specific
MAP3K14	cg18700940	CBX2	GSK1070916	GDSC	SAR	-0.797692	0.0257074	25	17	17q21.31	40726882	NM_003954	5'UTR				DMR	TRUE		17:43370523-43371474	Promoter_Associated_Cell_type_specific	TRUE
MAP3K4	cg27588356	SETDB1	NG-25	GDSC	MATUREBCELLLYMPHOMA	-0.812261	0.00990436	28	6	6q26	161379561	NM_006724;NM_005922	Body;Body					TRUE
MAPRE3	cg07495389	CBX2	Trametinib	GDSC	BREAST	0.674696	0.0294591	39	2	2p23.3	27087376	NM_012326	5'UTR					TRUE				TRUE
ME3	cg19918734	CBX2	Refametinib	GDSC	NSCLC	0.500193	0.0153984	92	11	11q14.2	86021579	NM_006680;NM_001161586;NM_001014811	Body;Body;Body					TRUE		11:86343402-86344229	Unclassified_Cell_type_specific	TRUE
MED1	cg10371155	TET3;CBX2	Gemcitabine	GDSC	THCA	0.975758	0.0232239	10	17	17q12	34814627	NM_004774	3'UTR	chr17:37557366-37558982	S_Shelf		RDMR					TRUE
MED1	cg10371155	TET3;CBX2	Tipifarnib	GDSC	THCA	0.975758	0.0232239	10	17	17q12	34814627	NM_004774	3'UTR	chr17:37557366-37558982	S_Shelf		RDMR					TRUE
MEGF6	cg18024358	ZBTB38;TET3	VNLG/124	GDSC	SAR	-0.801383	0.0373206	23	1	1p36.32	3410675	NM_001409	Body					TRUE	1:3410675-3410767
MEGF6	cg21156590	ZBTB38;TET3	VNLG/124	GDSC	SAR	-0.786561	0.0482571	23	1	1p36.32	3410708	NM_001409	Body					TRUE	1:3410675-3410767
MET	cg11056055	TET3	Trametinib	GDSC	BREAST	0.704049	0.0170574	39	7	7q31.2	116143974	NM_001127500;NM_000245	Body;Body					TRUE				TRUE
MFAP2	cg12695612	TET3	Refametinib	GDSC	BREAST	0.703752	0.0157943	40	1	1p36.13	17180679	NM_002403;NM_001135247;NM_017459;NM_001135248	TSS1500;TSS200;TSS200;TSS1500	chr1:17306551-17307363	S_Shore
MFAP2	cg12695612	TET3	Trametinib	GDSC	BREAST	0.651619	0.044135	39	1	1p36.13	17180679	NM_002403;NM_001135247;NM_017459;NM_001135248	TSS1500;TSS200;TSS200;TSS1500	chr1:17306551-17307363	S_Shore
MGC27382	cg10435609	SETDB1	Refametinib	GDSC	NSCLC	0.508978	0.0116195	92	1	1p31.1	78577908	NR_027310	Body					TRUE
MLF1	cg23065100	CSNK1E	Bleomycin (50 uM)	GDSC	BREAST	-0.70122	0.0138649	41	3	3q25.32	159771389	NM_022443;NM_001130156;NM_001130157	TSS1500;TSS1500;TSS1500	chr3:158288800-158289271	N_Shore				3:159771374-159771951	3:158288680-158289573	Promoter_Associated
MOBKL2A	cg21876918	APOBEC3G;APOBEC3C	SB52334	GDSC	STAD	-0.897059	0.0221425	17	19	19p13.3	2036483	NM_130807	5'UTR			low-CpG:2036238-2036509				19:2085140-2085706	Promoter_Associated	TRUE
MVP	cg09010156	ZBTB38	Bosutinib	GDSC	RCC	0.963636	0.0262159	11	16	16p11.2	29743712	NM_017458;NM_005115	5'UTR;5'UTR
MYH16	cg14606858	CBX2	Refametinib	GDSC	BREAST	0.656098	0.0373206	40	7	7q22.1	98709705	NR_002147	Body					TRUE				TRUE
MYH16	cg14606858	CBX2	Trametinib	GDSC	BREAST	0.66498	0.0357224	39	7	7q22.1	98709705	NR_002147	Body					TRUE				TRUE
MYLK	cg17787502	TET3;CBX2	Refametinib	GDSC	NSCLC	0.508176	0.0116918	92	3	3q21.1	124935684	NM_053028;NM_053025;NM_053027;NM_053026	Body;Body;Body;Body					TRUE				TRUE
MYO1E	cg08423142	TET3	GSK1070916	GDSC	SAR	-0.806154	0.0230849	25	15	15q22.2	57375914	NM_004998	Body					TRUE
MYO1E	cg08423142	TET3	VNLG/124	GDSC	SAR	-0.795455	0.0426702	23	15	15q22.2	57375914	NM_004998	Body					TRUE
MYOF	cg18082515	KDM2B;SETDB1	Amuvatinib	GDSC	SAR	-0.86087	0.00738226	24	10	10q23.33	95187116	NM_133337;NM_013451	Body;Body					TRUE				TRUE
MYOF	cg18082515	KDM2B;SETDB1	GSK1070916	GDSC	SAR	-0.811538	0.020345	25	10	10q23.33	95187116	NM_133337;NM_013451	Body;Body					TRUE				TRUE
MYOF	cg26808637	TET3;SETDB1	MPS-1-IN-1	GDSC	SCLC	0.691511	0.0477669	33	10	10q23.33	95218640	NM_133337;NM_013451	Body;Body					TRUE				TRUE
NAA25	cg18700744	TET1;KDM2B;CBX2;SETDB1	Refametinib	GDSC	NSCLC	0.52812	0.00738226	92	12	12q24.13	111018942	NM_024953	Body					TRUE				TRUE
NCKAP5	cg02715592	SMUG1	AZD7762	GDSC	BREAST	-0.788051	0.0036594	37	2	2q21.2	134042343	NM_207363;NM_207481;NM_207481;NM_207363	1stExon;1stExon;5'UTR;5'UTR
NCKAP5	cg02715592	SMUG1	Bleomycin (50 uM)	GDSC	BREAST	-0.693902	0.0166959	41	2	2q21.2	134042343	NM_207363;NM_207481;NM_207481;NM_207363	1stExon;1stExon;5'UTR;5'UTR
NDRG1	cg16001384	ZBTB38;TET3;DNMT3A;SETDB1	Refametinib	GDSC	NSCLC	0.537891	0.00641297	92	8	8q24.22	134375983	NM_001135242;NM_006096	5'UTR;5'UTR	chr8:134308328-134310145	N_Shore			TRUE				TRUE
NEURL3	cg02233149	KDM2B;CBX2	Obatoclax Mesylate	GDSC	CLLE	-0.963636	0.044135	10	2	2q11.2	96534970	NR_026875	Body	chr2:97173851-97174485	N_Shelf							TRUE
NF1	cg14557268	SETDB1	BMS-345541	GDSC	SAR	-0.766154	0.0467924	25	17	17q11.2	26620822	NM_001042492;NM_000267	Body;Body					TRUE				TRUE
NFIC	cg03281139	TET3	Quizartinib	GDSC	SAR	-0.827826	0.0173146	24	19	19p13.3	3402135	NM_005597;NM_205843	Body;Body	chr19:3452458-3452738	N_Shore			TRUE				TRUE
NFIC	cg03281139	TET3	Trametinib	GDSC	BREAST	0.647976	0.0474015	39	19	19p13.3	3402135	NM_005597;NM_205843	Body;Body	chr19:3452458-3452738	N_Shore			TRUE				TRUE
NFIC	cg03281139	TET3	VNLG/124	GDSC	SAR	-0.868577	0.00738226	23	19	19p13.3	3402135	NM_005597;NM_205843	Body;Body	chr19:3452458-3452738	N_Shore			TRUE				TRUE
NFIL3	cg14193653	SETDB1	S-Trityl-L-cysteine	GDSC	MM	-0.990909	0.00309622	11	9	9q22.31	93218689	NM_005384	5'UTR					TRUE
NGEF	cg06735243	CBX2	Refametinib	GDSC	BREAST	0.712758	0.0121577	40	2	2q37.1	233474902	NM_019850;NM_001114090	Body;Body	chr2:233765849-233766119	S_Shore			TRUE				TRUE
NMT1	cg05349016	TET3;KDM2B;SETDB1	Amuvatinib	GDSC	SAR	-0.786957	0.0397972	24	17	17q21.31	40525869	NM_021079	Body					TRUE				TRUE
NNMT	cg09632136	TET3	Avagacestat	GDSC	CLLE	-0.928571	0.0386693	13	11	11q23.2	113670871	NM_006169	TSS1500
NOLC1	cg16657244	KDM2B;CBX2;SETDB1	Trametinib	GDSC	BREAST	0.687045	0.0232239	39	10	10q24.32	103901582	NM_004741	TSS1500	chr10:103911696-103912546	N_Shore					10:103911501-103912622	Promoter_Associated
NOS1AP	cg23920016	CBX2	Selumetinib	GDSC	UCEC	0.987879	0.00738226	10	1	1q23.3	160373456	NM_014697;NM_001164757	Body;Body					TRUE
NPFFR1	cg13585930	CBX2	Quizartinib	GDSC	SAR	-0.823478	0.0197489	24	10	10q22.1	71697363	NM_022146	TSS1500									TRUE
NRP1	cg25763127	CBX2	Obatoclax Mesylate	GDSC	CLLE	-0.963636	0.044135	10	10	10p11.22	33567269	NM_001024628;NM_003873;NM_001024629	Body;Body;Body					TRUE				TRUE
NSMCE1	cg02115302	APOBEC1	PI-103	GDSC	COAD/READ	-0.711538	0.0153984	39	16	16p12.1	27145220	NM_145080	Body						16:27145157-27145584
NT5E	cg06516476	CBX2;SETDB1	Refametinib	GDSC	NSCLC	0.511629	0.0109705	92	6	6q14.3	86231303	NM_002526	Body					TRUE				TRUE
NTM	cg08214060	ZBTB38	YM201636	GDSC	NB	-0.963636	0.044135	10	11	11q25	131612744	NM_001144059;NM_001048209;NM_001144058;NM_016522	Body;Body;Body;Body						11:131612606-131612745
NXN	cg07494499	KDM2B	CCT007093	GDSC	CLLE	-0.923077	0.044135	13	17	17p13.3	783767	NM_022463	Body				CDMR					TRUE
NXN	cg07494499	KDM2B	GSK1904529A	GDSC	CLLE	-0.963636	0.044135	10	17	17p13.3	783767	NM_022463	Body				CDMR					TRUE
OCLN	cg13744194	APOBEC3C	Olaparib	GDSC	COAD/READ	-0.656473	0.0371822	40	5	5q13.2	68823843	NM_002538	TSS200	chr5:68788151-68789823	N_Shore				5:68823843-68825565
OSBPL10	cg24391989	SETDB1	Vinorelbine	GDSC	CLLE	-0.975758	0.0232239	10	3	3p23	31985660	NM_017784	Body					TRUE				TRUE
OXSR1	cg14989661	SETDB1	BX-912	GDSC	MM	0.954545	0.0395221	11	3	3p22.2	38191358	NM_005109	Body					TRUE		3:38216231-38216443	Unclassified_Cell_type_specific
OXSR1	cg14989661	SETDB1	Ponatinib	GDSC	MM	0.954545	0.0395221	11	3	3p22.2	38191358	NM_005109	Body					TRUE		3:38216231-38216443	Unclassified_Cell_type_specific
PANX1	cg15542639	CBX2	Refametinib	GDSC	BREAST	0.643715	0.0445615	40	11	11q21	93524902	NM_015368	Body					TRUE				TRUE
PARD3	cg15645287	TET3	Refametinib	GDSC	NSCLC	0.575251	0.00246294	92	10	10p11.21	34609558	NM_019619	Body					TRUE				TRUE
PARD3	cg10447404	TET3;CBX2	Refametinib	GDSC	NSCLC	0.529723	0.00738226	92	10	10p11.21	34855785	NM_019619	Body					TRUE
PARD3	cg10447404	TET3;CBX2	Refametinib	GDSC	SCLC	0.718354	0.0460009	30	10	10p11.21	34855785	NM_019619	Body					TRUE
PARD3	cg15645287	TET3	Trametinib	GDSC	NSCLC	0.566547	0.0036594	90	10	10p11.21	34609558	NM_019619	Body					TRUE				TRUE
PARD3	cg10447404	TET3;CBX2	Trametinib	GDSC	BREAST	0.647571	0.0477669	39	10	10p11.21	34855785	NM_019619	Body					TRUE
PBRM1	cg26558862	TET3;SETDB1	Quizartinib	GDSC	SAR	-0.881739	0.00542029	24	3	3p21.1	52679687	NM_181042;NM_018313;NM_018165	Body;Body;Body					TRUE				TRUE
PBRM1	cg26558862	TET3;SETDB1	VNLG/124	GDSC	SAR	-0.833004	0.0199046	23	3	3p21.1	52679687	NM_181042;NM_018313;NM_018165	Body;Body;Body					TRUE				TRUE
PCCA	cg01165817	ZBTB38;CBX2	KIN001-266	GDSC	THCA	0.963636	0.044135	10	13	13q32.3	99884490	NM_001127692;NM_000282	Body;Body					TRUE				TRUE
PDCD1LG2	cg14440664	TET3;SETDB1	Doxorubicin	GDSC	CLLE	-0.963636	0.044135	10	9	9p24.1	5499642	NM_025239	TSS1500									TRUE
PFDN1	cg24067652	TET3	Foretinib	GDSC	SCLC	0.705214	0.0386693	33	5	5q31.3	139606320	NM_002622	Body					TRUE		5:139625612-139626161	Unclassified_Cell_type_specific
PFDN1	cg24067652	TET3	Trametinib	GDSC	BREAST	0.653239	0.044135	39	5	5q31.3	139606320	NM_002622	Body					TRUE		5:139625612-139626161	Unclassified_Cell_type_specific
PFDN2	cg23895096	KDM2B;CBX2	Refametinib	GDSC	BREAST	0.669418	0.0289065	40	1	1q23.3	159351757	NM_012394	Body	chr1:161087722-161088112	N_Shelf							TRUE
PFDN2	cg23895096	KDM2B;CBX2	Trametinib	GDSC	BREAST	0.65668	0.0423486	39	1	1q23.3	159351757	NM_012394	Body	chr1:161087722-161088112	N_Shelf							TRUE
PFKP	cg24754223	CBX2	AR-42	GDSC	HNSC	0.891176	0.0349346	16	10	10p15.2	3123556	NM_002627	Body					TRUE				TRUE
PGM3	cg14152974	ZBTB38;TET3;SETDB1	THZ-2-102-1	GDSC	HNSC	0.891176	0.0349346	16	6	6q14.2	83949992	NM_015599	Body					TRUE
PHC2	cg09126995	SETDB1	Refametinib	GDSC	BREAST	0.704503	0.0153984	40	1	1p35.1	33586593	NM_004427;NM_198040	5'UTR;Body	chr1:33814783-33815770	N_Shore		RDMR
PHC2	cg09126995	SETDB1	Selumetinib	GDSC	BREAST	0.682927	0.0232239	40	1	1p35.1	33586593	NM_004427;NM_198040	5'UTR;Body	chr1:33814783-33815770	N_Shore		RDMR
PHC2	cg09126995	SETDB1	Trametinib	GDSC	BREAST	0.759717	0.00552022	39	1	1p35.1	33586593	NM_004427;NM_198040	5'UTR;Body	chr1:33814783-33815770	N_Shore		RDMR
PICALM	cg01120308	CBX2	ZG-10	GDSC	SCLC	-0.920879	0.0324781	14	11	11q14.2	85458619	NM_001008660;NM_007166	TSS1500;TSS1500	chr11:85779725-85780397	S_Shore					11:85780951-85781163	Promoter_Associated
PINX1	cg16337566	KDM2B;CBX2;SETDB1	MPS-1-IN-1	GDSC	SCLC	0.738971	0.0207652	33	8	8p23.1	10694924	NM_017884	Body					TRUE				TRUE
PKD1L1	cg26541218	KDM2B;SETDB1	KIN001-270	GDSC	STAD	-0.887255	0.0272814	17	7	7p12.3	47792912	NM_138295	Body					TRUE				TRUE
PKM2	cg22234930	CBX2	Trametinib	GDSC	BREAST	0.654251	0.044135	39	15	15q23	70306793	NM_182470;NM_002654;NM_182471	5'UTR;5'UTR;5'UTR	chr15:72522131-72524238	N_Shelf		RDMR			15:72518461-72519760	Promoter_Associated
PLAC1	cg10061736	CBX2	RO-3306	GDSC	MEL	0.799658	0.0211935	26	X	Xq26.3	133584211	NM_021796	5'UTR					TRUE		X:133756393-133756586	Unclassified_Cell_type_specific	TRUE
PLAT	cg09920804	TET3;TDG;CBX2;SETDB1	Refametinib	GDSC	NSCLC	0.53951	0.00617128	92	8	8p11.21	42173151	NM_033011;NM_000930	5'UTR;5'UTR				DMR	TRUE				TRUE
PLEC1	cg03958308	KDM2B;CBX2	Bleomycin (50 uM)	GDSC	GLIOMA	0.745601	0.0211967	32	8	8q24.3	145086977	NM_201378;NM_201382;NM_201381;NM_000445;NM_201384;NM_201380;NM_201383;NM_201379	Body;Body;Body;Body;TSS1500;Body;Body;Body	chr8:145016417-145016916	N_Shore			TRUE		8:145014934-145015432	Promoter_Associated
PLEKHG7	cg02394249	TET3;DNMT3A;SETDB1	VNLG/124	GDSC	SAR	-0.790514	0.044135	23	12	12q22	91664209	NM_001004330	Body					TRUE				TRUE
PLS3	cg11824101	KDM2B	Embelin	GDSC	GLIOMA	0.792339	0.00822784	31	X	Xq23	114700904	NM_005032	TSS1500	chrX:114795414-114796228	N_Shore					X:114794620-114794673	Unclassified_Cell_type_specific
PPM1H	cg01097897	TET3	Amuvatinib	GDSC	SAR	-0.81913	0.0212316	24	12	12q14.1	61383531	NM_020700	Body					TRUE
PPM1H	cg01097897	TET3	RO-3306	GDSC	MEL	0.76547	0.0403135	26	12	12q14.1	61383531	NM_020700	Body					TRUE
PPTC7	cg08752433	EHMT2	Refametinib	GDSC	BREAST	0.666417	0.0305918	40	12	12q24.11	109500949	NM_139283	Body	chr12:111020507-111021192	N_Shelf
PRDM10	cg15358855	CBX2;SETDB1	GW-2580	GDSC	THCA	0.975758	0.0232239	10	11	11q24.3	129335447	NM_199437;NM_020228	Body;Body					TRUE				TRUE
PRDM10	cg15358855	CBX2;SETDB1	Linifanib	GDSC	THCA	0.975758	0.0232239	10	11	11q24.3	129335447	NM_199437;NM_020228	Body;Body					TRUE				TRUE
PRDM10	cg15358855	CBX2;SETDB1	OSI-930	GDSC	THCA	0.975758	0.0232239	10	11	11q24.3	129335447	NM_199437;NM_020228	Body;Body					TRUE				TRUE
PRDM10	cg15358855	CBX2;SETDB1	Selumetinib	GDSC	NSCLC	0.505375	0.0138649	91	11	11q24.3	129335447	NM_199437;NM_020228	Body;Body					TRUE				TRUE
PRDM10	cg15358855	CBX2;SETDB1	Trametinib	GDSC	NSCLC	0.51239	0.0139111	88	11	11q24.3	129335447	NM_199437;NM_020228	Body;Body					TRUE				TRUE
PRDM10	cg15358855	CBX2;SETDB1	Trametinib	GDSC	BREAST	0.666937	0.0348783	39	11	11q24.3	129335447	NM_199437;NM_020228	Body;Body					TRUE				TRUE
PROC	cg01312997	BCAT1	Daporinad	GDSC	GLIOMA	-0.758431	0.0166959	32	2	2q14.3	127897116	NM_000312	Body	chr2:128180294-128181381	Island			TRUE	2:127896747-127897841	2:128180192-128181478	Unclassified_Cell_type_specific	TRUE
PRR7	cg14098951	TET3	Refametinib	GDSC	BREAST	0.678987	0.0232239	40	5	5q35.3	176807726	NM_030567	5'UTR	chr5:176873349-176874737	S_Shore					5:176875016-176875198	Unclassified
PRR7	cg14098951	TET3	Tanespimycin	GDSC	MATUREBCELLLYMPHOMA	0.724583	0.0439878	30	5	5q35.3	176807726	NM_030567	5'UTR	chr5:176873349-176874737	S_Shore					5:176875016-176875198	Unclassified
PRR7	cg14098951	TET3	Trametinib	GDSC	BREAST	0.697976	0.0197489	39	5	5q35.3	176807726	NM_030567	5'UTR	chr5:176873349-176874737	S_Shore					5:176875016-176875198	Unclassified
PSMB7	cg13551141	CBX2;SETDB1	EHT-1864	GDSC	BREAST	-0.668668	0.0290658	40	9	9q33.3	126195008	NM_002799	Body					TRUE		9:127154989-127155738	Unclassified_Cell_type_specific	TRUE
PSMB7	cg13551141	CBX2;SETDB1	XMD14-99	GDSC	THCA	0.963636	0.044135	10	9	9q33.3	126195008	NM_002799	Body					TRUE		9:127154989-127155738	Unclassified_Cell_type_specific	TRUE
PTPN22	cg00916635	APOBEC3G	Dabrafenib	GDSC	OVARIAN	0.758242	0.0386693	27	1	1p13.2	114215835	NM_012411;NM_012411;NM_015967;NM_015967	5'UTR;1stExon;5'UTR;1stExon					TRUE		1:114414133-114414623	Promoter_Associated
PTPRH	cg07097098	KDM2B	Piperlongumine	GDSC	EC	0.841117	0.0166959	23	19	19q13.42	60413450	NM_002842;NM_001161440	TSS1500;TSS1500
PTPRK	cg27182510	SETDB1	NSC-207895	GDSC	ALL	-0.963636	0.044135	10	6	6q22.33	128872049	NM_002844;NM_001135648	Body;Body					TRUE				TRUE
PTRF	cg14070162	SETDB1	SL0101	GDSC	MEL	0.767521	0.039091	26	17	17q21.31	37829108	NM_012232	TSS1500	chr17:40573740-40575526	S_Shore
PTTG1IP	cg05533615	KDM2B	5-Fluorouracil	GDSC	MATUREBCELLLYMPHOMA	0.764957	0.0341385	27	21	21q22.3	45116296	NM_004339	Body	chr21:46292709-46294744	N_Shore		RDMR
PTTG1IP	cg22434923	TET3;KDM2B;CBX2;SETDB1	Amuvatinib	GDSC	SAR	-0.848696	0.010047	24	21	21q22.3	45114349	NM_004339	Body	chr21:46292709-46294744	N_Shelf							TRUE
PTTG1IP	cg05533615	KDM2B	Elesclomol	GDSC	COAD/READ	-0.680112	0.044135	35	21	21q22.3	45116296	NM_004339	Body	chr21:46292709-46294744	N_Shore		RDMR
PTTG1IP	cg22434923	TET3;KDM2B;CBX2;SETDB1	TPCA-1	GDSC	SAR	-0.790435	0.0373206	24	21	21q22.3	45114349	NM_004339	Body	chr21:46292709-46294744	N_Shelf							TRUE
PTTG1IP	cg22434923	TET3;KDM2B;CBX2;SETDB1	VNLG/124	GDSC	SAR	-0.816206	0.0272814	23	21	21q22.3	45114349	NM_004339	Body	chr21:46292709-46294744	N_Shelf							TRUE
RARRES1	cg14986890	TET3;SETDB1	Trametinib	GDSC	BREAST	0.656275	0.0426702	39	3	3q25.33	159910329	NM_206963;NM_002888	Body;Body					TRUE				TRUE
RASA3	cg11288831	CBX2	Belinostat	GDSC	HNSC	0.876471	0.0479761	16	13	13q34	113898933	NM_007368	Body	chr13:114879041-114879530	S_Shore			TRUE	13:113898809-113899019			TRUE
RASA3	cg11288831	CBX2	SNX-2112	GDSC	HNSC	0.882353	0.044135	16	13	13q34	113898933	NM_007368	Body	chr13:114879041-114879530	S_Shore			TRUE	13:113898809-113899019			TRUE
RASA3	cg15972148	CBX2	XMD15-27	GDSC	STAD	-0.889706	0.0253442	17	13	13q34	113898991	NM_007368	Body	chr13:114879041-114879530	S_Shore			TRUE	13:113898809-113899019			TRUE
RASA3	cg16046375	CBX4;CBX2	XMD15-27	GDSC	STAD	-0.872549	0.0395221	17	13	13q34	113899121	NM_007368	Body	chr13:114879041-114879530	S_Shore			TRUE	13:113899121-113899362			TRUE
RCAN1	cg05056497	TET3;SETDB1	FR-180204	GDSC	MEL	0.740156	0.0324022	30	21	21q22.12	34821318	NM_203417;NM_004414;NM_203418	5'UTR;Body;TSS200									TRUE
RCAN1	cg05156137	TET3	Genentech Cpd 10	GDSC	SAR	-0.776154	0.0398652	25	21	21q22.12	34820845	NM_203417;NM_004414;NM_203418	5'UTR;Body;1stExon					TRUE				TRUE
RCAN1	cg05156137	TET3	GSK1070916	GDSC	SAR	-0.778462	0.0386693	25	21	21q22.12	34820845	NM_203417;NM_004414;NM_203418	5'UTR;Body;1stExon					TRUE				TRUE
RGS20	cg10299383	SETDB1	CGP-60474	GDSC	LAML	0.847368	0.0389146	19	8	8q11.23	54961288	NM_170587;NM_003702	Body;Body	chr8:54791845-54795141	S_Shelf							TRUE
RGS20	cg10299383	SETDB1	Sunitinib	GDSC	LAML	0.849123	0.0373206	19	8	8q11.23	54961288	NM_170587;NM_003702	Body;Body	chr8:54791845-54795141	S_Shelf							TRUE
RHOT1	cg06674117	SETDB1	MPS-1-IN-1	GDSC	SCLC	0.736297	0.0218545	33	17	17q11.2	27512996	NM_001033568;NM_018307;NM_001033566	Body;Body;Body					TRUE				TRUE
RHOT1	cg06674117	SETDB1	Refametinib	GDSC	SCLC	0.729032	0.0395221	30	17	17q11.2	27512996	NM_001033568;NM_018307;NM_001033566	Body;Body;Body					TRUE				TRUE
RNASEN	cg15827285	KDM2B;SETDB1	Refametinib	GDSC	BREAST	0.644841	0.044135	40	5	5p13.3	31444335	NM_013235;NM_001100412	Body;Body					TRUE
RNASEN	cg15827285	KDM2B;SETDB1	Trametinib	GDSC	BREAST	0.667409	0.0345067	39	5	5p13.3	31444335	NM_013235;NM_001100412	Body;Body					TRUE
RNF121	cg06363692	KDM2B;SETDB1	NG-25	GDSC	SCLC	0.733957	0.0232239	33	11	11q13.4	71334073	NM_018320;NR_024148;NR_024147	Body;Body;Body					TRUE
RNF145	cg16608498	TET3	Refametinib	GDSC	SCLC	0.793103	0.0105441	30	5	5q33.3	158544710	NM_144726	Body					TRUE		5:158612027-158612236	Gene_Associated_Cell_type_specific
RPTOR	cg04470054	CBX2	Amuvatinib	GDSC	SAR	-0.793913	0.0349346	24	17	17q25.3	76445067	NM_001163034;NM_020761	Body;Body	chr17:78831505-78831864	N_Shore			TRUE		17:78830300-78831041	Unclassified	TRUE
RPTOR	cg04470054	CBX2	SB52334	GDSC	SAR	-0.802609	0.0290658	24	17	17q25.3	76445067	NM_001163034;NM_020761	Body;Body	chr17:78831505-78831864	N_Shore			TRUE		17:78830300-78831041	Unclassified	TRUE
RPTOR	cg04470054	CBX2	VNLG/124	GDSC	SAR	-0.8083	0.0327395	23	17	17q25.3	76445067	NM_001163034;NM_020761	Body;Body	chr17:78831505-78831864	N_Shore			TRUE		17:78830300-78831041	Unclassified	TRUE
RSU1	cg04851617	DNMT1	XMD15-27	GDSC	BLADDER	-0.886481	0.0211935	18	10	10p13	16724778	NM_152724;NM_012425	Body;Body					TRUE
RXRB	cg13784283	TET2	Mitomycin-C	GDSC	HNSC	-0.888235	0.0373206	16	6	6p21.32	33271605	NM_021976	Body	chr6:33159991-33160263	S_Shelf
RXRB	cg13784283	TET2	WHI-P97	GDSC	BLADDER	-0.872033	0.0290658	18	6	6p21.32	33271605	NM_021976	Body	chr6:33159991-33160263	S_Shelf
S100A10	cg06698332	KDM2B;SETDB1	Amuvatinib	GDSC	SAR	-0.810435	0.0239889	24	1	1q21.3	150234073	NM_002966	TSS1500	chr1:151965657-151966387	S_Shore
S100A2	cg19907725	KDM2B;SETDB1	CP466722	GDSC	SAR	-0.793077	0.0285779	25	1	1q21.3	151806021	NM_005978	TSS1500					TRUE		1:153538913-153539478	Unclassified
S100A2	cg19907725	KDM2B;SETDB1	GSK1070916	GDSC	SAR	-0.807692	0.0220133	25	1	1q21.3	151806021	NM_005978	TSS1500					TRUE		1:153538913-153539478	Unclassified
S100A2	cg19907725	KDM2B;SETDB1	SB52334	GDSC	SAR	-0.809565	0.0246049	24	1	1q21.3	151806021	NM_005978	TSS1500					TRUE		1:153538913-153539478	Unclassified
S100A2	cg19907725	KDM2B;SETDB1	VNLG/124	GDSC	SAR	-0.816206	0.0272814	23	1	1q21.3	151806021	NM_005978	TSS1500					TRUE		1:153538913-153539478	Unclassified
S100A3	cg09680007	ZBTB38;TET3	Amuvatinib	GDSC	SAR	-0.784348	0.0426702	24	1	1q21.3	151788533	NM_002960	TSS200
S100A3	cg09680007	ZBTB38;TET3	VNLG/124	GDSC	SAR	-0.793478	0.044135	23	1	1q21.3	151788533	NM_002960	TSS200
SALL2	cg12037994	CBX1	OSU-03012	GDSC	CLLE	-0.963636	0.044135	10	14	14q11.2	21061095	NM_005407	Body				CDMR	TRUE
SAP30BP	cg18563987	KDM2B;APOBEC3C	I-BET-762	GDSC	NB	0.975758	0.0232239	10	17	17q25.1	71208104	NM_013260	Body					TRUE				TRUE
SAP30BP	cg18563987	KDM2B;APOBEC3C	PD0325901	GDSC	BREAST	0.683499	0.0330549	37	17	17q25.1	71208104	NM_013260	Body					TRUE				TRUE
SAP30BP	cg18563987	KDM2B;APOBEC3C	Refametinib	GDSC	BREAST	0.712195	0.0124472	40	17	17q25.1	71208104	NM_013260	Body					TRUE				TRUE
SAP30BP	cg18563987	KDM2B;APOBEC3C	Trametinib	GDSC	BREAST	0.676113	0.0289065	39	17	17q25.1	71208104	NM_013260	Body					TRUE				TRUE
SCIN	cg05842260	TET3	Dacinostat	GDSC	CLLE	-0.963636	0.044135	10	7	7p21.3	12595093	NM_001112706;NM_033128	Body;TSS1500
SCIN	cg26566660	APOBEC1	Elesclomol	GDSC	COAD/READ	-0.694958	0.0349346	35	7	7p21.3	12577358	NM_001112706	Body	chr7:12610165-12610834	Island			TRUE	7:12576691-12577537
SCIN	cg05842260	TET3	PI-103	GDSC	EC	0.809289	0.0323134	23	7	7p21.3	12595093	NM_001112706;NM_033128	Body;TSS1500
SCOC	cg04761746	CBX2	Refametinib	GDSC	NSCLC	0.503044	0.0138649	92	4	4q31.1	141397206	NM_032547	TSS1500	chr4:141173834-141174567	S_Shelf							TRUE
SEPT9	cg08564487	TET3	Refametinib	GDSC	BREAST	0.716323	0.0109903	40	17	17q25.2	72831346	NM_001113492;NM_001113491;NM_006640	5'UTR;Body;Body						17:72831297-72831793	17:75319637-75320175	Gene_Associated_Cell_type_specific	TRUE
SGK2	cg04420889	APOBEC1	Elesclomol	GDSC	COAD/READ	-0.706723	0.0275704	35	20	20q13.12	41620517	NM_170693	TSS1500
SGMS2	cg17108430	KDM2B	Amuvatinib	GDSC	SAR	-0.786087	0.0408089	24	4	4q25	108965006	NM_001136258	TSS200	chr4:108745829-108746535	N_Shore		RDMR		4:108964939-108966003
SGMS2	cg17108430	KDM2B	CP724714	GDSC	THCA	0.963636	0.044135	10	4	4q25	108965006	NM_001136258	TSS200	chr4:108745829-108746535	N_Shore		RDMR		4:108964939-108966003
SH2B3	cg02298094	APOBEC3G	Refametinib	GDSC	BREAST	0.681426	0.0232239	40	12	12q24.12	110329059	NM_005475	5'UTR	chr12:111842938-111844392	S_Shore		DMR
SH3BP4	cg16167060	KDM2B	TL-1-85	GDSC	MATUREBCELLLYMPHOMA	-0.756979	0.0330549	28	2	2q37.2	235599684	NM_014521	5'UTR					TRUE				TRUE
SH3GL1	cg08418670	CBX2	Trametinib	GDSC	BREAST	0.652834	0.044135	39	19	19p13.3	4325567	NM_003025	Body	chr19:4371729-4371952	S_Shelf		RDMR					TRUE
SH3GL1	cg08418670	CBX2	VNLG/124	GDSC	SAR	-0.841897	0.0166959	23	19	19p13.3	4325567	NM_003025	Body	chr19:4371729-4371952	S_Shelf		RDMR					TRUE
SH3RF2	cg05696969	CBX2	Refametinib	GDSC	BREAST	0.676923	0.0243852	40	5	5q32	145306421	NM_152550	Body					TRUE		5:145326169-145326282	Unclassified_Cell_type_specific
SH3RF2	cg05696969	CBX2	Trametinib	GDSC	BREAST	0.717814	0.0126341	39	5	5q32	145306421	NM_152550	Body					TRUE		5:145326169-145326282	Unclassified_Cell_type_specific
SKI	cg24377150	APOBEC1	Bleomycin (50 uM)	GDSC	BREAST	-0.710279	0.0109903	41	1	1p36.33	2169793	NM_003036	Body					TRUE	1:2169726-2169903			TRUE
SKI	cg24377150	APOBEC1	Elesclomol	GDSC	COAD/READ	-0.688235	0.0395221	35	1	1p36.33	2169793	NM_003036	Body					TRUE	1:2169726-2169903			TRUE
SKI	cg24377150	APOBEC1	PI-103	GDSC	COAD/READ	-0.647571	0.0477669	39	1	1p36.33	2169793	NM_003036	Body					TRUE	1:2169726-2169903			TRUE
SLC25A22	cg10970251	APOBEC3G	PD173074	GDSC	HNSC	-0.937063	0.044135	12	11	11p15.5	786421	NM_024698	TSS1500	chr11:797640-798544	N_Shore		RDMR	TRUE		11:795816-796996	Promoter_Associated
SLC26A1;IDUA	cg16817180	KDM2B	GSK1070916	GDSC	SAR	-0.767692	0.044781	25	4	4p16.3	971485	NM_000203;NM_213613;NM_134425;NM_022042	Body;3'UTR;Body;3'UTR	chr4:981480-981704	Island				4:970604-971688
SLC39A11	cg16434331	KDM2B;SETDB1	Refametinib	GDSC	NSCLC	0.502489	0.0139111	92	17	17q24.3	68224135	NM_001159770;NM_139177	Body;Body					TRUE				TRUE
SLC4A11	cg21307155	CBX2	Belinostat	GDSC	ALL	-0.963636	0.044135	10	20	20p13	3164740	NM_032034	Body	chr20:3218578-3220930	N_Shore							TRUE
SLC4A11	cg21307155	CBX2	Refametinib	GDSC	NSCLC	0.508762	0.0116195	92	20	20p13	3164740	NM_032034	Body	chr20:3218578-3220930	N_Shore							TRUE
SLC5A10;FAM83G	cg05508862	KDM2B	Refametinib	GDSC	BREAST	0.663415	0.0327395	40	17	17p11.2	18826162	NM_001042450;NM_001039999;NM_152351	Body;Body;Body					TRUE		17:18885373-18885614	Unclassified_Cell_type_specific	TRUE
SLC5A10;FAM83G	cg05508862	KDM2B	Trametinib	GDSC	BREAST	0.72834	0.00980865	39	17	17p11.2	18826162	NM_001042450;NM_001039999;NM_152351	Body;Body;Body					TRUE		17:18885373-18885614	Unclassified_Cell_type_specific	TRUE
SLC5A10;FAM83G	cg05508862	KDM2B	VNLG/124	GDSC	SAR	-0.802372	0.0365887	23	17	17p11.2	18826162	NM_001042450;NM_001039999;NM_152351	Body;Body;Body					TRUE		17:18885373-18885614	Unclassified_Cell_type_specific	TRUE
SLC6A6	cg10586672	KDM2B;SETDB1	DMOG	GDSC	BREAST	0.653659	0.0393614	40	3	3p25.1	14489661	NM_003043;NM_001134367	Body;Body					TRUE				TRUE
SLCO3A1	cg02107844	CBX2	VNLG/124	GDSC	SAR	-0.831028	0.0207652	23	15	15q26.1	90413840	NM_001145044;NM_013272	Body;Body					TRUE				TRUE
SMAD3	cg03480935	KDM2B	Sepantronium bromide	GDSC	COAD/READ	0.702374	0.0205474	38	15	15q22.33	65204914	NM_001145102;NM_005902	TSS200;Body									TRUE
SNX25	cg09373676	SETDB1	Refametinib	GDSC	BREAST	0.667355	0.0299965	40	4	4q35.1	186464237	NM_031953	Body					TRUE				TRUE
SNX25	cg09373676	SETDB1	Trametinib	GDSC	BREAST	0.707895	0.0166848	39	4	4q35.1	186464237	NM_031953	Body					TRUE				TRUE
SP1	cg11606261	CBX2	Refametinib	GDSC	BREAST	0.661351	0.0341708	40	12	12q13.13	52061603	NM_003109;NM_138473	5'UTR;Body	chr12:53774336-53774603	S_Shore		RDMR			12:53775334-53776683	Promoter_Associated
SP1	cg11606261	CBX2	Trametinib	GDSC	BREAST	0.732794	0.00838127	39	12	12q13.13	52061603	NM_003109;NM_138473	5'UTR;Body	chr12:53774336-53774603	S_Shore		RDMR			12:53775334-53776683	Promoter_Associated
SPEG	cg14074251	APOBEC3C	VX-702	GDSC	BLADDER	-0.945055	0.0229073	13	2	2q35	220007360	NM_005876	TSS1500	chr2:220299483-220300243	N_Shore			TRUE				TRUE
SPTLC3	cg16404259	SUV39H2	OSU-03012	GDSC	CLLE	-0.975758	0.0232239	10	20	20p12.1	12936931	NM_018327	TSS1500
SRGAP1	cg01668352	ZBTB38;TET3;CBX2;SETDB1	(5Z)-7-Oxozeaenol	GDSC	BREAST	0.657085	0.042014	39	12	12q14.2	62768864	NM_020762	Body					TRUE				TRUE
SRGAP1	cg01668352	ZBTB38;TET3;CBX2;SETDB1	JW-7-24-1	GDSC	ALL	-0.987879	0.00738226	10	12	12q14.2	62768864	NM_020762	Body					TRUE				TRUE
SRGAP1	cg01668352	ZBTB38;TET3;CBX2;SETDB1	Refametinib	GDSC	BREAST	0.688743	0.0206466	40	12	12q14.2	62768864	NM_020762	Body					TRUE				TRUE
SRGAP1	cg01668352	ZBTB38;TET3;CBX2;SETDB1	Selumetinib	GDSC	BREAST	0.731895	0.00738226	40	12	12q14.2	62768864	NM_020762	Body					TRUE				TRUE
SRGAP1	cg01668352	ZBTB38;TET3;CBX2;SETDB1	Tanespimycin	GDSC	MATUREBCELLLYMPHOMA	0.757063	0.0232239	30	12	12q14.2	62768864	NM_020762	Body					TRUE				TRUE
SRGAP1	cg01668352	ZBTB38;TET3;CBX2;SETDB1	Trametinib	GDSC	BREAST	0.718623	0.0124761	39	12	12q14.2	62768864	NM_020762	Body					TRUE				TRUE
SRPX2	cg02779592	CBX2	Trametinib	GDSC	BREAST	0.653441	0.044135	39	X	Xq22.1	99785790	NM_014467	TSS200
SSBP2	cg14115597	SETDB1	Refametinib	GDSC	BREAST	0.653283	0.0395221	40	5	5q14.1	80958293	NM_012446	Body					TRUE
SSBP2	cg14115597	SETDB1	Trametinib	GDSC	BREAST	0.761336	0.00552022	39	5	5q14.1	80958293	NM_012446	Body					TRUE
SSBP2;RNU5E;RNU5D	cg03577157	SETDB1	Refametinib	GDSC	BREAST	0.670919	0.0278703	40	5	5q14.1	80752019	NR_002754;NM_012446;NR_002755	Body;3'UTR;Body					TRUE
SSBP2;RNU5E;RNU5D	cg03577157	SETDB1	Trametinib	GDSC	BREAST	0.690688	0.0229576	39	5	5q14.1	80752019	NR_002754;NM_012446;NR_002755	Body;3'UTR;Body					TRUE
SSH1	cg19256314	IDH2;KDM2B;SETDB1	Docetaxel	GDSC	SCLC	0.766129	0.0166959	31	12	12q24.11	107751366	NM_001161330;NM_018984	Body;Body					TRUE		12:109226995-109227684	Unclassified_Cell_type_specific	TRUE
SSH1	cg19256314	IDH2;KDM2B;SETDB1	Refametinib	GDSC	SCLC	0.717464	0.0472343	30	12	12q24.11	107751366	NM_001161330;NM_018984	Body;Body					TRUE		12:109226995-109227684	Unclassified_Cell_type_specific	TRUE
SSH1	cg13033858	TET3;CBX2;SETDB1	Trametinib	GDSC	BREAST	0.682794	0.0248944	39	12	12q24.11	107772455	NM_001161330;NM_018984	Body;Body	chr12:109251205-109251586	N_Shelf					12:109247204-109248524	Unclassified	TRUE
ST14	cg22110158	CBX2	Refametinib	GDSC	BREAST	0.699625	0.0166959	40	11	11q24.3	129541752	NM_021978	Body					TRUE				TRUE
ST14	cg22110158	CBX2	Selumetinib	GDSC	BREAST	0.641463	0.0473227	40	11	11q24.3	129541752	NM_021978	Body					TRUE				TRUE
ST14	cg22110158	CBX2	Trametinib	GDSC	BREAST	0.656275	0.0426702	39	11	11q24.3	129541752	NM_021978	Body					TRUE				TRUE
STK40	cg19412669	TET3;SETDB1	Amuvatinib	GDSC	SAR	-0.802609	0.0290658	24	1	1p34.3	36611857	NM_032017	5'UTR					TRUE		1:36839252-36839780	Unclassified
STK40	cg19412669	TET3;SETDB1	Refametinib	GDSC	BREAST	0.654034	0.039091	40	1	1p34.3	36611857	NM_032017	5'UTR					TRUE		1:36839252-36839780	Unclassified
STK40	cg19412669	TET3;SETDB1	Trametinib	GDSC	BREAST	0.672672	0.030835	39	1	1p34.3	36611857	NM_032017	5'UTR					TRUE		1:36839252-36839780	Unclassified
STK40	cg19412669	TET3;SETDB1	VNLG/124	GDSC	SAR	-0.817194	0.0266798	23	1	1p34.3	36611857	NM_032017	5'UTR					TRUE		1:36839252-36839780	Unclassified
STMN1	cg06631999	KDM2B	EHT-1864	GDSC	THCA	0.975758	0.0232239	10	1	1p36.11	26089855	NM_001145454	Body					TRUE
STMN1	cg06631999	KDM2B	Epothilone B	GDSC	CLLE	-0.963636	0.044135	10	1	1p36.11	26089855	NM_001145454	Body					TRUE
SUCLG2	cg07438401	KDM2B	Amuvatinib	GDSC	SAR	-0.788696	0.0389146	24	3	3p14.1	67780747	NM_003848	Body					TRUE				TRUE
SUFU	cg18580385	CBX2	XMD14-99	GDSC	THCA	0.963636	0.044135	10	10	10q24.32	104354508	NM_016169	Body					TRUE				TRUE
SUSD4	cg25466245	CBX2;SETDB1	EHT-1864	GDSC	BREAST	-0.674859	0.0257074	40	1	1q41	221473718	NM_017982	Body				DMR					TRUE
SYTL3	cg03003434	CBX2	Refametinib	GDSC	NSCLC	0.525577	0.00738226	92	6	6q25.3	159061710	NM_001009991	Body					TRUE		6:159141476-159141880	Unclassified_Cell_type_specific	TRUE
TACC2	cg24181174	CBX2	Refametinib	GDSC	NSCLC	0.516453	0.0092716	92	10	10q26.13	123890851	NM_206862;NM_206861	Body;Body					TRUE				TRUE
TBC1D2	cg05369318	DNMT1	PD173074	GDSC	BREAST	-0.673102	0.044135	36	9	9q22.33	100057395	NM_018421	1stExon	chr9:101017382-101018581	Island				9:100057204-100058402	9:101017283-101019522	Promoter_Associated
TBC1D2	cg05369318	DNMT1	Veliparib	GDSC	COAD/READ	-0.753342	0.0161538	33	9	9q22.33	100057395	NM_018421	1stExon	chr9:101017382-101018581	Island				9:100057204-100058402	9:101017283-101019522	Promoter_Associated
TBC1D23	cg15740507	CBX2;SETDB1	Trametinib	GDSC	BREAST	0.676518	0.0285779	39	3	3q12.1	101471266	NM_018309	Body					TRUE
TESC	cg06768361	SETDB1	Cetuximab	GDSC	BREAST	0.676989	0.0327395	38	12	12q24.22	115964716	NR_031766;NM_017899;NM_001168325	Body;Body;Body	chr12:117484305-117484627	N_Shelf							TRUE
TESC	cg06768361	SETDB1	Refametinib	GDSC	BREAST	0.654972	0.038401	40	12	12q24.22	115964716	NR_031766;NM_017899;NM_001168325	Body;Body;Body	chr12:117484305-117484627	N_Shelf							TRUE
THOC6;HCFC1R1	cg24652919	TET3;KDM2B;CBX2;SETDB1	Dacinostat	GDSC	CLLE	-0.975758	0.0232239	10	16	16p13.3	3013192	NM_017885;NM_001002018;NM_001002017;NM_001142350;NM_024339	Body;Body;Body;TSS1500;TSS1500	chr16:3073686-3074443	N_Shore
THOC6;HCFC1R1	cg24652919	TET3;KDM2B;CBX2;SETDB1	Vinorelbine	GDSC	CLLE	-0.975758	0.0232239	10	16	16p13.3	3013192	NM_017885;NM_001002018;NM_001002017;NM_001142350;NM_024339	Body;Body;Body;TSS1500;TSS1500	chr16:3073686-3074443	N_Shore
TIMP2	cg27549186	TET3;TDG;CBX2;SETDB1	VNLG/124	GDSC	SAR	-0.827075	0.0229576	23	17	17q25.3	74369843	NM_003255	Body					TRUE				TRUE
TLN2	cg04914221	DNMT3A	Linsitinib	GDSC	CLLE	-0.963636	0.044135	10	15	15q22.2	60903567	NM_015059	Body					TRUE				TRUE
TLN2	cg04914221	DNMT3A	OSU-03012	GDSC	CLLE	-0.963636	0.044135	10	15	15q22.2	60903567	NM_015059	Body					TRUE				TRUE
TMCO7	cg26874999	KDM2B	Obatoclax Mesylate	GDSC	THCA	0.963636	0.044135	10	16	16q22.1	67664791	NM_024562	Body					TRUE				TRUE
TMCO7	cg26874999	KDM2B	VNLG/124	GDSC	SAR	-0.81917	0.0253442	23	16	16q22.1	67664791	NM_024562	Body					TRUE				TRUE
TMEM108	cg22264980	SETDB1	Etoposide	GDSC	CLLE	-0.975758	0.0232239	10	3	3q22.1	134502895	NM_001136469;NM_023943	Body;Body					TRUE
TMEM131	cg12081267	TET3;SETDB1	IOX2	GDSC	UCEC	0.987879	0.00738226	10	2	2q11.2	97852617	NM_015348	Body					TRUE				TRUE
TMEM131	cg12081267	TET3;SETDB1	Refametinib	GDSC	NSCLC	0.546753	0.00552022	92	2	2q11.2	97852617	NM_015348	Body					TRUE				TRUE
TMEM131	cg12081267	TET3;SETDB1	Selumetinib	GDSC	NSCLC	0.548596	0.00542029	93	2	2q11.2	97852617	NM_015348	Body					TRUE				TRUE
TMEM131	cg12081267	TET3;SETDB1	Trametinib	GDSC	NSCLC	0.53726	0.00738226	90	2	2q11.2	97852617	NM_015348	Body					TRUE				TRUE
TNKS1BP1	cg13487312	KDM2B	AS601245	GDSC	CLLE	-0.963636	0.044135	10	11	11q12.1	56846314	NM_033396	5'UTR	chr11:57091614-57092831	N_Shore	low-CpG:56846304-56846399				11:57089598-57089986	Unclassified_Cell_type_specific
TNKS1BP1	cg13487312	KDM2B	BAY-61-3606	GDSC	CLLE	-0.987879	0.00738226	10	11	11q12.1	56846314	NM_033396	5'UTR	chr11:57091614-57092831	N_Shore	low-CpG:56846304-56846399				11:57089598-57089986	Unclassified_Cell_type_specific
TNKS1BP1	cg20343063	KDM2B	Gefitinib	GDSC	RCC	0.954545	0.0395221	11	11	11q12.1	56846320	NM_033396	5'UTR	chr11:57091614-57092831	N_Shore	low-CpG:56846304-56846399				11:57089598-57089986	Unclassified_Cell_type_specific
TNKS1BP1	cg13487312	KDM2B	Midostaurin	GDSC	CLLE	-0.963636	0.044135	10	11	11q12.1	56846314	NM_033396	5'UTR	chr11:57091614-57092831	N_Shore	low-CpG:56846304-56846399				11:57089598-57089986	Unclassified_Cell_type_specific
TNKS1BP1	cg00489660	KDM2B	PD0325901	GDSC	SAR	0.875439	0.0208711	19	11	11q12.1	56846397	NM_033396	5'UTR	chr11:57091614-57092831	N_Shore	low-CpG:56846304-56846399				11:57089598-57089986	Unclassified_Cell_type_specific
TNKS1BP1	cg12603560	KDM2B	RO-3306	GDSC	MEL	0.764786	0.0412466	26	11	11q12.1	56846646	NM_033396	5'UTR	chr11:57091614-57092831	N_Shore			TRUE
TOM1L2	cg04273763	KDM2B	Refametinib	GDSC	BREAST	0.669606	0.0288685	40	17	17p11.2	17802874	NM_001033551;NM_001082968	Body;Body					TRUE		17:17861305-17862245	Unclassified_Cell_type_specific	TRUE
TPO	cg14478255	ZBTB38	PF2341066	CCLE	PAAD	-0.902991	0.00552022	21	2	2p25.3	1404042	NM_175719;NM_000547;NM_175721;NM_175722	Body;Body;Body;Body						2:1404042-1404361
TRAK1	cg27366280	KDM2B;MBD1;SETDB1	PIK-93	GDSC	UCEC	-0.963636	0.044135	10	3	3p22.1	42196106	NM_001042646;NM_014965	Body;Body					TRUE				TRUE
TRERF1	cg26413708	SETDB1	Embelin	GDSC	SCLC	0.823314	0.0036594	32	6	6p21.1	42414786	NM_033502	5'UTR					TRUE				TRUE
TRERF1	cg05264377	KDM2B;MBD1	NVP-TAE684	GDSC	MATUREBCELLLYMPHOMA	0.735632	0.0473227	28	6	6p21.1	42302669	NM_033502	3'UTR					TRUE				TRUE
TRERF1	cg10575547	CBX2	Trametinib	GDSC	BREAST	0.658502	0.0402062	39	6	6p21.1	42391824	NM_033502	5'UTR					TRUE		6:42283642-42283871	Unclassified_Cell_type_specific	TRUE
TRPM8	cg10819050	TET3	GSK1070916	GDSC	SAR	-0.768462	0.044135	25	2	2q37.1	234547910	NM_024080	Body					TRUE				TRUE
TTC19	cg23361265	TET3;SETDB1	Refametinib	GDSC	SAR	0.792174	0.0359886	24	17	17p12	15858385	NM_017775	Body					TRUE
TTC19	cg23361265	TET3;SETDB1	Trametinib	GDSC	SAR	0.80336	0.0358442	23	17	17p12	15858385	NM_017775	Body					TRUE
TUBA1C	cg16881676	SETDB1	FH535	GDSC	MATUREBCELLLYMPHOMA	-0.746579	0.0396898	28	12	12q13.12	47945886	NM_032704	Body	chr12:49658246-49659175	S_Shore					12:49657956-49660670	Promoter_Associated
TXNRD1	cg25684105	KDM2B	Bosutinib	GDSC	RCC	0.954545	0.0395221	11	12	12q23.3	103137792	NM_001093771	Body	chr12:104609397-104610172	S_Shelf					12:104613505-104614107	Unclassified_Cell_type_specific	TRUE
TXNRD1	cg25684105	KDM2B	RO-3306	GDSC	SAR	0.84812	0.0289065	20	12	12q23.3	103137792	NM_001093771	Body	chr12:104609397-104610172	S_Shelf					12:104613505-104614107	Unclassified_Cell_type_specific	TRUE
UBE2O	cg08837215	TET3;KDM2B;CBX2;SETDB1	PD0325901	GDSC	SCLC	0.777778	0.0228208	28	17	17q25.1	71954675	NM_022066	Body					TRUE				TRUE
UBE2O	cg08837215	TET3;KDM2B;CBX2;SETDB1	Refametinib	GDSC	SCLC	0.773971	0.0166959	30	17	17q25.1	71954675	NM_022066	Body					TRUE				TRUE
UNC84A	cg22972055	KDM2B	YK-4-279	GDSC	GLIOMA	0.81685	0.0109903	27	7	7p22.3	838819	NM_025154;NM_001130965	5'UTR;Body						7:838579-838826	7:871413-872712	Promoter_Associated	TRUE
URGCP	cg20901170	TET3;SETDB1	Alectinib	GDSC	MATUREBCELLLYMPHOMA	0.746032	0.0402062	28	7	7p13	43885831	NM_001077664;NM_001077663;NM_017920	Body;Body;Body					TRUE
URGCP	cg20901170	TET3;SETDB1	Linifanib	GDSC	MATUREBCELLLYMPHOMA	0.749316	0.0381519	28	7	7p13	43885831	NM_001077664;NM_001077663;NM_017920	Body;Body;Body					TRUE
VAC14	cg07563611	KDM2B	Refametinib	GDSC	BREAST	0.733021	0.00738226	40	16	16q22.1	69352357	NM_018052	Body	chr16:70796405-70796628	N_Shore			TRUE				TRUE
VAC14	cg07563611	KDM2B	Selumetinib	GDSC	BREAST	0.660788	0.0345067	40	16	16q22.1	69352357	NM_018052	Body	chr16:70796405-70796628	N_Shore			TRUE				TRUE
VAC14	cg07563611	KDM2B	Trametinib	GDSC	BREAST	0.673077	0.0305918	39	16	16q22.1	69352357	NM_018052	Body	chr16:70796405-70796628	N_Shore			TRUE				TRUE
VGLL4	cg21527078	SETDB1	EHT-1864	GDSC	BLADDER	0.865196	0.044135	17	3	3p25.2	11585214	NM_014667;NM_001128220;NM_001128221;NM_001128219;NM_001128221	Body;Body;1stExon;Body;5'UTR	chr3:11610137-11610370	Island			TRUE	3:11585138-11585370			TRUE
VOPP1	cg13860281	DNMT3A;CBX2	Refametinib	GDSC	BREAST	0.695685	0.0177628	40	7	7p11.2	55606218	NM_030796	Body	chr7:55639277-55640599	N_Shore		CDMR			7:55638609-55638915	Promoter_Associated_Cell_type_specific	TRUE
VOPP1	cg13860281	DNMT3A;CBX2	Trametinib	GDSC	BREAST	0.720648	0.0116918	39	7	7p11.2	55606218	NM_030796	Body	chr7:55639277-55640599	N_Shore		CDMR			7:55638609-55638915	Promoter_Associated_Cell_type_specific	TRUE
VPS53	cg17731065	KDM2B;SETDB1	Midostaurin	GDSC	THCA	0.987879	0.00738226	10	17	17p13.3	544334	NM_018289;NM_001128159	Body;Body					TRUE				TRUE
VPS53	cg17731065	KDM2B;SETDB1	Pelitinib	GDSC	THCA	0.963636	0.044135	10	17	17p13.3	544334	NM_018289;NM_001128159	Body;Body					TRUE				TRUE
WDFY3	cg27006169	CBX2	Doxorubicin	GDSC	CLLE	-0.963636	0.044135	10	4	4q21.23	85831936	NM_014991	Body					TRUE				TRUE
WDFY3	cg27006169	CBX2	JQ12	GDSC	CLLE	-0.963636	0.044135	10	4	4q21.23	85831936	NM_014991	Body					TRUE				TRUE
WDFY3	cg27006169	CBX2	Trametinib	GDSC	BREAST	0.651417	0.044135	39	4	4q21.23	85831936	NM_014991	Body					TRUE				TRUE
WDR25	cg01647204	TET3	Amuvatinib	GDSC	SAR	-0.821739	0.020345	24	14	14q32.2	99953212	NM_024515;NM_001161476	Body;Body					TRUE		14:100883131-100884628	Promoter_Associated_Cell_type_specific	TRUE
WDR25	cg01647204	TET3	VNLG/124	GDSC	SAR	-0.786561	0.0482571	23	14	14q32.2	99953212	NM_024515;NM_001161476	Body;Body					TRUE		14:100883131-100884628	Promoter_Associated_Cell_type_specific	TRUE
WSB2	cg15859496	KDM2B;SETDB1	VNLG/124	GDSC	SAR	-0.791502	0.044135	23	12	12q24.23	116974659	NM_018639	Body					TRUE				TRUE
WWTR1	cg23017915	TET3	Fedratinib	GDSC	MEL	-0.722358	0.044135	30	3	3q25.1	150857225	NM_015472;NM_001168278;NM_001168280	Body;Body;Body	chr3:149374709-149376300	N_Shore		CDMR
WWTR1	cg11050612	TET3	Trametinib	GDSC	BREAST	0.655668	0.0436603	39	3	3q25.1	150856756	NM_015472;NM_001168278;NM_001168280	Body;Body;Body	chr3:149374709-149376300	N_Shore
XDH	cg25124300	CBX2	VNLG/124	GDSC	SAR	-0.794466	0.0439878	23	2	2p23.1	31461265	NM_000379	Body					TRUE				TRUE
XDH	cg25124300	CBX2	XMD13-2	GDSC	HNSC	0.876471	0.0479761	16	2	2p23.1	31461265	NM_000379	Body					TRUE				TRUE
XKR6	cg06367527	ZBTB38	WH-4-023	GDSC	COAD/READ	-0.923077	0.044135	13	8	8p23.1	10819643	NM_173683	Body						8:10819521-10819657
ZAK	cg07469815	KDM2B	PD-0325901	CCLE	LIHC	-0.890964	0.0477669	15	2	2q31.1	173757478	NM_016653;NM_133646	Body;Body					TRUE				TRUE
ZCCHC14	cg02660643	TET3;CBX2;SETDB1	GNF-2	GDSC	CLLE	-0.972727	0.0166959	11	16	16q24.2	86049088	NM_015144	Body					TRUE	16:86049026-86049099			TRUE
ZCCHC14	cg02660643	TET3;CBX2;SETDB1	Refametinib	GDSC	BREAST	0.686492	0.0214988	40	16	16q24.2	86049088	NM_015144	Body					TRUE	16:86049026-86049099			TRUE
ZCCHC14	cg02660643	TET3;CBX2;SETDB1	Trametinib	GDSC	BREAST	0.67753	0.0278703	39	16	16q24.2	86049088	NM_015144	Body					TRUE	16:86049026-86049099			TRUE
ZDHHC7	cg09624855	KDM2B	CP724714	GDSC	BLADDER	-0.865841	0.0344141	18	16	16q24.1	83595624	NM_001145548;NM_017740	5'UTR;5'UTR					TRUE				TRUE
ZDHHC7	cg05035061	KDM2B	XAV939	GDSC	UCEC	0.963636	0.044135	10	16	16q24.1	83586332	NM_001145548;NM_017740	5'UTR;5'UTR					TRUE				TRUE
ZNF19	cg27474223	TET3;CBX2;SETDB1	Sepantronium bromide	GDSC	MATUREBCELLLYMPHOMA	-0.74439	0.0422039	28	16	16q22.3	70066538	NM_006961	3'UTR					TRUE				TRUE
ZNF235	cg27585874	TET2	EHT-1864	GDSC	STAD	0.837594	0.036395	20	19	19q13.31	49501159	NM_004234	TSS200	chr19:44808897-44809229	S_Shore				19:49500708-49501160	19:44808354-44809455	Promoter_Associated
ZNF438	cg01656216	TET3;SETDB1	NG-25	GDSC	MATUREBCELLLYMPHOMA	-0.740011	0.044135	28	10	10p11.23	31313716	NM_001143769;NM_001143768;NM_182755;NM_001143767;NM_001143770;NM_001143766;NM_001143771;NR_026560	5'UTR;5'UTR;5'UTR;5'UTR;5'UTR;5'UTR;5'UTR;Body					TRUE
ZNF655	cg26084439	SETDB1	FR-180204	GDSC	THCA	0.963636	0.044135	10	7	7q22.1	98998197	NM_001085367;NM_001009958;NM_024061;NM_001083956;NM_001085366;NM_138494;NM_001085368;NM_001009960	Body;Body;Body;Body;Body;Body;Body;Body	chr7:99155871-99156969	S_Shelf	low-CpG:98997977-98998214
ZNF655	cg26084439	SETDB1	Idelalisib	GDSC	THCA	0.987879	0.00738226	10	7	7q22.1	98998197	NM_001085367;NM_001009958;NM_024061;NM_001083956;NM_001085366;NM_138494;NM_001085368;NM_001009960	Body;Body;Body;Body;Body;Body;Body;Body	chr7:99155871-99156969	S_Shelf	low-CpG:98997977-98998214
ZSWIM4	cg25722029	TET3;CBX2;SETDB1	Refametinib	GDSC	SCLC	0.731257	0.0379692	30	19	19p13.13	13768696	NM_023072	Body	chr19:13905810-13906649	S_Shore		RDMR					TRUE
ZSWIM4	cg25722029	TET3;CBX2;SETDB1	Trametinib	GDSC	BREAST	0.689879	0.0232239	39	19	19p13.13	13768696	NM_023072	Body	chr19:13905810-13906649	S_Shore		RDMR					TRUE
	cg02501746	ZBTB38;TET3;DNMT3A	(5Z)-7-Oxozeaenol	GDSC	BREAST	0.647571	0.0477669	39	7	7p15.1	30176038							TRUE
	cg25375162	KDM2B	A-443654	GDSC	LAML	0.836842	0.0464964	19	3	3p24.1	30358964							TRUE
	cg09476006	CBX2	A-770041	GDSC	MATUREBCELLLYMPHOMA	-0.735632	0.0473227	28	5	5q31.2	138060169							TRUE				TRUE
	cg03329576	SMUG1	AKT inhibitor VIII	GDSC	ALL	-0.987879	0.00738226	10	11	11q23.2	113692255							TRUE		11:114186553-114187108	Unclassified_Cell_type_specific
	cg24746594	ZBTB38;TET3;CBX2;SETDB1	Alectinib	GDSC	UCEC	0.975758	0.0232239	10	7	7q22.1	98703149							TRUE				TRUE
	cg20899781	TET3;TDG;SETDB1;ZBTB38;KDM2B;CBX2	Amuvatinib	GDSC	SAR	-0.832174	0.0166848	24	2	2p25.1	9623219							TRUE				TRUE
	cg24169486	CBX2	Amuvatinib	GDSC	BREAST	-0.684843	0.0197489	41	13	13q33.2	105769569							TRUE				TRUE
	cg21643939	KDM2B;SETDB1	Amuvatinib	GDSC	SAR	-0.803478	0.0285779	24	3	3q26.31	173950020			chr3:172468372-172468845	N_Shore		RDMR
	cg06677367	CBX2	Amuvatinib	GDSC	BREAST	-0.660976	0.0299737	41	11	11q13.5	75655162							TRUE				TRUE
	cg20651995	CBX2	Amuvatinib	GDSC	SAR	-0.798261	0.0324632	24	2	2p14	69378975							TRUE				TRUE
	cg05704183	ZBTB38;TET3	Amuvatinib	GDSC	SAR	-0.795652	0.0340713	24	2	2q22.3	145481360					low-CpG:145481356-145481374		TRUE
	cg24741430	KDM2B;SETDB1	Amuvatinib	GDSC	SAR	-0.785217	0.0419923	24	15	15q22.31	64882765							TRUE
	cg03329576	SMUG1	Amuvatinib	GDSC	SAR	0.78087	0.044135	24	11	11q23.2	113692255							TRUE		11:114186553-114187108	Unclassified_Cell_type_specific
	cg03080336	TET3;CBX2	Amuvatinib	GDSC	SAR	-0.774783	0.0491634	24	4	4q35.1	186270372							TRUE				TRUE
	cg09030187	ZBTB38;TET3;KDM2B;CBX2;SETDB1	Amuvatinib	GDSC	BREAST	-0.633275	0.0493025	41	1	1q32.1	203530361							TRUE				TRUE
	cg12018718	APOBEC3G	AR-42	GDSC	HNSC	0.879412	0.044135	16	2	2p25.1	8601540							TRUE	2:8601379-8601646	2:8683375-8684259	Unclassified	TRUE
	cg01312394	ZBTB38;CBX2	AR-42	GDSC	ALL	-0.963636	0.044135	10	2	2p21	46962884							TRUE				TRUE
	cg17769771	ZBTB38;TET3;KDM2B;CBX2;SETDB1	AR-42	GDSC	HNSC	0.876471	0.0479761	16	6	6q16.3	101059577							TRUE
	cg04094838	DNMT3A;CBX2	AS605240	GDSC	THCA	0.963636	0.044135	10	2	2p21	45039649			chr2:45181890-45183111	S_Shelf							TRUE
	cg15406952	TET3;CBX2;SETDB1	AS605240	GDSC	THCA	0.963636	0.044135	10	17	17q21.31	40228119							TRUE				TRUE
	cg00548098	CBX2;SETDB1	Avagacestat	GDSC	CLLE	-0.934066	0.0324781	13	16	16p13.13	11203168							TRUE				TRUE
	cg21646392	KDM2B;SETDB1	Avagacestat	GDSC	CLLE	-0.923077	0.044135	13	3	3p24.3	23685307							TRUE		3:23710232-23710449	Unclassified_Cell_type_specific
	cg16675525	KDM2B;SETDB1	Avagacestat	GDSC	THCA	0.963636	0.044135	10	10	10q25.2	112148519							TRUE		10:112158528-112158698	Unclassified_Cell_type_specific	TRUE
	cg03329576	SMUG1	AZD7762	GDSC	BREAST	-0.717639	0.0170574	37	11	11q23.2	113692255							TRUE		11:114186553-114187108	Unclassified_Cell_type_specific
	cg24367957	TET3;SETDB1	AZD7762	GDSC	SCLC	0.71129	0.044135	31	1	1q23.3	160198617							TRUE				TRUE
	cg01540203	APOBEC1	AZD8055	GDSC	ALL	-0.937063	0.044135	12	17	17q25.3	78255696								17:78255669-78256011
	cg13908359	ZBTB38;TET3	BIX02189	GDSC	EC	0.778261	0.0449755	24	15	15q26.3	97894669							TRUE
	cg01312394	ZBTB38;CBX2	Bleomycin (50 uM)	GDSC	OVARIAN	0.774725	0.0276647	27	2	2p21	46962884							TRUE				TRUE
	cg08939394	SMUG1	Bleomycin (50 uM)	GDSC	BREAST	0.653833	0.0348783	41	1	1p36.13	17486731							TRUE				TRUE
	cg01312394	ZBTB38;CBX2	Bleomycin (50 uM)	GDSC	UCEC	0.963636	0.044135	10	2	2p21	46962884							TRUE				TRUE
	cg21121082	DNMT1	Bleomycin (50 uM)	GDSC	UCEC	0.963636	0.044135	10	11	11q24.3	127823759			chr11:128321661-128321895	N_Shelf							TRUE
	cg23036668	SETDB1	Bleomycin (50 uM)	GDSC	UCEC	0.963636	0.044135	10	1	1p22.2	88194413							TRUE				TRUE
	cg09187338	TET3;TDG;SETDB1;ZBTB38;KDM2B;CBX2	Bleomycin (50 uM)	GDSC	OVARIAN	0.745421	0.0473021	27	7	7q32.3	130239048							TRUE
	cg05573809	KDM2B	BMS-345541	GDSC	SAR	-0.792308	0.0290658	25	5	5p15.2	14089481							TRUE				TRUE
	cg21646392	KDM2B;SETDB1	BMS-509744	GDSC	CLLE	-0.954545	0.0395221	11	3	3p24.3	23685307							TRUE		3:23710232-23710449	Unclassified_Cell_type_specific
	cg07081770	BCAT1	BMS-754807	GDSC	CLLE	-0.963636	0.044135	10	7	7q36.3	154934446			chr7:155241323-155243757	Island			TRUE	7:154934147-154937118			TRUE
	cg14241836	TET3;CBX2	Bryostatin 1	GDSC	NB	0.987879	0.00738226	10	7	7p12.3	48091446			chr7:48128046-48128499	N_Shelf							TRUE
	cg14420953	KDM2B	BX795	GDSC	LAML	0.916484	0.036432	14	6	6p21.31	36666132			chr6:36561907-36562412	N_Shelf							TRUE
	cg18456933	SETDB1	Cabozantinib	GDSC	MM	-0.954545	0.0395221	11	4	4p15.32	15301269							TRUE
	cg02977790	KDM2B	Cetuximab	GDSC	NSCLC	0.502077	0.0166959	89	1	1p36.21	15998943							TRUE
	cg18594054	TET3;KDM2B;CBX2;SETDB1	CGP-082996	GDSC	CLLE	-0.954545	0.0395221	11	5	5q31.3	142603639							TRUE				TRUE
	cg21646392	KDM2B;SETDB1	CHIR-99021	GDSC	MEL	0.749267	0.0199046	32	3	3p24.3	23685307							TRUE		3:23710232-23710449	Unclassified_Cell_type_specific
	cg07081770	BCAT1	CHIR-99021	GDSC	CLLE	-0.923077	0.044135	13	7	7q36.3	154934446			chr7:155241323-155243757	Island			TRUE	7:154934147-154937118			TRUE
	cg25375162	KDM2B	CHIR-99021	GDSC	MEL	0.701246	0.0460009	32	3	3p24.1	30358964							TRUE
	cg08688907	SETDB1	CI-1040	GDSC	BREAST	0.700332	0.0232239	37	5	5q33.3	159823503							TRUE
	cg17951713	ZBTB38;TET3;SETDB1	CI-1040	GDSC	BREAST	0.661214	0.0478416	37	8	8q24.21	130767343							TRUE
	cg00548098	CBX2;SETDB1	CP724714	GDSC	THCA	0.975758	0.0232239	10	16	16p13.13	11203168							TRUE				TRUE
	cg05986288	TET3;CBX2	Crizotinib	GDSC	MATUREBCELLLYMPHOMA	0.752053	0.0359319	28	5	5q13.3	74652506							TRUE				TRUE
	cg00524374	TET1;CBX2	CUDC-101	GDSC	MATUREBCELLLYMPHOMA	-0.753147	0.0352797	28	10	10p15.1	3884968							TRUE		10:3894579-3895067	Unclassified_Cell_type_specific	TRUE
	cg12018718	APOBEC3G	Cytarabine	GDSC	BREAST	0.684922	0.0323134	37	2	2p25.1	8601540							TRUE	2:8601379-8601646	2:8683375-8684259	Unclassified	TRUE
	cg24684077	CBX2	Cytarabine	GDSC	CLLE	-0.944056	0.0358584	12	12	12p11.21	30839979			chr12:30948548-30949757	Island				12:30839767-30841472	12:30948347-30949808	Unclassified
	cg17389427	ZBTB38	Dacinostat	GDSC	THCA	0.987879	0.00738226	10	3	3q21.3	130813676							TRUE				TRUE
	cg07317846	CBX2	Dactolisib	GDSC	MEL	0.808462	0.0215466	25	2	2p21	42501848							TRUE				TRUE
	cg16773067	KDM2B	DMOG	GDSC	BREAST	0.673734	0.0263556	40	6	6p21.2	37135335							TRUE		6:37027078-37027727	Unclassified_Cell_type_specific
	cg17130457	CBX2;SETDB1	DMOG	GDSC	BREAST	0.659475	0.0351113	40	12	12q21.2	74700996						DMR	TRUE		12:76414085-76415188	Unclassified_Cell_type_specific
	cg16929393	ZBTB38	DMOG	GDSC	BREAST	0.656285	0.0373206	40	8	8q22.1	94919083							TRUE				TRUE
	cg03162721	KDM2B;SETDB1	DMOG	GDSC	MM	0.954545	0.0395221	11	17	17q24.1	60091338			chr17:62657409-62658858	S_Shelf
	cg01039752	KDM2B	Docetaxel	GDSC	SCLC	0.737903	0.0278721	31	16	16q23.2	79997089			chr16:81437204-81437542	S_Shelf					16:81439152-81439701	Unclassified_Cell_type_specific	TRUE
	cg05704183	ZBTB38;TET3	Docetaxel	GDSC	SCLC	0.729032	0.033995	31	2	2q22.3	145481360					low-CpG:145481356-145481374		TRUE
	cg23378074	CBX2;SETDB1	EHT-1864	GDSC	STAD	-0.846617	0.0298082	20	12	12p11.21	30839138			chr12:30948548-30949757	N_Shore					12:30947657-30947901	Unclassified_Cell_type_specific
	cg16596317	CBX2	EHT-1864	GDSC	STAD	-0.828571	0.044135	20	1	1p22.3	85527936							TRUE				TRUE
	cg21756208	CBX2;SETDB1	EHT-1864	GDSC	MM	-0.923077	0.044135	13	3	3q22.1	135629095							TRUE		3:134146349-134146433	Unclassified_Cell_type_specific	TRUE
	cg01540203	APOBEC1	Elesclomol	GDSC	COAD/READ	-0.714286	0.0232239	35	17	17q25.3	78255696								17:78255669-78256011
	cg17095315	APOBEC1	Elesclomol	GDSC	COAD/READ	-0.694118	0.0353199	35	4	4p16.3	2008150			chr4:2042115-2044581	N_Shelf
	cg08658781	MGMT	Epothilone B	GDSC	CLLE	-0.963636	0.044135	10	10	10q26.3	131460162								10:131460043-131460225
	cg01009920	KDM2B	Etoposide	GDSC	CLLE	-1	2.18789e-57	10	8	8p23.1	8191060							TRUE				TRUE
	cg23036668	SETDB1	Etoposide	GDSC	UCEC	0.987879	0.00738226	10	1	1p22.2	88194413							TRUE				TRUE
	cg19365176	KDM2B;SETDB1	Etoposide	GDSC	CLLE	-0.975758	0.0232239	10	12	12q24.22	115447777							TRUE		12:116962699-116963651	Unclassified_Cell_type_specific	TRUE
	cg13432945	KDM2B;SETDB1	Etoposide	GDSC	HNSC	0.879412	0.044135	16	1	1p32.1	58965976							TRUE				TRUE
	cg22532370	MGMT	Etoposide	GDSC	CLLE	-0.963636	0.044135	10	10	10q26.3	131467628			chr10:131577450-131577742	Island				10:131467441-131467723
	cg26360968	MGMT	Etoposide	GDSC	CLLE	-0.963636	0.044135	10	10	10q26.3	131466612			chr10:131577450-131577742	N_Shore
	cg09477895	ZBTB38;TET3;TDG;CBX2;SETDB1	Etoposide	GDSC	UCEC	0.963636	0.044135	10	3	3p24.3	18115687							TRUE				TRUE
	cg16449636	CBX2	FH535	GDSC	NB	0.987879	0.00738226	10	5	5q13.2	73270189							TRUE				TRUE
	cg17389427	ZBTB38	FH535	GDSC	CLLE	-0.975758	0.0232239	10	3	3q21.3	130813676							TRUE				TRUE
	cg18188916	SETDB1	FH535	GDSC	LIHC	-0.894118	0.0325518	16	2	2q24.1	157811581							TRUE
	cg06215416	CBX2	FH535	GDSC	CLLE	-0.963636	0.044135	10	1	1p36.32	2373333							TRUE	1:2373298-2373388	1:2383392-2383901	Unclassified_Cell_type_specific
	cg03080336	TET3;CBX2	FR-180204	GDSC	SAR	-0.789565	0.0383158	24	4	4q35.1	186270372							TRUE				TRUE
	cg13908359	ZBTB38;TET3	FR-180204	GDSC	EC	0.783478	0.0439878	24	15	15q26.3	97894669							TRUE
	cg21128787	KDM2B;SETDB1	FTI-277	GDSC	CLLE	-0.975758	0.0232239	10	2	2p25.1	10993671							TRUE				TRUE
	cg22137471	TET3	FTI-277	GDSC	BLADDER	0.865841	0.0344141	18	2	2p21	46621534			chr2:46769471-46769676	N_Shore			TRUE
	cg05146922	CBX2	Gemcitabine	GDSC	CLLE	-0.963636	0.044135	10	2	2p25.1	10551625							TRUE		2:10633587-10634202	Promoter_Associated_Cell_type_specific	TRUE
	cg12885484	SETDB1	GSK1070916	GDSC	SAR	-0.8	0.0240647	25	7	7p22.1	6083394			chr7:6120829-6121398	N_Shelf							TRUE
	cg19409687	TET3;CBX2;SETDB1	GSK1070916	GDSC	SAR	-0.787692	0.0324781	25	11	11q13.1	65439536			chr11:65685100-65685364	N_Shelf			TRUE				TRUE
	cg27149179	CBX2	GSK1070916	GDSC	SAR	-0.785385	0.0340461	25	11	11q14.2	86129496							TRUE				TRUE
	cg24072947	KDM2B	GSK1070916	GDSC	SAR	-0.783846	0.0348783	25	3	3q22.3	138157473							TRUE
	cg13146484	TET3;CBX2;SETDB1	GSK1070916	GDSC	SAR	-0.766923	0.0458897	25	14	14q23.1	60715214							TRUE				TRUE
	cg04384689	TET3	GSK429286A	GDSC	OVARIAN	0.807082	0.0149438	27	6	6p21.1	44147667			chr6:44041014-44041468	N_Shore		RDMR					TRUE
	cg09442613	DNMT3A;CBX2;SETDB1	GSK429286A	GDSC	OVARIAN	0.753968	0.0422039	27	12	12q21.2	74340356							TRUE
	cg04510459	TET3	ICL1100013	GDSC	THCA	0.975758	0.0232239	10	1	1p22.2	91820875							TRUE				TRUE
	cg01732465	EHMT1	ICL1100013	GDSC	BREAST	0.662289	0.0337812	40	11	11p15.5	2200511						RDMR
	cg00458932	TET3;CBX2;SETDB1	ICL1100013	GDSC	BREAST	0.660038	0.0349346	40	2	2q33.3	207907710							TRUE		2:208199311-208199541	Unclassified_Cell_type_specific	TRUE
	cg20013688	DNMT3A	ICL1100013	GDSC	BREAST	0.656098	0.0373206	40	1	1p31.3	61896528			chr1:62119874-62120093	S_Shelf
	cg09923954	TET3;SETDB1	ICL1100013	GDSC	THCA	0.963636	0.044135	10	10	10q21.3	65130023							TRUE				TRUE
	cg23378074	CBX2;SETDB1	ICL1100013	GDSC	THCA	0.963636	0.044135	10	12	12p11.21	30839138			chr12:30948548-30949757	N_Shore					12:30947657-30947901	Unclassified_Cell_type_specific
	cg26360953	SETDB1	ICL1100013	GDSC	GLIOMA	0.708065	0.0477669	31	1	1p36.31	6707336							TRUE				TRUE
	cg24178897	TET3;CBX2;SETDB1	IOX2	GDSC	UCEC	0.975758	0.0232239	10	14	14q24.1	68239763							TRUE				TRUE
	cg09187338	TET3;TDG;SETDB1;ZBTB38;KDM2B;CBX2	JQ1	GDSC	THCA	0.975758	0.0232239	10	7	7q32.3	130239048							TRUE
	cg22532370	MGMT	JQ12	GDSC	CLLE	-0.987879	0.00738226	10	10	10q26.3	131467628			chr10:131577450-131577742	Island				10:131467441-131467723
	cg08658781	MGMT	JQ12	GDSC	CLLE	-0.975758	0.0232239	10	10	10q26.3	131460162								10:131460043-131460225
	cg19866923	MGMT	JQ12	GDSC	CLLE	-0.963636	0.044135	10	10	10q26.3	131460224								10:131460043-131460225
	cg01127300	KDM2B;CBX2	KIN001-244	GDSC	THCA	0.975758	0.0232239	10	22	22q13.1	36944742			chr22:38610335-38610828	S_Shelf			TRUE		22:38614742-38614883	Unclassified_Cell_type_specific	TRUE
	cg25840608	DNMT3A	KIN001-260	GDSC	RCC	-0.907143	0.0327395	15	15	15q23	68936296			chr15:71145995-71146820	S_Shelf							TRUE
	cg14420953	KDM2B	Lenalidomide	GDSC	BLADDER	-0.928571	0.0386693	13	6	6p21.31	36666132			chr6:36561907-36562412	N_Shelf							TRUE
	cg17339182	MGMT	LFM-A13	GDSC	CLLE	-0.987879	0.00738226	10	10	10q26.3	131469399			chr10:131577450-131577742	S_Shore
	cg06342072	TET3;CBX2;SETDB1	LFM-A13	GDSC	CLLE	-0.975758	0.0232239	10	13	13q14.3	49883640							TRUE				TRUE
	cg15718528	ZBTB38	LFM-A13	GDSC	CLLE	-0.975758	0.0232239	10	1	1q44	242393874							TRUE				TRUE
	cg16316180	MGMT	LFM-A13	GDSC	CLLE	-0.963636	0.044135	10	10	10q26.3	131467001			chr10:131577450-131577742	N_Shore				10:131466993-131467064
	cg19866923	MGMT	LFM-A13	GDSC	CLLE	-0.963636	0.044135	10	10	10q26.3	131460224								10:131460043-131460225
	cg25239156	MGMT	LFM-A13	GDSC	CLLE	-0.963636	0.044135	10	10	10q26.3	131456938								10:131456938-131457176
	cg25840608	DNMT3A	LFM-A13	GDSC	CLLE	-0.963636	0.044135	10	15	15q23	68936296			chr15:71145995-71146820	S_Shelf							TRUE
	cg13636014	DNMT3A	Linsitinib	GDSC	CLLE	-0.975758	0.0232239	10	9	9q21.31	83194551							TRUE				TRUE
	cg12613240	ZBTB38;SETDB1	Linsitinib	GDSC	CLLE	-0.963636	0.044135	10	7	7p22.1	6460080							TRUE				TRUE
	cg19362478	SETDB1	Masitinib	GDSC	STAD	-0.884804	0.0290658	17	1	1p34.2	42193047							TRUE
	cg23378074	CBX2;SETDB1	Masitinib	GDSC	STAD	-0.882353	0.0312424	17	12	12p11.21	30839138			chr12:30948548-30949757	N_Shore					12:30947657-30947901	Unclassified_Cell_type_specific
	cg07317846	CBX2	MG-132	GDSC	BREAST	-0.963636	0.044135	10	2	2p21	42501848							TRUE				TRUE
	cg05255994	SETDB1	Motesanib	GDSC	EC	-0.809091	0.0496419	21	3	3q23	140512125							TRUE				TRUE
	cg14055004	CBX2	MPS-1-IN-1	GDSC	SCLC	0.791444	0.00721196	33	2	2q37.3	241509668			chr2:241858187-241858535	S_Shelf			TRUE		2:241860759-241861176	Unclassified	TRUE
	cg16224951	APOBEC3G	MPS-1-IN-1	GDSC	SCLC	0.717246	0.0304942	33	6	6p21.33	31636133							TRUE		6:31527646-31528349	Unclassified	TRUE
	cg20059881	ZBTB38	MPS-1-IN-1	GDSC	SCLC	0.708222	0.0362024	33	12	12q13.2	54942088			chr12:56651692-56652527	S_Shelf							TRUE
	cg16713321	TET3	MPS-1-IN-1	GDSC	MATUREBCELLLYMPHOMA	0.749316	0.0381519	28	11	11q13.4	73255461							TRUE
	cg01582066	CBX2	MPS-1-IN-1	GDSC	SCLC	0.68984	0.0496231	33	22	22q12.2	30387065			chr22:32057922-32058323	N_Shore		RDMR
	cg26360968	MGMT	Navitoclax	GDSC	ALL	-0.951049	0.0272814	12	10	10q26.3	131466612			chr10:131577450-131577742	N_Shore
	cg01703246	ZBTB38	NPK76-II-72-1	GDSC	BLADDER	-0.889706	0.0253442	17	8	8p23.3	2114838			chr8:2129863-2130356	N_Shelf				8:2114747-2114951
	cg07948480	CBX2	NPK76-II-72-1	GDSC	NB	-0.963636	0.044135	10	2	2q14.2	120713016							TRUE				TRUE
	cg22051754	SUV39H2	NSC-87877	GDSC	BLADDER	-0.849329	0.0474905	18	9	9q34.3	138209577			chr9:139069755-139070076	Island				9:138209047-138209845
	cg07371413	SETDB1	NVP-BHG712	GDSC	UCEC	-0.963636	0.044135	10	6	6q22.33	129019079							TRUE				TRUE
	cg19670610	TET3;SETDB1	NVP-TAE684	GDSC	MATUREBCELLLYMPHOMA	0.766831	0.0266798	28	4	4q22.1	89674360							TRUE				TRUE
	cg07986257	ZBTB38;TET3;CBX2;SETDB1	NVP-TAE684	GDSC	CLLE	-0.954545	0.0395221	11	6	6p22.3	22429151							TRUE				TRUE
	cg02579668	EHMT1;TET3;TDG;SETDB1;ZBTB38;CBX2	Obatoclax Mesylate	GDSC	CLLE	-0.987879	0.00738226	10	1	1p35.3	28800912							TRUE				TRUE
	cg06932535	CBX2	Obatoclax Mesylate	GDSC	CLLE	-0.975758	0.0232239	10	14	14q12	31420075							TRUE				TRUE
	cg03959186	CBX2	Obatoclax Mesylate	GDSC	MATUREBCELLLYMPHOMA	-0.736727	0.0460009	28	2	2p25.1	9810979							TRUE		2:9893287-9893694	Unclassified	TRUE
	cg00548098	CBX2;SETDB1	PAC-1	GDSC	MATUREBCELLLYMPHOMA	-0.735632	0.0473227	28	16	16p13.13	11203168							TRUE				TRUE
	cg18188916	SETDB1	Pazopanib	GDSC	CLLE	-0.975758	0.0232239	10	2	2q24.1	157811581							TRUE
	cg03080336	TET3;CBX2	PD-0325901	CCLE	NSCLC	0.548986	0.035481	62	4	4q35.1	186270372							TRUE				TRUE
	cg08688907	SETDB1	PD0325901	GDSC	BREAST	0.722854	0.016182	37	5	5q33.3	159823503							TRUE
	cg01127300	KDM2B;CBX2	PD0325901	GDSC	SCLC	0.780515	0.0211935	28	22	22q13.1	36944742			chr22:38610335-38610828	S_Shelf			TRUE		22:38614742-38614883	Unclassified_Cell_type_specific	TRUE
	cg27661394	PHC2	PLX-4720	GDSC	NSCLC	0.529145	0.00738226	91	4	4p16.2	4712853							TRUE				TRUE
	cg01312394	ZBTB38;CBX2	PLX-4720	GDSC	OVARIAN	0.739464	0.044135	28	2	2p21	46962884							TRUE				TRUE
	cg16929393	ZBTB38	Quizartinib	GDSC	BLADDER	-0.896801	0.0166848	18	8	8q22.1	94919083							TRUE				TRUE
	cg19565094	ZBTB38;TET3;SETDB1	Quizartinib	GDSC	SAR	-0.812174	0.0232239	24	15	15q23	68943089							TRUE				TRUE
	cg09390594	KDM2B	Quizartinib	GDSC	SAR	-0.80087	0.0301866	24	14	14q23.1	61098544							TRUE		14:62028091-62028942	Unclassified_Cell_type_specific	TRUE
	cg14313184	SETDB1	Quizartinib	GDSC	SAR	-0.793043	0.035481	24	10	10p15.1	6026494							TRUE				TRUE
	cg20651995	CBX2	Quizartinib	GDSC	SAR	-0.788696	0.0389146	24	2	2p14	69378975							TRUE				TRUE
	cg14055004	CBX2	Quizartinib	GDSC	SAR	-0.782609	0.044135	24	2	2q37.3	241509668			chr2:241858187-241858535	S_Shelf			TRUE		2:241860759-241861176	Unclassified	TRUE
	cg15867307	CBX2	Quizartinib	GDSC	SAR	-0.78	0.044135	24	2	2q37.3	237775568							TRUE				TRUE
	cg08688907	SETDB1	Refametinib	GDSC	BREAST	0.811069	0.000485819	40	5	5q33.3	159823503							TRUE
	cg01511901	CBX2	Refametinib	GDSC	NSCLC	0.57374	0.00246294	92	13	13q12.3	29902719							TRUE				TRUE
	cg07317846	CBX2	Refametinib	GDSC	NSCLC	0.572076	0.00246294	92	2	2p21	42501848							TRUE				TRUE
	cg12885484	SETDB1	Refametinib	GDSC	BREAST	0.759662	0.00542029	40	7	7p22.1	6083394			chr7:6120829-6121398	N_Shelf							TRUE
	cg07948480	CBX2	Refametinib	GDSC	NSCLC	0.545151	0.00552022	92	2	2q14.2	120713016							TRUE				TRUE
	cg25773259	TET3;EHMT2;SETDB1	Refametinib	GDSC	NSCLC	0.543172	0.00552022	92	12	12q22	92543204							TRUE		12:94018851-94019143	Unclassified_Cell_type_specific	TRUE
	cg26150981	TET3;KDM2B;CBX2;SETDB1	Refametinib	GDSC	NSCLC	0.542869	0.00552022	92	7	7q33	135259227							TRUE				TRUE
	cg09260048	SETDB1	Refametinib	GDSC	NSCLC	0.539556	0.00617128	92	15	15q25.2	80202460							TRUE				TRUE
	cg18497238	CBX2	Refametinib	GDSC	NSCLC	0.538045	0.00641297	92	14	14q24.3	74153248			chr14:75077317-75079596	S_Shelf							TRUE
	cg15809077	CBX2	Refametinib	GDSC	NSCLC	0.533483	0.00736683	92	2	2q13	112178550							TRUE
	cg20510033	CBX2	Refametinib	GDSC	NSCLC	0.530771	0.00738226	92	1	1p36.23	8882721									1:8959962-8960312	Unclassified_Cell_type_specific	TRUE
	cg08998657	CBX2;SETDB1	Refametinib	GDSC	NSCLC	0.524637	0.00738226	92	16	16q11.2	45451430							TRUE				TRUE
	cg19291696	KDM2B;CBX2;SETDB1	Refametinib	GDSC	NSCLC	0.526745	0.00738226	91	13	13q12.13	26667437							TRUE				TRUE
	cg18538668	TET3;KDM2B;CBX2;SETDB1	Refametinib	GDSC	NSCLC	0.515312	0.00980865	92	14	14q32.32	102908791							TRUE				TRUE
	cg08824847	TET3;CBX2	Refametinib	GDSC	NSCLC	0.514804	0.00990436	92	11	11p13	35008964							TRUE				TRUE
	cg26829395	DNMT3A	Refametinib	GDSC	NSCLC	0.514264	0.010047	92	15	15q15.1	38005147							TRUE
	cg12469001	TET3;DNMT3A;CBX2	Refametinib	GDSC	NSCLC	0.512353	0.0107597	92	7	7q32.2	129437286							TRUE				TRUE
	cg21346966	TET3;SETDB1	Refametinib	GDSC	BREAST	0.718011	0.0108738	40	2	2q37.3	238006532							TRUE		2:238340804-238341937	Promoter_Associated	TRUE
	cg15244778	KDM2B;EHMT2	Refametinib	GDSC	BREAST	0.717073	0.0109903	40	11	11q13.2	68805213							TRUE				TRUE
	cg26854588	EHMT2;CBX2;APOBEC3C;SETDB1	Refametinib	GDSC	BREAST	0.716886	0.0109903	40	17	17q21.2	35693541			chr17:38443815-38444152	N_Shelf							TRUE
	cg07807757	CBX2	Refametinib	GDSC	NSCLC	0.510688	0.0109903	92	7	7p12.2	50862064							TRUE				TRUE
	cg04094838	DNMT3A;CBX2	Refametinib	GDSC	NSCLC	0.508793	0.0116195	92	2	2p21	45039649			chr2:45181890-45183111	S_Shelf							TRUE
	cg25109721	CBX2	Refametinib	GDSC	NSCLC	0.508222	0.0116918	92	17	17q21.33	45480063							TRUE				TRUE
	cg15139179	MGMT	Refametinib	GDSC	OVARIAN	0.804598	0.0121577	28	10	10q26.3	131479147			chr10:131592393-131592616	N_Shelf				10:131479113-131479180
	cg01845036	CBX2;SETDB1	Refametinib	GDSC	NSCLC	0.505834	0.0126341	92	5	5q31.3	141832261							TRUE		5:141851989-141852196	Unclassified_Cell_type_specific	TRUE
	cg20651995	CBX2	Refametinib	GDSC	NSCLC	0.505787	0.0126341	92	2	2p14	69378975							TRUE				TRUE
	cg12018718	APOBEC3G	Refametinib	GDSC	BREAST	0.70863	0.0137588	40	2	2p25.1	8601540							TRUE	2:8601379-8601646	2:8683375-8684259	Unclassified	TRUE
	cg15321306	SETDB1	Refametinib	GDSC	NSCLC	0.505542	0.0138649	91	12	12q13.11	45204332							TRUE		12:46917566-46918066	Promoter_Associated_Cell_type_specific	TRUE
	cg10818657	CBX2	Refametinib	GDSC	NSCLC	0.500131	0.0153984	92	2	2p13.1	74821198							TRUE				TRUE
	cg09477895	ZBTB38;TET3;TDG;CBX2;SETDB1	Refametinib	GDSC	BREAST	0.701126	0.0166848	40	3	3p24.3	18115687							TRUE				TRUE
	cg00516092	CBX2	Refametinib	GDSC	BREAST	0.699625	0.0166959	40	20	20q11.21	30640936			chr20:31170740-31173640	S_Shelf							TRUE
	cg23361127	CBX2;SETDB1	Refametinib	GDSC	BREAST	0.694934	0.0180862	40	5	5q13.3	73975039			chr5:73935725-73937551	S_Shore		CDMR
	cg12469001	TET3;DNMT3A;CBX2	Refametinib	GDSC	BREAST	0.693433	0.0189997	40	7	7q32.2	129437286							TRUE				TRUE
	cg17951713	ZBTB38;TET3;SETDB1	Refametinib	GDSC	BREAST	0.691182	0.0197489	40	8	8q24.21	130767343							TRUE
	cg03922381	KDM2B	Refametinib	GDSC	BREAST	0.690807	0.0199046	40	10	10q21.3	70647216							TRUE
	cg02501746	ZBTB38;TET3;DNMT3A	Refametinib	GDSC	BREAST	0.689306	0.020345	40	7	7p15.1	30176038							TRUE
	cg18538668	TET3;KDM2B;CBX2;SETDB1	Refametinib	GDSC	BREAST	0.686867	0.0212316	40	14	14q32.32	102908791							TRUE				TRUE
	cg01845036	CBX2;SETDB1	Refametinib	GDSC	BREAST	0.6803	0.0232239	40	5	5q31.3	141832261							TRUE		5:141851989-141852196	Unclassified_Cell_type_specific	TRUE
	cg02153681	SETDB1	Refametinib	GDSC	BREAST	0.674109	0.0262159	40	2	2p24.1	20578299							TRUE				TRUE
	cg27181375	CBX2	Refametinib	GDSC	BREAST	0.668793	0.0290658	40	15	15q24.1	72036242						DMR	TRUE				TRUE
	cg11018604	ZBTB38;SETDB1	Refametinib	GDSC	BREAST	0.666979	0.0302614	40	5	5q13.2	71542919							TRUE
	cg14241836	TET3;CBX2	Refametinib	GDSC	BREAST	0.664165	0.0324781	40	7	7p12.3	48091446			chr7:48128046-48128499	N_Shelf							TRUE
	cg26552650	SETDB1	Refametinib	GDSC	BREAST	0.66379	0.0325955	40	6	6q21	113789168							TRUE
	cg13146484	TET3;CBX2;SETDB1	Refametinib	GDSC	BREAST	0.661163	0.0343834	40	14	14q23.1	60715214							TRUE				TRUE
	cg03211098	CBX2	Refametinib	GDSC	BREAST	0.658912	0.035481	40	1	1p35.2	31812269							TRUE				TRUE
	cg18014547	TET3;CBX2	Refametinib	GDSC	BREAST	0.658349	0.0357224	40	2	2p24.1	20229924							TRUE				TRUE
	cg10149296	APOBEC3G	Refametinib	GDSC	BREAST	0.658161	0.0358442	40	2	2p24.1	20659393									2:20795111-20796013	Unclassified_Cell_type_specific
	cg04045544	CBX2	Refametinib	GDSC	BREAST	0.657411	0.036395	40	16	16p12.1	27205592							TRUE				TRUE
	cg12469001	TET3;DNMT3A;CBX2	Refametinib	GDSC	SCLC	0.732592	0.0369202	30	7	7q32.2	129437286							TRUE				TRUE
	cg10284310	ZBTB38	Refametinib	GDSC	BREAST	0.654972	0.038401	40	11	11p15.3	12065255							TRUE
	cg01009920	KDM2B	Refametinib	GDSC	BREAST	0.654221	0.0389146	40	8	8p23.1	8191060							TRUE				TRUE
	cg05704183	ZBTB38;TET3	Refametinib	GDSC	BREAST	0.652533	0.0396822	40	2	2q22.3	145481360					low-CpG:145481356-145481374		TRUE
	cg06538426	CBX2	Refametinib	GDSC	BREAST	0.651782	0.0403348	40	1	1p36.13	16363712			chr1:16494061-16494505	N_Shelf			TRUE				TRUE
	cg12948059	EHMT1	Refametinib	GDSC	BREAST	0.651407	0.0408686	40	2	2q14.3	129375890			chr2:129659299-129659568	Island				2:129375770-129376483
	cg20446824	TET3;CBX2;SETDB1	Refametinib	GDSC	BREAST	0.651407	0.0408686	40	12	12q24.31	123642724							TRUE				TRUE
	cg13414270	CBX2	Refametinib	GDSC	BREAST	0.65122	0.0411621	40	2	2p21	45318899							TRUE		2:45465374-45466223	Unclassified_Cell_type_specific	TRUE
	cg07948480	CBX2	Refametinib	GDSC	BREAST	0.644653	0.044135	40	2	2q14.2	120713016							TRUE				TRUE
	cg24684077	CBX2	Refametinib	GDSC	BREAST	0.644278	0.044135	40	12	12p11.21	30839979			chr12:30948548-30949757	Island				12:30839767-30841472	12:30948347-30949808	Unclassified
	cg20510033	CBX2	Refametinib	GDSC	BREAST	0.643902	0.0444042	40	1	1p36.23	8882721									1:8959962-8960312	Unclassified_Cell_type_specific	TRUE
	cg01732465	EHMT1	Refametinib	GDSC	BREAST	0.643152	0.0451626	40	11	11p15.5	2200511						RDMR
	cg04165508	KDM2B;CBX2	Refametinib	GDSC	BREAST	0.639212	0.0498587	40	1	1p22.1	93940219							TRUE				TRUE
	cg17328839	KDM2B	RO-3306	GDSC	MEL	0.801709	0.020345	26	1	1p31.3	63900339							TRUE				TRUE
	cg06480353	TET3	RO-3306	GDSC	MEL	0.766154	0.0396822	26	7	7p15.1	30175705							TRUE				TRUE
	cg03329576	SMUG1	Ruxolitinib	GDSC	SAR	0.78	0.0373206	25	11	11q23.2	113692255							TRUE		11:114186553-114187108	Unclassified_Cell_type_specific
	cg18914751	TET3;CBX2;SETDB1	Ruxolitinib	GDSC	ALL	0.963636	0.044135	10	5	5q31.1	135370377							TRUE				TRUE
	cg09477895	ZBTB38;TET3;TDG;CBX2;SETDB1	SB216763	GDSC	ALL	-0.963636	0.044135	10	3	3p24.3	18115687							TRUE				TRUE
	cg06984255	KDM2B	SB52334	GDSC	THCA	0.963636	0.044135	10	10	10q24.33	104981183							TRUE				TRUE
	cg16675525	KDM2B;SETDB1	SB590885	GDSC	ALL	0.965035	0.0153984	12	10	10q25.2	112148519							TRUE		10:112158528-112158698	Unclassified_Cell_type_specific	TRUE
	cg02501746	ZBTB38;TET3;DNMT3A	Selumetinib	GDSC	BREAST	0.708818	0.0137429	40	7	7p15.1	30176038							TRUE
	cg08688907	SETDB1	Selumetinib	GDSC	BREAST	0.70075	0.0166959	40	5	5q33.3	159823503							TRUE
	cg24935896	DNMT3A	Selumetinib	GDSC	UCEC	0.975758	0.0232239	10	1	1q32.1	199698115							TRUE				TRUE
	cg19402314	ZBTB38	Selumetinib	GDSC	GLIOMA	0.723607	0.0320305	32	1	1q25.1	171629057							TRUE
	cg26552650	SETDB1	Selumetinib	GDSC	BREAST	0.662101	0.0339676	40	6	6q21	113789168							TRUE
	cg12885484	SETDB1	Selumetinib	GDSC	BREAST	0.661726	0.0340508	40	7	7p22.1	6083394			chr7:6120829-6121398	N_Shelf							TRUE
	cg05704183	ZBTB38;TET3	Selumetinib	GDSC	BREAST	0.648593	0.0441089	40	2	2q22.3	145481360					low-CpG:145481356-145481374		TRUE
	cg15244778	KDM2B;EHMT2	Selumetinib	GDSC	BREAST	0.648593	0.0441089	40	11	11q13.2	68805213							TRUE				TRUE
	cg14241836	TET3;CBX2	Selumetinib	GDSC	BREAST	0.646529	0.044135	40	7	7p12.3	48091446			chr7:48128046-48128499	N_Shelf							TRUE
	cg02153681	SETDB1	Selumetinib	GDSC	BREAST	0.639212	0.0498587	40	2	2p24.1	20578299							TRUE				TRUE
	cg06680852	CBX2	Serdemetan	GDSC	CLLE	0.951049	0.0272814	12	10	10p12.31	22762957			chr10:22725491-22726764	N_Shelf							TRUE
	cg25661792	KDM2B	SGC0946	GDSC	CLLE	-0.934066	0.0324781	13	3	3q29	195497224			chr3:194014480-194014983	Island				3:195497192-195497287			TRUE
	cg20633478	MGMT	Shikonin	GDSC	CLLE	-0.963636	0.044135	10	10	10q26.3	131456653								10:131456638-131456760
	cg16873451	SIRT1	SL0101	GDSC	GLIOMA	0.764182	0.0205474	30	2	2p25.3	3085229								2:3085200-3085303
	cg22137471	TET3	SNX-2112	GDSC	OVARIAN	0.772894	0.0288685	27	2	2p21	46621534			chr2:46769471-46769676	N_Shore			TRUE
	cg07371413	SETDB1	SNX-2112	GDSC	UCEC	-0.963636	0.044135	10	6	6q22.33	129019079							TRUE				TRUE
	cg22051754	SUV39H2	STF-62247	GDSC	BLADDER	-0.876161	0.0262316	18	9	9q34.3	138209577			chr9:139069755-139070076	Island				9:138209047-138209845
	cg03329576	SMUG1	T0901317	GDSC	SAR	0.795652	0.0340713	24	11	11q23.2	113692255							TRUE		11:114186553-114187108	Unclassified_Cell_type_specific
	cg03329576	SMUG1	TAK-715	GDSC	SAR	0.782308	0.035481	25	11	11q23.2	113692255							TRUE		11:114186553-114187108	Unclassified_Cell_type_specific
	cg06215416	CBX2	Tamoxifen	GDSC	THCA	0.963636	0.044135	10	1	1p36.32	2373333							TRUE	1:2373298-2373388	1:2383392-2383901	Unclassified_Cell_type_specific
	cg06677367	CBX2	Tamoxifen	GDSC	THCA	0.963636	0.044135	10	11	11q13.5	75655162							TRUE				TRUE
	cg13432945	KDM2B;SETDB1	Tanespimycin	GDSC	MATUREBCELLLYMPHOMA	0.730367	0.0386693	30	1	1p32.1	58965976							TRUE				TRUE
	cg10345369	MGMT	Temozolomide	GDSC	EC	0.83738	0.0232239	22	10	10q26.3	131460043								10:131460043-131460225
	cg25109396	SETDB1	Temsirolimus	GDSC	LAML	-0.914286	0.0262159	15	14	14q32.11	90386809
	cg20981219	KDM2B	THZ-2-49	GDSC	THCA	0.975758	0.0232239	10	14	14q24.3	76454953							TRUE
	cg03580358	SETDB1	Tivozanib	GDSC	THCA	0.963636	0.044135	10	8	8p11.21	42100580							TRUE
	cg02998240	KDM2B;CBX2	Topotecan	CCLE	PAAD	0.825593	0.036395	21	1	1p36.13	16381255							TRUE				TRUE
	cg26150981	TET3;KDM2B;CBX2;SETDB1	Trametinib	GDSC	NSCLC	0.535482	0.00738226	90	7	7q33	135259227							TRUE				TRUE
	cg19291696	KDM2B;CBX2;SETDB1	Trametinib	GDSC	NSCLC	0.527806	0.00816133	89	13	13q12.13	26667437							TRUE				TRUE
	cg19565094	ZBTB38;TET3;SETDB1	Trametinib	GDSC	NSCLC	0.524501	0.00837455	90	15	15q23	68943089							TRUE				TRUE
	cg18538668	TET3;KDM2B;CBX2;SETDB1	Trametinib	GDSC	BREAST	0.731984	0.00859237	39	14	14q32.32	102908791							TRUE				TRUE
	cg09260048	SETDB1	Trametinib	GDSC	NSCLC	0.52241	0.00908209	90	15	15q25.2	80202460							TRUE				TRUE
	cg09477895	ZBTB38;TET3;TDG;CBX2;SETDB1	Trametinib	GDSC	BREAST	0.730364	0.00912104	39	3	3p24.3	18115687							TRUE				TRUE
	cg27181375	CBX2	Trametinib	GDSC	BREAST	0.729895	0.00923055	39	15	15q24.1	72036242						DMR	TRUE				TRUE
	cg07807757	CBX2	Trametinib	GDSC	NSCLC	0.519661	0.00990436	90	7	7p12.2	50862064							TRUE				TRUE
	cg23361127	CBX2;SETDB1	Trametinib	GDSC	BREAST	0.726923	0.010047	39	5	5q13.3	73975039			chr5:73935725-73937551	S_Shore		CDMR
	cg01511901	CBX2	Trametinib	GDSC	NSCLC	0.517866	0.0105441	90	13	13q12.3	29902719							TRUE				TRUE
	cg21346966	TET3;SETDB1	Trametinib	GDSC	BREAST	0.724696	0.0108738	39	2	2q37.3	238006532							TRUE		2:238340804-238341937	Promoter_Associated	TRUE
	cg26829395	DNMT3A	Trametinib	GDSC	NSCLC	0.512137	0.0121577	90	15	15q15.1	38005147							TRUE
	cg15321306	SETDB1	Trametinib	GDSC	NSCLC	0.5098	0.0132099	90	12	12q13.11	45204332							TRUE		12:46917566-46918066	Promoter_Associated_Cell_type_specific	TRUE
	cg03922381	KDM2B	Trametinib	GDSC	BREAST	0.715789	0.013711	39	10	10q21.3	70647216							TRUE
	cg20510033	CBX2	Trametinib	GDSC	NSCLC	0.508269	0.0138325	90	1	1p36.23	8882721									1:8959962-8960312	Unclassified_Cell_type_specific	TRUE
	cg15809077	CBX2	Trametinib	GDSC	NSCLC	0.501091	0.0166959	90	2	2q13	112178550							TRUE
	cg11316517	CBX2;SETDB1	Trametinib	GDSC	NSCLC	0.50079	0.0166959	90	5	5q13.2	72702594							TRUE				TRUE
	cg25773259	TET3;EHMT2;SETDB1	Trametinib	GDSC	NSCLC	0.500484	0.0166959	90	12	12q22	92543204							TRUE		12:94018851-94019143	Unclassified_Cell_type_specific	TRUE
	cg20446824	TET3;CBX2;SETDB1	Trametinib	GDSC	BREAST	0.705061	0.0166959	39	12	12q24.31	123642724							TRUE				TRUE
	cg00516092	CBX2	Trametinib	GDSC	BREAST	0.703441	0.0171738	39	20	20q11.21	30640936			chr20:31170740-31173640	S_Shelf							TRUE
	cg13414270	CBX2	Trametinib	GDSC	BREAST	0.701215	0.0183333	39	2	2p21	45318899							TRUE		2:45465374-45466223	Unclassified_Cell_type_specific	TRUE
	cg08824847	TET3;CBX2	Trametinib	GDSC	BREAST	0.697976	0.0197489	39	11	11p13	35008964							TRUE				TRUE
	cg26854588	EHMT2;CBX2;APOBEC3C;SETDB1	Trametinib	GDSC	BREAST	0.693927	0.0211935	39	17	17q21.2	35693541			chr17:38443815-38444152	N_Shelf							TRUE
	cg12469001	TET3;DNMT3A;CBX2	Trametinib	GDSC	BREAST	0.691498	0.0224522	39	7	7q32.2	129437286							TRUE				TRUE
	cg12885484	SETDB1	Trametinib	GDSC	BREAST	0.686235	0.0232239	39	7	7p22.1	6083394			chr7:6120829-6121398	N_Shelf							TRUE
	cg08688907	SETDB1	Trametinib	GDSC	BREAST	0.68583	0.0232239	39	5	5q33.3	159823503							TRUE
	cg21128787	KDM2B;SETDB1	Trametinib	GDSC	THCA	0.975758	0.0232239	10	2	2p25.1	10993671							TRUE				TRUE
	cg04165508	KDM2B;CBX2	Trametinib	GDSC	BREAST	0.682186	0.0251861	39	1	1p22.1	93940219							TRUE				TRUE
	cg07807757	CBX2	Trametinib	GDSC	BREAST	0.676721	0.0284641	39	7	7p12.2	50862064							TRUE				TRUE
	cg19082496	CBX2	Trametinib	GDSC	BREAST	0.676721	0.0284641	39	1	1p35.1	33671939			chr1:33896002-33896929	S_Shelf							TRUE
	cg17130457	CBX2;SETDB1	Trametinib	GDSC	BREAST	0.675101	0.0290658	39	12	12q21.2	74700996						DMR	TRUE		12:76414085-76415188	Unclassified_Cell_type_specific
	cg02501746	ZBTB38;TET3;DNMT3A	Trametinib	GDSC	BREAST	0.674089	0.0299607	39	7	7p15.1	30176038							TRUE
	cg15244778	KDM2B;EHMT2	Trametinib	GDSC	BREAST	0.673077	0.0305918	39	11	11q13.2	68805213							TRUE				TRUE
	cg14241836	TET3;CBX2	Trametinib	GDSC	BREAST	0.669433	0.0332182	39	7	7p12.3	48091446			chr7:48128046-48128499	N_Shelf							TRUE
	cg03211098	CBX2	Trametinib	GDSC	BREAST	0.668421	0.0340461	39	1	1p35.2	31812269							TRUE				TRUE
	cg14055004	CBX2	Trametinib	GDSC	BREAST	0.668219	0.0340713	39	2	2q37.3	241509668			chr2:241858187-241858535	S_Shelf			TRUE		2:241860759-241861176	Unclassified	TRUE
	cg26552650	SETDB1	Trametinib	GDSC	BREAST	0.665789	0.0352797	39	6	6q21	113789168							TRUE
	cg07986257	ZBTB38;TET3;CBX2;SETDB1	Trametinib	GDSC	BREAST	0.66498	0.0357224	39	6	6p22.3	22429151							TRUE				TRUE
	cg23518532	SMUG1	Trametinib	GDSC	BREAST	-0.66336	0.0369202	39	11	11q24.3	127830225			chr11:128321661-128321895	S_Shelf
	cg13146484	TET3;CBX2;SETDB1	Trametinib	GDSC	BREAST	0.662753	0.0373206	39	14	14q23.1	60715214							TRUE				TRUE
	cg01845036	CBX2;SETDB1	Trametinib	GDSC	BREAST	0.661943	0.0381059	39	5	5q31.3	141832261							TRUE		5:141851989-141852196	Unclassified_Cell_type_specific	TRUE
	cg18456933	SETDB1	Trametinib	GDSC	BREAST	0.660931	0.0389146	39	4	4p15.32	15301269							TRUE
	cg00172872	TET3;CBX2;SETDB1	Trametinib	GDSC	BREAST	0.658907	0.0397972	39	12	12q21.33	87985557							TRUE
	cg18014547	TET3;CBX2	Trametinib	GDSC	BREAST	0.653846	0.044135	39	2	2p24.1	20229924							TRUE				TRUE
	cg10902850	TET3;CBX2;SETDB1	Trametinib	GDSC	BREAST	0.65	0.0449198	39	3	3q13.12	107930134							TRUE				TRUE
	cg09071280	CBX2;SETDB1	Trametinib	GDSC	BREAST	0.647571	0.0477669	39	1	1p34.3	39314539							TRUE
	cg03097134	CBX2	Trametinib	GDSC	BREAST	0.645749	0.0498793	39	6	6p21.2	37706242							TRUE				TRUE
	cg12469001	TET3;DNMT3A;CBX2	UNC0638	GDSC	THCA	0.963636	0.044135	10	7	7q32.2	129437286							TRUE				TRUE
	cg15406952	TET3;CBX2;SETDB1	UNC1215	GDSC	THCA	0.975758	0.0232239	10	17	17q21.31	40228119							TRUE				TRUE
	cg24746594	ZBTB38;TET3;CBX2;SETDB1	UNC1215	GDSC	UCEC	0.975758	0.0232239	10	7	7q22.1	98703149							TRUE				TRUE
	cg24990255	SETDB1	Veliparib	GDSC	OVARIAN	0.764786	0.0412466	26	2	2q31.3	180864674							TRUE
	cg13354934	KDM2B;SETDB1	Vinorelbine	GDSC	CLLE	-0.963636	0.044135	10	1	1p36.33	1285956						RDMR	TRUE		1:1296069-1296105	Unclassified_Cell_type_specific
	cg03080336	TET3;CBX2	VNLG/124	GDSC	SAR	-0.898221	0.0036594	23	4	4q35.1	186270372							TRUE				TRUE
	cg24990255	SETDB1	VNLG/124	GDSC	SAR	-0.870553	0.00738226	23	2	2q31.3	180864674							TRUE
	cg20651995	CBX2	VNLG/124	GDSC	SAR	-0.867589	0.00738226	23	2	2p14	69378975							TRUE				TRUE
	cg14055004	CBX2	VNLG/124	GDSC	SAR	-0.864625	0.00801782	23	2	2q37.3	241509668			chr2:241858187-241858535	S_Shelf			TRUE		2:241860759-241861176	Unclassified	TRUE
	cg15867307	CBX2	VNLG/124	GDSC	SAR	-0.854743	0.0111839	23	2	2q37.3	237775568							TRUE				TRUE
	cg24741430	KDM2B;SETDB1	VNLG/124	GDSC	SAR	-0.846838	0.0144316	23	15	15q22.31	64882765							TRUE
	cg00120332	TET3	VNLG/124	GDSC	SAR	-0.837945	0.0173146	23	6	6q15	88489669							TRUE				TRUE
	cg20899781	TET3;TDG;SETDB1;ZBTB38;KDM2B;CBX2	VNLG/124	GDSC	SAR	-0.837945	0.0173146	23	2	2p25.1	9623219							TRUE				TRUE
	cg04724556	ZBTB38;TET3;TDG;SETDB1	VNLG/124	GDSC	SAR	-0.821146	0.0239889	23	15	15q15.3	42295289							TRUE				TRUE
	cg27366882	KDM2B	VNLG/124	GDSC	SAR	-0.815217	0.0278703	23	3	3q22.1	135023497							TRUE		3:133540626-133541575	Gene_Associated	TRUE
	cg19565094	ZBTB38;TET3;SETDB1	VNLG/124	GDSC	SAR	-0.807312	0.0336697	23	15	15q23	68943089							TRUE				TRUE
	cg14313184	SETDB1	VNLG/124	GDSC	SAR	-0.806324	0.0341708	23	10	10p15.1	6026494							TRUE				TRUE
	cg12469001	TET3;DNMT3A;CBX2	VNLG/124	GDSC	SAR	-0.805336	0.0348783	23	7	7q32.2	129437286							TRUE				TRUE
	cg21643939	KDM2B;SETDB1	VNLG/124	GDSC	SAR	-0.802372	0.0365887	23	3	3q26.31	173950020			chr3:172468372-172468845	N_Shore		RDMR
	cg18082362	ZBTB38;TET3	VNLG/124	GDSC	SAR	-0.801383	0.0373206	23	3	3q22.1	133337602							TRUE				TRUE
	cg10759936	TET3	VNLG/124	GDSC	SAR	-0.799407	0.039091	23	1	1q21.1	145477850							TRUE
	cg25424279	TET3;KDM2B;TDG;CBX2;SETDB1	VNLG/124	GDSC	SAR	-0.795455	0.0426702	23	11	11q13.1	65440119			chr11:65685100-65685364	N_Shore		RDMR	TRUE				TRUE
	cg23036668	SETDB1	VNLG/124	GDSC	SAR	-0.794466	0.0439878	23	1	1p22.2	88194413							TRUE				TRUE
	cg19409687	TET3;CBX2;SETDB1	VNLG/124	GDSC	SAR	-0.793478	0.044135	23	11	11q13.1	65439536			chr11:65685100-65685364	N_Shelf			TRUE				TRUE
	cg20446824	TET3;CBX2;SETDB1	VNLG/124	GDSC	SAR	-0.79249	0.044135	23	12	12q24.31	123642724							TRUE				TRUE
	cg04165508	KDM2B;CBX2	VNLG/124	GDSC	SAR	-0.786561	0.0482571	23	1	1p22.1	93940219							TRUE				TRUE
	cg24072947	KDM2B	VNLG/124	GDSC	SAR	-0.786561	0.0482571	23	3	3q22.3	138157473							TRUE
	cg22159939	TET3;KDM2B;SETDB1	VNLG/124	GDSC	SAR	-0.785573	0.0496231	23	1	1q41	212822112							TRUE
	cg24996440	TET3;CBX2;SETDB1	VX-11e	GDSC	SCLC	0.71357	0.0330549	33	2	2p25.3	3561445						DMR	TRUE		2:3583550-3584833	Unclassified_Cell_type_specific	TRUE
	cg10149296	APOBEC3G	VX-11e	GDSC	THCA	0.963636	0.044135	10	2	2p24.1	20659393									2:20795111-20796013	Unclassified_Cell_type_specific
	cg05704183	ZBTB38;TET3	VX-702	GDSC	STAD	-0.888235	0.0373206	16	2	2q22.3	145481360					low-CpG:145481356-145481374		TRUE
	cg03080336	TET3;CBX2	WHI-P97	GDSC	SAR	-0.783478	0.0439878	24	4	4q35.1	186270372							TRUE				TRUE
	cg19628739	CBX2	XMD14-99	GDSC	THCA	0.963636	0.044135	10	22	22q13.31	42648850			chr22:44319578-44320513	N_Shelf			TRUE				TRUE
	cg04327247	CBX2	Y-39983	GDSC	SCLC	0.707888	0.036395	33	9	9q22.33	99604480			chr9:100565727-100566179	N_Shore
	cg01582066	CBX2	Y-39983	GDSC	THCA	0.963636	0.044135	10	22	22q12.2	30387065			chr22:32057922-32058323	N_Shore		RDMR
Spearman r, Spearman correlation coefficient
|r|, the absolute value of the Spearman correlation coefficient
GMD with associated expression, gene affecting DNA methylation or demethylation, the expression of which was significantly associated with methylation of a particular probe with |r| > 0.5
Target gene, the gene for which methylation of a particular probe was analyzed in the correlation
Probe, the individual CpG probe, methylation of which was analyzed in the correlation with drug response
Chromosome, chromosome on which the target gene is located
Cytoband, chromosomal region where the target gene is located
Sample size, number of cell lines with available data included in the correlation analysis
Additional information about individual probes according to the Illumina Infinium HumanMethylation450K Beadchip manifest is also provided.
