# Supplementary material for: Association of expression of epigenetic molecular factors with DNA methylation and sensitivity to chemotherapeutic agents in cancer cell lines
Source: Clin Epigenetics. 2021 Mar 6;13:49. doi: 10.1186/s13148-021-01026-4 (PMC7936435; doi:10.1186/s13148-021-01026-4)
Supplement: Supplementary file 15 — Additional file 15: Table S15. Significant correlations of methylation of target gene regions with drug response in the 23 individual cancer categories with at least 10 cell lines, satisfying pFDR < 0.05 and |r| > 0.5. [file 13148_2021_1026_MOESM15_ESM.xlsx]

## Sheet: Table S15
Table S15. Significant correlations of methylation of target gene regions with drug response in the 23 indidividual cancer categories with at least 10 cell lines, satisfying pFDR < 0.05 and |r| > 0.5
Target gene	Region	GMD with associated expression	Agent	Drug response data source	Cancer category	Spearman r	pFDR	Sample size	CytoBand
ABCB9	GENE BODY	TET1	CAY10603	GDSC	ALL	-0.987879	0.0182023	10	12q24.31
ABCC5	GENE BODY	SMUG1	Bleomycin (50 uM)	GDSC	BREAST	-0.73885	0.0182023	41	3q27.1
ABCC5	UTR3	SMUG1;GADD45A;IDH1	Bleomycin (50 uM)	GDSC	BREAST	-0.697561	0.0449564	41	3q27.1
ABHD6	UTR5	APOBEC1	BMS-509744	GDSC	CLLE	-0.972727	0.0485204	11	3p14.3
ABR	UTR3	CBX2	Dabrafenib	GDSC	SCLC	-0.791626	0.0398095	29	17p13.3
ACAA1	GENE BODY	SIRT1	OSU-03012	GDSC	CLLE	-0.987879	0.0182023	10	3p22.2
ACCN2	UTR3	APOBEC1	STF-62247	GDSC	BLADDER	-0.919505	0.0182023	18	12q13.12
ACSM1	TSS200	EHMT1	Midostaurin	GDSC	CLLE	-0.987879	0.0182023	10	16p12.3
ACTG2	GENE BODY	RBPJ	Temsirolimus	GDSC	RCC	0.981818	0.0182023	11	2p13.1
ACTRT2	EXON1	EHMT2;UHRF1;PHC2	CP724714	GDSC	BLADDER	-0.909185	0.0273395	18	1p36.32
ADAM15	UTR3	SIRT1	VNLG/124	GDSC	SAR	0.849802	0.0374014	23	1q22
AEBP2	GENE BODY	RBPJ	Dacinostat	GDSC	CLLE	-0.987879	0.0182023	10	12p12.3
AGAP11	UTR5	SETDB1	Linsitinib	GDSC	CLLE	-0.987879	0.0182023	10	10q23.2
AGMAT	TSS200	TET1	Vinorelbine	GDSC	CLLE	-0.987879	0.0182023	10	1p36.21
AGPAT3	TSS200	APOBEC1	Sepantronium bromide	GDSC	COAD/READ	-0.738702	0.0221146	38	21q22.3
AHCYL2	GENE BODY	UHRF1	Elesclomol	GDSC	COAD/READ	-0.758824	0.0230188	35	7q32.1
AHNAK2	GENE BODY	EHMT1	QS11	GDSC	CLLE	-0.987879	0.0182023	10	14q32.33
ALDH3A1	TSS1500	UHRF1;PHC2	STF-62247	GDSC	UCEC	0.987879	0.0182023	10	17p11.2
ALLC	GENE BODY	UHRF1	Quizartinib	GDSC	BLADDER	-0.925697	0.0182023	18	2p25.3
ANKIB1	UTR5	KMT2A	Bleomycin (50 uM)	GDSC	BREAST	-0.740767	0.0182023	41	7q21.2
ANKRD45	TSS1500	APOBEC3A	Midostaurin	GDSC	CLLE	-1	1.96936e-57	10	1q25.1
AP3M2	GENE BODY	APOBEC3C	Obatoclax Mesylate	GDSC	CLLE	-0.987879	0.0182023	10	8p11.21
AP3M2	GENE BODY	APOBEC3C	PD0325901	GDSC	BREAST	0.796112	0.00742819	37	8p11.21
APOBEC3C	TSS200	APOBEC3G;SETDB1	Cetuximab	GDSC	BREAST	0.743517	0.0182023	38	22q13.1
APOBEC3C	UTR5	CBX4;BCAT1	Cetuximab	GDSC	BREAST	0.730167	0.0291666	38	22q13.1
APOBEC3C	EXON1	CBX4;BCAT1	Cetuximab	GDSC	BREAST	0.730167	0.0291666	38	22q13.1
APOH	EXON1	APOBEC1	Epothilone B	GDSC	CLLE	-0.987879	0.0182023	10	17q24.2
ARHGAP27	TSS1500	APOBEC1;UHRF1	Sepantronium bromide	GDSC	COAD/READ	-0.740234	0.02056	38	17q21.31
ARHGEF1	GENE BODY	SMUG1;TET3;APOBEC1	Bleomycin (50 uM)	GDSC	BREAST	-0.708711	0.031149	41	19q13.2
ARHGEF10L	TSS200	APOBEC1;UHRF1	Sepantronium bromide	GDSC	COAD/READ	-0.719225	0.0429468	38	1p36.13
ARSJ	UTR3	EHMT1;TDG	AZD7762	GDSC	BREAST	-0.744192	0.0231453	37	4q26
ARSJ	UTR3	EHMT1;TDG	Refametinib	GDSC	BREAST	-0.699437	0.0485204	40	4q26
ATL3	GENE BODY	APOBEC3D	17-AAG	CCLE	MATBCL	0.896801	0.0485204	18	11q13.1
ATP13A5	GENE BODY	IDH2;SIRT1;ZBTB38	FR-180204	GDSC	THCA	0.987879	0.0182023	10	3q29
ATP5EP2	TSS200	CBX2	Linifanib	GDSC	ALL	0.987879	0.0182023	10	13q12.2
ATP6V0A1	EXON1	CBX2	PAC-1	GDSC	CLLE	-0.984807	0.0325249	10	17q21.2
AVEN	GENE BODY	CBX4	QS11	GDSC	CLLE	-0.987879	0.0182023	10	15q14
AXL	GENE BODY	PHC2	GNF-2	GDSC	CLLE	-0.972727	0.0485204	11	19q13.2
B3GAT2	GENE BODY	SIRT1;DNMT1;SUZ12	Linsitinib	GDSC	CLLE	-0.987879	0.0182023	10	6q13
B3GNT3	UTR5	EHMT1;TDG;APOBEC3C	Refametinib	GDSC	BREAST	0.699625	0.0485204	40	19p13.11
B3GNT5	TSS1500	BMI1	Vinblastine	GDSC	COAD/READ	-0.746499	0.0352155	35	3q27.1
B4GALT3	UTR3	MBD2	Embelin	GDSC	THCA	-1	1.96936e-57	10	1q23.3
BATF	GENE BODY	DNMT3B	Obatoclax Mesylate	GDSC	CLLE	-0.987879	0.0182023	10	14q24.3
BEAN	GENE BODY	APOBEC3A;APOBEC3B	WHI-P97	GDSC	EC	0.893913	0.00742819	24	16q21
BEND2	TSS1500	SIRT1	THZ-2-49	GDSC	BLADDER	-0.905057	0.0338032	18	Xp22.13
BEND2	TSS1500	SIRT1	TL-2-105	GDSC	BLADDER	-0.898865	0.0447818	18	Xp22.13
BFSP1	GENE BODY	APOBEC1	Linsitinib	GDSC	CLLE	-0.987879	0.0182023	10	20p12.1
BLNK	TSS1500	EED	GSK650394	GDSC	CLLE	-0.987879	0.0182023	10	10q24.1
BPIL1	TSS1500	SUV39H2;UHRF1	SN-38	GDSC	UCEC	0.987879	0.0182023	10	20q11.21
BTBD1	TSS200	ZBTB38;DMAP1	PFI-3	GDSC	MM	1	1.96936e-57	10	15q25.2
C10orf96	GENE BODY	CDKL5	MG-132	GDSC	COAD/READ	-0.972527	0.0182023	13	10q25.3
C11orf48	UTR5	GADD45A	Trametinib	GDSC	BREAST	-0.727935	0.0255	39	11q12.3
C17orf91	TSS1500	UHRF1	BMS-754807	GDSC	CLLE	-0.987879	0.0182023	10	17p13.3
C17orf91	TSS1500	UHRF1	OSU-03012	GDSC	CLLE	-0.987879	0.0182023	10	17p13.3
C19orf44	EXON1	UHRF1	BMS-509744	GDSC	CLLE	-0.972727	0.0485204	11	19p13.11
C19orf69	GENE BODY	APOBEC3A	Etoposide	GDSC	CLLE	-0.987879	0.0182023	10	19q13.2
C1orf210	UTR5	APOBEC1	Elesclomol	GDSC	COAD/READ	-0.747619	0.0338032	35	1p34.2
C1orf226	GENE BODY	APOBEC1	Elesclomol	GDSC	COAD/READ	-0.765826	0.0182023	35	1q23.3
C1orf49	EXON1	IDH2	BMS-754807	GDSC	CLLE	-0.987879	0.0182023	10	1q25.2
C1orf64	TSS200	SMUG1	Bleomycin (50 uM)	GDSC	BREAST	-0.693902	0.0485204	41	1p36.13
C20orf186	UTR3	SIRT1	Linsitinib	GDSC	CLLE	-1	1.96936e-57	10	20q11.21
C20orf54	UTR5	TET1;CBX1	Vinorelbine	GDSC	CLLE	-0.987879	0.0182023	10	20p13
C20orf54	EXON1	TET1;CBX1	Vinorelbine	GDSC	CLLE	-0.987879	0.0182023	10	20p13
C20orf94	GENE BODY	EHMT1	Genentech Cpd 10	GDSC	SAR	-0.830769	0.036356	25	20p12.2
C22orf13	GENE BODY	APOBEC1	Elesclomol	GDSC	COAD/READ	-0.74958	0.031369	35	22q11.23
C22orf28	TSS1500	EHMT2;ZFP57	CP466722	GDSC	SAR	-0.820769	0.0485204	25	22q12.3
C2orf29	TSS1500	TDG	rTRAIL	GDSC	MM	-0.981818	0.0182023	11	2q11.2
C2orf73	GENE BODY	TET1	BMS-509744	GDSC	CLLE	-0.972727	0.0485204	11	2p16.2
C2orf81	GENE BODY	EHMT1	Etoposide	GDSC	UCEC	0.987879	0.0182023	10	2p13.1
C4orf39	TSS1500	SUV39H2;UHRF1	BMS-754807	GDSC	CLLE	-0.987879	0.0182023	10	4q32.3
C4orf45	UTR5	SUV39H2;EZH2	AKT inhibitor VIII	GDSC	CLLE	-0.987879	0.0182023	10	4q32.1
C4orf45	EXON1	SUV39H2;EZH2	AKT inhibitor VIII	GDSC	CLLE	-0.987879	0.0182023	10	4q32.1
C5orf33	GENE BODY	UHRF1;BCAT1	Bleomycin (50 uM)	GDSC	BREAST	-0.711324	0.0285679	41	5p13.2
C7orf49	UTR5	GADD45A	Refametinib	GDSC	BREAST	0.69925	0.0488351	40	7q33
C7orf49	UTR5	GADD45A	Trametinib	GDSC	BREAST	0.735628	0.0185622	39	7q33
C7orf54	GENE BODY	GADD45A	Trametinib	GDSC	BREAST	-0.75	0.0182023	39	7q32.1
C8orf46	UTR3	KDM2B;ALKBH2	Trametinib	GDSC	NSCLC	0.501173	0.0485204	90	8q13.1
CACNA1A	GENE BODY	DNMT3B	THZ-2-49	GDSC	BLADDER	-0.902993	0.037418	18	19p13.2
CACNA1D	TSS200	SMUG1;TDG	Bryostatin 1	GDSC	BLADDER	-0.896801	0.0485204	18	3p21.1
CACNA1D	TSS1500	SMUG1;TDG	Linsitinib	GDSC	CLLE	-0.987879	0.0182023	10	3p21.1
CALML6	TSS1500	UHRF1	GNF-2	GDSC	CLLE	-0.981818	0.0182023	11	1p36.33
CALML6	TSS1500	UHRF1	SB590885	GDSC	ALL	0.972028	0.0231453	12	1p36.33
CAMTA1	GENE BODY	CBX2	THZ-2-49	GDSC	BLADDER	-0.905057	0.0338032	18	1p36.23
CAPSL	GENE BODY	APOBEC3C	Trametinib	GDSC	BREAST	0.749393	0.0182023	39	5p13.2
CASD1	TSS1500	GADD45A	Refametinib	GDSC	BREAST	-0.711445	0.035692	40	7q21.3
CASD1	TSS1500	GADD45A	Trametinib	GDSC	BREAST	-0.722267	0.03046	39	7q21.3
CCDC40	UTR3	APOBEC1	Elesclomol	GDSC	COAD/READ	-0.739496	0.0443966	35	17q25.3
CCDC87	EXON1	HDAC1	Cetuximab	GDSC	BREAST	0.764963	0.0182023	38	11q13.2
CCL2	TSS1500	DNMT3A	BAY-61-3606	GDSC	CLLE	-0.987879	0.0182023	10	17q12
CD109	TSS200	DNMT3A	rTRAIL	GDSC	NSCLC	0.523332	0.0196402	91	6q13
CD52	TSS200	TDG	EHT-1864	GDSC	CLLE	-0.967033	0.0182023	13	1p36.11
CD58	GENE BODY	DNMT3B	BMS-754807	GDSC	SAR	-0.850791	0.0360045	23	1p13.1
CDC14B	GENE BODY	CBX2	Linsitinib	GDSC	CLLE	-0.987879	0.0182023	10	9q22.33
CDC42EP5	UTR5	APOBEC1	Elesclomol	GDSC	COAD/READ	-0.734734	0.0485204	35	19q13.42
CDC5L	GENE BODY	DMAP1	Bleomycin (50 uM)	GDSC	BREAST	-0.752787	0.0182023	41	6p21.1
CEACAM5	TSS200	EHMT1	ICL1100013	GDSC	BREAST	0.726079	0.0214984	40	19q13.2
CEACAM6	UTR3	BMI1	ICL1100013	GDSC	BREAST	0.706754	0.0415957	40	19q13.2
CENPP	GENE BODY	APOBEC1	PF-562271	GDSC	CLLE	-0.987879	0.0182023	10	9q22.31
CEP152	GENE BODY	SMUG1	Bleomycin (50 uM)	GDSC	BREAST	-0.699303	0.0429987	41	15q21.1
CES7	UTR3	UHRF1	Linifanib	GDSC	BLADDER	-0.898865	0.0447818	18	16q12.2
CHRAC1	EXON1	CSNK1E	Cytarabine	GDSC	CLLE	-0.965035	0.0443966	12	8q24.3
CHST15	TSS1500	EZH2;SUV39H2	Avagacestat	GDSC	CLLE	-0.967033	0.0182023	13	10q26.13
CIDEC	UTR5	APOBEC1	Cytarabine	GDSC	BREAST	0.733049	0.0339678	37	3p25.3
CISD3	GENE BODY	EHMT1;GADD45A;KDM2B;SMUG1;BCAT1	Bleomycin (50 uM)	GDSC	BREAST	-0.724042	0.0182023	41	17q12
CISD3	GENE BODY	EHMT1;GADD45A;KDM2B;SMUG1;BCAT1	Refametinib	GDSC	BREAST	-0.725516	0.022072	40	17q12
COL7A1	TSS1500	SETDB1;APOBEC3C;CBX2	Linsitinib	GDSC	CLLE	-0.987879	0.0182023	10	3p21.31
COX4I2	GENE BODY	EZH2	FTI-277	GDSC	CLLE	-0.987879	0.0182023	10	20q11.21
COX6A2	TSS200	SUV39H2	Lapatinib	GDSC	CLLE	-0.972727	0.0485204	11	16p11.2
CP110	TSS1500	TDG	PF-562271	GDSC	CLLE	-0.987879	0.0182023	10	16p12.3
CPA5	GENE BODY	EHMT1;CBX2;APOBEC3C	Midostaurin	GDSC	GLIOMA	0.820565	0.0182023	31	7q32.2
CPD	GENE BODY	CBX2	Avagacestat	GDSC	THCA	0.987879	0.0182023	10	17q11.2
CR1	UTR5	CSNK1E	Cytarabine	GDSC	CLLE	-0.965035	0.0443966	12	1q32.2
CR1	EXON1	CSNK1E	Cytarabine	GDSC	CLLE	-0.965035	0.0443966	12	1q32.2
CREB3L4	GENE BODY	MBD1;BCAT1	Bleomycin (50 uM)	GDSC	BREAST	-0.72561	0.0182023	41	1q21.3
CSF2	EXON1	ZFP57	Pyrimethamine	GDSC	LAML	0.901754	0.0236592	19	5q31.1
CTBP2	GENE BODY	SMUG1;TDG;USP7	FTI-277	GDSC	CLLE	-0.987879	0.0182023	10	10q26.13
CUL9	UTR3	EHMT1	GSK1904529A	GDSC	CLLE	-0.987879	0.0182023	10	6p21.1
CXCL17	TSS1500	SMUG1;DNMT3L	Docetaxel	GDSC	SCLC	-0.772177	0.0429468	31	19q13.2
CYB5R1	TSS1500	EHMT2;UHRF1	Dabrafenib	GDSC	COAD/READ	-0.725353	0.0348721	38	1q32.1
CYB5R1	TSS1500	EHMT2;UHRF1	Daporinad	GDSC	LIHC	-0.942857	0.047847	14	1q32.1
CYB5RL	UTR5	TDG	QL-VIII-58	GDSC	COAD/READ	-0.781048	0.031149	31	1p32.3
DCAF12L2	TSS1500	SIRT1	VX-702	GDSC	BLADDER	-0.972527	0.0182023	13	Xq25
DCAF15	TSS1500	TET1	PAC-1	GDSC	CLLE	-0.987879	0.0182023	10	19p13.12
DCAF4L2	EXON1	SIRT1	Linsitinib	GDSC	CLLE	-0.987879	0.0182023	10	8q21.3
DDAH1	UTR5	UHRF1	Linsitinib	GDSC	CLLE	-1	1.96936e-57	10	1p22.3
DEFB115	GENE BODY	TDG	Vinorelbine	GDSC	CLLE	-0.987879	0.0182023	10	20q11.21
DEFB127	TSS1500	UHRF1	SB52334	GDSC	MATBCL	-0.798577	0.0422004	28	20p13
DEFB129	TSS1500	UHRF1	Linsitinib	GDSC	CLLE	-0.987879	0.0182023	10	20p13
DISC1	UTR3	DNMT3B	Cisplatin	GDSC	NB	-0.987879	0.0182023	10	1q42.2
DISC1	UTR3	DNMT3B	Enzastaurin	GDSC	BLADDER	-0.917441	0.0182023	18	1q42.2
DKKL1	UTR5	RBPJ;UHRF2	Temsirolimus	GDSC	SCLC	0.768548	0.047847	31	19q13.33
DKKL1	EXON1	RBPJ;UHRF2	Temsirolimus	GDSC	SCLC	0.768548	0.047847	31	19q13.33
DMXL1	GENE BODY	SMUG1	Bleomycin (50 uM)	GDSC	BREAST	-0.702787	0.0386418	41	5q23.1
DNAJC8	EXON1	CSNK1E	Olaparib	GDSC	SCLC	-0.787757	0.0182023	32	1p35.3
DNASE2B	UTR5	APOBEC1;UHRF1	CP724714	GDSC	BREAST	0.727178	0.0182023	41	1p31.1
DONSON	TSS1500	SIRT1	Gefitinib	GDSC	ALL	0.972727	0.0485204	11	21q22.11
DPEP1	GENE BODY	APOBEC3F	Tivozanib	GDSC	COAD/READ	0.740891	0.0182023	39	16q24.3
DPPA5	TSS1500	UHRF1	STF-62247	GDSC	BLADDER	-0.896801	0.0485204	18	6q13
DSG3	TSS200	UHRF1	PF-562271	GDSC	CLLE	-0.987879	0.0182023	10	18q12.1
DSTN	GENE BODY	APOBEC1	Elesclomol	GDSC	COAD/READ	-0.753501	0.0273395	35	20p12.1
DTNA	GENE BODY	MBD3	BMS-536924	GDSC	SAR	-0.845385	0.0199061	25	18q12.1
E2F2	TSS1500	EHMT1;SETDB1	Trametinib	GDSC	BREAST	-0.714777	0.0401028	39	1p36.12
ECH1	UTR3	APOBEC1	Elesclomol	GDSC	COAD/READ	-0.768347	0.0182023	35	19q13.2
ECM1	GENE BODY	APOBEC1	CP724714	GDSC	BLADDER	-0.917441	0.0182023	18	1q21.3
EDEM3	GENE BODY	SMUG1;GADD45A;TDG	AZD7762	GDSC	BREAST	-0.753675	0.0182023	37	1q25.3
EDN2	EXON1	APOBEC1	Elesclomol	GDSC	SCLC	-0.787097	0.0255	31	1p34.2
EDN3	UTR5	APOBEC3H;UHRF1	Trametinib	GDSC	NSCLC	-0.515792	0.0291666	90	20q13.32
EDN3	EXON1	APOBEC3H;UHRF1	Trametinib	GDSC	NSCLC	-0.515792	0.0291666	90	20q13.32
EFCAB4A	TSS200	TDG	GSK650394	GDSC	CLLE	-0.987879	0.0182023	10	11p15.5
EGOT	TSS1500	APOBEC1	Sepantronium bromide	GDSC	COAD/READ	-0.761647	0.0182023	36	3p26.1
EIF1AX	UTR3	USP7	Bleomycin (50 uM)	GDSC	BREAST	-0.694077	0.0485204	41	Xp22.12
EMP1	TSS1500	IDH2;DNMT3A;CBX2	VNLG/124	GDSC	SAR	-0.840909	0.0485204	23	12p13.1
EMX2	UTR3	CBX2	Linsitinib	GDSC	CLLE	-0.987879	0.0182023	10	10q26.11
ENPP1	GENE BODY	UHRF1;UHRF2;CBX2	Linsitinib	GDSC	CLLE	-0.987879	0.0182023	10	6q23.2
ENY2	GENE BODY	SMUG1	Bleomycin (50 uM)	GDSC	BREAST	-0.745122	0.0182023	41	8q23.1
EPB41L4B	GENE BODY	APOBEC1	Elesclomol	GDSC	COAD/READ	-0.77451	0.0182023	35	9q31.3
EPC1	GENE BODY	KMT2A;DNMT1;BCAT1	Bleomycin (50 uM)	GDSC	BREAST	-0.709756	0.0300071	41	10p11.22
EPHA2	GENE BODY	DNMT3B;APOBEC3C	Refametinib	GDSC	BREAST	0.713133	0.0338032	40	1p36.13
EPHA2	GENE BODY	DNMT3B;APOBEC3C	Trametinib	GDSC	BREAST	0.750202	0.0182023	39	1p36.13
ERBB4	GENE BODY	MECP2	Linsitinib	GDSC	CLLE	-0.987879	0.0182023	10	2q34
FABP1	UTR5	APOBEC1	Sepantronium bromide	GDSC	COAD/READ	-0.72032	0.0414488	38	2p11.2
FABP1	EXON1	APOBEC1	Sepantronium bromide	GDSC	COAD/READ	-0.72032	0.0414488	38	2p11.2
FAM119A	GENE BODY	DNMT1	Tivozanib	GDSC	RCC	0.935714	0.0386418	15	2q33.3
FAM135B	UTR3	IDH2;PHC2	PD173074	GDSC	LIHC	-0.961538	0.026564	13	8q24.23
FAM163A	UTR5	DNMT1	Linsitinib	GDSC	CLLE	-1	1.96936e-57	10	1q25.2
FAM176A	UTR5	UHRF1;BCAT1	Linsitinib	GDSC	CLLE	-0.987879	0.0182023	10	2p12
FAM192A	UTR5	SMUG1;GADD45A	Bleomycin (50 uM)	GDSC	BREAST	-0.727178	0.0182023	41	16q13
FAM27A	TSS200	SIRT1	KIN001-270	GDSC	BLADDER	-0.911249	0.0249456	18	9p11.2
FAM27A	TSS200	SIRT1	OSU-03012	GDSC	CLLE	-0.987879	0.0182023	10	9p11.2
FAM3C	GENE BODY	SUV39H2	Bleomycin (50 uM)	GDSC	BREAST	-0.693902	0.0485204	41	7q31.31
FAM65B	EXON1	EHMT1;DNMT3A	Sepantronium bromide	GDSC	LAML	0.917441	0.0182023	18	6p22.3
FAM82A1	GENE BODY	HELLS	GNF-2	GDSC	CLLE	-0.981818	0.0182023	11	2p22.2
FAM83C	TSS200	TET1	PHA-665752	GDSC	CLLE	-0.972727	0.0485204	11	20q11.22
FAM83E	GENE BODY	EHMT2	PLX-4720	GDSC	COAD/READ	0.706942	0.0414488	40	19q13.33
FAM84A	UTR3	APOBEC1	JQ12	GDSC	BREAST	0.731533	0.0182023	41	2p24.3
FAM84A	GENE BODY	TRIM28	Vinblastine	GDSC	COAD/READ	-0.759384	0.0225971	35	2p24.3
FASTKD1	TSS1500	TET2	Linsitinib	GDSC	CLLE	-0.987879	0.0182023	10	2q31.1
FBN1	UTR5	BCAT1	Linsitinib	GDSC	CLLE	-0.987879	0.0182023	10	15q21.1
FEZF1	EXON1	EZH2	Linsitinib	GDSC	CLLE	-0.987879	0.0182023	10	7q31.32
FGFR1OP	TSS1500	DNMT3A	GSK1070916	GDSC	SAR	-0.820769	0.0485204	25	6q27
FKBP5	TSS1500	APOBEC1	AT-7519	GDSC	MM	-0.972727	0.0485204	11	6p21.31
FMOD	GENE BODY	EZH2	17-AAG	CCLE	PAAD	-0.906494	0.0182023	21	1q32.1
FOSL1	GENE BODY	EHMT1;CBX2;GADD45A;APOBEC3C;SETDB1;UHRF1	Refametinib	GDSC	BREAST	0.718762	0.0273793	40	11q13.1
FOXO3	GENE BODY	ALKBH2	Epothilone B	GDSC	CLLE	-0.987879	0.0182023	10	6q21
FOXP3	TSS200	SUV39H1	Selisistat	GDSC	BLADDER	-0.902993	0.037418	18	Xp11.23
FPR2	EXON1	AICDA	BAY-61-3606	GDSC	CLLE	-0.987879	0.0182023	10	19q13.41
FPR2	EXON1	AICDA	Midostaurin	GDSC	CLLE	-0.987879	0.0182023	10	19q13.41
FUT9	TSS1500	SUZ12	(5Z)-7-Oxozeaenol	GDSC	LIHC	-0.939286	0.03046	15	6q16.1
FXC1	TSS1500	BCAT1	Bleomycin (50 uM)	GDSC	BREAST	-0.735017	0.0182023	41	11p15.4
FZD5	UTR3	APOBEC1	Elesclomol	GDSC	COAD/READ	-0.745378	0.0367752	35	2q33.3
FZD5	UTR3	APOBEC1	PI-103	GDSC	COAD/READ	-0.758097	0.0182023	39	2q33.3
GABRB2	UTR5	BCAT1	(5Z)-7-Oxozeaenol	GDSC	SAR	-0.869565	0.0182023	24	5q34
GABRG3	GENE BODY	PHC2;CBX2;UHRF1	AR-42	GDSC	ALL	-0.987879	0.0182023	10	15q12
GABRG3	GENE BODY	PHC2;CBX2;UHRF1	Tipifarnib	GDSC	LIHC	-0.929412	0.0291666	16	15q12
GAL3ST3	UTR5	SUV39H2	Bexarotene	GDSC	THCA	-0.987879	0.0182023	10	11q13.1
GAPVD1	TSS200	APOBEC3A	Etoposide	GDSC	THCA	-1	1.96936e-57	10	9q33.3
GAPVD1	GENE BODY	MGMT	ICL1100013	GDSC	MATBCL	0.795567	0.0340147	29	9q33.3
GDE1	TSS1500	TDG	PF-562271	GDSC	CLLE	-0.987879	0.0182023	10	16p12.3
GDF5	UTR5	SUV39H2	Lapatinib	GDSC	CLLE	-0.972727	0.0485204	11	20q11.22
GDF5	EXON1	SUV39H2	Lapatinib	GDSC	CLLE	-0.972727	0.0485204	11	20q11.22
GGT7	EXON1	CSNK1E;CBX2	Cytarabine	GDSC	CLLE	-0.965035	0.0443966	12	20q11.22
GJB1	TSS1500	DNMT3A	Idelalisib	GDSC	SCLC	0.782258	0.0225971	32	Xq13.1
GLUD2	EXON1	APOBEC3G;APOBEC3C	Cetuximab	GDSC	BREAST	0.721414	0.0401402	38	Xq24
GNAI2	TSS200	GADD45A	Refametinib	GDSC	BREAST	0.700375	0.0485204	40	3p21.31
GNB5	UTR3	MBD1	SN-38	GDSC	BLADDER	-0.905057	0.0338032	18	15q21.2
GNMT	TSS200	TDG	Daporinad	GDSC	GLIOMA	-0.780059	0.0244967	32	6p21.1
GNMT	EXON1	BMI1	Daporinad	GDSC	GLIOMA	-0.779692	0.0247599	32	6p21.1
GNMT	GENE BODY	APOBEC1	Daporinad	GDSC	GLIOMA	-0.762463	0.0447818	32	6p21.1
GPR64	UTR5	KDM2B	PHA-665752	GDSC	CLLE	-0.972727	0.0485204	11	Xp22.13
GPR87	EXON1	SUV39H2	Linsitinib	GDSC	LIHC	-0.920588	0.0473681	16	3q25.1
GPX2	UTR5	IDH2;APOBEC1;CBX2;UHRF1	Docetaxel	GDSC	SCLC	-0.797177	0.0182023	31	14q23.3
GPX2	EXON1	IDH2;APOBEC1;CBX2;UHRF1	Docetaxel	GDSC	SCLC	-0.766129	0.0485204	31	14q23.3
GRAMD1C	TSS200	CBX2	NG-25	GDSC	LIHC	-0.929412	0.0291666	16	3q13.31
GRAMD3	UTR5	SMUG1;APOBEC1;UHRF1	Bleomycin (50 uM)	GDSC	BREAST	-0.752962	0.0182023	41	5q23.2
GRAMD3	TSS200	APOBEC1	Bleomycin (50 uM)	GDSC	BREAST	-0.709233	0.03046	41	5q23.2
GRAMD3	GENE BODY	APOBEC1	Bleomycin (50 uM)	GDSC	BREAST	-0.703484	0.037418	41	5q23.2
GRAMD3	EXON1	APOBEC1	Bleomycin (50 uM)	GDSC	BREAST	-0.70122	0.0405602	41	5q23.2
GRIA2	EXON1	UHRF1	Tanespimycin	GDSC	OVARIAN	-0.843712	0.0182023	27	4q32.1
GSTCD	TSS1500	MECP2	Bleomycin (50 uM)	GDSC	BREAST	-0.733624	0.0182023	41	4q24
GSTCD	TSS200	DNMT3A	Bleomycin (50 uM)	GDSC	BREAST	-0.72439	0.0182023	41	4q24
GSTCD	TSS200	DNMT3A	ZM447439	GDSC	BREAST	-0.754316	0.034851	34	4q24
GSX2	UTR5	SUZ12	AZD8055	GDSC	OVARIAN	-0.822955	0.024013	27	4q12
GUCY2C	TSS200	APOBEC1	Sepantronium bromide	GDSC	COAD/READ	-0.735638	0.0245978	38	12p12.3
GYPC	UTR5	EHMT1;GADD45A	GW-2580	GDSC	THCA	0.987879	0.0182023	10	2q14.3
GYPC	EXON1	EHMT1;GADD45A	GW-2580	GDSC	THCA	0.987879	0.0182023	10	2q14.3
HCN1	GENE BODY	CSNK1E	TAK-715	GDSC	LAML	-0.884211	0.0485204	19	5p12
HDLBP	UTR3	IDH2	Vinorelbine	GDSC	CLLE	0.987879	0.0182023	10	2q37.3
HECTD2	UTR3	APOBEC1	Elesclomol	GDSC	COAD/READ	-0.739776	0.0443966	35	10q23.32
HEG1	TSS1500	SETDB1	Refametinib	GDSC	NSCLC	0.544611	0.0182023	92	3q21.2
HEG1	TSS1500	SETDB1	Trametinib	GDSC	NSCLC	0.521785	0.0236357	90	3q21.2
HINFP	TSS1500	SMUG1	Bleomycin (50 uM)	GDSC	BREAST	-0.703833	0.0371855	41	11q23.3
HIPK4	TSS200	MBD1	QS11	GDSC	CLLE	-0.987879	0.0182023	10	19q13.2
HIST1H2BA	TSS200	MGMT	PHA-665752	GDSC	CLLE	-0.972727	0.0485204	11	6p22.2
HK3	UTR3	SIRT1	Embelin	GDSC	SCLC	0.764663	0.0419066	32	5q35.2
HLA-DMB	TSS1500	SIRT1	Midostaurin	GDSC	CLLE	-0.987879	0.0182023	10	6p21.32
HNF1B	TSS1500	APOBEC1	Linsitinib	GDSC	CLLE	-1	1.96936e-57	10	17q12
HNF4A	EXON1	UHRF1	Sepantronium bromide	GDSC	COAD/READ	-0.712222	0.0497494	38	20q13.12
HOOK3	GENE BODY	SUV39H2;EZH2	AKT inhibitor VIII	GDSC	CLLE	-0.987879	0.0182023	10	8p11.21
HRC	TSS1500	EHMT1	Refametinib	GDSC	BREAST	0.704503	0.044599	40	19q13.33
HS3ST2	TSS1500	DNMT1	Linsitinib	GDSC	CLLE	-0.987879	0.0182023	10	16p12.2
HSD17B2	GENE BODY	UHRF1;BCAT1;PHC2	DMOG	GDSC	BREAST	0.710694	0.0367066	40	16q23.3
HTR4	UTR5	ZFP57;PHC2	Temsirolimus	GDSC	RCC	0.972727	0.0485204	11	5q32
HYAL1	UTR3	DNMT3A	Dasatinib	GDSC	MM	-0.972727	0.0485204	11	3p21.31
ICA1L	UTR5	SMUG1;TDG	Bleomycin (50 uM)	GDSC	BREAST	-0.74007	0.0182023	41	2q33.2
ICAM5	UTR3	ZBTB4	UNC0638	GDSC	CLLE	-0.983516	0.0041511	13	19p13.2
ID3	GENE BODY	SUZ12	PD0325901	GDSC	BREAST	-0.728307	0.0401402	37	1p36.12
IFITM1	GENE BODY	APOBEC1	Elesclomol	GDSC	COAD/READ	-0.756022	0.0255	35	11p15.5
IGF2R	TSS1500	CSNK1E;CBX2	Cyclopamine	GDSC	GLIOMA	0.951648	0.0267138	14	6q25.3
IGSF3	UTR3	KMT2A	Masitinib	GDSC	OVARIAN	-0.842491	0.0182023	27	1p13.1
IL17RB	TSS1500	DNMT1	Linsitinib	GDSC	CLLE	-0.987879	0.0182023	10	3p21.1
IL1F7	TSS200	UHRF1	Linsitinib	GDSC	CLLE	-0.987879	0.0182023	10	2q13
IL1F8	UTR5	UHRF1	Bleomycin	GDSC	EC	0.842885	0.0480055	23	2q13
IL3	UTR3	SUV39H2	IPA-3	GDSC	STAD	-0.920588	0.0473681	16	5q31.1
IL4R	UTR5	CBX2;APOBEC3C	Trametinib	GDSC	BREAST	0.761538	0.0182023	39	16p12.1
IMP5	EXON1	UHRF1	THZ-2-49	GDSC	BLADDER	-0.917441	0.0182023	18	17q21.31
IMPA2	GENE BODY	EZH2	Paclitaxel	CCLE	GLIOMA	0.848786	0.0182023	26	18p11.21
INADL	UTR5	PHC2	AZD7762	GDSC	BREAST	-0.756994	0.0182023	37	1p31.3
INE2	TSS1500	ZBTB38	NSC-87877	GDSC	NSCLC	0.520545	0.0225971	91	Xp22.2
ITGB4	UTR5	DNMT3B;SUV39H2	Elesclomol	GDSC	COAD/READ	-0.745098	0.0371855	35	17q25.1
JPH1	TSS1500	SMUG1;GADD45A	Bleomycin (50 uM)	GDSC	BREAST	-0.74216	0.0182023	41	8q21.11
JPH3	GENE BODY	CBX2	THZ-2-49	GDSC	BLADDER	-0.931889	0.0182023	18	16q24.2
JUP	UTR5	TET1	Bleomycin (50 uM)	GDSC	BREAST	-0.748955	0.0182023	41	17q21.2
KALRN	TSS200	EZH2;UHRF1;SUV39H2	BMS-754807	GDSC	SAR	-0.84585	0.0436431	23	3q21.2
KALRN	GENE BODY	PHC2;UHRF1;CBX2	BMS-754807	GDSC	SAR	-0.843874	0.046744	23	3q21.2
KCNK10	TSS200	APOBEC3A	Vinorelbine	GDSC	CLLE	-0.987879	0.0182023	10	14q31.3
KCNK15	GENE BODY	CSNK1E	THZ-2-49	GDSC	BLADDER	-0.915377	0.0194571	18	20q13.12
KCNMB2	GENE BODY	HDAC1	IPA-3	GDSC	OVARIAN	0.856578	0.0429468	22	3q26.32
KDM3A	UTR3	APOBEC1	Elesclomol	GDSC	COAD/READ	-0.757423	0.0242254	35	2p11.2
KIAA1274	TSS1500	EHMT1	Refametinib	GDSC	BREAST	0.729268	0.0183947	40	10q22.1
KIAA1949	EXON1	EED;APOBEC3G;MGMT;APOBEC3C;GADD45A	Refametinib	GDSC	BREAST	0.717073	0.0291666	40	6p21.33
KIR3DL2	TSS1500	EZH2	WZ-1-84	GDSC	CLLE	-0.972727	0.0485204	11	19q13.42
KLC4	UTR5	APOBEC1	Elesclomol	GDSC	COAD/READ	-0.776751	0.0182023	35	6p21.1
KLHDC7A	TSS1500	ZSCAN4	(5Z)-7-Oxozeaenol	GDSC	SCLC	-0.781452	0.0306361	31	1p36.13
KLHDC9	UTR5	MBD1	Vinblastine	GDSC	OVARIAN	-0.832479	0.0236357	26	1q23.3
KLHDC9	EXON1	MBD1	Vinblastine	GDSC	OVARIAN	-0.827692	0.0281894	26	1q23.3
KLHL31	GENE BODY	UHRF1	Pevonedistat	GDSC	HNSC	-0.972727	0.0485204	11	6p12.1
KLHL35	UTR3	SMUG1	Bleomycin (50 uM)	GDSC	BREAST	-0.712544	0.0273395	41	11q13.4
KRT38	TSS1500	ZBTB38	Tretinoin	GDSC	GLIOMA	0.795293	0.0472071	28	17q21.2
KRTAP12-3	TSS200	MECP2	THZ-2-49	GDSC	BLADDER	-0.913313	0.0224883	18	21q22.3
LACRT	TSS1500	EHMT2	17-AAG	CCLE	PAAD	-0.862338	0.0485204	21	12q13.2
LARGE	UTR3	EHMT1;GADD45A;APOBEC3C;SMUG1;BCAT1	Refametinib	GDSC	BREAST	0.701126	0.0485204	40	22q12.3
LARP4	GENE BODY	SUV39H2	Lapatinib	GDSC	CLLE	-0.972727	0.0485204	11	12q13.12
LGALS3	TSS1500	TET1;SUV39H2	Elesclomol	GDSC	COAD/READ	-0.792717	0.0182023	35	14q22.3
LGALS8	TSS1500	SMUG1	AZD7762	GDSC	BREAST	-0.720009	0.0485204	37	1q43
LGALS8	TSS1500	SMUG1	Bleomycin (50 uM)	GDSC	BREAST	-0.727178	0.0182023	41	1q43
LGALS8	UTR5	SMUG1	Bleomycin (50 uM)	GDSC	BREAST	-0.718641	0.0224883	41	1q43
LGALS8	TSS200	SMUG1	Bleomycin (50 uM)	GDSC	BREAST	-0.717944	0.0229332	41	1q43
LHCGR	TSS1500	SIRT1	Pazopanib	GDSC	CLLE	-0.987879	0.0182023	10	2p16.3
LINGO2	GENE BODY	PHC2	BX795	GDSC	ALL	-0.965035	0.0443966	12	9p21.1
LIPG	TSS1500	APOBEC1	OSU-03012	GDSC	CLLE	-0.987879	0.0182023	10	18q21.1
LOC100130015	GENE BODY	SMUG1;TDG	XMD11-85h	GDSC	MEL	-0.879699	0.0401402	20	16q24.3
LOC145814	UTR5	IDH1	Linsitinib	GDSC	CLLE	-0.987879	0.0182023	10	15q26.3
LOC154822	TSS1500	IDH1	THZ-2-49	GDSC	BLADDER	-0.896801	0.0485204	18	7q36.3
LOC285401	TSS1500	ZBTB38;UHRF1;PHC2	IOX2	GDSC	THCA	1	1.96936e-57	10	3p14.2
LOC285740	TSS200	MBD2	CP724714	GDSC	MM	-0.972727	0.0485204	11	6q24.2
LOC285768	GENE BODY	CBX2;UHRF1;PHC2	BMS-509744	GDSC	CLLE	-0.972727	0.0485204	11	6p25.3
LOC286094	GENE BODY	UHRF1	PD173074	GDSC	LIHC	-0.956044	0.0412846	13	8q24.22
LOC643008	TSS1500	CBX1;APOBEC3B	Vismodegib	GDSC	GLIOMA	0.800766	0.0393982	28	17q25.1
LOC728606	TSS1500	EHMT1;BCAT1	QS11	GDSC	CLLE	-0.987879	0.0182023	10	18q11.2
LONRF2	GENE BODY	EZH2	THZ-2-49	GDSC	BLADDER	-0.900929	0.0414488	18	2q11.2
LPAR5	UTR5	TET1	(5Z)-7-Oxozeaenol	GDSC	CLLE	-0.961538	0.026564	13	12p13.31
LPCAT3	GENE BODY	ZBTB38	XMD14-99	GDSC	MATBCL	0.816639	0.0217431	28	12p13.31
LPPR2	GENE BODY	APOBEC1	YM201636	GDSC	NSCLC	0.532346	0.0182023	91	19p13.2
LQK1	TSS1500	SUV39H2	CGP-082996	GDSC	CLLE	-0.972727	0.0485204	11	1q32.3
LRP1	UTR3	ZBTB33	Refametinib	GDSC	CLLE	-0.967033	0.0182023	13	12q13.3
LRP11	GENE BODY	EHMT2	Nutlin-3a (-)	GDSC	COAD/READ	-0.764706	0.0244122	34	6q25.1
LRRC2	UTR3	SETDB1	Refametinib	GDSC	NSCLC	0.526676	0.0182023	92	3p21.31
LRRC2	UTR3	SETDB1	Trametinib	GDSC	NSCLC	0.518439	0.0267138	90	3p21.31
LRRC8A	GENE BODY	MECP2	CCT007093	GDSC	BREAST	0.702064	0.0479428	40	9q34.11
LSG1	TSS1500	RBPJ	BX795	GDSC	BREAST	0.731626	0.0358975	37	3q29
LY9	GENE BODY	CBX2	Midostaurin	GDSC	CLLE	-0.987879	0.0182023	10	1q23.3
LYVE1	UTR5	IDH2	Dasatinib	GDSC	COAD/READ	-0.961538	0.026564	13	11p15.4
MAGI3	GENE BODY	GADD45A;EHMT2	AZD7762	GDSC	BREAST	-0.727122	0.0415957	37	1p13.2
MAGI3	GENE BODY	GADD45A;EHMT2	Bleomycin (50 uM)	GDSC	BREAST	-0.75331	0.0182023	41	1p13.2
MAGI3	GENE BODY	GADD45A;EHMT2	Refametinib	GDSC	BREAST	-0.702627	0.0473681	40	1p13.2
MAK16	TSS1500	APOBEC3G	Vinblastine	GDSC	COAD/READ	-0.752101	0.0289221	35	8p12
MAMDC2	TSS200	SUV39H1	CCT007093	GDSC	CLLE	-0.972527	0.0182023	13	9q21.12
MAMDC2	TSS200	SUV39H1	Midostaurin	GDSC	CLLE	-0.987879	0.0182023	10	9q21.12
MAP3K6	GENE BODY	APOBEC3C	FTI-277	GDSC	CLLE	-0.987879	0.0182023	10	1p36.11
MAPK10	UTR5	DNMT3B	BMS-536924	GDSC	SAR	-0.838462	0.0267138	25	4q21.3
MC3R	TSS1500	SUV39H2	OSU-03012	GDSC	CLLE	-0.987879	0.0182023	10	20q13.2
MCF2L2	GENE BODY	APOBEC1	Refametinib	GDSC	BREAST	0.702439	0.0476743	40	3q27.1
MECR	UTR5	EZH2;UHRF1	Genentech Cpd 10	GDSC	THCA	-0.987879	0.0182023	10	1p35.3
MFAP2	TSS1500	UHRF1	SL0101	GDSC	LAML	0.951648	0.0267138	14	1p36.13
MICAL3	TSS1500	SUZ12	Shikonin	GDSC	CLLE	-0.987879	0.0182023	10	22q11.21
MINA	TSS200	UHRF1	GNF-2	GDSC	CLLE	-0.972727	0.0485204	11	3q11.2
MIR1275	TSS200	EHMT1;UHRF1;BCAT1;PHC2	Refametinib	GDSC	BREAST	0.721201	0.0256536	40	6p21.31
MIR129-1	TSS1500	TET1	FTI-277	GDSC	CLLE	-0.987879	0.0182023	10	7q32.1
MIR153-2	TSS1500	ZBTB38	Quizartinib	GDSC	BLADDER	-0.929825	0.0182023	18	7q36.3
MIR181D	GENE BODY	IDH2	Palbociclib	GDSC	BREAST	0.754955	0.0198368	36	19p13.13
MIR2117	GENE BODY	EHMT1	Paclitaxel	GDSC	CLLE	-0.981818	0.0182023	11	17q21.31
MIR299	TSS1500	UHRF1;MGMT	Linsitinib	GDSC	CLLE	-0.987879	0.0182023	10	14q32.31
MIR30A	TSS1500	GADD45A;APOBEC3C	Refametinib	GDSC	BREAST	0.719325	0.0269996	40	6q13
MIR30A	TSS1500	GADD45A;APOBEC3C	Selumetinib	GDSC	BREAST	0.707692	0.0405602	40	6q13
MIR30A	TSS1500	GADD45A;APOBEC3C	Trametinib	GDSC	BREAST	0.726113	0.0267757	39	6q13
MIR30B	TSS1500	SMUG1	Bleomycin (50 uM)	GDSC	BREAST	-0.706446	0.0338032	41	8q24.22
MIR377	TSS1500	ZBTB38;UHRF1	THZ-2-49	GDSC	BLADDER	-0.915377	0.0194571	18	14q32.31
MIR410	TSS1500	ZBTB38	THZ-2-49	GDSC	BLADDER	-0.909185	0.0273395	18	14q32.31
MIR431	TSS1500	ZBTB38;EHMT2	THZ-2-49	GDSC	BLADDER	-0.909185	0.0273395	18	14q32.2
MIR663	TSS200	UHRF1;PHC2	Ponatinib	GDSC	THCA	-0.987879	0.0182023	10	20p11.1
MIR934	TSS1500	TET1	CGP-082996	GDSC	CLLE	-0.972727	0.0485204	11	Xq26.3
MORN5	GENE BODY	SUV39H2;UHRF1	AKT inhibitor VIII	GDSC	CLLE	-0.987879	0.0182023	10	9q33.2
MPP5	UTR5	GADD45A	Refametinib	GDSC	BREAST	-0.718011	0.0282927	40	14q23.3
MREG	GENE BODY	DNMT3B;USP7	STF-62247	GDSC	BLADDER	-0.915377	0.0194571	18	2q35
MS4A13	UTR5	UHRF1	SB590885	GDSC	ALL	0.965035	0.0443966	12	11q12.2
MS4A14	UTR5	EHMT1;GADD45A	Refametinib	GDSC	BREAST	0.708443	0.0398095	40	11q12.2
MS4A14	EXON1	EHMT1;GADD45A	Refametinib	GDSC	BREAST	0.708443	0.0398095	40	11q12.2
MSLN	TSS200	DNMT3B	Refametinib	GDSC	BREAST	0.701689	0.0485204	40	16p13.3
MSN	TSS1500	ZBTB33	GSK1070916	GDSC	SAR	-0.832308	0.0339852	25	Xq12
MUSK	GENE BODY	PHC2	Talazoparib	GDSC	LAML	0.92402	0.022072	17	9q31.3
MUTYH	GENE BODY	TET1	Tipifarnib	GDSC	CLLE	-0.987879	0.0182023	10	1p34.1
MYF6	UTR5	EHMT1	BMS-536924	GDSC	SAR	-0.822308	0.0485204	25	12q21.31
MYH16	GENE BODY	TET1;APOBEC3C	IOX2	GDSC	THCA	0.987879	0.0182023	10	7q22.1
MYO15A	GENE BODY	SIRT1	THZ-2-49	GDSC	BLADDER	-0.905057	0.0338032	18	17p11.2
MYO16	TSS200	RNF2	FTI-277	GDSC	CLLE	-0.987879	0.0182023	10	13q33.3
MYO3A	GENE BODY	SIRT1;UHRF1	Linsitinib	GDSC	CLLE	-0.987879	0.0182023	10	10p12.1
MYO7A	GENE BODY	TET3;DNMT3A	GSK650394	GDSC	CLLE	-0.987879	0.0182023	10	11q13.5
MYOCD	UTR3	UHRF1;PHC2	Motesanib	GDSC	RCC	0.972727	0.0485204	11	17p12
NAP1L3	TSS1500	DNMT1	Linsitinib	GDSC	CLLE	-0.987879	0.0182023	10	Xq21.32
NCKAP5	EXON1	SMUG1;APOBEC1;TDG	AZD7762	GDSC	BREAST	-0.740635	0.0265396	37	2q21.2
NCKAP5	EXON1	SMUG1;APOBEC1;TDG	Bleomycin (50 uM)	GDSC	BREAST	-0.710976	0.0289221	41	2q21.2
NCRNA00029	GENE BODY	CBX2	CP724714	GDSC	BLADDER	-0.940144	0.0116134	18	20q13.33
NDUFA8	TSS1500	SUV39H2;UHRF1	AKT inhibitor VIII	GDSC	CLLE	-0.987879	0.0182023	10	9q33.2
NET1	GENE BODY	TET1	Cisplatin	GDSC	COAD/READ	-0.771989	0.0182023	35	10p15.1
NET1	TSS1500	CBX1	Cisplatin	GDSC	COAD/READ	-0.737255	0.0477633	35	10p15.1
NEU4	GENE BODY	EHMT1	IOX2	GDSC	UCEC	0.987879	0.0182023	10	2q37.3
NLK	GENE BODY	SMUG1;CBX4;USP7	Bleomycin (50 uM)	GDSC	BREAST	-0.718118	0.022768	41	17q11.2
NLK	TSS200	APOBEC1	Imatinib	GDSC	MM	-0.981818	0.0182023	11	17q11.2
NR1D2	GENE BODY	KDM2B	Tipifarnib	GDSC	CLLE	-0.987879	0.0182023	10	3p24.2
NRG1	EXON1	DNMT1	Linsitinib	GDSC	CLLE	-0.987879	0.0182023	10	8p12
NRSN2	GENE BODY	APOBEC3A	Etoposide	GDSC	CLLE	-0.987879	0.0182023	10	20p13
NT5DC3	GENE BODY	RBL2	NG-25	GDSC	SCLC	0.750334	0.0485204	33	12q23.3
NUCB1	TSS1500	SUV39H2	Thapsigargin	GDSC	CLLE	-0.987879	0.0182023	10	19q13.33
ODZ4	GENE BODY	PHC2;UHRF1;CBX2	VX-11e	GDSC	BLADDER	-0.898865	0.0447818	18	11q14.1
OR10Q1	EXON1	ZBTB38	BIX02189	GDSC	BLADDER	-0.907121	0.030416	18	11q12.1
OR10Q1	EXON1	ZBTB38	KIN001-236	GDSC	BLADDER	-0.929825	0.0182023	18	11q12.1
OR10Q1	EXON1	ZBTB38	Quizartinib	GDSC	BLADDER	-0.896801	0.0485204	18	11q12.1
OR2Z1	TSS1500	EHMT2	NPK76-II-72-1	GDSC	BLADDER	-0.907121	0.030416	18	19p13.2
OR6T1	EXON1	SUV39H2	BMS-509744	GDSC	CLLE	-0.972727	0.0485204	11	11q24.1
OR7A5	TSS1500	UHRF1	PF2341066	CCLE	PAAD	-0.866569	0.0441561	21	19p13.12
OR7G2	EXON1	SUZ12	CGP-082996	GDSC	CLLE	-0.990909	0.00742819	11	19p13.2
OTOA	GENE BODY	UHRF1	Linsitinib	GDSC	CLLE	-0.987879	0.0182023	10	16p12.2
OTOF	TSS200	TET3	FTI-277	GDSC	CLLE	-0.987879	0.0182023	10	2p23.3
OTOR	UTR3	TET3	GSK650394	GDSC	CLLE	-1	1.96936e-57	10	20p12.1
OXSM	GENE BODY	DNMT1	Dacinostat	GDSC	CLLE	-0.987879	0.0182023	10	3p24.2
PALLD	TSS1500	EHMT1;APOBEC3C	Refametinib	GDSC	BREAST	0.733208	0.0182023	40	4q32.3
PANK1	TSS1500	APOBEC1	Elesclomol	GDSC	COAD/READ	-0.768908	0.0182023	35	10q23.31
PASD1	UTR3	GADD45A	BMS-754807	GDSC	CLLE	-0.987879	0.0182023	10	Xq28
PCDHB7	TSS1500	UHRF2	BMS-754807	GDSC	CLLE	-0.987879	0.0182023	10	5q31.3
PCK1	GENE BODY	IDH2;ZBTB38	NVP-BHG712	GDSC	BLADDER	-0.900929	0.0414488	18	20q13.31
PDAP1	UTR3	DNMT1	Bryostatin 1	GDSC	GLIOMA	0.77621	0.0374014	31	7q22.1
PDRG1	GENE BODY	TDG	Bleomycin (50 uM)	GDSC	BREAST	-0.730139	0.0182023	41	20q11.21
PDZD3	GENE BODY	APOBEC1	TW 37	GDSC	COAD/READ	-0.743736	0.0182023	38	11q23.3
PFN4	UTR3	UHRF1	BMS-509744	GDSC	CLLE	-0.972727	0.0485204	11	2p23.3
PGM1	TSS200	DNMT1	S-Trityl-L-cysteine	GDSC	CLLE	-0.981818	0.0182023	11	1p31.3
PHLDA3	UTR3	UHRF1	Linsitinib	GDSC	CLLE	-0.987879	0.0182023	10	1q32.1
PHOSPHO2	UTR5	SMUG1	AZD7762	GDSC	BREAST	-0.724514	0.0447818	37	2q31.1
PICALM	TSS1500	CBX2	ZG-10	GDSC	SCLC	-0.947253	0.0367066	14	11q14.2
PIGG	TSS1500	DNMT1	Linsitinib	GDSC	CLLE	-0.987879	0.0182023	10	4p16.3
PIPOX	UTR3	IDH2;SETDB1	GNF-2	GDSC	CLLE	-0.972727	0.0485204	11	17q11.2
PKDREJ	TSS1500	APOBEC1	Etoposide	GDSC	CLLE	-0.987879	0.0182023	10	22q13.31
PKDREJ	TSS1500	APOBEC1	FH535	GDSC	THCA	-0.987879	0.0182023	10	22q13.31
PKP1	UTR3	SUV39H2;EZH2	BMS-754807	GDSC	CLLE	-0.987879	0.0182023	10	1q32.1
PKP1	UTR3	SUV39H2;EZH2	OSU-03012	GDSC	CLLE	-0.987879	0.0182023	10	1q32.1
PLAT	TSS200	APOBEC3C	Refametinib	GDSC	BREAST	0.772045	0.00974631	40	8p11.21
PLAUR	GENE BODY	TET1;APOBEC1	BX-912	GDSC	RCC	-0.964286	0.0116411	15	19q13.31
PLAUR	GENE BODY	TET1;APOBEC1	TL-2-105	GDSC	RCC	-0.953571	0.0182023	15	19q13.31
PLEKHA6	GENE BODY	APOBEC3A	FTI-277	GDSC	CLLE	-0.987879	0.0182023	10	1q32.1
PLEKHF2	UTR5	SMUG1	AZD7762	GDSC	BREAST	-0.751304	0.0182023	37	8q22.1
PLEKHG6	TSS1500	APOBEC1;CSNK1D	Elesclomol	GDSC	COAD/READ	-0.768347	0.0182023	35	12p13.31
PLEKHG6	GENE BODY	TET1	Elesclomol	GDSC	COAD/READ	-0.754622	0.0265755	35	12p13.31
PNCK	TSS1500	CSNK1D	CP724714	GDSC	MM	-0.972727	0.0485204	11	Xq28
POLK	GENE BODY	EHMT1;SMUG1;TDG;APOBEC3C;GADD45A	Refametinib	GDSC	BREAST	0.741839	0.0182023	40	5q13.3
POM121L12	UTR3	ZBTB38;EHMT2	Etoposide	GDSC	UCEC	1	1.96936e-57	10	7p12.1
POU5F2	TSS1500	TET1	Nilotinib	GDSC	GLIOMA	0.813797	0.0338032	27	5q15
POU5F2	TSS1500	TET1	T0901317	GDSC	GLIOMA	0.816349	0.0182023	32	5q15
POU6F1	TSS200	TET1	FTI-277	GDSC	CLLE	-0.987879	0.0182023	10	12q13.13
PPCS	GENE BODY	UHRF1	PI-103	GDSC	COAD/READ	-0.721255	0.0316355	39	1p34.2
PPL	TSS200	TDG	Linsitinib	GDSC	CLLE	-0.987879	0.0182023	10	16p13.3
PPM1H	GENE BODY	ZSCAN4	GSK1904529A	GDSC	CLLE	-0.987879	0.0182023	10	12q14.2
PPP2R2B	TSS1500	RBPJ	Linsitinib	GDSC	CLLE	-0.987879	0.0182023	10	5q32
PPP2R2B	UTR5	RBPJ	Linsitinib	GDSC	CLLE	-0.987879	0.0182023	10	5q32
PPP2R3A	EXON1	CBX4	Refametinib	GDSC	BREAST	-0.715009	0.0312364	40	3q22.3
PRB2	TSS1500	ZBTB38;DNMT3L	Avagacestat	GDSC	CLLE	-0.961538	0.026564	13	12p13.2
PRDM16	UTR3	ZBTB38	THZ-2-49	GDSC	BLADDER	-0.898865	0.0447818	18	1p36.32
PRKAA1	GENE BODY	CSNK1D;CBX1	PI-103	GDSC	COAD/READ	-0.707287	0.0485204	39	5p13.1
PRKAG2	GENE BODY	IDH2	Linsitinib	GDSC	CLLE	-0.987879	0.0182023	10	7q36.1
PRR18	TSS1500	TDG	Docetaxel	GDSC	SCLC	-0.775	0.0393593	31	6q27
PRSS35	TSS200	TET3	Linsitinib	GDSC	PAAD	-0.82359	0.0332547	26	6q14.2
PSMD8	GENE BODY	ZBTB38	SB52334	GDSC	STAD	-0.909314	0.0472101	17	19q13.2
PTCHD3	UTR5	SUV39H2	BMS-754807	GDSC	CLLE	-0.987879	0.0182023	10	10p12.1
PTPN1	UTR3	SMUG1;BCAT1	Bleomycin (50 uM)	GDSC	BREAST	-0.717422	0.0232251	41	20q13.13
PYGB	TSS1500	APOBEC1	Elesclomol	GDSC	COAD/READ	-0.735014	0.0485204	35	20p11.21
RAB11FIP3	EXON1	APOBEC1;UHRF1	EHT-1864	GDSC	CLLE	-0.972527	0.0182023	13	16p13.3
RAB11FIP3	UTR5	APOBEC1;UHRF1	Genentech Cpd 10	GDSC	SCLC	0.761364	0.046744	32	16p13.3
RAB18	UTR3	SMUG1	Bleomycin (50 uM)	GDSC	BREAST	-0.803484	0.000722703	41	10p12.1
RAB32	TSS200	ALKBH2	BX795	GDSC	COAD/READ	-0.74301	0.0485204	34	6q24.3
RAB8B	GENE BODY	DNMT3A	Docetaxel	GDSC	SCLC	0.766532	0.0485204	31	15q22.2
RAB9P1	TSS200	DNMT3B;SUMO1;APOBEC1	GNF-2	GDSC	CLLE	-0.981818	0.0182023	11	5q21.2
RABL3	GENE BODY	SMUG1;CBX1;USP7	Elesclomol	GDSC	COAD/READ	-0.735014	0.0485204	35	3q13.33
RAD21	EXON1	UHRF1	GSK269962A	GDSC	MATBCL	-0.789516	0.0231453	31	8q24.11
RAD23A	TSS1500	BMI1	BAY-61-3606	GDSC	CLLE	-0.987879	0.0182023	10	19p13.2
RAD23A	TSS1500	BMI1	BX795	GDSC	OVARIAN	-0.809524	0.0398557	27	19p13.2
RARA	EXON1	KDM2B	Olaparib	GDSC	COAD/READ	-0.702814	0.0472101	40	17q21.2
RASSF7	GENE BODY	EHMT1;TDG	VX-11e	GDSC	HNSC	0.929412	0.0291666	16	11p15.5
RAVER2	GENE BODY	IDH1;UHRF1	Elesclomol	GDSC	COAD/READ	-0.756863	0.0246144	35	1p31.3
RBBP4	UTR3	SMUG1	Refametinib	GDSC	BREAST	-0.705066	0.0441881	40	1p35.1
RCN3	EXON1	TDG	AZD7762	GDSC	BREAST	0.722143	0.0485204	37	19q13.33
RD3	GENE BODY	IDH1	PF-562271	GDSC	CLLE	-1	1.96936e-57	10	1q32.3
RFC5	TSS1500	SUV39H2	BMS-754807	GDSC	CLLE	-0.987879	0.0182023	10	12q24.23
RFESD	TSS1500	SMUG1;GADD45A;DNMT3A;TDG;EHMT1	Refametinib	GDSC	BREAST	-0.710507	0.0368635	40	5q15
RFTN1	TSS1500	EED	GSK650394	GDSC	CLLE	-0.987879	0.0182023	10	3p25.1
RGNEF	TSS1500	PCNA	Fedratinib	GDSC	BREAST	0.711324	0.0285679	41	5q13.2
RGS1	GENE BODY	EHMT1	Trametinib	GDSC	BREAST	-0.712753	0.0426664	39	1q31.2
RGS6	UTR5	SIRT1	Linsitinib	GDSC	CLLE	-1	1.96936e-57	10	14q24.2
RHOB	UTR3	SIRT1;TDG	Bleomycin (50 uM)	GDSC	BREAST	-0.724564	0.0182023	41	2p24.1
RHOB	EXON1	SMUG1;SIRT1;TDG	Bleomycin (50 uM)	GDSC	BREAST	-0.700348	0.0415957	41	2p24.1
RHOD	TSS1500	CBX2	SB505124	GDSC	OVARIAN	-0.807692	0.0422004	27	11q13.2
RHOG	UTR5	DNMT1;CSNK1E	NU7441	GDSC	SCLC	0.802956	0.036217	28	11p15.4
RIC3	UTR5	CSNK1E	Cytarabine	GDSC	CLLE	-0.979021	0.0182023	12	11p15.4
RIOK1	UTR3	SMUG1	AZD7762	GDSC	BREAST	-0.744903	0.0226427	37	6p24.3
RIOK3	TSS1500	BMI1;CBX1	Nilotinib	GDSC	COAD/READ	-0.76165	0.0267757	34	18q11.2
RND1	GENE BODY	SUV39H2	OSI-027	GDSC	MM	0.972727	0.0485204	11	12q13.12
RNF144A	EXON1	ZBTB38	IPA-3	GDSC	STAD	-0.923529	0.0411096	16	2p25.2
RNF2	TSS1500	APOBEC1	BX795	GDSC	COAD/READ	-0.743621	0.0485204	34	1q25.3
RNPEP	UTR3	SMUG1;GADD45A	Trametinib	GDSC	BREAST	-0.725506	0.0273395	39	1q32.1
ROBO3	GENE BODY	KDM2B	Linsitinib	GDSC	CLLE	-0.987879	0.0182023	10	11q24.2
RTN4	UTR3	EHMT1;TDG;BCAT1	AZD7762	GDSC	BREAST	-0.720721	0.0485204	37	2p16.1
RTN4RL1	UTR3	SUV39H2	PF-562271	GDSC	CLLE	-1	1.96936e-57	10	17p13.3
RUSC2	UTR5	EHMT1;IDH2	BAY-61-3606	GDSC	CLLE	-0.987879	0.0182023	10	9p13.3
S100A10	TSS1500	DNMT3A	CGP-082996	GDSC	CLLE	-0.972727	0.0485204	11	1q21.3
S100A3	TSS200	TET3	Amuvatinib	GDSC	SAR	-0.849565	0.0255	24	1q21.3
S100P	TSS200	TET1;CBX1	BMS-509744	GDSC	CLLE	-0.981818	0.0182023	11	4p16.1
S1PR4	TSS1500	TET1;APOBEC3C	Refametinib	GDSC	BREAST	0.764165	0.0153782	40	19p13.3
S1PR4	TSS1500	TET1;APOBEC3C	Trametinib	GDSC	BREAST	0.732794	0.0213831	39	19p13.3
SAMD13	TSS200	SIRT1	SB216763	GDSC	LIHC	-0.987879	0.0182023	10	1p31.1
SCAP	UTR5	SMUG1	Bleomycin (50 uM)	GDSC	BREAST	-0.692334	0.0497507	41	3p21.31
SCAP	UTR5	SMUG1	BMS-345541	GDSC	LIHC	-0.923529	0.0411096	16	3p21.31
SCD	TSS1500	CSNK1E	PHA-793887	GDSC	EC	0.830435	0.0485204	24	10q24.31
SCGN	TSS1500	ZBTB38;PHC2	Palbociclib	GDSC	SCLC	0.793651	0.0485204	28	6p22.2
SCNN1G	GENE BODY	CBX2;PHC2	AR-42	GDSC	ALL	-0.987879	0.0182023	10	16p12.2
SDHAF1	EXON1	DNMT3A	Alectinib	GDSC	UCEC	0.987879	0.0182023	10	19q13.12
SDHAF1	EXON1	DNMT3A	UNC1215	GDSC	UCEC	0.987879	0.0182023	10	19q13.12
SEC16B	TSS1500	APOBEC1	Elesclomol	GDSC	COAD/READ	-0.75042	0.03046	35	1q25.2
SEL1L3	TSS1500	APOBEC1	Elesclomol	GDSC	COAD/READ	-0.74958	0.031369	35	4p15.2
SEMA5A	EXON1	CDKL5	Vinblastine	GDSC	COAD/READ	-0.755742	0.0256876	35	5p15.31
SERPINB7	EXON1	UHRF1;PHC2	GNF-2	GDSC	CLLE	-0.972727	0.0485204	11	18q21.33
SFRP5	TSS1500	UHRF1	Linsitinib	GDSC	CLLE	-0.987879	0.0182023	10	10q24.2
SH3BGRL3	TSS1500	EHMT1;GADD45A	Refametinib	GDSC	BREAST	0.716886	0.0291666	40	1p36.11
SH3BP1	TSS1500	APOBEC1	Elesclomol	GDSC	COAD/READ	-0.743137	0.0398581	35	22q13.1
SH3TC2	TSS200	TDG	Bicalutamide	GDSC	THCA	0.987879	0.0182023	10	5q32
SH3TC2	TSS200	TDG	Refametinib	GDSC	BREAST	0.735647	0.0182023	40	5q32
SH3TC2	EXON1	EHMT1;SMUG1;TDG;USP7	Refametinib	GDSC	BREAST	0.707692	0.0405602	40	5q32
SH3TC2	TSS200	TDG	Selumetinib	GDSC	BREAST	0.705253	0.0439107	40	5q32
SH3YL1	GENE BODY	TET1	Bleomycin (50 uM)	GDSC	BREAST	-0.694077	0.0485204	41	2p25.3
SHQ1	GENE BODY	RBPJ	AS601245	GDSC	NB	-0.987879	0.0182023	10	3p13
SIK3	GENE BODY	DNMT3A	Obatoclax Mesylate	GDSC	CLLE	-0.987879	0.0182023	10	11q23.3
SIRT2	GENE BODY	UHRF1	Vismodegib	GDSC	GLIOMA	0.866448	0.00578038	28	19q13.2
SLC25A18	TSS200	CBX1	Pyrimethamine	GDSC	BREAST	0.987879	0.0182023	10	22q11.21
SLC25A37	GENE BODY	EHMT1;EZH2	PD0325901	GDSC	BREAST	0.739924	0.0267138	37	8p21.2
SLC25A41	TSS1500	IDH1	GSK650394	GDSC	CLLE	-0.987879	0.0182023	10	19p13.3
SLC26A5	UTR5	SUZ12	Linsitinib	GDSC	CLLE	-1	1.96936e-57	10	7q22.1
SLC2A3	UTR5	RNF2	Veliparib	GDSC	OVARIAN	0.827009	0.0289221	26	12p13.31
SLC2A3	EXON1	RNF2	Veliparib	GDSC	OVARIAN	0.827009	0.0289221	26	12p13.31
SLC37A4	UTR5	APOBEC1	Sepantronium bromide	GDSC	COAD/READ	-0.734107	0.0260073	38	11q23.3
SLC37A4	EXON1	APOBEC1	Sepantronium bromide	GDSC	COAD/READ	-0.729949	0.0294623	38	11q23.3
SLC5A1	TSS200	APOBEC1	Elesclomol	GDSC	SCLC	-0.819355	0.0182023	31	22q12.3
SLC5A11	EXON1	UHRF1	AZD8055	GDSC	LIHC	0.961538	0.026564	13	16p12.1
SLC9A3R1	GENE BODY	SMUG1;GADD45A;TDG;BCAT1	Bleomycin (50 uM)	GDSC	BREAST	-0.726307	0.0182023	41	17q25.1
SMARCC2	TSS200	DNMT1	Embelin	GDSC	CLLE	-0.987879	0.0182023	10	12q13.2
SMUG1	UTR3	UNG	NU7441	GDSC	GLIOMA	0.783315	0.0393982	30	12q13.13
SNAPC4	TSS200	MBD4	Luminespib	GDSC	LIHC	-0.926471	0.0347322	16	9q34.3
SNHG11	GENE BODY	APOBEC1;CBX2	Bleomycin (50 uM)	GDSC	BREAST	-0.778746	0.00502032	41	20q11.23
SNHG6	TSS1500	IDH2;CBX2	Obatoclax Mesylate	GDSC	CLLE	-0.987879	0.0182023	10	8q13.1
SNORA47	TSS1500	RBPJ	PF-562271	GDSC	CLLE	-1	1.96936e-57	10	5q13.3
SNORD108	TSS1500	ZBTB38	Obatoclax Mesylate	GDSC	CLLE	-0.987879	0.0182023	10	15q11.2
SNORD35B	GENE BODY	SUV39H1	BAY-61-3606	GDSC	MM	-0.981818	0.0182023	11	19q13.33
SNORD44	TSS200	ZBTB38	TL-2-105	GDSC	EC	0.860749	0.0182023	24	1q25.1
SNRPE	TSS1500	DNMT1	Vorinostat	GDSC	OVARIAN	-0.814017	0.0468916	26	1q32.1
SNX29	UTR3	APOBEC3D	Vismodegib	GDSC	GLIOMA	0.856596	0.010518	28	16p13.12
SNX29	UTR3	APOBEC3D	Wee1 Inhibitor	GDSC	GLIOMA	0.785714	0.047847	29	16p13.12
SORBS3	UTR5	SUV39H1	Elesclomol	GDSC	SCLC	-0.767742	0.0485204	31	8p21.3
SORCS3	TSS1500	DNMT1	Linsitinib	GDSC	CLLE	-0.987879	0.0182023	10	10q25.1
SP1	UTR5	CBX2	Trametinib	GDSC	BREAST	0.728947	0.0245902	39	12q13.13
SP1	GENE BODY	CBX2	Trametinib	GDSC	BREAST	0.719231	0.0340073	39	12q13.13
SP7	UTR3	APOBEC3H	STF-62247	GDSC	UCEC	-0.987879	0.0182023	10	12q13.13
SPAG5	UTR5	CBX2	CHIR-99021	GDSC	CLLE	-0.967033	0.0182023	13	17q11.2
SPAG5	EXON1	CBX2	CHIR-99021	GDSC	CLLE	-0.967033	0.0182023	13	17q11.2
SPATA13	UTR5	APOBEC1	Elesclomol	GDSC	COAD/READ	-0.766387	0.0182023	35	13q12.12
SPEG	GENE BODY	CSNK1D	(5Z)-7-Oxozeaenol	GDSC	NSCLC	-0.509237	0.0345252	91	2q35
SPEG	GENE BODY	CSNK1D	Linsitinib	GDSC	CLLE	-1	1.96936e-57	10	2q35
SPNS3	UTR5	MBD2	Refametinib	GDSC	BREAST	0.757974	0.0182023	40	17p13.2
SPNS3	EXON1	MBD2	Refametinib	GDSC	BREAST	0.757974	0.0182023	40	17p13.2
SPRY2	UTR5	GADD45A	Refametinib	GDSC	BREAST	0.720075	0.026564	40	13q31.1
SSPO	UTR3	EHMT1	Refametinib	GDSC	BREAST	0.718199	0.0281894	40	7q36.1
SST	TSS1500	UHRF1	Lenalidomide	GDSC	NSCLC	0.535228	0.0497494	77	3q27.3
SST	TSS1500	UHRF1	Veliparib	GDSC	NSCLC	0.55136	0.0338032	76	3q27.3
STON2	UTR5	SMUG1	AZD7762	GDSC	BREAST	-0.728307	0.0401402	37	14q31.1
TANC1	GENE BODY	APOBEC1	Elesclomol	GDSC	COAD/READ	-0.755462	0.0259989	35	2q24.2
TATDN1	UTR5	SMUG1	AZD7762	GDSC	BREAST	-0.752726	0.0182023	37	8q24.13
TATDN1	GENE BODY	SMUG1	AZD7762	GDSC	BREAST	-0.728307	0.0401402	37	8q24.13
TATDN1	UTR5	SMUG1	Bleomycin (50 uM)	GDSC	BREAST	-0.696864	0.0465993	41	8q24.13
TATDN1	GENE BODY	SMUG1	Bleomycin (50 uM)	GDSC	BREAST	-0.695819	0.047847	41	8q24.13
TBC1D2B	EXON1	DNMT3B	GSK690693	GDSC	BLADDER	-0.896801	0.0485204	18	15q25.1
TBC1D7	GENE BODY	BCAT1	Bleomycin (50 uM)	GDSC	BREAST	-0.756272	0.0167684	41	6p24.1
TBX5	EXON1	SUZ12	Linsitinib	GDSC	CLLE	-0.987879	0.0182023	10	12q24.21
TC2N	TSS1500	CSNK1E;EHMT2	Erlotinib	CCLE	EC	0.93549	0.0393593	15	14q32.12
TCEA3	GENE BODY	APOBEC1	Elesclomol	GDSC	COAD/READ	-0.739496	0.0443966	35	1p36.12
TEAD2	TSS1500	RBPJ;UHRF2	Temsirolimus	GDSC	SCLC	0.789516	0.0231453	31	19q13.33
TGFB3	UTR5	SMUG1	CGP-082996	GDSC	CLLE	-0.981818	0.0182023	11	14q24.3
TGFB3	EXON1	SMUG1	CGP-082996	GDSC	CLLE	-0.981818	0.0182023	11	14q24.3
TH	UTR5	EZH2;UHRF1;SUV39H2	BMS-754807	GDSC	CLLE	-0.987879	0.0182023	10	11p15.5
TH	EXON1	EZH2;UHRF1;SUV39H2	BMS-754807	GDSC	CLLE	-0.987879	0.0182023	10	11p15.5
TH	UTR5	EZH2;UHRF1;SUV39H2	OSU-03012	GDSC	CLLE	-0.987879	0.0182023	10	11p15.5
TH	EXON1	EZH2;UHRF1;SUV39H2	OSU-03012	GDSC	CLLE	-0.987879	0.0182023	10	11p15.5
TIAM2	EXON1	CBX4	WH-4-023	GDSC	SCLC	-0.844862	0.0447818	23	6q25.2
TIMP4	TSS200	APOBEC1	Midostaurin	GDSC	CLLE	-0.987879	0.0182023	10	3p25.2
TJAP1	EXON1	EHMT1;BCAT1	Bleomycin (50 uM)	GDSC	BREAST	-0.70331	0.0377	41	6p21.1
TLR6	TSS1500	TDG	Refametinib	GDSC	NSCLC	0.566605	0.00742819	92	4p14
TLX1	TSS1500	CBX2	GSK650394	GDSC	CLLE	-0.987879	0.0182023	10	10q24.31
TMCO4	UTR3	ZBTB38	Vismodegib	GDSC	MEL	0.811966	0.0485204	26	1p36.13
TMEM123	GENE BODY	RBPJ	Nilotinib	GDSC	NSCLC	0.561952	0.0326426	73	11q22.2
TMEM135	TSS1500	SUV39H1;SMUG1;TDG;EHMT1	AZD7762	GDSC	BREAST	-0.727359	0.0414488	37	11q14.2
TMEM151B	GENE BODY	IDH2;CBX1	PHA-665752	GDSC	CLLE	-0.972727	0.0485204	11	6p21.1
TMEM156	TSS1500	DNMT3B	Etoposide	GDSC	UCEC	0.987879	0.0182023	10	4p14
TMEM171	TSS1500	CBX2	Cytarabine	GDSC	CLLE	-0.965035	0.0443966	12	5q13.2
TMEM184B	UTR5	KMT2A;MECP2	Bleomycin (50 uM)	GDSC	BREAST	-0.774913	0.00600813	41	22q13.1
TMEM192	GENE BODY	DNMT1	BMS-509744	GDSC	CLLE	-0.981818	0.0182023	11	4q32.3
TMEM25	GENE BODY	SMUG1	Bleomycin (50 uM)	GDSC	BREAST	-0.7277	0.0182023	41	11q23.3
TMEM30A	UTR3	USP7	Bleomycin (50 uM)	GDSC	BREAST	-0.731707	0.0182023	41	6q14.1
TMEM88	TSS1500	DNMT1	GSK1904529A	GDSC	CLLE	-0.987879	0.0182023	10	17p13.1
TMEM88	TSS1500	DNMT1	JNK Inhibitor VIII	GDSC	CLLE	-0.961538	0.026564	13	17p13.1
TMPRSS3	GENE BODY	APOBEC3H	LFM-A13	GDSC	CLLE	-0.987879	0.0182023	10	21q22.3
TNFRSF10B	GENE BODY	ZBTB38;CBX2	Refametinib	GDSC	NSCLC	0.574187	0.00515942	92	8p21.3
TNFRSF10B	GENE BODY	ZBTB38;CBX2	Trametinib	GDSC	NSCLC	0.54885	0.0182023	90	8p21.3
TNS4	GENE BODY	EHMT1;SUV39H2;APOBEC3C;BCAT1;CBX1	Trametinib	GDSC	BREAST	0.720243	0.0331871	39	17q21.2
TPO	TSS1500	SUV39H2	BMS-509744	GDSC	CLLE	-0.981818	0.0182023	11	2p25.3
TPO	GENE BODY	ZBTB38;SIRT1	PF2341066	CCLE	PAAD	-0.874816	0.030801	21	2p25.3
TPO	TSS1500	SUV39H2	PF2341066	CCLE	PAAD	-0.865882	0.0447818	21	2p25.3
TPPP3	TSS200	APOBEC3B	Talazoparib	GDSC	COAD/READ	-0.72404	0.0367066	38	16q22.1
TRIM31	TSS1500	APOBEC1	NPK76-II-72-1	GDSC	MEL	0.773971	0.0493709	30	6p22.1
TRIM8	EXON1	EZH2	GNF-2	GDSC	MM	0.972727	0.0485204	11	10q24.32
TRIML2	UTR3	SUV39H2;UHRF1	Linsitinib	GDSC	CLLE	-0.987879	0.0182023	10	4q35.2
TSHZ3	GENE BODY	ZFP57	QL-XII-47	GDSC	THCA	-0.987879	0.0182023	10	19q12
TSPAN12	TSS1500	CSNK1D	Elesclomol	GDSC	COAD/READ	-0.734454	0.0485204	35	7q31.31
TTF2	GENE BODY	HELLS	FH535	GDSC	NB	0.987879	0.0182023	10	1p13.1
TTLL8	TSS200	UHRF1	Afatinib	GDSC	RCC	-0.95	0.0182023	15	22q13.33
TULP1	TSS1500	UHRF1	Linsitinib	GDSC	CLLE	-1	1.96936e-57	10	6p21.31
UAP1L1	UTR3	GADD45A	VNLG/124	GDSC	SAR	-0.849802	0.0374014	23	9q34.3
UBE2R2	GENE BODY	SMUG1	Bleomycin (50 uM)	GDSC	BREAST	-0.737282	0.0182023	41	9p13.3
UBQLN1	GENE BODY	EHMT2	GW843682X	GDSC	GLIOMA	0.942857	0.047847	14	9q21.32
UEVLD	TSS200	CSNK1E;CBX2	SB52334	GDSC	MATBCL	-0.79803	0.0429468	28	11p15.1
UEVLD	GENE BODY	CBX2	Thapsigargin	GDSC	CLLE	-0.987879	0.0182023	10	11p15.1
UFC1	UTR3	SMUG1	AZD7762	GDSC	NB	0.987879	0.0182023	10	1q23.3
USP10	GENE BODY	CBX1	AZD7762	GDSC	BREAST	-0.736605	0.0298641	37	16q24.1
VAV3	UTR3	DNMT3L	VNLG/124	GDSC	SAR	-0.843874	0.046744	23	1p13.3
VIL1	TSS200	APOBEC1	Quizartinib	GDSC	MM	-0.981818	0.0182023	11	2q35
VPS13D	UTR5	SMUG1;BCAT1	Bleomycin (50 uM)	GDSC	BREAST	-0.773693	0.00636086	41	1p36.22
WHAMM	GENE BODY	APOBEC3C	Trametinib	GDSC	NSCLC	0.50328	0.0472101	90	15q25.2
WNT3A	UTR3	EHMT1	GSK429286A	GDSC	SCLC	0.759531	0.0485204	32	1q42.13
WNT3A	GENE BODY	HELLS	Linsitinib	GDSC	CLLE	-0.987879	0.0182023	10	1q42.13
WNT3A	UTR3	EHMT1	Linsitinib	GDSC	CLLE	-0.987879	0.0182023	10	1q42.13
WNT7A	TSS200	DNMT3B	Linsitinib	GDSC	CLLE	-0.987879	0.0182023	10	3p25.1
WWP1	UTR5	IDH1;BCAT1	Bleomycin (50 uM)	GDSC	BREAST	-0.694774	0.0485204	41	8q21.3
XRN1	GENE BODY	APOBEC1	TW 37	GDSC	COAD/READ	-0.725134	0.0352155	38	3q23
YBX1	GENE BODY	APOBEC1;UHRF1	PI-103	GDSC	COAD/READ	-0.72915	0.0244416	39	1p34.2
YSK4	TSS1500	APOBEC3G	CHIR-99021	GDSC	CLLE	-0.983516	0.0041511	13	2q21.3
ZBTB38	UTR5	UHRF1	Linsitinib	GDSC	CLLE	-0.987879	0.0182023	10	3q23
ZC3H4	TSS1500	APOBEC2	YK-4-279	GDSC	MEL	-0.816752	0.0427314	26	19q13.32
ZC3H7A	UTR5	KDM2B	Gemcitabine	GDSC	CLLE	-1	1.96936e-57	10	16p13.13
ZC3H7A	EXON1	KDM2B	Gemcitabine	GDSC	CLLE	-1	1.96936e-57	10	16p13.13
ZIC4	TSS1500	SIRT1	Linsitinib	GDSC	CLLE	-0.987879	0.0182023	10	3q24
ZMYM5	GENE BODY	TET1;EHMT1;TET3	Trametinib	GDSC	NSCLC	0.509933	0.0485204	87	13q12.11
ZMYND10	UTR3	EHMT1;TET1	Refametinib	GDSC	BREAST	0.711943	0.0438068	39	3p21.31
ZNF185	UTR3	APOBEC3G	PF-562271	GDSC	CLLE	-0.987879	0.0182023	10	Xq28
ZNF296	GENE BODY	SMUG1	Bleomycin (50 uM)	GDSC	BREAST	-0.699652	0.042696	41	19q13.32
ZNF385B	UTR5	DNMT1	Linsitinib	GDSC	CLLE	-0.987879	0.0182023	10	2q31.3
ZNF397OS	UTR3	EHMT2	UNC1215	GDSC	GLIOMA	0.792742	0.0201339	31	18q12.2
ZNF454	UTR5	SIRT1	KIN001-270	GDSC	BLADDER	-0.898865	0.0447818	18	5q35.3
ZNF454	TSS200	RBPJ;SUZ12	PFI-3	GDSC	EC	0.866742	0.0281894	22	5q35.3
ZNF486	TSS1500	SUV39H1	LFM-A13	GDSC	CLLE	-0.987879	0.0182023	10	19p12
ZNF517	UTR5	CSNK1E	SB52334	GDSC	MATBCL	-0.812261	0.0256876	28	8q24.3
ZNF628	TSS1500	EED	BAY-61-3606	GDSC	CLLE	-0.987879	0.0182023	10	19q13.42
ZNF652	GENE BODY	DNMT1	Bleomycin (50 uM)	GDSC	BREAST	-0.716899	0.0236664	41	17q21.33
ZNF655	GENE BODY	IDH1;KDM2B;SETDB1	Idelalisib	GDSC	THCA	0.987879	0.0182023	10	7q22.1
ZNF662	EXON1	SUZ12	Elesclomol	GDSC	SCLC	-0.779839	0.0328967	31	3p22.1
ZNF702P	TSS200	EZH2	Linsitinib	GDSC	CLLE	-0.987879	0.0182023	10	19q13.41
ZNF75D	UTR5	KAT5	Daporinad	GDSC	GLIOMA	-0.770894	0.0338032	32	Xq26.3
ZPLD1	GENE BODY	APOBEC1	Linsitinib	GDSC	CLLE	-0.987879	0.0182023	10	3q12.3
ZSCAN10	GENE BODY	SMUG1	LFM-A13	GDSC	CLLE	-0.987879	0.0182023	10	16p13.3
Spearman r, Spearman correlation coefficient
|r|, the absolute value of the Spearman correlation coefficient
GMD with associated expression, gene affecting DNA methylation or demethylation, the expression of which was significantly associated with methylation of a particular gene region with |r| > 0.5
Target gene, the gene for which methylation of a particular probe was analyzed in the correlation
Target gene region, gene region whose methylation was analyzed in the correlation with drug response
Cytoband, chromosomal region where the target gene is located
Sample size, number of cell lines with available data included in the correlation analysis
