# Supplementary material for: Association of expression of epigenetic molecular factors with DNA methylation and sensitivity to chemotherapeutic agents in cancer cell lines
Source: Clin Epigenetics. 2021 Mar 6;13:49. doi: 10.1186/s13148-021-01026-4 (PMC7936435; doi:10.1186/s13148-021-01026-4)
Supplement: Supplementary file 17 — Additional file 17: Table S17. Significant strong trans-correlations of GMD expression with methylation of upstream target gene regions in the CCLE-GDSC pancancer dataset from Additional file 5: Table S5 and their associations in the NCI-60 dataset in CellminerCDB. [file 13148_2021_1026_MOESM17_ESM.xlsx]

## Sheet: Table S17
Table S17. Significant strong trans-correlations of GMD expression with methylation of upstream target gene regions in the CCLE-GDSC
pancancer dataset from Table S5 and their associations in the NCI-60 dataset in CellminerCDB
GMD	Target gene	Target gene region	Spearman r	pFDR	rCellminerCDB	pCellminerCDB
APOBEC3C	APOBEC3D	EXON1	-0.512349	6.96e-40	-0.43	0.00079
APOBEC3C	APOBEC3D	UTR5	-0.512349	6.96e-40	-0.43	0.00079
APOBEC3C	KIAA1949	EXON1	-0.510696	1.42e-39	-0.33	0.0011
APOBEC3G	APOBEC3C	TSS200	-0.531019	2.22e-43	-0.37	0.0042
APOBEC3G	APOBEC3D	EXON1	-0.639676	1.57e-69	-0.56	4.8e-06
APOBEC3G	APOBEC3D	UTR5	-0.639676	1.57e-69	-0.56	4.8e-06
APOBEC3G	APOL6	TSS200	-0.525133	2.92e-42	-0.37	0.0036
APOBEC3G	C2CD2	TSS200	-0.569063	4.53e-51	0.1	0.45
APOBEC3G	CMAH	TSS1500	-0.534403	4.87e-44	-0.25	0.058
APOBEC3G	KIAA1949	EXON1	-0.5342	5.31e-44	-0.36	0.0054
APOBEC3G	OAS2	TSS200	-0.525015	3.06e-42	-0.34	0.008
APOBEC3G	PTPN22	EXON1	-0.526867	1.36e-42	-0.33	0.01
APOBEC3G	PTPN22	UTR5	-0.526867	1.36e-42	-0.33	0.01
APOBEC3G	PTPN22	TSS200	-0.513242	4.84e-40	-0.33	0.01
BCAT1	DAD1L	TSS1500	0.671852	1.27e-79	ND	ND
CBX2	ABL2	EXON1	0.527363	1.13e-42	-0.02	0.89
CBX2	ANKRD1	TSS200	0.526118	1.9e-42	0.34	0.0077
CBX2	BCL10	TSS1500	0.500307	1.01e-37	-0.36	0.0048
CBX2	C4orf26	TSS200	0.517183	9.07e-41	0.4	0.0019
CBX2	C4orf26	TSS1500	0.508389	3.79e-39	0.4	0.0019
CBX2	C9orf30	UTR5	0.512666	6.13e-40	0.06	0.65
CBX2	CAPN2	EXON1	0.534049	5.65e-44	0.32	0.013
CBX2	CAPN2	UTR5	0.532879	9.51e-44	0.32	0.013
CBX2	CAPN2	TSS200	0.520645	2.07e-41	0.32	0.013
CBX2	CLCF1	TSS1500	0.505586	1.19e-38	0.07	0.59
CBX2	CSF2	TSS200	0.516771	1.08e-40	0.45	0.00033
CBX2	ELK3	UTR5	0.523899	4.92e-42	0.11	0.43
CBX2	HRH1	TSS200	0.51361	4.15e-40	0.25	0.057
CBX2	MICALCL	UTR5	0.502683	3.92e-38	0.5	5.9e-05
CBX2	NOLC1	TSS1500	0.500351	9.98e-38	0.22	0.092
CBX2	PLEKHA2	UTR5	0.511261	1.11e-39	0.07	0.62
CBX2	RIN1	TSS200	0.509965	1.92e-39	0.57	2e-06
CBX2	SP1	UTR5	0.505031	1.5e-38	-0.1	0.46
CBX2	SPATA12	UTR5	0.552445	1.16e-47	ND	ND
CBX2	SRPX2	TSS200	0.527751	9.46e-43	0.43	0.00069
CBX2	THOC6	TSS1500	0.529353	4.68e-43	0.16	0.22
CBX2	ZDHHC7	UTR5	0.51613	1.42e-40	-0.11	0.41
DNMT1	ERBB2	UTR5	0.533099	8.76e-44	0.33	0.01
DNMT1	IL18	UTR5	0.507047	6.59e-39	0.33	0.011
DNMT1	JUB	TSS1500	0.501119	7.43e-38	0.16	0.22
DNMT1	MTMR2	TSS1500	0.529053	5.35e-43	-0.19	0.15
DNMT1	S100A10	UTR5	0.501175	7.29e-38	0.29	0.025
DNMT1	TNKS1BP1	UTR5	0.503943	2.34e-38	0.15	0.25
DNMT3A	HSPB2	TSS1500	0.530444	2.87e-43	0.09	0.48
DNMT3A	NAIP	UTR5	0.516825	2.16e-40	ND	ND
DNMT3A	NPFFR1	TSS1500	0.510055	1.86e-39	ND	ND
IDH1	ANKRD9	UTR5	-0.500153	1.08e-37	-0.33	0.012
IDH2	CAPN2	EXON1	0.50712	6.41e-39	0.24	0.073
KDM2B	ANKRD1	EXON1	0.544121	5.09e-46	0.43	0.00059
KDM2B	ANKRD1	UTR5	0.544121	5.09e-46	0.43	0.00059
KDM2B	ANKRD1	TSS200	0.509693	2.16e-39	0.43	0.00059
KDM2B	ANXA2	UTR5	0.561108	1.55e-49	0.19	0.15
KDM2B	BCL9L	TSS200	0.588532	1.09e-55	0.47	0.00015
KDM2B	BCL9L	TSS1500	0.560865	1.72e-49	0.47	0.00015
KDM2B	C9orf30	UTR5	0.526071	1.93e-42	0.07	0.62
KDM2B	CAPN2	TSS200	0.573323	3.78e-52	0.47	0.00019
KDM2B	CAPN2	EXON1	0.544364	4.64e-46	0.47	0.00019
KDM2B	CAPN2	TSS1500	0.515244	2.04e-40	0.47	0.00019
KDM2B	CAPN2	UTR5	0.50052	9.31e-38	0.47	0.00019
KDM2B	CLCF1	TSS1500	0.527752	9.46e-43	0.16	0.23
KDM2B	DAPK3	EXON1	0.500855	8.19e-38	0.48	0.0001
KDM2B	DAPK3	UTR5	0.500855	8.19e-38	0.48	0.0001
KDM2B	HRH1	TSS200	0.546294	1.96e-46	0.12	0.38
KDM2B	HRH1	EXON1	0.519882	2.87e-41	0.12	0.38
KDM2B	JUB	TSS1500	0.589706	5.94e-56	0.45	0.00041
KDM2B	LEMD2	UTR5	0.503444	2.85e-38	-0.16	0.24
KDM2B	MAFK	UTR5	0.52185	1.2e-41	0.28	0.031
KDM2B	OSMR	TSS1500	0.516067	1.45e-40	0.35	0.0062
KDM2B	S100A10	UTR5	0.531814	1.54e-43	0.36	0.0049
KDM2B	S100A2	TSS1500	0.505128	1.44e-38	0.2	0.12
KDM2B	THOC6	TSS1500	0.541471	1.82e-45	0.21	0.12
KDM2B	TNKS1BP1	UTR5	0.538098	9.09e-45	0.06	0.64
KDM2B	ZDHHC7	UTR5	0.558042	6.6e-49	-0.07	0.6
MBD1	ITGB2	TSS200	-0.512757	5.96e-40	-0.01	0.95
SETDB1	ABL2	EXON1	0.535593	2.8e-44	-0.08	0.53
SETDB1	ANXA2	UTR5	0.535236	3.29e-44	0.1	0.44
SETDB1	BCL9L	TSS200	0.527028	1.29e-42	0.25	0.06
SETDB1	C13orf29	TSS1500	0.506979	6.75e-39	0.16	0.22
SETDB1	C9orf30	UTR5	0.582397	3.24e-54	0.01	0.96
SETDB1	CAPN2	EXON1	0.592825	1.38e-56	0.26	0.044
SETDB1	CAPN2	TSS200	0.562224	8.83e-50	0.26	0.044
SETDB1	CAPN2	UTR5	0.55963	3.22e-49	0.26	0.044
SETDB1	COG5	TSS1500	0.538264	8.49e-45	0.33	0.01
SETDB1	COL7A1	TSS1500	0.518084	6.13e-41	0.24	0.072
SETDB1	DAPK3	EXON1	0.536925	1.52e-44	0.18	0.18
SETDB1	DAPK3	UTR5	0.536925	1.52e-44	0.18	0.18
SETDB1	DUS4L	UTR5	0.532914	9.44e-44	-0.05	0.73
SETDB1	ELK3	UTR5	0.537723	1.07e-44	0.13	0.32
SETDB1	HEG1	TSS1500	0.508303	3.92e-39	0.02	0.86
SETDB1	MT2A	TSS1500	0.539417	4.95e-45	0.25	0.054
SETDB1	NNMT	TSS1500	0.501364	6.74e-38	0.36	0.0055
SETDB1	PDCD1LG2	TSS1500	0.574229	2.41e-52	0.23	0.074
SETDB1	PRSS23	UTR5	0.515271	2.03e-40	0.18	0.17
SETDB1	RCAN1	UTR5	0.503737	2.55e-38	0.4	0.0016
SETDB1	THOC6	TSS1500	0.573205	3.86e-52	0.03	0.82
SETDB1	ZDHHC7	UTR5	0.502253	4.67e-38	-0.06	0.64
TET1	PITPNM1	TSS1500	0.524689	3.48e-42	-0.13	0.34
TET3	ABL2	EXON1	0.528811	5.88e-43	-0.19	0.15
TET3	C1S	TSS200	0.515899	1.55e-40	0.51	3.6e-05
TET3	C9orf30	UTR5	0.571359	9.79e-52	0.1	0.43
TET3	CAPN2	EXON1	0.558976	4.33e-49	0.3	0.021
TET3	CAPN2	UTR5	0.544508	4.38e-46	0.3	0.021
TET3	CAPN2	TSS200	0.517438	8.18e-41	0.3	0.021
TET3	CORO1C	UTR5	0.505641	1.16e-38	-0.01	0.97
TET3	DAPK3	EXON1	0.545277	3.07e-46	0.35	0.0073
TET3	DAPK3	UTR5	0.545277	3.07e-46	0.35	0.0073
TET3	ELK3	UTR5	0.531955	1.45e-43	0.19	0.15
TET3	MICALCL	UTR5	0.528958	5.54e-43	0.48	9.9e-05
TET3	MT2A	TSS1500	0.548715	6.15e-47	0.2	0.12
TET3	NNMT	TSS1500	0.515388	1.94e-40	0.37	0.0038
TET3	PDCD1LG2	TSS1500	0.524591	3.62e-42	0.4	0.0017
TET3	POLR2L	TSS1500	0.524811	3.34e-42	0.08	0.56
TET3	RCAN1	UTR5	0.553855	5.04e-48	0.6	6e-07
TET3	S100A3	TSS200	0.502876	3.64e-38	0.56	3.5e-06
TET3	THOC6	TSS1500	0.579795	1.13e-53	0.09	0.5
TET3	TSPAN4	TSS1500	0.547212	1.27e-46	0.63	1e-07
TET3	TSPAN4	TSS200	0.533093	8.76e-44	0.64	1e-07
TET3	TSPAN4	EXON1	0.519717	3.04e-41	0.64	1e-07
TET3	WWTR1	UTR5	0.510423	1.58e-39	0.45	0.00035
ZBTB38	CAPN2	EXON1	-0.523017	7.2e-42	-0.39	0.0021
ZBTB38	MVP	UTR5	-0.571969	7.3e-52	ND	ND
Listed are trans-correlations from Suppementary Table 5 involving methylation of TSS1500, TSS200, the 5'UTR (UTR5) and the 1st exon (EXON1) regions
All correlations satisfied pFDR < 0.05 and |r| >0.5 in the CCLE-GDSC pancancer dataset.
GMD, gene affecting DNA methylation or demethylation, expression of which was included in the correlation analysis
Target gene, the gene for which methylation of a particular probe was analyzed in the correlation
Target gene region, gene region whose methylation was analyzed in the correlation
pFDR, FDR adjusted p-value in the CCLE-GDSC pancancer dataset
Spearman r, Spearman correlation coefficient in the CCLE-GDSC pancancer dataset
rCellminerCDB, Pearson correlation coefficient for association between expression of a given GMD with methylation of its target gene in the NCI-60 data in CellminerCDB
pCellminerCDB, p-value of Pearson correlation between expression of a given GMD with methylation of its target gene in the NCI-60 data in CellminerCDB
ND, indicates that no data for GMD expression or target gene methylation was available for this GMD-target gene pair in the NCI-60 data in CellminerCDB
Shown in red are the associations in the NCI-60 data in CellminerCDB which had both the same direction of association as that in the CCLE-GDSC data and pCellminerCDB < 0.05
