# Supplementary material for: Association of expression of epigenetic molecular factors with DNA methylation and sensitivity to chemotherapeutic agents in cancer cell lines
Source: Clin Epigenetics. 2021 Mar 6;13:49. doi: 10.1186/s13148-021-01026-4 (PMC7936435; doi:10.1186/s13148-021-01026-4)
Supplement: Supplementary file 18 — Additional file 18: Table S18. Significant strong trans-correlations of GMD expression with methylation of upstream target gene regions in the SCLC category of the CCLE-GDSC dataset from Additional file 9: Table S9 and their associations in an independent SCLC dataset of 66 cancer cell lines. [file 13148_2021_1026_MOESM18_ESM.xlsx]

## Sheet: Table S18
Table S18. Significant strong trans-correlations of GMD expression with methylation of upstream target gene regions
in the SCLC category of the CCLE-GDSC dataset from Table S9 and their associations in an independent SCLC dataset of 66 cancer cell lines
GMD	Target gene	Target gene region	Spearman r	pFDR	rSCLC	PSCLC	GMD transcript
ALKBH2	RBM22	TSS1500	-0.71686	0.0265995	-0.439713	0.000220701	3470689
APOBEC2	NUMBL	TSS1500	-0.699871	0.034941	-0.460732	9.90736e-05	2906591
APOBEC3A	APOBEC3B	TSS200	-0.714286	0.0306672	-0.618084	3.21394e-08	3945515
APOBEC3A	BEAN	GENE BODY	0.682883	0.0471484	0.37497	0.00192155	3945515
APOBEC3A	C12orf42	UTR5	0.714286	0.0278519	0.0248411	0.843057	3945515
APOBEC3A	C19orf69	GENE BODY	0.684685	0.045034	0.131911	0.291061	3945515
APOBEC3A	C22orf13	UTR3	0.715573	0.0276546	0.203852	0.100643	3945515
APOBEC3A	CDK5R1	UTR3	0.690862	0.0401925	0.321365	0.00851115	3945515
APOBEC3A	CEP68	UTR5	0.733591	0.0198795	0.0888634	0.477989	3945515
APOBEC3A	GATA5	TSS1500	0.682883	0.0471484	0.267175	0.0301089	3945515
APOBEC3A	GTF2F2	GENE BODY	0.693436	0.039741	-0.139715	0.263198	3945515
APOBEC3A	HSH2D	GENE BODY	0.698842	0.0359565	0.257682	0.0367224	3945515
APOBEC3A	LOC402778	TSS200	0.687259	0.0437384	0.27615	0.0248049	3945515
APOBEC3A	MAGEL2	TSS200	0.704762	0.0323682	0.13265	0.288343	3945515
APOBEC3A	MFAP4	TSS1500	0.724582	0.0223886	0.19165	0.123182	3945515
APOBEC3A	MFAP4	TSS200	0.680824	0.0473908	0.241778	0.0504881	3945515
APOBEC3A	NBL1	UTR3	0.682368	0.0473004	0.149241	0.231703	3945515
APOBEC3A	NEUROD2	EXON1	0.6834	0.04644	0.117694	0.346625	3945515
APOBEC3A	NRSN2	GENE BODY	0.688288	0.0432317	0.104061	0.405689	3945515
APOBEC3A	NTN3	TSS1500	0.680051	0.0482076	0.171109	0.169536	3945515
APOBEC3A	PCOLCE2	GENE BODY	0.708623	0.0306672	-0.0936864	0.454329	3945515
APOBEC3A	PLEKHA6	TSS200	0.745431	0.0151277	0.352838	0.00366334	3945515
APOBEC3A	PLEKHA6	EXON1	0.69112	0.0399416	0.300307	0.0142885	3945515
APOBEC3A	RND1	UTR3	0.685714	0.0437773	0.141305	0.257751	3945515
APOBEC3A	SHF	GENE BODY	0.751094	0.012812	0.0624158	0.618578	3945515
APOBEC3A	SLC16A4	UTR5	0.7097	0.03067	0.261771	0.0337389	3945515
APOBEC3A	SMAD2	UTR5	0.688031	0.0435422	0.285085	0.020332	3945515
APOBEC3A	TCF12	UTR3	0.734174	0.0223886	0.296384	0.015675	3945515
APOBEC3A	UNC13D	UTR3	0.698584	0.0361795	0.344373	0.00463441	3945515
APOBEC3B	ATL3	UTR3	0.724582	0.0223886	0.447432	0.000165452	3945545
APOBEC3B	BAIAP3	GENE BODY	0.692407	0.0399342	0.304665	0.012873	3945545
APOBEC3B	BEAN	GENE BODY	0.734878	0.0191098	0.366933	0.0024416	3945545
APOBEC3B	C19orf35	TSS1500	0.684427	0.0453347	0.320714	0.00865327	3945545
APOBEC3B	C22orf13	UTR3	0.692664	0.0399342	0.168947	0.175073	3945545
APOBEC3B	CDC42EP5	TSS1500	0.679022	0.049488	0.279001	0.023295	3945545
APOBEC3B	CYP2B7P1	TSS200	0.695238	0.037723	0.272076	0.0271052	3945545
APOBEC3B	DNAJC6	EXON1	0.6844	0.04533	0.501633	1.78069e-05	3945545
APOBEC3B	DNAJC6	UTR5	0.6844	0.04533	0.264169	0.0320854	3945545
APOBEC3B	GATA5	TSS1500	0.716345	0.0269251	0.132909	0.287395	3945545
APOBEC3B	HSH2D	GENE BODY	0.680051	0.0482076	0.326883	0.00738657	3945545
APOBEC3B	ITK	GENE BODY	-0.686486	0.0437384	-0.101931	0.41542	3945545
APOBEC3B	KCTD20	TSS1500	-0.681596	0.0473004	-0.323292	0.00810245	3945545
APOBEC3B	KIAA0284	GENE BODY	0.686744	0.0437384	0.301409	0.0139185	3945545
APOBEC3B	MFAP4	TSS200	0.73565	0.0186383	0.345173	0.00453373	3945545
APOBEC3B	MFAP4	TSS1500	0.706564	0.0306672	0.321282	0.00852925	3945545
APOBEC3B	PARL	UTR3	0.713771	0.0278519	0.0973517	0.436789	3945545
APOBEC3B	PLD5	TSS1500	0.78713	0.00513834	0.246091	0.0463928	3945545
APOBEC3B	PLEKHA6	TSS200	0.734106	0.0196396	0.40678	0.000700456	3945545
APOBEC3B	PLEKHA6	EXON1	0.704505	0.0326453	0.372038	0.00209846	3945545
APOBEC3B	PSMB10	TSS200	-0.725097	0.0223886	-0.477183	5.09933e-05	3945545
APOBEC3B	RAB13	EXON1	-0.715315	0.0278519	-0.114798	0.358701	3945545
APOBEC3B	RAB13	UTR5	-0.715315	0.0278519	-0.114798	0.358701	3945545
APOBEC3B	SHF	GENE BODY	0.711712	0.0288132	0.104124	0.405404	3945545
APOBEC3C	C19orf61	UTR5	-0.681081	0.0473004	-0.466594	7.84992e-05	3945572
APOBEC3C	CCDC51	GENE BODY	-0.751094	0.012812	-0.437889	0.000236008	3945572
APOBEC3C	FAM183B	TSS200	-0.716602	0.0267434	-0.350973	0.00386024	3945572
APOBEC3C	MT2A	TSS1500	-0.720463	0.0251082	-0.50895	1.27917e-05	3945572
APOBEC3C	NEAT1	GENE BODY	-0.782239	0.00618082	-0.538044	3.17432e-06	3945572
APOBEC3C	RHOC	UTR5	-0.706306	0.0308769	-0.502056	1.74734e-05	3945572
APOBEC3C	TMEM173	TSS200	-0.7192	0.02511	-0.617075	3.43305e-08	3945572
APOBEC3D	APOBEC3B	TSS200	-0.717927	0.0299489	-0.457723	0.000111468	3945585
APOBEC3D	ARHGDIB	EXON1	-0.696525	0.0364331	-0.282672	0.0214664	3945585
APOBEC3D	ATL3	GENE BODY	-0.695753	0.0371608	0.172404	0.166284	3945585
APOBEC3D	ATL3	UTR3	0.691892	0.0399342	0.427161	0.000347547	3945585
APOBEC3D	C15orf61	TSS1500	-0.682111	0.0473004	-0.575958	4.19633e-07	3945585
APOBEC3D	ERAP1	TSS1500	-0.711197	0.0292865	-0.41422	0.000545118	3945585
APOBEC3D	FOXN2	TSS1500	-0.711197	0.0292865	-0.352218	0.00372779	3945585
APOBEC3D	GK2	EXON1	-0.727671	0.0219935	-0.40372	0.00077527	3945585
APOBEC3D	GK2	UTR5	-0.712741	0.0279728	-0.435551	0.000257059	3945585
APOBEC3D	GK2	TSS200	-0.710167	0.0302664	-0.455583	0.000121138	3945585
APOBEC3D	GK2	UTR3	-0.685199	0.0443291	-0.343413	0.00475771	3945585
APOBEC3D	HIST1H2BL	EXON1	-0.731	0.02008	-0.224509	0.0699421	3945585
APOBEC3D	KLF11	GENE BODY	-0.688803	0.042622	-0.297693	0.0152	3945585
APOBEC3D	LDHA	TSS1500	-0.684427	0.0453347	-0.289078	0.018567	3945585
APOBEC3D	MFAP4	TSS1500	0.776577	0.00702004	0.482559	4.07381e-05	3945585
APOBEC3D	MFAP4	TSS200	0.775804	0.0072595	0.473097	6.03295e-05	3945585
APOBEC3D	MSH5	UTR5	-0.704247	0.0328949	-0.365101	0.00257641	3945585
APOBEC3D	MT2A	TSS1500	-0.691377	0.0399342	-0.493085	2.59603e-05	3945585
APOBEC3D	PLD5	TSS1500	0.700901	0.0339935	0.162008	0.193732	3945585
APOBEC3D	PLEKHA6	TSS200	0.684942	0.0446698	0.346909	0.00432197	3945585
APOBEC3D	PMVK	GENE BODY	-0.711969	0.0286245	-0.371886	0.00210804	3945585
APOBEC3D	PSMB10	TSS200	-0.756757	0.0107373	-0.465659	8.14905e-05	3945585
APOBEC3D	RAB13	EXON1	-0.7426	0.0155583	-0.0110435	0.929872	3945585
APOBEC3D	RAB13	UTR5	-0.7426	0.0155583	-0.0110435	0.929872	3945585
APOBEC3D	RAD9B	GENE BODY	-0.697297	0.0364331	0.0604739	0.62956	3945585
APOBEC3D	THSD7B	UTR3	-0.698842	0.0359565	-0.125065	0.317041	3945585
APOBEC3D	WDTC1	GENE BODY	0.706306	0.0308769	0.203071	0.101982	3945585
APOBEC3D	ZER1	UTR3	0.755727	0.0110157	0.517378	8.65555e-06	3945585
APOBEC3D	ZNF238	TSS1500	0.71583	0.0273929	0.251083	0.0419985	3945585
APOBEC3F	GAB4	TSS200	0.694981	0.0379694	0.352385	0.00371033	3945614
APOBEC3G	APOBEC3D	EXON1	-0.71686	0.0265995	-0.404994	0.000743278	3945651
APOBEC3G	APOBEC3D	UTR5	-0.71686	0.0265995	-0.404994	0.000743278	3945651
APOBEC3G	CMTM3	GENE BODY	-0.72973	0.0205653	-0.301952	0.0137393	3945651
APOBEC3G	DBNDD2	TSS1500	-0.70296	0.0332039	-0.304958	0.0127826	3945651
APOBEC3G	MTHFD2	TSS1500	-0.6973	0.03643	-0.121511	0.331096	3945651
APOBEC3G	RBM43	TSS1500	-0.69009	0.0410721	-0.281936	0.021823	3945651
APOBEC3H	ABCC3	TSS1500	0.6813	0.0473	-0.121409	0.331504	3945684
APOBEC3H	ABCC8	TSS200	0.6866	0.04374	-0.0525832	0.674985	3945684
APOBEC3H	BLK	GENE BODY	0.70939	0.0306672	0.0870682	0.48696	3945684
APOBEC3H	BTBD3	TSS1500	0.727948	0.0217745	0.131322	0.293238	3945684
APOBEC3H	CCDC3	TSS1500	0.716873	0.0265995	0.0446926	0.721597	3945684
APOBEC3H	EDN3	EXON1	0.716574	0.026766	0.0129637	0.917717	3945684
APOBEC3H	EDN3	UTR5	0.716574	0.026766	0.0129637	0.917717	3945684
APOBEC3H	FGF19	TSS1500	0.678859	0.0497365	0.0299969	0.811033	3945684
APOBEC3H	GLP1R	TSS1500	0.689335	0.0419631	-0.0891139	0.476744	3945684
APOBEC3H	GRID1	TSS1500	0.692329	0.0399342	-0.0844815	0.500042	3945684
APOBEC3H	MFSD4	TSS1500	0.707594	0.0306672	-0.0936228	0.454637	3945684
APOBEC3H	RAB37	TSS1500	0.694125	0.0389672	0.0467801	0.709159	3945684
APOBEC4	DIO2	TSS200	0.701095	0.0338088	0.327989	0.00717744	2447486
APOBEC4	LRRC24	GENE BODY	-0.696587	0.0364331	-0.0691995	0.58088	2447486
BCAT1	DAD1L	TSS1500	0.763449	0.00971232	0.680792	3.18881e-10	3447694
CBX2	C14orf105	TSS200	0.69009	0.0410721	0.42831	0.000333631	3736985
CBX2	C6orf150	EXON1	0.7493	0.01302	0.336124	0.00579276	3736985
CBX2	C6orf150	TSS200	0.6968	0.03643	0.353311	0.00361488	3736985
CBX2	DHX30	TSS1500	0.727156	0.0223403	0.0202286	0.871925	3736985
CBX2	ECHS1	TSS1500	0.739254	0.0176129	0.285929	0.0199475	3736985
CBX2	EEF2K	TSS1500	0.695495	0.0374207	0.318884	0.00906385	3736985
CBX2	GNPNAT1	TSS1500	0.723037	0.0233423	0.519868	7.69693e-06	3736985
CBX2	GPRC5B	UTR5	-0.695753	0.0371608	-0.0241102	0.847619	3736985
CBX2	HLCS	TSS200	0.679022	0.049488	0.428831	0.000327501	3736985
CBX2	HMOX2	UTR5	0.695238	0.037723	0.376224	0.00185006	3736985
CBX2	ITK	TSS200	0.681338	0.0473004	0.406622	0.000704172	3736985
CBX2	LDHA	TSS1500	0.735907	0.0184548	0.355691	0.00337946	3736985
CBX2	LDHA	TSS200	0.69009	0.0410721	0.363875	0.00267031	3736985
CBX2	ODC1	TSS1500	0.718147	0.0255274	0.339366	0.00531014	3736985
CBX2	PICALM	TSS1500	0.702703	0.0332039	0.402818	0.000798657	3736985
CBX2	C6orf150	UTR5	0.7338	0.01974	ND	ND
CBX4	KLHL4	TSS1500	-0.69009	0.0410721	-0.223869	0.0707652	3773174
CDKL5	ADC	UTR3	0.690862	0.0401925	0.080916	0.518367	3970642
CDKL5	ADRA1A	GENE BODY	0.703475	0.0332039	0.248972	0.0438129	3970642
CDKL5	C10orf96	UTR5	0.757014	0.0107373	0.280475	0.0225458	3970642
CDKL5	C10orf96	EXON1	0.71583	0.0273929	0.288884	0.0186495	3970642
CDKL5	C10orf96	GENE BODY	0.702445	0.0332039	0.276183	0.024787	3970642
CDKL5	C10orf96	TSS1500	0.687773	0.0437384	0.369047	0.00229387	3970642
CDKL5	CHIT1	TSS200	0.705534	0.0315852	0.265424	0.0312472	3970642
CDKL5	FAM78B	UTR3	0.74749	0.0138984	0.415937	0.000514047	3970642
CDKL5	GFRA1	UTR3	0.790219	0.0048475	0.259976	0.0350229	3970642
CDKL5	GFRA1	GENE BODY	0.731017	0.0200761	0.220374	0.0753962	3970642
CDKL5	GHRHR	EXON1	0.698842	0.0359565	0.339415	0.00530315	3970642
CDKL5	IFT20	TSS200	0.678764	0.0498124	0.109673	0.380697	3970642
CDKL5	ISOC2	TSS1500	0.723295	0.0232213	-0.00317298	0.979828	3970642
CDKL5	KIF12	GENE BODY	0.6824	0.0473	0.2534	0.0400788	3970642
CDKL5	LRRC4	TSS200	-0.684427	0.0453347	-0.45885	0.000106667	3970642
CDKL5	NEK11	TSS1500	0.680309	0.0478792	0.063733	0.611177	3970642
CDKL5	PNLIPRP2	GENE BODY	0.685199	0.0443291	0.394802	0.00103637	3970642
CDKL5	PPAPDC1A	UTR3	0.690862	0.0401925	0.330877	0.00665587	3970642
CDKL5	PPEF1	TSS200	0.773488	0.00786976	0.652582	2.90086e-09	3970642
CDKL5	PPEF1	EXON1	0.706821	0.0306672	0.651101	3.2369e-09	3970642
CDKL5	PPEF1	UTR5	0.699356	0.0353808	0.699697	6.30105e-11	3970642
CDKL5	THSD7B	TSS200	0.688546	0.0429088	0.300073	0.0143681	3970642
CDKL5	WDR46	TSS200	0.686744	0.0437384	-0.0851451	0.496668	3970642
CDKL5	PPEF1	TSS1500	0.813385	0.00206727	ND	ND
CSNK1E	HCN1	GENE BODY	0.691892	0.0399342	0.299739	0.0144824	3960478
CSNK1E	MERTK	TSS200	0.683655	0.0462025	-0.0682754	0.585953	3960478
CSNK1E	RYK	TSS200	0.737709	0.0178921	-0.00776006	0.950691	3960478
DMAP1	TNS1	UTR3	0.735393	0.0187585	0.19495	0.116738	2333794
DNMT1	ACBD3	TSS1500	0.7804	0.00654	0.21445	0.0837931	3850069
DNMT1	ACBD3	GENE BODY	0.6795	0.04884	0.487679	3.27813e-05	3850069
DNMT1	ACTR6	GENE BODY	0.702188	0.0332039	0.307718	0.0119554	3850069
DNMT1	ADAMTSL4	UTR3	0.701673	0.0332676	0.420209	0.000443606	3850069
DNMT1	AHSA2	GENE BODY	0.793308	0.00429198	0.256941	0.0372857	3850069
DNMT1	AKT1S1	TSS1500	0.681081	0.0473004	0.352594	0.00368862	3850069
DNMT1	AMMECR1L	UTR5	0.725354	0.0223886	0.413197	0.000564431	3850069
DNMT1	AMMECR1L	EXON1	0.703218	0.0332039	0.33358	0.00619804	3850069
DNMT1	ANAPC4	GENE BODY	0.717117	0.0264089	0.513334	1.04534e-05	3850069
DNMT1	ARL5A	UTR5	0.729987	0.0203986	0.471954	6.32115e-05	3850069
DNMT1	ARL5A	GENE BODY	0.701931	0.0332039	0.460437	0.000100232	3850069
DNMT1	ASB13	GENE BODY	0.821879	0.00140352	0.508653	1.29669e-05	3850069
DNMT1	ATOX1	GENE BODY	0.715573	0.0276546	0.457749	0.000111357	3850069
DNMT1	ATXN7L3	TSS200	0.706306	0.0308769	0.437394	0.00024033	3850069
DNMT1	BCCIP	GENE BODY	0.690347	0.0407964	0.478577	4.81256e-05	3850069
DNMT1	BCKDK	GENE BODY	0.732046	0.0200761	0.547227	1.989e-06	3850069
DNMT1	BCKDK	UTR5	0.688031	0.0435422	0.294145	0.0165173	3850069
DNMT1	BHLHA15	TSS200	0.738739	0.0178921	0.451465	0.000141938	3850069
DNMT1	BMI1	TSS1500	0.70296	0.0332039	0.273039	0.0265458	3850069
DNMT1	BSX	GENE BODY	0.688803	0.042622	0.462144	9.37088e-05	3850069
DNMT1	BYSL	GENE BODY	0.690347	0.0407964	0.255189	0.0386472	3850069
DNMT1	C10orf110	TSS1500	0.690347	0.0407964	0.469516	6.97859e-05	3850069
DNMT1	C10orf27	GENE BODY	0.693694	0.0394165	0.465481	8.20725e-05	3850069
DNMT1	C10orf35	UTR3	0.688546	0.0429088	0.360258	0.00296547	3850069
DNMT1	C10orf76	GENE BODY	0.754955	0.0113887	-0.0623943	0.6187	3850069
DNMT1	C15orf29	UTR5	0.748777	0.0132884	0.323633	0.008032	3850069
DNMT1	C16orf73	EXON1	0.688803	0.042622	0.362809	0.00275448	3850069
DNMT1	C19orf22	TSS200	-0.690347	0.0407964	-0.550016	1.72098e-06	3850069
DNMT1	C2orf24	GENE BODY	0.682111	0.0473004	0.4437	0.000190346	3850069
DNMT1	C2orf48	TSS1500	0.702188	0.0332039	0.338705	0.00540555	3850069
DNMT1	C3orf20	TSS1500	0.680309	0.0478792	0.424068	0.000387647	3850069
DNMT1	C5orf15	TSS1500	0.706564	0.0306672	0.426716	0.000353065	3850069
DNMT1	C7orf11	UTR3	0.681338	0.0473004	0.480382	4.46365e-05	3850069
DNMT1	CALM1	TSS1500	0.73462	0.0192703	0.359524	0.00302879	3850069
DNMT1	CALM2	UTR3	0.678764	0.0498124	0.288935	0.0186278	3850069
DNMT1	CASP2	UTR3	0.680309	0.0478792	0.304622	0.0128866	3850069
DNMT1	CBX6	GENE BODY	0.7915	0.00467	0.409072	0.000648783	3850069
DNMT1	CCDC117	TSS1500	0.686486	0.0437384	0.275984	0.0248955	3850069
DNMT1	CCDC75	TSS1500	0.682368	0.0473004	0.246167	0.0463236	3850069
DNMT1	CCNJL	UTR3	0.716345	0.0269251	0.326096	0.00753845	3850069
DNMT1	CEP68	UTR3	0.772716	0.00786976	0.282084	0.0217506	3850069
DNMT1	CIAO1	GENE BODY	0.686744	0.0437384	0.322558	0.00825604	3850069
DNMT1	CLOCK	UTR3	0.706821	0.0306672	0.451999	0.000139066	3850069
DNMT1	CNOT10	GENE BODY	0.717632	0.0259886	0.208999	0.0921565	3850069
DNMT1	COBRA1	TSS1500	0.701416	0.0334277	0.430652	0.000306853	3850069
DNMT1	COPS5	GENE BODY	0.684685	0.045034	0.380365	0.00163059	3850069
DNMT1	COPS8	TSS1500	0.705277	0.0318298	0.281721	0.021928	3850069
DNMT1	COPZ1	TSS1500	0.705019	0.0320949	0.291333	0.0176296	3850069
DNMT1	CPOX	GENE BODY	0.712484	0.0282153	0.458378	0.000108655	3850069
DNMT1	CSDE1	GENE BODY	0.701158	0.0337438	0.454242	0.000127581	3850069
DNMT1	CSK	GENE BODY	0.737194	0.0178921	0.443596	0.00019109	3850069
DNMT1	CSNK2B	GENE BODY	0.681338	0.0473004	0.489307	3.05699e-05	3850069
DNMT1	CTSA	GENE BODY	0.71094	0.0295681	0.354873	0.00345878	3850069
DNMT1	DAPK2	TSS1500	0.768855	0.00854025	0.35559	0.00338913	3850069
DNMT1	DCAF8	UTR3	0.755727	0.0110157	0.504692	1.55214e-05	3850069
DNMT1	DDX59	TSS1500	0.717889	0.0257699	0.298597	0.0148793	3850069
DNMT1	DEDD	UTR5	0.760618	0.0107373	0.414257	0.000544423	3850069
DNMT1	DENND4B	GENE BODY	0.705277	0.0318298	0.452421	0.000136837	3850069
DNMT1	DIMT1L	GENE BODY	0.678764	0.0498124	0.29309	0.0169271	3850069
DNMT1	DNAJC7	UTR3	0.714286	0.0278519	0.329795	0.00684732	3850069
DNMT1	DOLK	TSS1500	0.734878	0.0191098	0.478942	4.74004e-05	3850069
DNMT1	DVL2	TSS1500	0.681081	0.0473004	0.527487	5.34289e-06	3850069
DNMT1	DYNC1I1	UTR3	0.679279	0.0491882	0.336389	0.00575189	3850069
DNMT1	DYRK1B	GENE BODY	0.728958	0.0210328	0.382557	0.00152415	3850069
DNMT1	EFNA1	UTR3	0.697297	0.0364331	0.419251	0.000458589	3850069
DNMT1	EIF4EBP1	TSS1500	0.699099	0.0356498	0.261917	0.0336362	3850069
DNMT1	ELL	TSS1500	0.685457	0.044094	-0.309133	0.0115495	3850069
DNMT1	ENTPD8	TSS1500	0.699871	0.034941	0.264782	0.0316733	3850069
DNMT1	EPC1	GENE BODY	0.696525	0.0364331	0.345082	0.00454504	3850069
DNMT1	ERC2	TSS1500	0.757529	0.0107373	0.152764	0.220745	3850069
DNMT1	ERLEC1	GENE BODY	0.685457	0.044094	0.401666	0.000829466	3850069
DNMT1	ESYT2	TSS1500	0.686229	0.0437384	0.186675	0.133406	3850069
DNMT1	EXOSC10	GENE BODY	0.732304	0.0200761	0.0445674	0.722346	3850069
DNMT1	FAM119A	UTR5	0.709395	0.0306672	0.29509	0.0161571	3850069
DNMT1	FAM119A	GENE BODY	0.688803	0.042622	0.258042	0.036451	3850069
DNMT1	FAM193A	TSS1500	0.679537	0.0488367	0.402255	0.000813593	3850069
DNMT1	FAM193B	GENE BODY	0.692407	0.0399342	0.195742	0.115232	3850069
DNMT1	FAM65A	TSS1500	0.685972	0.0437384	0.330216	0.00677222	3850069
DNMT1	FAM81A	GENE BODY	0.717889	0.0257699	0.321414	0.00850065	3850069
DNMT1	FARSA	TSS1500	0.686744	0.0437384	0.501545	1.78776e-05	3850069
DNMT1	FBXO22	GENE BODY	0.724067	0.0226601	0.384515	0.00143439	3850069
DNMT1	FBXO45	GENE BODY	0.69112	0.0399416	0.218713	0.0776797	3850069
DNMT1	FGF8	UTR3	0.689575	0.0416326	0.218082	0.0785618	3850069
DNMT1	FLJ35220	GENE BODY	0.723295	0.0232213	0.387796	0.00129461	3850069
DNMT1	FYTTD1	TSS1500	0.690347	0.0407964	0.124435	0.319505	3850069
DNMT1	GAPDH	GENE BODY	0.687773	0.0437384	0.265516	0.0311866	3850069
DNMT1	GIGYF1	TSS200	0.779151	0.00654187	0.346221	0.00440482	3850069
DNMT1	GLYCTK	GENE BODY	0.681853	0.0473004	0.284626	0.0205439	3850069
DNMT1	GNAO1	TSS1500	0.689575	0.0416326	0.424282	0.000384753	3850069
DNMT1	GNPDA1	GENE BODY	0.696268	0.0365113	0.371338	0.00214283	3850069
DNMT1	GPR179	EXON1	0.687773	0.0437384	0.236019	0.0564122	3850069
DNMT1	GTF2F2	UTR3	0.686229	0.0437384	0.439984	0.000218505	3850069
DNMT1	GTPBP10	GENE BODY	0.702703	0.0332039	0.32779	0.00721464	3850069
DNMT1	GTPBP4	TSS1500	0.687516	0.0437384	0.353182	0.00362804	3850069
DNMT1	HERPUD1	UTR3	0.710167	0.0302664	0.313406	0.0103956	3850069
DNMT1	HMGXB3	UTR5	0.700901	0.0339935	0.382849	0.00151044	3850069
DNMT1	HN1L	UTR3	0.693694	0.0394165	0.514248	1.00189e-05	3850069
DNMT1	HNRNPD	UTR3	0.681853	0.0473004	0.33049	0.00672375	3850069
DNMT1	HSBP1L1	TSS200	0.679794	0.0485596	0.380762	0.00161084	3850069
DNMT1	HSPA9	GENE BODY	0.683655	0.0462025	0.280997	0.0222853	3850069
DNMT1	HSPE1	GENE BODY	0.688288	0.0432317	0.49917	1.98708e-05	3850069
DNMT1	IDI2	UTR5	0.726384	0.0223886	0.196559	0.113691	3850069
DNMT1	IL15RA	UTR5	0.719949	0.0251082	0.116334	0.352262	3850069
DNMT1	IL20	TSS200	0.707593	0.0306672	0.291312	0.017638	3850069
DNMT1	INO80D	GENE BODY	0.715315	0.0278519	0.354372	0.00350818	3850069
DNMT1	INTS3	GENE BODY	0.713514	0.0278519	0.483258	3.95552e-05	3850069
DNMT1	IQCD	UTR3	0.681338	0.0473004	0.406185	0.000714465	3850069
DNMT1	IQCE	TSS1500	0.741828	0.0160296	0.498554	2.04204e-05	3850069
DNMT1	KAT2A	GENE BODY	0.709653	0.0306672	0.40397	0.000768885	3850069
DNMT1	KDM6B	UTR3	0.753411	0.0121384	0.521146	7.24395e-06	3850069
DNMT1	KIAA0141	UTR3	0.701416	0.0334277	0.443725	0.000190165	3850069
DNMT1	KIAA0232	GENE BODY	0.80592	0.0028634	0.285005	0.0203691	3850069
DNMT1	KIF11	GENE BODY	0.6862	0.04374	0.0809736	0.518068	3850069
DNMT1	KIF21B	UTR3	0.714286	0.0278519	0.385266	0.00140126	3850069
DNMT1	LARP4B	TSS200	0.695753	0.0371608	0.400063	0.000874127	3850069
DNMT1	LMAN2	GENE BODY	0.684427	0.0453347	0.315402	0.00989196	3850069
DNMT1	LOC100130933	UTR5	0.699099	0.0356498	0.372846	0.00204831	3850069
DNMT1	LOC146880	TSS1500	0.725097	0.0223886	0.467596	7.54021e-05	3850069
DNMT1	LOC283856	GENE BODY	0.699871	0.034941	0.485022	3.67096e-05	3850069
DNMT1	LTV1	TSS1500	0.685714	0.0437773	0.0643801	0.607555	3850069
DNMT1	LYRM1	TSS1500	0.727928	0.0217745	0.181573	0.144542	3850069
DNMT1	MAP7D1	UTR3	0.707336	0.0306672	0.372355	0.00207865	3850069
DNMT1	MAPK12	UTR3	0.687001	0.0437384	0.485231	3.63867e-05	3850069
DNMT1	MCM3AP	TSS200	0.731017	0.0200761	0.267016	0.0302106	3850069
DNMT1	MESDC1	TSS1500	0.700644	0.0342933	0.532753	4.12985e-06	3850069
DNMT1	MGRN1	UTR3	0.682883	0.0471484	0.339537	0.00528577	3850069
DNMT1	MKI67	GENE BODY	0.683912	0.0459342	0.342163	0.0049226	3850069
DNMT1	MORF4L1	GENE BODY	0.811583	0.00221789	0.453089	0.000133372	3850069
DNMT1	MRPL44	GENE BODY	0.738739	0.0178921	0.132038	0.290594	3850069
DNMT1	MRPL51	UTR3	0.679022	0.049488	0.253051	0.0403633	3850069
DNMT1	MRPL55	GENE BODY	0.698327	0.0364331	0.406642	0.000703682	3850069
DNMT1	MRPS7	TSS1500	0.72278	0.023465	0.313533	0.010363	3850069
DNMT1	MTHFR	GENE BODY	0.6798	0.04856	0.299575	0.0145388	3850069
DNMT1	N4BP1	UTR3	0.692407	0.0399342	0.355514	0.00339646	3850069
DNMT1	NCAM1	UTR3	0.679279	0.0491882	0.474922	5.59794e-05	3850069
DNMT1	NDUFA13	GENE BODY	0.684427	0.0453347	0.409114	0.000647875	3850069
DNMT1	NDUFV1	GENE BODY	0.72175	0.0243313	0.390139	0.00120245	3850069
DNMT1	NEURL4	GENE BODY	0.7308	0.02008	0.417806	0.00048206	3850069
DNMT1	NEXN	UTR3	0.740026	0.0171581	0.417968	0.000479374	3850069
DNMT1	NRCAM	TSS1500	0.697812	0.0364331	0.372428	0.0020741	3850069
DNMT1	NUP188	GENE BODY	0.720721	0.0251082	0.424854	0.000377078	3850069
DNMT1	OAT	UTR5	0.712484	0.0282153	0.402943	0.000795371	3850069
DNMT1	OPN4	GENE BODY	0.767825	0.00892527	0.283045	0.0212875	3850069
DNMT1	ORC3L	TSS1500	0.690347	0.0407964	0.363266	0.00271811	3850069
DNMT1	OTX1	UTR5	0.756499	0.0107373	0.352588	0.00368926	3850069
DNMT1	OXSM	GENE BODY	0.685457	0.044094	0.380744	0.00161173	3850069
DNMT1	PANK2	TSS1500	0.704247	0.0328949	0.107383	0.390784	3850069
DNMT1	PARP6	EXON1	0.783526	0.00586406	0.378544	0.00172405	3850069
DNMT1	PARP6	UTR5	0.74157	0.0161548	0.313136	0.0104655	3850069
DNMT1	PDAP1	UTR3	0.701416	0.0334277	0.423164	0.000400143	3850069
DNMT1	PDIA4	GENE BODY	0.757272	0.0107373	0.280042	0.0227636	3850069
DNMT1	PDIK1L	GENE BODY	0.680566	0.0477321	0.460562	9.97391e-05	3850069
DNMT1	PEG3	TSS200	0.70991	0.0305116	0.266155	0.0307679	3850069
DNMT1	PGM1	TSS200	0.681853	0.0473004	0.0560496	0.654875	3850069
DNMT1	PHACTR4	UTR5	0.681596	0.0473004	0.327488	0.00727149	3850069
DNMT1	PHF1	GENE BODY	0.706049	0.0311375	0.350033	0.00396291	3850069
DNMT1	PHF23	UTR3	0.690605	0.0404762	0.460098	0.000101575	3850069
DNMT1	PI4K2A	GENE BODY	0.707336	0.0306672	0.2051	0.0985312	3850069
DNMT1	PIAS1	GENE BODY	0.693951	0.0391588	0.367832	0.00237774	3850069
DNMT1	PIAS3	GENE BODY	0.752124	0.0125789	0.3296	0.00688224	3850069
DNMT1	PILRB	UTR5	0.796396	0.00399518	0.274348	0.0258012	3850069
DNMT1	PILRB	TSS1500	0.698069	0.0364331	0.308913	0.0116119	3850069
DNMT1	PLDN	GENE BODY	0.696782	0.0364331	0.264736	0.0317043	3850069
DNMT1	PLEKHO2	GENE BODY	0.699871	0.034941	0.368963	0.00229955	3850069
DNMT1	PMF1	UTR3	0.687259	0.0437384	0.363374	0.00270956	3850069
DNMT1	PNLDC1	EXON1	0.691892	0.0399342	0.343213	0.00478373	3850069
DNMT1	POLE	GENE BODY	0.689318	0.0419631	0.331176	0.00660376	3850069
DNMT1	POLR2A	UTR3	0.704505	0.0326453	0.391537	0.00115028	3850069
DNMT1	PRKRIP1	UTR3	0.710425	0.0300547	0.350994	0.00385798	3850069
DNMT1	PRPSAP1	GENE BODY	0.689833	0.0413548	0.456684	0.000116069	3850069
DNMT1	PSMD6	TSS1500	0.710425	0.0300547	0.428577	0.000330474	3850069
DNMT1	PTCH1	TSS1500	0.734363	0.0194647	0.251897	0.0413155	3850069
DNMT1	PTPN11	GENE BODY	0.777606	0.0067478	0.37166	0.00212231	3850069
DNMT1	RAB36	TSS1500	0.685199	0.0443291	0.413201	0.000564348	3850069
DNMT1	RACGAP1	UTR5	0.745431	0.0151277	0.264568	0.0318167	3850069
DNMT1	RBM42	GENE BODY	0.685457	0.044094	0.402359	0.00081081	3850069
DNMT1	REEP5	EXON1	0.687259	0.0437384	0.36345	0.00270358	3850069
DNMT1	REEP5	UTR5	0.687259	0.0437384	0.348103	0.00418152	3850069
DNMT1	RER1	GENE BODY	0.693436	0.039741	0.436013	0.000252769	3850069
DNMT1	RFWD3	UTR5	0.698069	0.0364331	0.386732	0.00133854	3850069
DNMT1	RHBDF1	UTR3	0.726126	0.0223886	0.32228	0.00831504	3850069
DNMT1	RHOG	UTR5	0.693694	0.0394165	0.426875	0.000351093	3850069
DNMT1	RNF216	UTR5	0.702445	0.0332039	0.438908	0.000227343	3850069
DNMT1	RNF219	TSS1500	0.752896	0.0123008	0.436386	0.000249351	3850069
DNMT1	RPP21	GENE BODY	0.692407	0.0399342	0.287638	0.019188	3850069
DNMT1	RPS13	GENE BODY	0.686744	0.0437384	0.312131	0.010729	3850069
DNMT1	RPS19BP1	GENE BODY	0.740283	0.0170133	0.329607	0.00688101	3850069
DNMT1	RPS27A	TSS1500	0.732819	0.0200761	0.177248	0.154516	3850069
DNMT1	SCAP	GENE BODY	0.688031	0.0435422	0.452082	0.000138626	3850069
DNMT1	SENP1	UTR3	0.692149	0.0399342	0.456385	0.000117424	3850069
DNMT1	SERTAD3	GENE BODY	0.714543	0.0278519	0.274868	0.0255101	3850069
DNMT1	SHB	UTR3	0.710682	0.0298115	0.381934	0.00155376	3850069
DNMT1	SIPA1	UTR3	0.725611	0.0223886	0.274517	0.0257065	3850069
DNMT1	SIRT1	TSS200	0.703	0.0332	0.251597	0.0415661	3850069
DNMT1	SIRT1	TSS1500	0.6873	0.04374	0.38874	0.00125673	3850069
DNMT1	SKI	UTR3	0.693436	0.039741	0.437416	0.000240134	3850069
DNMT1	SLC25A28	TSS1500	0.6819	0.0473	0.392556	0.00111358	3850069
DNMT1	SLC39A1	GENE BODY	0.7403	0.01701	0.381969	0.00155204	3850069
DNMT1	SLC48A1	GENE BODY	0.755	0.01139	0.209352	0.0915962	3850069
DNMT1	SNAP25	UTR5	0.692407	0.0399342	0.481233	4.30724e-05	3850069
DNMT1	SNORA5A	TSS1500	0.684685	0.045034	0.406354	0.000710461	3850069
DNMT1	SNORD36A	TSS200	0.749807	0.012812	0.41627	0.000508208	3850069
DNMT1	SNORD36C	TSS1500	0.749807	0.012812	0.38758	0.00130343	3850069
DNMT1	SNORD38B	TSS200	0.708108	0.0306672	0.457081	0.000114292	3850069
DNMT1	SNORD63	GENE BODY	0.686744	0.0437384	0.442651	0.000197935	3850069
DNMT1	SNX10	TSS1500	0.682368	0.0473004	0.261246	0.03411	3850069
DNMT1	SOCS6	TSS1500	0.703475	0.0332039	0.306944	0.0121825	3850069
DNMT1	ST13	GENE BODY	0.722523	0.0236899	0.245008	0.0473944	3850069
DNMT1	STK24	TSS1500	0.702445	0.0332039	0.494192	2.47381e-05	3850069
DNMT1	STRN	GENE BODY	0.69112	0.0399416	0.2997	0.0144957	3850069
DNMT1	SYT1	GENE BODY	0.687516	0.0437384	0.503397	1.64534e-05	3850069
DNMT1	TAF3	GENE BODY	0.692921	0.0399342	0.226928	0.0669016	3850069
DNMT1	TAF5	GENE BODY	0.742857	0.0154161	0.354647	0.00348098	3850069
DNMT1	TAX1BP1	UTR3	0.681853	0.0473004	0.2851	0.0203252	3850069
DNMT1	TBCD	UTR3	0.692664	0.0399342	0.503325	1.65072e-05	3850069
DNMT1	TBRG4	UTR3	0.680051	0.0482076	0.349198	0.00405619	3850069
DNMT1	TFAP4	UTR3	0.688031	0.0435422	0.627101	1.76351e-08	3850069
DNMT1	TFB1M	TSS1500	0.723295	0.0232213	0.102061	0.41482	3850069
DNMT1	TIGD6	TSS1500	0.69009	0.0410721	0.404154	0.000764228	3850069
DNMT1	TLCD2	TSS200	0.68314	0.046803	0.31109	0.0110079	3850069
DNMT1	TM9SF2	GENE BODY	0.697812	0.0364331	0.368654	0.0023207	3850069
DNMT1	TMED4	UTR3	0.690862	0.0401925	0.339686	0.00526445	3850069
DNMT1	TMEM109	GENE BODY	0.681081	0.0473004	0.243406	0.0489088	3850069
DNMT1	TMEM149	TSS200	0.725354	0.0223886	0.28533	0.02022	3850069
DNMT1	TMEM158	TSS1500	0.695238	0.037723	0.365912	0.00251596	3850069
DNMT1	TMEM189-UBE2V1	GENE BODY	0.681853	0.0473004	0.388085	0.00128292	3850069
DNMT1	TMEM192	GENE BODY	0.68314	0.046803	0.299355	0.0146149	3850069
DNMT1	TMEM88	TSS1500	0.752896	0.0123008	0.511147	1.15648e-05	3850069
DNMT1	TNKS2	UTR3	0.721236	0.0247161	0.43653	0.000248048	3850069
DNMT1	TP53BP1	GENE BODY	0.6829	0.04715	0.169024	0.174875	3850069
DNMT1	TRAF2	TSS1500	0.695495	0.0374207	0.453625	0.00013065	3850069
DNMT1	TRIO	TSS1500	0.726898	0.0223886	0.32149	0.00848405	3850069
DNMT1	TSSC4	TSS200	0.681081	0.0473004	0.436118	0.000251808	3850069
DNMT1	TTC39C	TSS1500	0.721236	0.0247161	0.118589	0.342944	3850069
DNMT1	TTC5	TSS200	0.713771	0.0278519	-0.113005	0.366306	3850069
DNMT1	UBAP2	UTR5	0.690862	0.0401925	0.343371	0.00476322	3850069
DNMT1	UBE4A	GENE BODY	0.6808	0.04739	0.458955	0.000106232	3850069
DNMT1	UCRC	GENE BODY	0.695753	0.0371608	0.453944	0.000129056	3850069
DNMT1	USP48	GENE BODY	0.686486	0.0437384	0.408496	0.000661442	3850069
DNMT1	USP49	UTR5	0.679794	0.0485596	0.28926	0.0184899	3850069
DNMT1	UTP18	UTR3	0.733848	0.0197408	0.403227	0.000787961	3850069
DNMT1	VARS2	GENE BODY	0.697555	0.0364331	0.499468	1.96102e-05	3850069
DNMT1	VASH1	TSS1500	0.70296	0.0332039	0.493863	2.50957e-05	3850069
DNMT1	WARS2	UTR3	0.693179	0.0399342	0.514138	1.00704e-05	3850069
DNMT1	WDR51A	GENE BODY	0.694981	0.0379694	0.374516	0.00194804	3850069
DNMT1	YIPF1	GENE BODY	0.817246	0.00183973	0.363807	0.00267564	3850069
DNMT1	YWHAE	GENE BODY	0.690605	0.0404762	0.49476	2.41307e-05	3850069
DNMT1	YWHAQ	TSS1500	0.744659	0.0152586	0.364617	0.00261312	3850069
DNMT1	ZDHHC16	UTR3	0.700644	0.0342933	0.355752	0.00337354	3850069
DNMT1	ZIM2	TSS200	0.70991	0.0305116	0.263149	0.0327804	3850069
DNMT1	ZNF236	TSS1500	0.70888	0.0306672	0.530905	4.52271e-06	3850069
DNMT1	ZNF354B	GENE BODY	0.696525	0.0364331	0.386828	0.00133451	3850069
DNMT1	ZNF445	UTR5	0.736937	0.0178921	0.458052	0.000110046	3850069
DNMT1	ZNF644	UTR5	0.73565	0.0186383	0.4063	0.000711742	3850069
DNMT1	ZNF800	GENE BODY	0.714543	0.0278519	0.478718	4.78439e-05	3850069
DNMT1	ZNHIT1	UTR3	0.753668	0.0119923	0.194811	0.117004	3850069
DNMT1	C12orf52	GENE BODY	0.741828	0.0160296	ND	ND
DNMT1	CENPH	UTR3	0.695753	0.0371608	ND	ND
DNMT1	HTRA2	UTR3	0.710682	0.0298115	ND	ND
DNMT1	LOXL3	UTR3	0.710682	0.0298115	ND	ND
DNMT3A	C10orf90	TSS1500	0.692407	0.0399342	0.313916	0.0102648	2544662
DNMT3A	IL22	TSS1500	0.695238	0.037723	0.414216	0.000545198	2544662
DNMT3A	ZNF366	GENE BODY	0.681596	0.0473004	0.27712	0.0242824	2544662
DNMT3B	AGR2	EXON1	-0.707336	0.0306672	-0.165306	0.184693	3882012
DNMT3B	RHOJ	UTR3	0.696525	0.0364331	0.3179	0.00929141	3882012
DNMT3B	TTLL10	TSS200	0.681081	0.0473004	0.413047	0.000567323	3882012
EED	RERE	UTR5	0.707079	0.0306672	0.487444	3.31121e-05	3343202
EHMT1	CCDC140	TSS200	0.716088	0.0272073	0.358325	0.00313486	3195400
EHMT1	MRM1	UTR3	-0.700386	0.0345536	-0.218509	0.0779642	3195400
EHMT2	MPG	TSS200	0.701158	0.0337438	0.262891	0.0329579	2949524
EHMT2	SNX20	TSS1500	0.681853	0.0473004	0.142784	0.252752	2949524
EZH2	ARRDC4	UTR5	-0.681338	0.0473004	-0.206843	0.0956408	3078348
EZH2	CNTN4	EXON1	0.68314	0.046803	0.261108	0.0342082	3078348
EZH2	PARP3	EXON1	0.698069	0.0364331	0.377412	0.0017845	3078348
EZH2	POLR3GL	TSS1500	0.7153	0.02785	0.362158	0.00280701	3078348
EZH2	PRDX6	GENE BODY	0.696525	0.0364331	0.469309	7.03737e-05	3078348
EZH2	SLC16A11	TSS200	-0.6798	0.04856	-0.275801	0.0249954	3078348
EZH2	TMEM63A	TSS200	0.719434	0.0251082	0.230936	0.0620984	3078348
HDAC1	OR10G3	TSS200	0.683398	0.0464444	0.168621	0.175921	2328868
HDAC1	UNK	TSS1500	-0.680824	0.0473908	-0.34988	0.0039799	2328868
HELLS	KRTAP5-4	TSS200	0.689318	0.0419631	0.25721	0.0370805	3258910
HELLS	SLC10A4	TSS1500	-0.7022	0.0332	-0.354723	0.00347349	3258910
IDH1	ITSN1	UTR5	-0.679537	0.0488367	-0.223839	0.0708043	2597010
IDH1	MRPL53	UTR3	-0.678764	0.0498124	-0.257733	0.0366838	2597010
IDH1	PTAR1	TSS1500	-0.738996	0.0177705	-0.223651	0.071047	2597010
IDH1	SNORD27	TSS200	-0.727156	0.0223403	-0.0736943	0.556494	2597010
IDH1	UHMK1	GENE BODY	-0.681081	0.0473004	-0.350354	0.00392761	2597010
IDH2	PLAG1	GENE BODY	0.685714	0.0437773	0.130578	0.296008	3638760
IDH2	PNMAL2	EXON1	-0.734878	0.0191098	-0.231771	0.0611337	3638760
KDM2B	CHD9	TSS1500	0.740541	0.0168655	0.19623	0.11431	3475191
KMT2A	ADAMTS18	UTR3	0.698842	0.0359565	0.140196	0.261544	3351385
KMT2A	ADAMTS18	UTR3	0.698842	0.0359565	0.184492	0.138089	3351461
KMT2A	ADCY2	GENE BODY	0.699356	0.0353808	0.373343	0.00201799	3351385
KMT2A	ADCY2	GENE BODY	0.699356	0.0353808	0.317775	0.00932074	3351461
KMT2A	FLJ33360	GENE BODY	0.731532	0.0200761	0.38097	0.00160054	3351385
KMT2A	FLJ33360	GENE BODY	0.731532	0.0200761	0.388882	0.00125112	3351461
KMT2A	GBP2	EXON1	0.737452	0.0178921	0.482907	4.01456e-05	3351385
KMT2A	GBP2	EXON1	0.737452	0.0178921	0.510172	1.2095e-05	3351461
KMT2A	HDAC9	EXON1	-0.735135	0.0189722	-0.353036	0.003643	3351385
KMT2A	HDAC9	EXON1	-0.735135	0.0189722	-0.320173	0.00877291	3351461
KMT2A	TAS2R38	TSS1500	0.733591	0.0198795	0.288849	0.0186648	3351385
KMT2A	TAS2R38	TSS1500	0.733591	0.0198795	0.296217	0.0157365	3351461
KMT2A	TAS2R38	TSS200	0.703475	0.0332039	0.275763	0.0250163	3351385
KMT2A	TAS2R38	TSS200	0.703475	0.0332039	0.26092	0.0343422	3351461
KMT2A	TAS2R38	EXON1	0.681853	0.0473004	0.259621	0.0352815	3351385
KMT2A	TAS2R38	EXON1	0.681853	0.0473004	0.273461	0.0263041	3351461
MBD1	ALKBH6	UTR3	-0.697812	0.0364331	0.0221916	0.859616	3807753
MBD1	C19orf46	TSS1500	-0.697812	0.0364331	-0.232732	0.0600386	3807753
MBD1	C1orf194	TSS1500	-0.719691	0.0251082	-0.437507	0.000239344	3807753
MBD1	CCDC62	GENE BODY	-0.738224	0.0178921	-0.24559	0.046854	3807753
MBD1	CCDC88C	TSS1500	-0.694981	0.0379694	-0.549169	1.79861e-06	3807753
MBD1	CCKBR	TSS1500	-0.693951	0.0391588	-0.38757	0.00130384	3807753
MBD1	CLCN5	TSS200	-0.686744	0.0437384	-0.306986	0.0121702	3807753
MBD1	CREB3L4	GENE BODY	-0.706564	0.0306672	-0.332453	0.00638547	3807753
MBD1	DLG3	EXON1	-0.73668	0.0179216	-0.357476	0.00321187	3807753
MBD1	DLG3	TSS200	-0.688803	0.042622	-0.256062	0.0379638	3807753
MBD1	DTNB	UTR3	-0.704762	0.0323682	-0.304314	0.0129826	3807753
MBD1	FAM9A	GENE BODY	0.703732	0.0332039	0.32522	0.00771099	3807753
MBD1	GNG3	UTR3	-0.700901	0.0339935	-0.522657	6.74102e-06	3807753
MBD1	GUCA2A	TSS1500	-0.689833	0.0413548	-0.234861	0.057669	3807753
MBD1	KLHDC9	UTR5	-0.727671	0.0219935	-0.352225	0.00372702	3807753
MBD1	KLHDC9	EXON1	-0.724839	0.0223886	-0.408335	0.000665007	3807753
MBD1	LOXL3	GENE BODY	-0.693436	0.039741	-0.199416	0.108433	3807753
MBD1	LRRC34	GENE BODY	-0.709138	0.0306672	-0.320429	0.00871606	3807753
MBD1	MAP7	UTR3	0.681338	0.0473004	0.366286	0.0024885	3807753
MBD1	MARCH10	TSS200	-0.736422	0.0180703	-0.358105	0.00315467	3807753
MBD1	MMP11	GENE BODY	-0.754183	0.0117543	0.147257	0.238035	3807753
MBD1	NRSN1	GENE BODY	0.697812	0.0364331	0.377596	0.00177454	3807753
MBD1	OSBPL6	TSS200	-0.683655	0.0462025	-0.469831	6.89038e-05	3807753
MBD1	RAI2	GENE BODY	0.711197	0.0292865	0.474298	5.74334e-05	3807753
MBD1	REM2	TSS200	-0.781725	0.00634834	-0.303259	0.013316	3807753
MBD1	REM2	EXON1	-0.777349	0.00681756	-0.379856	0.00165623	3807753
MBD1	REM2	UTR5	-0.777349	0.00681756	-0.365555	0.00254241	3807753
MBD1	RGS14	EXON1	-0.681081	0.0473004	-0.470849	6.61177e-05	3807753
MBD1	RGS14	UTR5	-0.681081	0.0473004	-0.470849	6.61177e-05	3807753
MBD1	SGCB	TSS1500	-0.712999	0.0278519	-0.426266	0.000358741	3807753
MBD1	SLC39A1	TSS1500	-0.704	0.03309	-0.3389	0.0053773	3807753
MBD1	TAGLN3	TSS200	-0.751866	0.0127096	-0.234318	0.0582661	3807753
MBD1	TAGLN3	TSS1500	-0.712227	0.0284078	-0.315214	0.00993845	3807753
MBD1	WISP1	TSS1500	-0.6806	0.04773	-0.233321	0.0593754	3807753
MBD3	A2BP1	EXON1	0.681338	0.0473004	0.241958	0.0503112	3845315
MBD3	ACY1	UTR5	0.713256	0.0278519	0.386381	0.00135331	3845315
MBD3	ACY1	EXON1	0.713256	0.0278519	0.297361	0.0153194	3845315
MBD3	BCL9L	TSS1500	0.688546	0.0429088	0.267884	0.0296574	3845315
MBD3	C14orf149	GENE BODY	0.696268	0.0365113	0.0592017	0.636797	3845315
MBD3	CCDC46	TSS200	0.691634	0.0399342	0.294127	0.0165242	3845315
MBD3	CUL5	UTR5	0.692921	0.0399342	0.399871	0.000879621	3845315
MBD3	CUL5	TSS200	0.681338	0.0473004	0.43869	0.000229172	3845315
MBD3	DGCR6	TSS1500	0.695495	0.0374207	0.35749	0.00321064	3845315
MBD3	DGCR6L	TSS1500	0.822651	0.00133329	0.452936	0.00013416	3845315
MBD3	EFCAB4B	TSS1500	0.758559	0.0107373	0.187625	0.131405	3845315
MBD3	EFCAB4B	TSS200	0.690347	0.0407964	0.088573	0.479434	3845315
MBD3	FOXA2	TSS1500	0.73565	0.0186383	0.371677	0.00212123	3845315
MBD3	GLT1D1	TSS1500	0.696268	0.0365113	0.0833116	0.506017	3845315
MBD3	GPSM1	TSS1500	0.750322	0.012812	0.18138	0.144978	3845315
MBD3	IQCD	TSS1500	0.683398	0.0464444	0.274507	0.0257118	3845315
MBD3	KIAA1949	TSS200	0.697812	0.0364331	0.0678684	0.588193	3845315
MBD3	KLF16	TSS1500	0.754955	0.0113887	0.478009	4.92763e-05	3845315
MBD3	LIMD1	TSS200	0.768855	0.00854025	0.333713	0.00617638	3845315
MBD3	LIMD1	EXON1	0.745431	0.0151277	0.31552	0.00986269	3845315
MBD3	LOC26102	GENE BODY	0.750322	0.012812	0.112204	0.369737	3845315
MBD3	MGAT5	UTR5	-0.69009	0.0410721	-0.21823	0.0783532	3845315
MBD3	MSRB3	TSS200	0.765251	0.00966651	0.199645	0.108019	3845315
MBD3	NADK	UTR5	0.724067	0.0226601	-0.0110844	0.929612	3845315
MBD3	OPRL1	TSS1500	0.726384	0.0223886	0.284861	0.020435	3845315
MBD3	PLK3	GENE BODY	0.687516	0.0437384	0.314486	0.0101203	3845315
MBD3	PPP1R9B	UTR3	0.684685	0.045034	-0.00290158	0.981553	3845315
MBD3	RGS19	UTR5	0.682883	0.0471484	0.218506	0.0779674	3845315
MBD3	RPLP1	GENE BODY	0.707851	0.0306672	0.1224	0.327547	3845315
MBD3	RPS19	UTR5	0.680566	0.0477321	0.152025	0.223012	3845315
MBD3	SERINC5	TSS1500	0.714801	0.0278519	0.29331	0.0168411	3845315
MBD3	SLC24A6	UTR5	0.7086	0.03067	0.354264	0.00351892	3845315
MBD3	SNHG3	GENE BODY	0.704247	0.0328949	0.183553	0.140142	3845315
MBD3	TNFRSF10B	TSS200	0.697	0.03643	0.277626	0.0240131	3845315
MBD3	TNFSF4	EXON1	-0.6855	0.04409	-0.365995	0.00250981	3845315
MBD3	TNFSF4	UTR5	-0.6855	0.04409	-0.365995	0.00250981	3845315
MBD3	VPS52	TSS1500	0.684685	0.045034	0.226594	0.067315	3845315
MBD3	ZNF518B	TSS1500	0.74157	0.0161548	0.353603	0.0035852	3845315
MBD4	FSCN1	GENE BODY	0.681596	0.0473004	0.293518	0.0167597	2694785
MBD4	GPR18	UTR3	-0.697297	0.0364331	0.108334	0.386573	2694785
MECP2	LAT	GENE BODY	-0.711197	0.0292865	0.0217723	0.862243	4027056
MECP2	LAT	EXON1	-0.68417	0.0456508	-0.0863176	0.490737	4027056
MECP2	LAT	UTR5	-0.68417	0.0456508	-0.0678635	0.588221	4027056
MECP2	NUDT4	TSS1500	0.684685	0.045034	0.315524	0.00986188	4027056
MECP2	NUDT4P1	TSS1500	0.684685	0.045034	0.315586	0.00984646	4027056
MECP2	SMARCD2	TSS1500	0.693951	0.0391588	0.300992	0.0140577	4027056
MECP2	TCTEX1D1	GENE BODY	0.678682	0.0498982	0.198163	0.110715	4027056
MGMT	ARMCX2	UTR3	-0.679022	0.049488	-0.0812969	0.516393	3270840
MGMT	C1orf194	TSS1500	0.694723	0.038295	0.523559	6.45635e-06	3270840
MGMT	C6orf174	UTR5	0.721493	0.0245373	0.405825	0.000723069	3270840
MGMT	C6orf174	TSS1500	0.706821	0.0306672	0.370649	0.00218728	3270840
MGMT	C6orf174	TSS200	0.707593	0.0306672	0.3342	0.00609713	3270840
MGMT	C6orf174	EXON1	0.70399	0.0330934	0.422938	0.000403336	3270840
MGMT	CACNA1A	TSS200	-0.729215	0.0208959	-0.551823	1.56581e-06	3270840
MGMT	CLNK	UTR5	-0.711454	0.0290564	-0.417084	0.000494192	3270840
MGMT	DLL3	TSS200	0.6857	0.04378	0.225454	0.0687424	3270840
MGMT	GREB1	EXON1	0.679022	0.049488	0.602469	8.69881e-08	3270840
MGMT	ILDR1	EXON1	0.697555	0.0364331	0.336789	0.0056908	3270840
MGMT	ILDR1	UTR5	0.697555	0.0364331	0.336789	0.0056908	3270840
MGMT	KIAA1949	EXON1	-0.679022	0.049488	-0.336562	0.00572541	3270840
MGMT	MICALCL	UTR3	-0.682111	0.0473004	-0.271445	0.0274773	3270840
MGMT	MYH8	TSS1500	0.714801	0.0278519	0.417652	0.000484623	3270840
MGMT	PTMA	TSS1500	0.700129	0.034806	0.234775	0.0577633	3270840
MGMT	RAC1	GENE BODY	-0.685457	0.044094	-0.05346	0.669876	3270840
MGMT	SLC12A1	TSS1500	-0.7233	0.02322	-0.258556	0.0360668	3270840
MGMT	TRIM36	TSS200	0.700644	0.0342933	0.283749	0.0209536	3270840
MGMT	TSEN2	TSS1500	0.682625	0.0473004	0.404079	0.000766126	3270840
MGMT	ZFP36L2	UTR3	-0.726641	0.0223886	-0.328344	0.00711153	3270840
MGMT	ZNF800	TSS1500	0.689833	0.0413548	0.340497	0.00515035	3270840
PCNA	UGT3A1	TSS200	-0.681853	0.0473004	-0.38567	0.00138368	3896200
PHC2	ABCA6	TSS1500	0.6921	0.03993	0.173322	0.164004	2405469
RB1	CDK10	UTR5	-0.698584	0.0361795	0.0534672	0.669834	3489020
RB1	G3BP2	TSS200	-0.692921	0.0399342	0.193395	0.119741	3489020
RBL2	MAP6D1	TSS200	-0.689575	0.0416326	-0.133876	0.28387	3661065
RBPJ	ACTG2	GENE BODY	-0.689318	0.0419631	-0.213519	0.0851767	2722151
RBPJ	AEBP2	GENE BODY	-0.711454	0.0290564	-0.0695133	0.579161	2722151
RBPJ	ATP1A2	EXON1	-0.690347	0.0407964	-0.391804	0.00114055	2722151
RBPJ	ATP1A2	UTR5	-0.690347	0.0407964	-0.391804	0.00114055	2722151
RBPJ	ATP1A2	TSS200	-0.679022	0.049488	-0.418599	0.000469041	2722151
RBPJ	AZI1	TSS1500	-0.69601	0.0368382	-0.308272	0.011795	2722151
RBPJ	BLCAP	EXON1	-0.713256	0.0278519	-0.191153	0.124176	2722151
RBPJ	C21orf63	TSS200	-0.723213	0.0232498	-0.0105005	0.933312	2722151
RBPJ	C21orf71	GENE BODY	-0.706821	0.0306672	-0.15899	0.202278	2722151
RBPJ	C7orf20	TSS1500	-0.692407	0.0399342	-0.164682	0.186381	2722151
RBPJ	C8orf73	EXON1	-0.687001	0.0437384	-0.33771	0.00555202	2722151
RBPJ	C8orf73	UTR5	-0.687001	0.0437384	-0.33771	0.00555202	2722151
RBPJ	CBLC	EXON1	-0.703475	0.0332039	-0.304376	0.012963	2722151
RBPJ	CER1	TSS200	-0.743115	0.0152586	-0.28864	0.0187541	2722151
RBPJ	CLDN3	UTR5	-0.721236	0.0247161	-0.133818	0.28408	2722151
RBPJ	COL1A1	TSS1500	-0.697812	0.0364331	-0.396639	0.000976858	2722151
RBPJ	COL5A1	GENE BODY	-0.716345	0.0269251	-0.325123	0.0077303	2722151
RBPJ	CRYGN	UTR3	-0.680566	0.0477321	-0.0709805	0.571159	2722151
RBPJ	DES	EXON1	-0.750837	0.012812	-0.154036	0.21688	2722151
RBPJ	DES	UTR5	-0.739768	0.0173106	-0.178041	0.15265	2722151
RBPJ	DKKL1	EXON1	0.730502	0.0200761	0.142596	0.253383	2722151
RBPJ	DKKL1	UTR5	0.730502	0.0200761	0.142596	0.253383	2722151
RBPJ	DKKL1	TSS200	0.704762	0.0323682	0.169426	0.173837	2722151
RBPJ	DPP10	UTR3	0.707851	0.0306672	0.195608	0.115485	2722151
RBPJ	EPHX1	TSS200	-0.7081	0.03067	-0.344126	0.00466586	2722151
RBPJ	EPHX1	EXON1	-0.6898	0.04135	-0.384786	0.00142233	2722151
RBPJ	FANCE	TSS1500	-0.693179	0.0399342	-0.289517	0.0183815	2722151
RBPJ	GPR6	UTR3	0.708108	0.0306672	0.269549	0.0286207	2722151
RBPJ	GSTM3	UTR5	-0.733333	0.020063	-0.308179	0.0118219	2722151
RBPJ	GTF2H1	GENE BODY	-0.732046	0.0200761	-0.14627	0.241231	2722151
RBPJ	HCFC1R1	GENE BODY	0.690605	0.0404762	0.302946	0.0134164	2722151
RBPJ	HES6	TSS1500	-0.712999	0.0278519	-0.234513	0.0580508	2722151
RBPJ	HOXC13	EXON1	0.697555	0.0364331	0.350719	0.00388778	2722151
RBPJ	IL23A	EXON1	-0.692407	0.0399342	-0.278742	0.023429	2722151
RBPJ	IL23A	UTR5	-0.692407	0.0399342	-0.278742	0.023429	2722151
RBPJ	IL34	TSS200	-0.720978	0.0249059	-0.223922	0.0706964	2722151
RBPJ	KIAA0247	UTR3	-0.70399	0.0330934	-0.217523	0.0793492	2722151
RBPJ	LARP1	TSS200	-0.721236	0.0247161	-0.0488263	0.697039	2722151
RBPJ	LSG1	TSS1500	-0.679022	0.049488	-0.296048	0.015799	2722151
RBPJ	MATN4	EXON1	-0.706564	0.0306672	-0.0749609	0.549712	2722151
RBPJ	MIAT	GENE BODY	-0.697812	0.0364331	-0.210479	0.0898235	2722151
RBPJ	NHEG1	TSS1500	0.693436	0.039741	0.278077	0.0237757	2722151
RBPJ	PAQR6	GENE BODY	-0.689575	0.0416326	-0.265385	0.031273	2722151
RBPJ	PDE4A	TSS200	-0.703475	0.0332039	-0.284	0.0208359	2722151
RBPJ	PLEKHN1	GENE BODY	-0.679794	0.0485596	-0.22363	0.0710744	2722151
RBPJ	PROCR	UTR3	-0.68314	0.046803	-0.428044	0.000336815	2722151
RBPJ	RAB3B	UTR5	-0.696782	0.0364331	-0.373998	0.00197866	2722151
RBPJ	ROBO4	UTR5	-0.684685	0.045034	-0.336962	0.00566446	2722151
RBPJ	ROBO4	EXON1	-0.684685	0.045034	-0.332937	0.00630446	2722151
RBPJ	SCG3	GENE BODY	0.690862	0.0401925	0.223343	0.0714479	2722151
RBPJ	SCNN1A	EXON1	-0.679537	0.0488367	-0.243946	0.0483938	2722151
RBPJ	SHQ1	GENE BODY	-0.724067	0.0226601	-0.256302	0.0377779	2722151
RBPJ	SLC44A5	GENE BODY	-0.7037	0.0332	0.0323348	0.796609	2722151
RBPJ	SNORA47	TSS1500	-0.713514	0.0278519	-0.36594	0.00251386	2722151
RBPJ	SOST	EXON1	-0.81982	0.0015707	-0.368383	0.0023394	2722151
RBPJ	SOST	UTR3	-0.76834	0.00869316	-0.29249	0.0171643	2722151
RBPJ	TAGLN3	TSS1500	-0.732046	0.0200761	-0.365585	0.00254015	2722151
RBPJ	TEAD2	TSS1500	0.7467	0.01434	0.147298	0.237905	2722151
RBPJ	THBS2	TSS1500	0.680824	0.0473908	0.278808	0.023395	2722151
RBPJ	TNKS	UTR3	-0.725869	0.0223886	-0.0598501	0.633104	2722151
RBPJ	TRIT1	GENE BODY	-0.803089	0.00299186	-0.260143	0.0349018	2722151
RBPJ	UACA	UTR5	0.701673	0.0332676	0.175618	0.158404	2722151
RBPJ	URB2	GENE BODY	-0.720721	0.0251082	-0.23098	0.0620471	2722151
RBPJ	ZBED3	UTR5	-0.685972	0.0437384	-0.282628	0.0214877	2722151
RBPJ	ZMAT4	TSS1500	0.797941	0.00396637	0.303374	0.0132791	2722151
RBPJ	ZMAT4	GENE BODY	0.728185	0.0216034	0.233024	0.0597093	2722151
RBPJ	GPR124	UTR3	-0.719949	0.0251082	ND	ND
RNF2	BMP2	TSS1500	-0.684685	0.045034	-0.195491	0.115707	2371694
RNF2	BOC	TSS1500	-0.689575	0.0416326	-0.195746	0.115224	2371694
RNF2	C17orf51	TSS200	-0.689636	0.0473004	-0.177544	0.153818	2371694
RNF2	LGR5	GENE BODY	-0.689318	0.0419631	-0.184177	0.138775	2371694
RNF2	MTUS1	TSS1500	-0.688546	0.0429088	-0.220624	0.0750565	2371694
RNF2	NBPF1	UTR5	-0.700644	0.0342933	-0.293545	0.0167491	2371694
RNF2	PMS2L4	GENE BODY	-0.697812	0.0364331	-0.183594	0.14005	2371694
RNF2	SAMD7	UTR3	-0.733848	0.0197408	-0.287799	0.0191176	2371694
RNF2	STAG3L4	TSS1500	-0.697812	0.0364331	-0.183594	0.14005	2371694
RNF2	UTP23	UTR3	-0.706306	0.0308769	-0.0430081	0.731687	2371694
RNF2	WASL	GENE BODY	-0.683398	0.0464444	-0.17829	0.152067	2371694
RNF2	ZBTB2	UTR3	-0.707593	0.0306672	-0.114897	0.358283	2371694
RNF2	FRMD4B	UTR3	-0.725354	0.0223886	ND	ND
SIRT1	CUL9	GENE BODY	-0.704247	0.0328949	-0.258032	0.0364591	3249587
SIRT1	LOXL4	UTR5	-0.695238	0.037723	-0.226249	0.0677442	3249587
SIRT1	NDUFV1	UTR3	-0.699099	0.0356498	-0.279901	0.0228348	3249587
SIRT1	SCRN2	UTR3	-0.693694	0.0394165	-0.165219	0.184928	3249587
SIRT1	SOX15	TSS1500	-0.684685	0.045034	-0.204137	0.100156	3249587
SIRT1	STX4	UTR3	-0.693694	0.0394165	-0.222466	0.0725962	3249587
SMUG1	KIAA0114	TSS1500	-0.687773	0.0437384	-0.218446	0.0780521	3456592
SUV39H2	ANKRD12	UTR3	-0.679537	0.0488367	-0.20974	0.0909835	3236448
SUV39H2	CCDC3	TSS1500	-0.688031	0.0435422	-0.384574	0.00143178	3236448
SUV39H2	ERAP2	GENE BODY	-0.68906	0.0422318	-0.0871743	0.486427	3236448
SUV39H2	ITPRIPL1	EXON1	-0.685199	0.0443291	-0.197979	0.111053	3236448
SUV39H2	LOXL4	UTR5	-0.776577	0.00702004	-0.0982077	0.432748	3236448
SUV39H2	PFKFB3	UTR3	-0.696782	0.0364331	-0.0372002	0.766815	3236448
TDG	ASAM	UTR3	-0.68906	0.0422318	-0.410534	0.000617672	3429365
TDG	C2orf29	TSS1500	-0.720206	0.0251082	-0.434051	0.000271458	3429365
TDG	CANT1	UTR5	-0.68314	0.046803	-0.29118	0.0176915	3429365
TDG	CYHR1	TSS1500	-0.756757	0.0107373	-0.259522	0.0353539	3429365
TDG	DNAJC22	UTR5	-0.6893	0.04196	-0.576039	4.17716e-07	3429365
TDG	ESRP2	TSS1500	-0.742857	0.0154161	-0.427935	0.000338122	3429365
TDG	FECH	GENE BODY	-0.682111	0.0473004	-0.0585337	0.640611	3429365
TDG	GYLTL1B	UTR5	-0.685457	0.044094	-0.489495	3.03238e-05	3429365
TDG	LLGL2	UTR5	-0.729215	0.0208959	-0.247795	0.0448523	3429365
TDG	MUC1	TSS200	-0.697297	0.0364331	-0.440244	0.000216417	3429365
TDG	NR4A1	TSS1500	-0.778636	0.00654187	-0.353136	0.00363269	3429365
TDG	SERINC2	TSS200	-0.680566	0.0477321	-0.277618	0.0240177	3429365
TDG	TMC4	TSS1500	-0.695495	0.0374207	0.131725	0.29175	3429365
TDG	TMEM125	UTR5	-0.687773	0.0437384	-0.552014	1.55028e-06	3429365
TDG	ESRP1	EXON1	-0.690347	0.0407964	ND	ND
TDG	ESRP1	UTR5	-0.690347	0.0407964	ND	ND
TET1	CDK5R1	GENE BODY	-0.687516	0.0437384	-0.354472	0.0034982	3249886
TET1	DARS	GENE BODY	-0.725611	0.0223886	-0.226304	0.0676754	3249886
TET1	NIN	UTR5	-0.689833	0.0413548	-0.234719	0.0578238	3249886
TET2	ADAMTSL5	EXON1	0.682368	0.0473004	0.284014	0.020829	2738146
TET2	CHRNA2	TSS1500	-0.695753	0.0371608	-0.380858	0.00160608	2738146
TET2	MAGI1	TSS1500	0.70399	0.0330934	0.506106	1.45602e-05	2738146
TET2	PGBD2	TSS1500	0.737194	0.0178921	0.053627	0.668905	2738146
TET2	TXNDC11	EXON1	0.706564	0.0306672	0.226731	0.0671459	2738146
TET3	C14orf105	TSS200	0.687773	0.0437384	0.480539	4.43429e-05	2489071
TET3	DACH1	GENE BODY	0.705534	0.0315852	0.341739	0.00497977	2489071
TET3	SLC35F4	TSS200	0.7287	0.02123	0.270517	0.0280319	2489071
TRIM28	ABCA4	EXON1	-0.6932	0.03993	-0.122076	0.328836	3844238
TRIM28	ACSL5	GENE BODY	-0.758559	0.0107373	-0.350965	0.00386103	3844238
TRIM28	ARMC4	UTR3	-0.684942	0.0446698	-0.257416	0.0369238	3844238
TRIM28	HYAL4	UTR5	-0.688031	0.0435422	-0.111493	0.372796	3844238
TRIM28	STAC2	TSS1500	-0.701673	0.0332676	-0.162593	0.192108	3844238
UHRF1	ADD2	TSS200	0.679279	0.0491882	0.112095	0.370204	3817698
UHRF1	ADNP2	UTR3	0.678764	0.0498124	0.413533	0.00055803	3817698
UHRF1	ASB13	GENE BODY	0.709653	0.0306672	0.499134	1.9903e-05	3817698
UHRF1	C5orf15	TSS1500	0.717632	0.0259886	0.492683	2.64182e-05	3817698
UHRF1	CDCA3	UTR5	0.717375	0.0261885	0.226386	0.0675739	3817698
UHRF1	DDX56	UTR3	0.684427	0.0453347	0.489848	2.98657e-05	3817698
UHRF1	DHX37	TSS1500	0.736422	0.0180703	0.439179	0.000225083	3817698
UHRF1	DUSP7	UTR3	0.698069	0.0364331	0.417445	0.00048809	3817698
UHRF1	INCENP	TSS1500	0.708108	0.0306672	0.557141	1.18194e-06	3817698
UHRF1	KIAA0232	GENE BODY	0.712999	0.0278519	0.410316	0.000622212	3817698
UHRF1	MRPL44	GENE BODY	0.694723	0.038295	0.21101	0.0889984	3817698
UHRF1	NAB2	UTR3	0.702188	0.0332039	0.456938	0.000114931	3817698
UHRF1	PKNOX1	TSS1500	0.743372	0.0152586	0.454868	0.000124533	3817698
UHRF1	PTCD1	UTR5	0.679279	0.0491882	0.241094	0.0511638	3817698
UHRF1	RACGAP1	UTR5	0.691634	0.0399342	0.253504	0.0399941	3817698
UHRF1	RUNDC1	UTR3	0.685714	0.0437773	0.407319	0.000687991	3817698
UHRF1	SEC23A	UTR5	0.689575	0.0416326	0.480737	4.3977e-05	3817698
UHRF1	SLC39A1	GENE BODY	0.6893	0.04196	0.450722	0.000146027	3817698
UHRF2	C6orf174	TSS1500	-0.767053	0.0092013	-0.110192	0.378432	3161398
UHRF2	C6orf174	UTR5	-0.745431	0.0151277	-0.177346	0.154284	3161398
UHRF2	C6orf174	EXON1	-0.712999	0.0278519	-0.159627	0.200451	3161398
UHRF2	C8orf58	GENE BODY	0.681596	0.0473004	0.0611014	0.626002	3161398
UHRF2	CAPN2	TSS200	0.68314	0.046803	0.135187	0.279138	3161398
UHRF2	DKKL1	EXON1	0.713256	0.0278519	0.221044	0.0744899	3161398
UHRF2	DKKL1	UTR5	0.713256	0.0278519	0.221044	0.0744899	3161398
UHRF2	DKKL1	TSS200	0.682368	0.0473004	0.0525854	0.674972	3161398
UHRF2	EIF2AK1	TSS1500	0.701673	0.0332676	0.185598	0.1357	3161398
UHRF2	GAS2L1	UTR5	0.682625	0.0473004	0.195658	0.11539	3161398
UHRF2	NXPH1	UTR5	0.714543	0.0278519	0.241042	0.0512153	3161398
UHRF2	RWDD4A	GENE BODY	0.692664	0.0399342	-0.0238848	0.849026	3161398
UHRF2	SLC25A37	TSS1500	0.7112	0.02929	0.141408	0.257401	3161398
UHRF2	SPANXN4	EXON1	0.698327	0.0364331	0.280352	0.0226072	3161398
UHRF2	TEAD2	TSS1500	0.7254	0.02239	0.134083	0.283118	3161398
UHRF2	TRO	TSS1500	0.711712	0.0288132	0.347856	0.00421024	3161398
UHRF2	TSPAN15	UTR3	0.716602	0.0267434	0.172883	0.165092	3161398
UHRF2	TUBA1C	GENE BODY	0.689833	0.0413548	0.051289	0.682553	3161398
UHRF2	TMSB15B	UTR3	0.70399	0.0330934	ND	ND
UNG	AKAP14	TSS1500	0.692921	0.0399342	0.379329	0.00168317	3430926
UNG	C2orf56	UTR3	0.708108	0.0306672	0.067055	0.592683	3430926
UNG	DDX56	GENE BODY	0.687001	0.0437384	0.207895	0.0939279	3430926
UNG	GGCX	GENE BODY	0.694208	0.0388918	0.265338	0.0313042	3430926
UNG	NDUFB4	TSS200	0.682111	0.0473004	-0.0830192	0.507516	3430926
UNG	NUDT5	UTR5	0.698584	0.0361795	0.235473	0.0570012	3430926
UNG	OR7E156P	TSS200	0.732304	0.0200761	0.159049	0.202108	3430926
UNG	RPS20	TSS1500	0.724582	0.0223886	0.387625	0.00130156	3430926
UNG	SNORD54	TSS1500	0.705277	0.0318298	0.363908	0.00266781	3430926
UNG	WEE2	UTR3	0.704247	0.0328949	0.296499	0.0156329	3430926
UNG	YSK4	GENE BODY	0.721493	0.0245373	0.18575	0.135375	3430926
USP7	HCG22	TSS200	-0.688288	0.0432317	-0.158314	0.204228	3679564
USP7	KCNH3	TSS1500	-0.737967	0.0178921	-0.0782439	0.532319	3679564
USP7	UGT3A1	TSS200	-0.714543	0.0278519	-0.00926912	0.941117	3679564
ZBTB33	STAC2	EXON1	-0.699614	0.0351025	-0.34398	0.00468448	3989089
ZBTB33	STAC2	UTR5	-0.699614	0.0351025	-0.34398	0.00468448	3989089
ZBTB4	C16orf74	GENE BODY	0.688546	0.0429088	0.519382	7.87574e-06	3743763
ZBTB4	C19orf21	TSS1500	0.707593	0.0306672	0.458078	0.000109936	3743763
ZBTB4	ICAM5	UTR3	0.713925	0.0306815	0.106778	0.393471	3743763
ZBTB4	LYPD3	EXON1	0.754183	0.0117543	0.168627	0.175904	3743763
ZBTB4	LYPD3	UTR5	0.730502	0.0200761	0.174055	0.162202	3743763
Listed are trans-correlations from Table S9 involving methylation of gene regions in the SCLC cancer category. Methylation of miRNA targets was not included in validation analysis of SCLC data.
All correlations satisfied pFDR < 0.05 and |r| >0.5 in the CCLE-GDSC dataset.
GMD, gene affecting DNA methylation or demethylation, expression of which was included in the correlation analysis
Target gene, the gene for which methylation of a particular probe was analyzed in the correlation
Target gene region, gene region whose methylation was analyzed in the correlation
pFDR, FDR adjusted p-value in the CCLE-GDSC dataset
Spearman r, Spearman correlation coefficient in the CCLE-GDSC dataset
rSCLC, Spearman correlation coefficient for association between expression of a given GMD with methylation of the same gene region in an independent dataset of 66 SCLC cell lines
pSCLC, p-value for Spearman correlation between expression of a given GMD with methylation of the same gene region in an independent dataset of 66 SCLC cell lines
GMD transcript, Affymetrix transcript cluster ID for each GMD in the Affymetrix GeneChip®Human Exon 1.0 ST Array
ND, indicates that no data for this target gene region was available for in the SCLC methylation dataset
Among GMDs listed in the table, KMT2A (MLL) had expression data for 2 separate transcripts in the SCLC dataset.
Correlation results with each target gene region were shown separately for each of the two KMT2A transcripts in the SCLC data and were consistent between both transcripts.
Shown in red are the associations in independent SCLC methylation dataset which had both the same direction of association as that in the CCLE-GDSC SCLC data and pSCLC < 0.05.
